# Supplementary material for: Plasma proteome variation and its genetic determinants in children and adolescents
Source: Nat Genet. 2025 Feb 19;57(3):635–46. doi: 10.1038/s41588-025-02089-2 (PMC11906355; doi:10.1038/s41588-025-02089-2)
Supplement: Supplementary file 4 — Supplementary Tables 1–14. [file 41588_2025_2089_MOESM4_ESM.xlsx]

## Sheet: catalogue
		Supplementary Table 1: Effects of age, BMI-SDS and sex on the plasma proteome.
		Supplementary Table 2: Interaction effects between age, BMI-SDS and sex for plasma proteins.
		Supplementary Table 3: Plasma proteins that predicted age and BMI.
		Supplementary Table 4: Primary associations identified in the discovery cohort and assessment of novelty.
		Supplementary Table 5: Conditionally independent pQTLs.
		Supplementary Table 6: Quantification consistency between old and new instrumentation and the effect of delayed measurements.
		Supplementary Table 7: Proportion of variance in protein levels explained by various factors.
		Supplementary Table 8: Protein levels predicted genotype.
		Supplementary Table 9: Published studies included for assessment of novel pQTLs.
		Supplementary Table 10: pQTLs with associated GWAS traits.
		Supplementary Table 11: Colocalization analysis on top cis-pQTLs.
		Supplementary Table 12: Mendelian Randomization results on top cis-pQTLs.
		Supplementary Table 13: Replication of pQTLs in children (p<0.05).
		Supplementary Table 14: Replication of pQTLs in adults (p<0.05).

## Sheet: ST1
Supplementary Table 1: Effects of age, BMI-SDS and sex on the plasma proteome.
Protein ID	Gene name	variable	coefficient	standard error	T-value	p-value	degree of freedom_model	degree of freedom_residual	R square	adjusted R square	CI[2.5%]	CI[97.5%]	observations	BH-corrected p-value	-Log10 p-value	Protein class	RNA tissue specificity	RNA tissue specific nTPM	Protein tissue specificity	Protein specificity tissues
P01024	C3	z_BMI.Nysom	0.107813	0.0249769	4.31653	1.68273e-05	8	1592	0.726253	0.724877	0.0588222	0.156804	1601	9.0629e-05	4.77399	Candidate cardiovascular disease genes, Disease related genes, FDA approved drug targets, Human disease related genes, Plasma proteins, Predicted intracellular proteins, Predicted secreted proteins	Tissue enriched	liver: 5250.9	Tissue enhanced	Fat
P01023	A2M	z_BMI.Nysom	-0.0964625	0.0253631	-3.80326	0.000148202	8	1592	0.715843	0.714415	-0.146211	-0.0467138	1601	0.000714189	3.82915	Cancer-related genes, Candidate cardiovascular disease genes, Plasma proteins, Predicted secreted proteins	Tissue enhanced	liver: 1212.9;lung: 1626.5	Tissue enhanced	Fat
P07996	THBS1	z_BMI.Nysom	-0.0696844	0.0260754	-2.67242	0.00760758	8	1592	0.698988	0.697475	-0.12083	-0.0185386	1601	0.0268746	2.11875	Cancer-related genes, Candidate cardiovascular disease genes, Plasma proteins, Predicted secreted proteins	Low tissue specificity		Tissue enriched	Spleen
P01031	C5	z_BMI.Nysom	0.090829	0.0274262	3.31176	0.00094789	8	1592	0.677999	0.676381	0.0370337	0.144624	1601	0.00403019	3.02324	Disease related genes, FDA approved drug targets, Human disease related genes, Plasma proteins, Predicted intracellular proteins, Predicted secreted proteins	Tissue enriched	liver: 434.4	Tissue enhanced	Fat
O00391	QSOX1	z_BMI.Nysom	-0.0790867	0.0267573	-2.9557	0.00316545	8	1592	0.671614	0.669964	-0.13157	-0.0266034	1601	0.0121767	2.49956	Enzymes, Plasma proteins, Predicted intracellular proteins, Predicted membrane proteins, Predicted secreted proteins	Low tissue specificity		Group enriched	Stomach, Gall bladder, Placenta
P05156	CFI	z_BMI.Nysom	0.0878226	0.0272025	3.22847	0.0012699	8	1592	0.670727	0.669073	0.034466	0.141179	1601	0.00526829	2.89623	Disease related genes, Enzymes, Human disease related genes, Plasma proteins, Potential drug targets, Predicted secreted proteins	Tissue enriched	liver: 952.1	Tissue enhanced	Fat
P04004	VTN	z_BMI.Nysom	0.115764	0.0280778	4.12295	3.93326e-05	8	1592	0.66424	0.662552	0.0606902	0.170837	1601	0.000203911	4.40525	Cancer-related genes, Candidate cardiovascular disease genes, Plasma proteins, Predicted secreted proteins, Transporters	Tissue enriched	liver: 5852.0	Group enriched	Placenta, Fat
O95445	APOM	z_BMI.Nysom	-0.0990398	0.0280207	-3.53452	0.000420199	8	1592	0.657276	0.655554	-0.154001	-0.0440784	1601	0.00190342	3.37655	Plasma proteins, Predicted intracellular proteins, Predicted secreted proteins	Tissue enriched	liver: 381.2	Tissue enriched	Fat
Q8IU68	TMC8	z_BMI.Nysom	-0.0829059	0.0278593	-2.97588	0.00296555	8	1592	0.654056	0.652317	-0.137551	-0.0282611	1601	0.0114805	2.52789	Disease related genes, Human disease related genes, Potential drug targets, Predicted membrane proteins, Transporters	Group enriched	bone marrow: 73.1;intestine: 49.7;lymphoid tissue: 109.3	Group enriched	Pancreas, Placenta, Lymph node
P02647	APOA1	z_BMI.Nysom	-0.0701134	0.0281643	-2.48944	0.0128958	8	1592	0.649982	0.648223	-0.125356	-0.0148704	1601	0.0425934	1.88955	Cancer-related genes, Candidate cardiovascular disease genes, Disease related genes, Human disease related genes, Metabolic proteins, Plasma proteins, Predicted intracellular proteins, Predicted secreted proteins	Tissue enriched	liver: 18779.1	Tissue enhanced	Fat
P16112	ACAN	z_BMI.Nysom	-0.155646	0.0287674	-5.41051	7.24296e-08	8	1592	0.633935	0.632095	-0.212072	-0.0992203	1601	4.73518e-07	7.14008	Disease related genes, Human disease related genes, Predicted intracellular proteins, Predicted secreted proteins	Tissue enhanced	seminal vesicle: 3.0
P35858	IGFALS	z_BMI.Nysom	0.12043	0.028948	4.1602	3.34934e-05	8	1592	0.631284	0.629431	0.0636494	0.17721	1601	0.000174798	4.47504	Disease related genes, Human disease related genes, Plasma proteins, Predicted intracellular proteins, Predicted membrane proteins, Predicted secreted proteins	Tissue enriched	liver: 113.8	Tissue enhanced	Fat
Q13643	FHL3	z_BMI.Nysom	-0.0772029	0.0289625	-2.66561	0.00776254	8	1592	0.622927	0.621032	-0.134012	-0.0203942	1601	0.0273601	2.11	Predicted intracellular proteins	Group enriched	skeletal muscle: 1546.2;tongue: 774.0	Low tissue specificity
P36955	SERPINF1	z_BMI.Nysom	0.115557	0.0293533	3.93674	8.61563e-05	8	1592	0.617637	0.615716	0.0579813	0.173132	1601	0.000428589	4.06471	Cancer-related genes, Disease related genes, Human disease related genes, Plasma proteins, Predicted intracellular proteins, Predicted secreted proteins	Tissue enriched	choroid plexus: 4719.0	Tissue enhanced	Duodenum
Q96PD5	PGLYRP2	z_BMI.Nysom	-0.0769917	0.0303078	-2.54033	0.0111692	8	1592	0.607199	0.605225	-0.136439	-0.0175443	1601	0.0375418	1.95198	Enzymes, Metabolic proteins, Plasma proteins, Predicted membrane proteins, Predicted secreted proteins	Tissue enriched	liver: 250.7	Tissue enhanced	Fat
P13942	COL11A2	z_BMI.Nysom	-0.136725	0.0300541	-4.54929	5.7906e-06	8	1592	0.601814	0.599813	-0.195675	-0.077775	1601	3.2599e-05	5.23728	Disease related genes, Human disease related genes, Plasma proteins, Predicted intracellular proteins, Predicted secreted proteins	Group enriched	brain: 14.9;pituitary gland: 22.8;testis: 7.8
P05090	APOD	z_BMI.Nysom	-0.0861241	0.0301958	-2.85219	0.00439805	8	1592	0.594548	0.592511	-0.145352	-0.0268963	1601	0.016433	2.35674	Cancer-related genes, Candidate cardiovascular disease genes, Plasma proteins, Predicted secreted proteins	Tissue enhanced	breast: 4898.1;choroid plexus: 4317.9
P06681	C2	z_BMI.Nysom	0.0852577	0.0310244	2.74808	0.00606218	8	1592	0.594434	0.592396	0.0244046	0.146111	1601	0.0218742	2.21737	Disease related genes, Enzymes, Human disease related genes, Plasma proteins, Potential drug targets, Predicted intracellular proteins, Predicted secreted proteins	Tissue enriched	liver: 466.0	Group enriched	Gall bladder, Fat
P13796	LCP1	z_BMI.Nysom	0.152772	0.0308689	4.94906	8.24773e-07	8	1592	0.587543	0.585471	0.0922243	0.21332	1601	4.99243e-06	6.08367	Cancer-related genes, Disease related genes, Plasma proteins, Predicted intracellular proteins	Tissue enhanced	bone marrow: 701.1;epididymis: 393.3;lymphoid tissue: 588.5	Group enriched	Tonsil, Spleen, Lymph node
A0A0J9YX57	MAGEB6B	z_BMI.Nysom	-0.100862	0.0308826	-3.26598	0.00111405	8	1592	0.57083	0.568673	-0.161437	-0.0402872	1601	0.00466416	2.9531	Predicted intracellular proteins	Not detected
P06727	APOA4	z_BMI.Nysom	-0.084914	0.030868	-2.75088	0.00601092	8	1592	0.56754	0.565367	-0.14546	-0.0243678	1601	0.0217179	2.22106	Candidate cardiovascular disease genes, Plasma proteins, Predicted secreted proteins	Tissue enriched	intestine: 3023.3	Group enriched	Duodenum, Fat
P27487	DPP4	z_BMI.Nysom	-0.076226	0.0308502	-2.47084	0.0135837	8	1592	0.564493	0.562305	-0.136737	-0.0157146	1601	0.0444293	1.86698	CD markers, Enzymes, FDA approved drug targets, Plasma proteins, Predicted intracellular proteins, Predicted secreted proteins, Transporters	Tissue enhanced	intestine: 134.2;parathyroid gland: 151.0;placenta: 129.7;prostate: 103.7	Group enriched	Kidney, Placenta
Q13822	ENPP2	z_BMI.Nysom	-0.0793226	0.0315181	-2.51673	0.0119426	8	1592	0.557594	0.555371	-0.141144	-0.0175012	1601	0.0397608	1.9229	Cancer-related genes, Enzymes, Metabolic proteins, Plasma proteins, Predicted intracellular proteins, Predicted membrane proteins, Predicted secreted proteins	Tissue enriched	choroid plexus: 1296.7	Group enriched	Duodenum, Placenta
P10643	C7	z_BMI.Nysom	-0.0852307	0.0318195	-2.67857	0.0074698	8	1592	0.556251	0.554021	-0.147643	-0.0228182	1601	0.0264561	2.12669	Cancer-related genes, Disease related genes, Human disease related genes, Plasma proteins, Predicted secreted proteins	Tissue enhanced	adrenal gland: 884.6	Group enriched	Gall bladder, Fat
P08253	MMP2	z_BMI.Nysom	-0.0800924	0.0316243	-2.53262	0.0114168	8	1592	0.545891	0.543609	-0.142122	-0.0180627	1601	0.0382579	1.94246	Cancer-related genes, Candidate cardiovascular disease genes, Disease related genes, Enzymes, Human disease related genes, Plasma proteins, Potential drug targets, Predicted intracellular proteins, Predicted secreted proteins	Tissue enhanced	gallbladder: 1025.9	Group enriched	Gall bladder, Esophagus
Q15166	PON3	z_BMI.Nysom	-0.138563	0.0315281	-4.39492	1.18144e-05	8	1592	0.541337	0.539032	-0.200404	-0.0767223	1601	6.48752e-05	4.92759	Candidate cardiovascular disease genes, Enzymes, Metabolic proteins, Plasma proteins, Predicted secreted proteins	Tissue enriched	liver: 598.0	Tissue enriched	Liver
Q9NZP8	C1RL	z_BMI.Nysom	0.101517	0.0319832	3.17406	0.00153198	8	1592	0.540808	0.538501	0.038783	0.16425	1601	0.00625289	2.81475	Enzymes, Plasma proteins, Predicted intracellular proteins, Predicted secreted proteins	Tissue enhanced	liver: 138.4	Group enriched	Liver, Fat
P04278	SHBG	z_BMI.Nysom	-0.118973	0.0323733	-3.67502	0.000245713	8	1592	0.535564	0.533231	-0.182471	-0.0554738	1601	0.00114771	3.60957	Cancer-related genes, Candidate cardiovascular disease genes, FDA approved drug targets, Plasma proteins, Predicted intracellular proteins, Predicted secreted proteins	Tissue enriched	liver: 61.5
O14791	APOL1	z_BMI.Nysom	0.10941	0.0330617	3.30927	0.000956294	8	1592	0.533359	0.531015	0.044561	0.174259	1601	0.00405961	3.01941	Candidate cardiovascular disease genes, Disease related genes, Human disease related genes, Plasma proteins, Potential drug targets, Predicted membrane proteins, Predicted secreted proteins, Transporters	Tissue enhanced	liver: 174.5	Tissue enhanced	Fat
P18065	IGFBP2	z_BMI.Nysom	-0.201517	0.0323476	-6.22974	5.96719e-10	8	1592	0.528744	0.526376	-0.264966	-0.138069	1601	4.37362e-09	9.22423	Cancer-related genes, Plasma proteins, Predicted intracellular proteins, Predicted secreted proteins	Tissue enhanced	pancreas: 926.0	Group enriched	Stomach, Lung
P17936	IGFBP3	z_BMI.Nysom	0.082614	0.0323271	2.55557	0.0106938	8	1592	0.521641	0.519237	0.0192059	0.146022	1601	0.03611	1.97087	Cancer-related genes, Plasma proteins, Predicted intracellular proteins, Predicted secreted proteins	Tissue enhanced	liver: 693.4;placenta: 1799.7
P08833	IGFBP1	z_BMI.Nysom	-0.159492	0.0334766	-4.76428	2.06782e-06	8	1592	0.507215	0.504739	-0.225155	-0.093829	1601	1.21017e-05	5.68449	Candidate cardiovascular disease genes, Plasma proteins, Predicted secreted proteins	Tissue enriched	liver: 1163.6	Tissue enriched	Placenta
Q99784	OLFM1	z_BMI.Nysom	-0.0853768	0.0331986	-2.5717	0.0102102	8	1592	0.501522	0.499018	-0.150494	-0.0202591	1601	0.0346805	1.99097	Plasma proteins, Predicted intracellular proteins, Predicted secreted proteins, Transporters	Tissue enriched	brain: 943.6	Group enriched	Brain, Duodenum, Endometrium, Kidney
Q16853	AOC3	z_BMI.Nysom	-0.0936336	0.0337026	-2.77823	0.00552974	8	1592	0.499332	0.496816	-0.15974	-0.0275275	1601	0.0202535	2.2573	Cancer-related genes, Enzymes, FDA approved drug targets, Metabolic proteins, Plasma proteins, Predicted intracellular proteins, Predicted secreted proteins	Tissue enhanced	adipose tissue: 408.1	Group enriched	Rectum, Fat
Q9BY67	CADM1	z_BMI.Nysom	-0.0956959	0.0333894	-2.86605	0.00421088	8	1592	0.48694	0.484362	-0.161188	-0.030204	1601	0.0157714	2.37563	Human disease related genes, Plasma proteins, Predicted intracellular proteins, Predicted membrane proteins	Tissue enhanced	retina: 278.9	Group enriched	Brain, Testis, Placenta
P33908	MAN1A1	z_BMI.Nysom	0.0873246	0.0346081	2.52324	0.0117246	8	1592	0.482535	0.479935	0.0194423	0.155207	1601	0.0391275	1.9309	Enzymes, Metabolic proteins, Plasma proteins, Predicted membrane proteins	Tissue enhanced	liver: 150.0	Group enriched	Duodenum, Colon
Q13103	SPP2	z_BMI.Nysom	-0.137152	0.0351038	-3.90703	9.73492e-05	8	1592	0.474238	0.471596	-0.206006	-0.0682971	1601	0.000481641	4.01167	Plasma proteins, Predicted intracellular proteins, Predicted secreted proteins	Tissue enriched	liver: 502.9	Tissue enriched	Placenta
Q04756	HGFAC	z_BMI.Nysom	-0.0888703	0.0345849	-2.56962	0.0102712	8	1592	0.471628	0.468973	-0.156707	-0.0210335	1601	0.0348552	1.98838	Cancer-related genes, Enzymes, Plasma proteins, Predicted secreted proteins	Tissue enriched	liver: 211.9	Tissue enhanced	Fat
O14786	NRP1	z_BMI.Nysom	-0.113271	0.0346591	-3.26816	0.00110556	8	1592	0.465919	0.463235	-0.181254	-0.0452892	1601	0.00463219	2.95642	Cancer-related genes, CD markers, Plasma proteins, Predicted intracellular proteins, Predicted membrane proteins, Predicted secreted proteins, Transporters	Low tissue specificity		Tissue enhanced	Gall bladder
P05019	IGF1	z_BMI.Nysom	0.161082	0.0342671	4.70077	2.8154e-06	8	1592	0.46229	0.459588	0.0938685	0.228295	1601	1.62939e-05	5.55046	Disease related genes, Human disease related genes, Plasma proteins, Predicted secreted proteins, RAS pathway related proteins	Tissue enhanced	cervix: 85.5	Group enriched	Liver, Endometrium
P02743	APCS	z_BMI.Nysom	0.184714	0.0354309	5.21335	2.09745e-07	8	1592	0.455976	0.453242	0.115218	0.25421	1601	1.33224e-06	6.67831	Disease related genes, Plasma proteins, Potential drug targets, Predicted secreted proteins, Transporters	Tissue enriched	liver: 3515.6	Low tissue specificity
P17301	ITGA2	z_BMI.Nysom	-0.092367	0.0354599	-2.60483	0.0092776	8	1592	0.449733	0.446968	-0.16192	-0.022814	1601	0.031939	2.03256	Cancer-related genes, CD markers, Human disease related genes, Plasma proteins, Predicted membrane proteins	Low tissue specificity		Tissue enhanced	Duodenum
Q15113	PCOLCE	z_BMI.Nysom	-0.0907316	0.034848	-2.60364	0.00930983	8	1592	0.449347	0.44658	-0.159084	-0.0223787	1601	0.0320298	2.03106	Plasma proteins, Predicted secreted proteins	Low tissue specificity		Group enriched	Gall bladder, Ovary
P24821	TNC	z_BMI.Nysom	-0.116336	0.0347306	-3.34968	0.000827955	8	1592	0.447241	0.444463	-0.184459	-0.0482139	1601	0.003552	3.08199	Cancer-related genes, Disease related genes, Human disease related genes, Plasma proteins, Predicted intracellular proteins, Predicted secreted proteins	Tissue enhanced	lymphoid tissue: 215.1;smooth muscle: 461.1	Group enriched	Gall bladder, Lymph node
P02452	COL1A1	z_BMI.Nysom	-0.116988	0.0348831	-3.35372	0.000816061	8	1592	0.447187	0.444409	-0.18541	-0.0485663	1601	0.0035106	3.08828	Cancer-related genes, Disease related genes, FDA approved drug targets, Human disease related genes, Plasma proteins, Predicted intracellular proteins, Predicted secreted proteins	Tissue enhanced	cervix: 1284.0;gallbladder: 1170.7;ovary: 1172.9	Tissue enhanced	Ovary
P24593	IGFBP5	z_BMI.Nysom	0.101997	0.0358586	2.84442	0.00450607	8	1592	0.433095	0.430247	0.0316621	0.172332	1601	0.0168079	2.3462	Plasma proteins, Predicted secreted proteins	Tissue enhanced	cervix: 1439.2;ovary: 1232.5	Group enriched	Lung, Endometrium
Q9UGM5	FETUB	z_BMI.Nysom	0.116968	0.0362531	3.22642	0.00127896	8	1592	0.421016	0.418106	0.0458589	0.188077	1601	0.00530188	2.89314	Plasma proteins, Predicted intracellular proteins, Predicted secreted proteins	Tissue enriched	liver: 227.3	Group enriched	Placenta, Fat
Q6UXB8	PI16	z_BMI.Nysom	-0.0978803	0.0367087	-2.66641	0.00774427	8	1592	0.391933	0.388878	-0.169883	-0.0258779	1601	0.0273046	2.11102	CD markers, Plasma proteins, Predicted membrane proteins, Predicted secreted proteins	Tissue enhanced	cervix: 135.5;heart muscle: 123.5;vagina: 123.4	Tissue enhanced	Gall bladder
P18428	LBP	z_BMI.Nysom	0.150683	0.0381128	3.9536	8.03572e-05	8	1592	0.375362	0.372223	0.0759264	0.22544	1601	0.000400469	4.09498	Plasma proteins, Predicted secreted proteins, Transporters	Tissue enriched	liver: 1304.6	Group enriched	Gall bladder, Fat
P02741	CRP	z_BMI.Nysom	0.204516	0.037933	5.39152	8.03654e-08	8	1592	0.372327	0.369173	0.130113	0.27892	1601	5.2446e-07	7.09493	Cancer-related genes, Candidate cardiovascular disease genes, Human disease related genes, Plasma proteins, Predicted intracellular proteins, Predicted secreted proteins	Tissue enriched	liver: 9151.6	Group enriched	Gall bladder, Fat
Q9H8L6	MMRN2	z_BMI.Nysom	-0.113487	0.0372466	-3.0469	0.00235014	8	1592	0.370709	0.367546	-0.186544	-0.0404293	1601	0.00928181	2.62891	Plasma proteins, Predicted intracellular proteins, Predicted secreted proteins	Low tissue specificity		Group enriched	Heart, Placenta
Q9Y5C1	ANGPTL3	z_BMI.Nysom	-0.1175	0.0377593	-3.11183	0.00189237	8	1592	0.362149	0.358943	-0.191563	-0.0434372	1601	0.0076112	2.72299	Disease related genes, FDA approved drug targets, Human disease related genes, Plasma proteins, Predicted secreted proteins	Tissue enriched	liver: 655.3	Group enriched	Duodenum, Pancreas
Q16270	IGFBP7	z_BMI.Nysom	-0.0937563	0.0375285	-2.49827	0.0125803	8	1592	0.358443	0.355219	-0.167367	-0.0201458	1601	0.0416703	1.90031	Disease related genes, Plasma proteins, Predicted secreted proteins	Low tissue specificity		Tissue enhanced	Gall bladder
Q9UEU0	VTI1B	z_BMI.Nysom	-0.112902	0.0384209	-2.93856	0.00334485	8	1592	0.354332	0.351088	-0.188263	-0.0375413	1601	0.0128128	2.47562	Predicted intracellular proteins, Predicted membrane proteins, Transporters	Low tissue specificity		Low tissue specificity
Q86U17	SERPINA11	z_BMI.Nysom	-0.103988	0.0381477	-2.72592	0.00648244	8	1592	0.354006	0.35076	-0.178813	-0.0291628	1601	0.0232298	2.18826	Plasma proteins, Predicted secreted proteins	Tissue enriched	liver: 475.6	Group enriched	Liver, Fat
Q9NPH3	IL1RAP	z_BMI.Nysom	-0.108277	0.0382462	-2.83106	0.00469777	8	1592	0.350889	0.347627	-0.183295	-0.0332589	1601	0.017422	2.32811	Enzymes, Plasma proteins, Predicted intracellular proteins, Predicted membrane proteins, Predicted secreted proteins	Tissue enriched	liver: 218.9	Group enriched	Duodenum, Thyroid, Placenta
Q08380	LGALS3BP	z_BMI.Nysom	0.121651	0.0388542	3.13095	0.00177408	8	1592	0.350168	0.346903	0.0454399	0.197862	1601	0.00717501	2.75103	Cancer-related genes, Plasma proteins, Predicted secreted proteins	Low tissue specificity		Tissue enhanced	Heart
Q9BXR6	CFHR5	z_BMI.Nysom	0.0993413	0.0395338	2.51282	0.0120751	8	1592	0.32987	0.326503	0.0217976	0.176885	1601	0.0401672	1.91811	Disease related genes, Human disease related genes, Plasma proteins, Predicted intracellular proteins, Predicted secreted proteins	Tissue enriched	liver: 162.0	Group enriched	Spleen, Fat
Q86UW6	N4BP2	z_BMI.Nysom	-0.119404	0.0395009	-3.02282	0.00254433	8	1592	0.295035	0.291492	-0.196883	-0.0419248	1601	0.00999468	2.59443	Predicted intracellular proteins	Tissue enhanced	lymphoid tissue: 11.0	Group enriched	Liver, Heart, Ovary
A0A087WSY6	IGKV3D-15	z_BMI.Nysom	0.106517	0.0403814	2.63779	0.00842618	8	1592	0.267916	0.264237	0.0273112	0.185724	1601	0.0293989	2.07437	Immunoglobulin genes, Predicted secreted proteins	Group enriched	intestine: 122.0;lymphoid tissue: 196.2;salivary gland: 52.2;stomach 1: 84.7;urinary bladder: 56.0
Q9HDC9	APMAP	z_BMI.Nysom	-0.114086	0.0416914	-2.73644	0.00627979	8	1592	0.22923	0.225357	-0.195862	-0.0323102	1601	0.0226072	2.20205	Plasma proteins, Predicted intracellular proteins, Predicted membrane proteins	Tissue enhanced	liver: 306.2	Tissue enhanced	Thyroid
P28799	GRN	z_BMI.Nysom	-0.116015	0.0422154	-2.74816	0.00606066	8	1592	0.223068	0.219164	-0.198818	-0.0332112	1601	0.0218742	2.21748	Disease related genes, Human disease related genes, Plasma proteins, Predicted intracellular proteins, Predicted secreted proteins	Low tissue specificity		Group enriched	Spleen, Lung
Q8IWV2	CNTN4	z_BMI.Nysom	-0.105886	0.0414607	-2.55389	0.010745	8	1592	0.218456	0.214528	-0.187209	-0.0245629	1601	0.0362496	1.96879	Disease related genes, Plasma proteins, Predicted intracellular proteins	Tissue enhanced	parathyroid gland: 21.8;retina: 19.2	Group enriched	Thyroid, Prostate
P0DJI8	SAA1	z_BMI.Nysom	0.198973	0.0424032	4.6924	2.93149e-06	8	1592	0.211622	0.20766	0.115801	0.282144	1601	1.6921e-05	5.53291	Disease related genes, Predicted secreted proteins	Tissue enriched	liver: 46934.0	Tissue enriched	Fat
Q9NRC6	SPTBN5	z_BMI.Nysom	0.117426	0.0418755	2.80418	0.00510577	8	1592	0.209188	0.205214	0.0352894	0.199563	1601	0.0188077	2.29194	Plasma proteins, Predicted intracellular proteins	Group enriched	brain: 6.9;retina: 26.1
P32754	HPD	z_BMI.Nysom	0.126833	0.0432517	2.93244	0.00341114	8	1592	0.191515	0.187452	0.0419968	0.211669	1601	0.0130347	2.4671	Disease related genes, Enzymes, FDA approved drug targets, Human disease related genes, Metabolic proteins, Plasma proteins, Predicted intracellular proteins	Tissue enriched	liver: 2452.6	Tissue enriched	Liver
Q8TDL5	BPIFB1	z_BMI.Nysom	-0.136593	0.0429496	-3.18031	0.00149954	8	1592	0.186258	0.182169	-0.220836	-0.0523491	1601	0.00612806	2.82404	Plasma proteins, Predicted secreted proteins	Group enriched	cervix: 546.4;salivary gland: 264.3;stomach 1: 499.1	Tissue enriched	Lung
Q9BQE3	TUBA1C	z_BMI.Nysom	-0.112829	0.0425988	-2.64865	0.00816131	8	1592	0.17539	0.171247	-0.196385	-0.0292736	1601	0.0285907	2.08824	Plasma proteins, Predicted intracellular proteins	Tissue enhanced	esophagus: 465.1	Tissue enhanced	Testis
Q99801	NKX3-1	z_BMI.Nysom	-0.140246	0.0427445	-3.28103	0.00105666	8	1592	0.174519	0.170371	-0.224087	-0.0564045	1601	0.00444943	2.97607	Cancer-related genes, Human disease related genes, Predicted intracellular proteins, Transcription factors	Tissue enriched	prostate: 293.1	Group enriched	Liver, Small intestine
P11717	IGF2R	z_BMI.Nysom	-0.132595	0.0435829	-3.04237	0.00238559	8	1592	0.172467	0.168309	-0.218081	-0.0471095	1601	0.00940827	2.6224	Cancer-related genes, CD markers, Human disease related genes, Plasma proteins, Predicted intracellular proteins, Predicted membrane proteins, Transporters	Tissue enhanced	skeletal muscle: 67.0	Low tissue specificity
P0DJI9	SAA2	z_BMI.Nysom	0.201879	0.0438049	4.6086	4.37728e-06	8	1592	0.162731	0.158523	0.115958	0.2878	1601	2.49505e-05	5.3588	Disease related genes, Predicted secreted proteins	Tissue enriched	liver: 35358.8	Tissue enriched	Fat
Q8WWA0	ITLN1	z_BMI.Nysom	-0.147553	0.0450844	-3.27283	0.00108759	8	1592	0.0941918	0.08964	-0.235984	-0.0591224	1601	0.00456561	2.96354	Plasma proteins, Predicted secreted proteins	Group enriched	adipose tissue: 732.9;intestine: 1210.7	Group enriched	Duodenum, Small intestine, Rectum
P01889	HLA-B	z_BMI.Nysom	-0.113043	0.0456431	-2.47668	0.0133644	8	1592	0.0881729	0.0835908	-0.20257	-0.0235164	1601	0.0438954	1.87405	Cancer-related genes, Disease related genes, Human disease related genes, Predicted intracellular proteins, Predicted membrane proteins	Tissue enhanced	lymphoid tissue: 2389.7	Tissue enhanced	Small intestine
Q9H7T9	AUNIP	z_BMI.Nysom	0.132479	0.0455369	2.90928	0.00367295	8	1592	0.0851025	0.0805051	0.0431608	0.221798	1601	0.0139572	2.43499	Predicted intracellular proteins	Group enriched	bone marrow: 6.1;testis: 15.5
Q96QR1	SCGB3A1	z_BMI.Nysom	-0.149691	0.0461692	-3.24223	0.00121052	8	1592	0.06714	0.0624522	-0.24025	-0.0591324	1601	0.00503532	2.91703	Plasma proteins, Predicted secreted proteins	Group enriched	cervix: 259.9;lung: 492.9;salivary gland: 724.7	Group enriched	Ovary, Placenta, Fat, Salivary gland
Q99650	OSMR	z_BMI.Nysom	-0.129657	0.045798	-2.83106	0.00469774	8	1592	0.0582042	0.0534716	-0.219488	-0.0398261	1601	0.017422	2.32811	Disease related genes, Human disease related genes, Plasma proteins, Predicted intracellular proteins, Predicted membrane proteins	Low tissue specificity		Tissue enhanced	Colon
P11684	SCGB1A1	z_BMI.Nysom	-0.127663	0.047714	-2.67559	0.00753625	8	1592	0.0276124	0.0227261	-0.221252	-0.0340742	1601	0.0266696	2.12284	Cancer-related genes, Plasma proteins, Predicted intracellular proteins, Predicted secreted proteins	Tissue enriched	lung: 2979.8
P37802	TAGLN2	sex	-0.0744238	0.0209187	-3.55776	0.000384995	8	1592	0.848056	0.847292	-0.115455	-0.0333926	1601	0.00174974	3.41455	Plasma proteins, Predicted intracellular proteins	Low tissue specificity		Low tissue specificity
P18206	VCL	sex	0.0630838	0.0211208	2.98681	0.00286212	8	1592	0.847053	0.846285	0.0216563	0.104511	1601	0.0111272	2.54331	Disease related genes, Human disease related genes, Plasma proteins, Predicted intracellular proteins	Low tissue specificity		Low tissue specificity
P35579	MYH9	sex	0.0543209	0.021263	2.55471	0.0107198	8	1592	0.843348	0.842561	0.0126145	0.0960273	1601	0.0361757	1.96981	Cancer-related genes, Disease related genes, Human disease related genes, Plasma proteins, Predicted intracellular proteins	Low tissue specificity		Low tissue specificity
P21333	FLNA	sex	0.0904247	0.0212003	4.26526	2.11412e-05	8	1592	0.842321	0.841529	0.0488413	0.132008	1601	0.000112534	4.67487	Disease related genes, Human disease related genes, Plasma proteins, Potential drug targets, Predicted intracellular proteins, Transporters	Tissue enhanced	endometrium 1: 1162.8;intestine: 1412.7	Group enriched	Endometrium, Rectum
Q9ULV4	CORO1C	sex	0.0704491	0.0215182	3.27392	0.00108341	8	1592	0.838717	0.837906	0.028242	0.112656	1601	0.00455155	2.96521	Plasma proteins, Predicted intracellular proteins	Low tissue specificity		Tissue enhanced	Smooth muscle
P48059	LIMS1	sex	0.0573365	0.0221376	2.59001	0.00968494	8	1592	0.826125	0.825252	0.0139146	0.100758	1601	0.0331018	2.0139	Plasma proteins, Predicted intracellular proteins	Low tissue specificity		Low tissue specificity
P12814	ACTN1	sex	0.0770746	0.0225756	3.41406	0.000656076	8	1592	0.822863	0.821972	0.0327936	0.121356	1601	0.00285946	3.18305	Disease related genes, FDA approved drug targets, Human disease related genes, Plasma proteins, Predicted intracellular proteins	Tissue enhanced	smooth muscle: 515.0	Group enriched	Liver, Fat
Q9H4B7	TUBB1	sex	0.0641212	0.0252673	2.53771	0.0112526	8	1592	0.771427	0.770278	0.0145605	0.113682	1601	0.037764	1.94875	Disease related genes, FDA approved drug targets, Human disease related genes, Plasma proteins, Predicted intracellular proteins, Transporters	Tissue enhanced	bone marrow: 8.3;lymphoid tissue: 4.2	Tissue enriched	Spleen
P02774	GC	sex	0.0888492	0.0264274	3.36202	0.000792086	8	1592	0.75539	0.754161	0.0370132	0.140685	1601	0.00341283	3.10123	Metabolic proteins, Plasma proteins, Predicted secreted proteins	Tissue enriched	liver: 8007.3	Group enriched	Placenta, Fat
Q99439	CNN2	sex	0.0921428	0.0265844	3.46604	0.000542216	8	1592	0.753963	0.752727	0.0399986	0.144287	1601	0.00241024	3.26583	Plasma proteins, Predicted intracellular proteins	Low tissue specificity
P08697	SERPINF2	sex	0.117271	0.0265518	4.41667	1.06992e-05	8	1592	0.750554	0.749301	0.0651904	0.169351	1601	5.89292e-05	4.97065	Candidate cardiovascular disease genes, Disease related genes, Human disease related genes, Plasma proteins, Predicted secreted proteins	Tissue enriched	liver: 1539.8	Group enriched	Placenta, Fat
P61158	ACTR3	sex	0.0690157	0.0267838	2.57678	0.010062	8	1592	0.74716	0.745889	0.0164806	0.121551	1601	0.0342303	1.99731	Plasma proteins, Predicted intracellular proteins	Low tissue specificity		Low tissue specificity
Q05682	CALD1	sex	0.0838487	0.0269693	3.10905	0.00191018	8	1592	0.740656	0.739353	0.0309497	0.136748	1601	0.00767436	2.71893	Plasma proteins, Predicted intracellular proteins	Tissue enhanced	intestine: 885.1	Group enriched	Duodenum, Esophagus
P01042	KNG1	sex	0.0764442	0.0276845	2.76127	0.0058239	8	1592	0.735563	0.734234	0.0221423	0.130746	1601	0.0211539	2.23479	Disease related genes, Human disease related genes, Plasma proteins, Predicted secreted proteins	Tissue enriched	liver: 3097.3	Group enriched	Gall bladder, Placenta
P08603	CFH	sex	0.0805998	0.0277523	2.90426	0.00373203	8	1592	0.734374	0.733039	0.0261649	0.135035	1601	0.0141473	2.42806	Cancer-related genes, Disease related genes, Human disease related genes, Plasma proteins, Predicted intracellular proteins, Predicted secreted proteins	Tissue enriched	liver: 1645.3	Group enriched	Gall bladder, Fat
P02790	HPX	sex	0.228062	0.0282883	8.06208	1.45966e-15	8	1592	0.725453	0.724073	0.172576	0.283548	1601	1.30192e-14	14.8357	Candidate cardiovascular disease genes, Plasma proteins, Predicted secreted proteins	Tissue enriched	liver: 5126.7	Tissue enhanced	Fat
Q04917	YWHAH	sex	-0.0811278	0.0278952	-2.9083	0.00368434	8	1592	0.723577	0.722188	-0.135843	-0.0264125	1601	0.0139859	2.43364	Cancer-related genes, Plasma proteins, Predicted intracellular proteins	Tissue enriched	brain: 714.3	Tissue enhanced	Brain
O15511	ARPC5	sex	0.0835799	0.0281229	2.97195	0.00300358	8	1592	0.718784	0.71737	0.028418	0.138742	1601	0.0115989	2.52236	Plasma proteins, Predicted intracellular proteins	Low tissue specificity		Low tissue specificity
P14618	PKM	sex	-0.0967988	0.0285936	-3.38533	0.000728207	8	1592	0.717442	0.716022	-0.152884	-0.0407138	1601	0.00315374	3.13775	Cancer-related genes, Enzymes, Metabolic proteins, Plasma proteins, Predicted intracellular proteins	Tissue enhanced	skeletal muscle: 3889.6;tongue: 2564.9	Tissue enhanced	Brain
P01023	A2M	sex	-0.280658	0.0282664	-9.92903	1.3893e-22	8	1592	0.715843	0.714415	-0.336101	-0.225215	1601	1.4662e-21	21.8572	Cancer-related genes, Candidate cardiovascular disease genes, Plasma proteins, Predicted secreted proteins	Tissue enhanced	liver: 1212.9;lung: 1626.5	Tissue enhanced	Fat
Q14019	COTL1	sex	0.110529	0.0286942	3.85197	0.000121819	8	1592	0.703524	0.702034	0.0542468	0.166811	1601	0.000595172	3.91429	Plasma proteins, Predicted intracellular proteins	Tissue enhanced	lymphoid tissue: 365.3	Tissue enhanced	Tonsil
P00734	F2	sex	0.107385	0.0292496	3.67132	0.000249266	8	1592	0.701383	0.699882	0.0500129	0.164756	1601	0.00116282	3.60334	Cancer-related genes, Candidate cardiovascular disease genes, Disease related genes, Enzymes, FDA approved drug targets, Human disease related genes, Metabolic proteins, Plasma proteins, Predicted intracellular proteins, Predicted secreted proteins	Tissue enriched	liver: 1180.6	Group enriched	Placenta, Fat
P04180	LCAT	sex	0.0922614	0.0296588	3.11076	0.00189921	8	1592	0.692543	0.690998	0.0340869	0.150436	1601	0.00763311	2.72143	Disease related genes, Enzymes, Human disease related genes, Metabolic proteins, Plasma proteins, Potential drug targets, Predicted intracellular proteins, Predicted secreted proteins	Tissue enhanced	liver: 276.1	Tissue enriched	Fallopian tube
P25311	AZGP1	sex	-0.142416	0.0295877	-4.81333	1.62512e-06	8	1592	0.688981	0.687418	-0.200451	-0.0843805	1601	9.5723e-06	5.78911	Cancer-related genes, Plasma proteins, Predicted intracellular proteins, Predicted secreted proteins	Tissue enhanced	liver: 2718.3;salivary gland: 3732.5	Tissue enhanced	Salivary gland
P31146	CORO1A	sex	0.152487	0.0298035	5.11641	3.49178e-07	8	1592	0.67988	0.678271	0.0940286	0.210945	1601	2.18366e-06	6.45695	Disease related genes, Human disease related genes, Plasma proteins, Predicted intracellular proteins	Group enriched	bone marrow: 549.8;lymphoid tissue: 567.8	Group enriched	Tonsil, Lymph node
P00387	CYB5R3	sex	0.088525	0.0299775	2.95305	0.00319267	8	1592	0.677338	0.675717	0.0297254	0.147325	1601	0.0122728	2.49585	Cancer-related genes, Disease related genes, Enzymes, Human disease related genes, Metabolic proteins, Potential drug targets, Predicted intracellular proteins, Predicted membrane proteins, Transporters	Low tissue specificity
O00391	QSOX1	sex	-0.101314	0.0298202	-3.39751	0.00069679	8	1592	0.671614	0.669964	-0.159805	-0.0428233	1601	0.00302366	3.1569	Enzymes, Plasma proteins, Predicted intracellular proteins, Predicted membrane proteins, Predicted secreted proteins	Low tissue specificity		Group enriched	Stomach, Gall bladder, Placenta
P00747	PLG	sex	0.117223	0.0304375	3.85127	0.000122163	8	1592	0.67077	0.669115	0.0575213	0.176925	1601	0.000596588	3.91306	Cancer-related genes, Candidate cardiovascular disease genes, Disease related genes, Enzymes, FDA approved drug targets, Human disease related genes, Metabolic proteins, Plasma proteins, Predicted intracellular proteins, Predicted secreted proteins	Tissue enriched	liver: 2571.0	Group enriched	Placenta, Fat
P05156	CFI	sex	0.102432	0.0303164	3.37877	0.000745697	8	1592	0.670727	0.669073	0.0429677	0.161896	1601	0.00322438	3.12744	Disease related genes, Enzymes, Human disease related genes, Plasma proteins, Potential drug targets, Predicted secreted proteins	Tissue enriched	liver: 952.1	Tissue enhanced	Fat
P00740	F9	sex	0.223433	0.0312205	7.1566	1.2574e-12	8	1592	0.665896	0.664217	0.162195	0.284671	1601	1.02161e-11	11.9005	Candidate cardiovascular disease genes, Disease related genes, Enzymes, FDA approved drug targets, Human disease related genes, Plasma proteins, Predicted secreted proteins	Tissue enriched	liver: 683.7	Group enriched	Heart, Kidney, Placenta
P04004	VTN	sex	0.33762	0.0312918	10.7894	3.0458e-26	8	1592	0.66424	0.662552	0.276242	0.398998	1601	3.38752e-25	25.5163	Cancer-related genes, Candidate cardiovascular disease genes, Plasma proteins, Predicted secreted proteins, Transporters	Tissue enriched	liver: 5852.0	Group enriched	Placenta, Fat
O95445	APOM	sex	-0.165967	0.0312282	-5.31465	1.22003e-07	8	1592	0.657276	0.655554	-0.227219	-0.104714	1601	7.87263e-07	6.91363	Plasma proteins, Predicted intracellular proteins, Predicted secreted proteins	Tissue enriched	liver: 381.2	Tissue enriched	Fat
Q8IU68	TMC8	sex	-0.2677	0.0310483	-8.62204	1.56115e-17	8	1592	0.654056	0.652317	-0.328599	-0.2068	1601	1.46528e-16	16.8066	Disease related genes, Human disease related genes, Potential drug targets, Predicted membrane proteins, Transporters	Group enriched	bone marrow: 73.1;intestine: 49.7;lymphoid tissue: 109.3	Group enriched	Pancreas, Placenta, Lymph node
P51884	LUM	sex	-0.261102	0.0310007	-8.42243	8.11813e-17	8	1592	0.652036	0.650287	-0.321908	-0.200295	1601	7.51649e-16	16.0905	Cancer-related genes, Plasma proteins, Predicted secreted proteins	Tissue enhanced	gallbladder: 714.3;placenta: 518.2	Low tissue specificity
P07225	PROS1	sex	-0.0987794	0.0317496	-3.1112	0.00189635	8	1592	0.651369	0.649617	-0.161055	-0.0365041	1601	0.0076244	2.72208	Candidate cardiovascular disease genes, Disease related genes, FDA approved drug targets, Human disease related genes, Plasma proteins, Predicted intracellular proteins, Predicted secreted proteins	Tissue enhanced	choroid plexus: 137.3;liver: 274.9	Tissue enhanced	Fat
P04792	HSPB1	sex	0.150757	0.0316459	4.76386	2.072e-06	8	1592	0.645657	0.643876	0.0886847	0.212829	1601	1.21133e-05	5.68361	Cancer-related genes, Disease related genes, Human disease related genes, Plasma proteins, Predicted intracellular proteins	Tissue enhanced	esophagus: 5743.8	Low tissue specificity
P02652	APOA2	sex	-0.144522	0.0318407	-4.5389	6.07933e-06	8	1592	0.642509	0.640713	-0.206976	-0.0820676	1601	3.41892e-05	5.21614	Cancer-related genes, Candidate cardiovascular disease genes, Human disease related genes, Metabolic proteins, Plasma proteins, Predicted intracellular proteins, Predicted secreted proteins, Transporters	Tissue enriched	liver: 34742.6
Q14624	ITIH4	sex	0.182494	0.0324614	5.62189	2.22661e-08	8	1592	0.636427	0.6346	0.118823	0.246166	1601	1.50327e-07	7.65236	Cancer-related genes, Plasma proteins, Predicted intracellular proteins, Predicted secreted proteins	Tissue enriched	liver: 1807.4
P06396	GSN	sex	-0.0807054	0.0313451	-2.57474	0.0101212	8	1592	0.635393	0.633561	-0.142187	-0.0192234	1601	0.0343995	1.99477	Cancer-related genes, Disease related genes, Human disease related genes, Plasma proteins, Predicted intracellular proteins, Predicted secreted proteins	Tissue enhanced	heart muscle: 2404.8	Low tissue specificity
P16112	ACAN	sex	-0.515165	0.0320603	-16.0686	5.85294e-54	8	1592	0.633935	0.632095	-0.57805	-0.45228	1601	9.06005e-53	53.2326	Disease related genes, Human disease related genes, Predicted intracellular proteins, Predicted secreted proteins	Tissue enhanced	seminal vesicle: 3.0
Q13642	FHL1	sex	0.0950558	0.0321227	2.95914	0.0031305	8	1592	0.632837	0.630992	0.0320485	0.158063	1601	0.0120507	2.50439	Disease related genes, Human disease related genes, Plasma proteins, Predicted intracellular proteins	Group enriched	skeletal muscle: 11062.8;tongue: 9390.8	Tissue enriched	Heart
P35858	IGFALS	sex	0.312865	0.0322616	9.69777	1.2068e-21	8	1592	0.631284	0.629431	0.249586	0.376145	1601	1.2495e-20	20.9184	Disease related genes, Human disease related genes, Plasma proteins, Predicted intracellular proteins, Predicted membrane proteins, Predicted secreted proteins	Tissue enriched	liver: 113.8	Tissue enhanced	Fat
P00742	F10	sex	0.126822	0.0325005	3.90216	9.93103e-05	8	1592	0.629277	0.627414	0.0630741	0.190571	1601	0.000490678	4.00301	Candidate cardiovascular disease genes, Disease related genes, Enzymes, FDA approved drug targets, Human disease related genes, Plasma proteins, Predicted secreted proteins	Tissue enhanced	liver: 156.1	Group enriched	Placenta, Fat
P20851	C4BPB	sex	-0.0969761	0.0329461	-2.94348	0.00329249	8	1592	0.626828	0.624953	-0.161598	-0.0323538	1601	0.0126299	2.48248	Human disease related genes, Plasma proteins, Predicted secreted proteins	Tissue enriched	liver: 458.6	Tissue enriched	Fat
P10909	CLU	sex	0.114449	0.0319844	3.57829	0.000356211	8	1592	0.626744	0.624868	0.0517135	0.177185	1601	0.00162703	3.44829	Cancer-related genes, Candidate cardiovascular disease genes, Plasma proteins, Predicted intracellular proteins, Predicted secreted proteins	Tissue enhanced	liver: 9442.3	Low tissue specificity
P43652	AFM	sex	0.166225	0.0326905	5.08481	4.11521e-07	8	1592	0.626701	0.624825	0.102104	0.230346	1601	2.55601e-06	6.38561	Plasma proteins, Predicted secreted proteins	Tissue enriched	liver: 932.0	Group enriched	Gall bladder, Fat
P16070	CD44	sex	-0.164912	0.0323573	-5.0966	3.87096e-07	8	1592	0.623446	0.621553	-0.228379	-0.101445	1601	2.41252e-06	6.41218	Blood group antigen proteins, Cancer-related genes, CD markers, FDA approved drug targets, Plasma proteins, Predicted intracellular proteins, Predicted membrane proteins, Predicted secreted proteins, Transporters	Tissue enhanced	salivary gland: 484.4	Group enriched	Endometrium, Smooth muscle, Ovary
Q13643	FHL3	sex	-0.265485	0.0322778	-8.22502	4.00801e-16	8	1592	0.622927	0.621032	-0.328797	-0.202174	1601	3.65835e-15	15.3971	Predicted intracellular proteins	Group enriched	skeletal muscle: 1546.2;tongue: 774.0	Low tissue specificity
P49908	SELENOP	sex	-0.120654	0.0328495	-3.67293	0.000247715	8	1592	0.620064	0.618155	-0.185087	-0.0562212	1601	0.00115657	3.60605	Plasma proteins, Predicted membrane proteins, Predicted secreted proteins	Group enriched	intestine: 2030.1;liver: 6077.3	Tissue enhanced	Fat
P02671	FGA	sex	0.0876002	0.0337775	2.59345	0.00958906	8	1592	0.616726	0.6148	0.0213471	0.153853	1601	0.0328562	2.01822	Cancer-related genes, Candidate cardiovascular disease genes, Disease related genes, FDA approved drug targets, Human disease related genes, Metabolic proteins, Plasma proteins, Predicted secreted proteins	Tissue enriched	liver: 17848.7
P13942	COL11A2	sex	-0.438036	0.0334943	-13.0779	3.37717e-37	8	1592	0.601814	0.599813	-0.503734	-0.372339	1601	4.41047e-36	36.4714	Disease related genes, Human disease related genes, Plasma proteins, Predicted intracellular proteins, Predicted secreted proteins	Group enriched	brain: 14.9;pituitary gland: 22.8;testis: 7.8
P00751	CFB	sex	0.132025	0.0342249	3.85756	0.000119094	8	1592	0.600998	0.598993	0.064894	0.199155	1601	0.000582637	3.92411	Disease related genes, Enzymes, Human disease related genes, Plasma proteins, Potential drug targets, Predicted secreted proteins	Tissue enriched	liver: 2453.1
P06681	C2	sex	0.106136	0.0345757	3.06968	0.00217909	8	1592	0.594434	0.592396	0.0383177	0.173955	1601	0.00865939	2.66172	Disease related genes, Enzymes, Human disease related genes, Plasma proteins, Potential drug targets, Predicted intracellular proteins, Predicted secreted proteins	Tissue enriched	liver: 466.0	Group enriched	Gall bladder, Fat
P55058	PLTP	sex	-0.168426	0.0338992	-4.96845	7.47589e-07	8	1592	0.589392	0.587329	-0.234918	-0.101935	1601	4.54534e-06	6.12634	Metabolic proteins, Plasma proteins, Predicted intracellular proteins, Predicted secreted proteins, Transporters	Low tissue specificity		Group enriched	Gall bladder, Fat
P00338	LDHA	sex	-0.182104	0.0344132	-5.29171	1.38045e-07	8	1592	0.589335	0.587271	-0.249604	-0.114604	1601	8.86598e-07	6.85998	Cancer-related genes, Disease related genes, Enzymes, FDA approved drug targets, Human disease related genes, Metabolic proteins, Plasma proteins, Predicted intracellular proteins	Low tissue specificity		Group enriched	Liver, Small intestine
P00746	CFD	sex	0.162129	0.0341337	4.74982	2.21908e-06	8	1592	0.588897	0.586831	0.0951772	0.229081	1601	1.29592e-05	5.65383	Disease related genes, Enzymes, Human disease related genes, Plasma proteins, Potential drug targets, Predicted intracellular proteins, Predicted secreted proteins	Tissue enhanced	adipose tissue: 1448.6
Q14520	HABP2	sex	0.13199	0.0346565	3.80852	0.000145113	8	1592	0.579676	0.577563	0.0640127	0.199967	1601	0.00069992	3.83829	Candidate cardiovascular disease genes, Disease related genes, Enzymes, Human disease related genes, Plasma proteins, Potential drug targets, Predicted intracellular proteins, Predicted secreted proteins	Tissue enriched	liver: 424.0	Tissue enhanced	Fat
P04217	A1BG	sex	0.183978	0.0345728	5.32145	1.17602e-07	8	1592	0.577955	0.575834	0.116165	0.251791	1601	7.6021e-07	6.92959	Plasma proteins, Predicted intracellular proteins, Predicted secreted proteins	Tissue enriched	liver: 1194.2	Group enriched	Gall bladder, Fat
P22792	CPN2	sex	0.134402	0.0347116	3.87197	0.000112327	8	1592	0.57626	0.574131	0.0663169	0.202487	1601	0.000551013	3.94951	Plasma proteins, Predicted secreted proteins	Tissue enriched	liver: 212.0	Group enriched	Placenta, Fat
P02760	AMBP	sex	-0.113835	0.0347317	-3.27757	0.00106962	8	1592	0.574769	0.572633	-0.18196	-0.0457108	1601	0.0044971	2.97077	Plasma proteins, Predicted intracellular proteins, Predicted secreted proteins	Tissue enriched	liver: 10607.0	Low tissue specificity
P29622	SERPINA4	sex	0.0896668	0.0343258	2.61222	0.00908014	8	1592	0.573042	0.570897	0.0223382	0.156995	1601	0.0313975	2.04191	Plasma proteins, Predicted secreted proteins	Tissue enriched	liver: 533.2	Tissue enhanced	Placenta
A0A0J9YX57	MAGEB6B	sex	-0.334233	0.0344176	-9.71109	1.06684e-21	8	1592	0.57083	0.568673	-0.401741	-0.266724	1601	1.10564e-20	20.9719	Predicted intracellular proteins	Not detected
Q6EMK4	VASN	sex	-0.343712	0.0339803	-10.1151	2.3645e-23	8	1592	0.57047	0.568311	-0.410363	-0.277062	1601	2.51968e-22	22.6263	Plasma proteins, Predicted membrane proteins, Predicted secreted proteins	Low tissue specificity		Low tissue specificity
P23142	FBLN1	sex	0.249937	0.0349496	7.15136	1.30486e-12	8	1592	0.569527	0.567364	0.181385	0.31849	1601	1.05937e-11	11.8844	Disease related genes, Human disease related genes, Plasma proteins, Predicted intracellular proteins, Predicted secreted proteins	Tissue enhanced	choroid plexus: 1826.9	Tissue enhanced	Placenta
P06727	APOA4	sex	-0.178552	0.0344013	-5.19026	2.37002e-07	8	1592	0.56754	0.565367	-0.246029	-0.111075	1601	1.50015e-06	6.62525	Candidate cardiovascular disease genes, Plasma proteins, Predicted secreted proteins	Tissue enriched	intestine: 3023.3	Group enriched	Duodenum, Fat
P27487	DPP4	sex	-0.509325	0.0343816	-14.8139	1.30226e-46	8	1592	0.564493	0.562305	-0.576763	-0.441887	1601	1.86788e-45	45.8853	CD markers, Enzymes, FDA approved drug targets, Plasma proteins, Predicted intracellular proteins, Predicted secreted proteins, Transporters	Tissue enhanced	intestine: 134.2;parathyroid gland: 151.0;placenta: 129.7;prostate: 103.7	Group enriched	Kidney, Placenta
P33151	CDH5	sex	-0.412984	0.0344479	-11.9887	9.08228e-32	8	1592	0.562489	0.56029	-0.480552	-0.345416	1601	1.09709e-30	31.0418	Cancer-related genes, CD markers, Plasma proteins, Predicted intracellular proteins, Predicted membrane proteins	Tissue enhanced	placenta: 228.1	Group enriched	Duodenum, Placenta
P05543	SERPINA7	sex	0.263501	0.0361069	7.29781	4.59636e-13	8	1592	0.561792	0.55959	0.192679	0.334323	1601	3.78215e-12	12.3376	Plasma proteins, Predicted secreted proteins	Tissue enriched	liver: 273.6	Group enriched	Placenta, Fat
P08185	SERPINA6	sex	0.0978085	0.0355368	2.75231	0.00598475	8	1592	0.56096	0.558753	0.0281046	0.167512	1601	0.0216305	2.22295	Disease related genes, Human disease related genes, Plasma proteins, Predicted secreted proteins	Tissue enriched	liver: 752.4	Group enriched	Gall bladder, Placenta, Fat
P05546	SERPIND1	sex	0.351801	0.0356387	9.87132	2.39276e-22	8	1592	0.560107	0.557896	0.281897	0.421704	1601	2.50348e-21	21.6211	Candidate cardiovascular disease genes, Disease related genes, FDA approved drug targets, Human disease related genes, Plasma proteins, Predicted secreted proteins	Tissue enriched	liver: 1214.6	Tissue enhanced	Fat
P22105	TNXB	sex	-0.281123	0.0349991	-8.0323	1.8439e-15	8	1592	0.558932	0.556716	-0.349772	-0.212474	1601	1.63929e-14	14.7343	Disease related genes, Human disease related genes, Plasma proteins, Predicted intracellular proteins, Predicted secreted proteins	Tissue enhanced	adrenal gland: 266.2
Q13822	ENPP2	sex	0.190147	0.0351259	5.41329	7.13341e-08	8	1592	0.557594	0.555371	0.121249	0.259045	1601	4.66635e-07	7.1467	Cancer-related genes, Enzymes, Metabolic proteins, Plasma proteins, Predicted intracellular proteins, Predicted membrane proteins, Predicted secreted proteins	Tissue enriched	choroid plexus: 1296.7	Group enriched	Duodenum, Placenta
P48740	MASP1	sex	-0.122534	0.0356088	-3.44112	0.000594279	8	1592	0.557122	0.554896	-0.192379	-0.0526892	1601	0.00261827	3.22601	Disease related genes, Enzymes, Human disease related genes, Plasma proteins, Potential drug targets, Predicted intracellular proteins, Predicted secreted proteins	Tissue enhanced	cervix: 116.0;heart muscle: 111.9;liver: 178.0	Tissue enriched	Brain
P00450	CP	sex	0.140876	0.0363243	3.87828	0.000109478	8	1592	0.549164	0.546898	0.0696276	0.212125	1601	0.000538001	3.96067	Cancer-related genes, Candidate cardiovascular disease genes, Disease related genes, Enzymes, Human disease related genes, Metabolic proteins, Plasma proteins, Potential drug targets, Predicted intracellular proteins, Predicted secreted proteins, Transporters	Tissue enriched	liver: 1815.4	Group enriched	Gall bladder, Fat
P13671	C6	sex	0.135076	0.0360421	3.74773	0.000184819	8	1592	0.548242	0.545971	0.0643809	0.205771	1601	0.000877507	3.73325	Cancer-related genes, Disease related genes, Human disease related genes, Plasma proteins, Potential drug targets, Predicted secreted proteins, Transporters	Tissue enriched	liver: 610.3	Tissue enhanced	Fat
P08253	MMP2	sex	-0.0861483	0.0352443	-2.44432	0.0146204	8	1592	0.545891	0.543609	-0.155278	-0.0170182	1601	0.047367	1.83504	Cancer-related genes, Candidate cardiovascular disease genes, Disease related genes, Enzymes, Human disease related genes, Plasma proteins, Potential drug targets, Predicted intracellular proteins, Predicted secreted proteins	Tissue enhanced	gallbladder: 1025.9	Group enriched	Gall bladder, Esophagus
P01009	SERPINA1	sex	0.147432	0.0358247	4.11536	4.06362e-05	8	1592	0.545324	0.543039	0.0771631	0.2177	1601	0.000209973	4.39109	Cancer-related genes, Candidate cardiovascular disease genes, Disease related genes, Human disease related genes, Metabolic proteins, Plasma proteins, Predicted intracellular proteins, Predicted secreted proteins	Tissue enriched	liver: 33156.1	Tissue enhanced	Fat
Q15166	PON3	sex	-0.227528	0.035137	-6.47544	1.25612e-10	8	1592	0.541337	0.539032	-0.296447	-0.158608	1601	9.45456e-10	9.90097	Candidate cardiovascular disease genes, Enzymes, Metabolic proteins, Plasma proteins, Predicted secreted proteins	Tissue enriched	liver: 598.0	Tissue enriched	Liver
Q9NZP8	C1RL	sex	0.207957	0.0356443	5.83425	6.53305e-09	8	1592	0.540808	0.538501	0.138043	0.277872	1601	4.53954e-08	8.18488	Enzymes, Plasma proteins, Predicted intracellular proteins, Predicted secreted proteins	Tissue enhanced	liver: 138.4	Group enriched	Liver, Fat
P23470	PTPRG	sex	-0.313281	0.0352438	-8.88897	1.63228e-18	8	1592	0.539602	0.537288	-0.382411	-0.244152	1601	1.58226e-17	17.7872	Enzymes, Plasma proteins, Predicted membrane proteins	Low tissue specificity		Tissue enhanced	Brain
Q6UY14	ADAMTSL4	sex	-0.171834	0.0349477	-4.9169	9.70067e-07	8	1592	0.539253	0.536938	-0.240382	-0.103286	1601	5.8204e-06	6.0132	Disease related genes, Human disease related genes, Predicted secreted proteins	Low tissue specificity		Tissue enriched	Placenta
P04278	SHBG	sex	0.0996107	0.036079	2.76091	0.00583024	8	1592	0.535564	0.533231	0.0288434	0.170378	1601	0.0211629	2.23431	Cancer-related genes, Candidate cardiovascular disease genes, FDA approved drug targets, Plasma proteins, Predicted intracellular proteins, Predicted secreted proteins	Tissue enriched	liver: 61.5
O14791	APOL1	sex	0.228728	0.0368462	6.20763	6.8472e-10	8	1592	0.533359	0.531015	0.156455	0.301	1601	4.99239e-09	9.16449	Candidate cardiovascular disease genes, Disease related genes, Human disease related genes, Plasma proteins, Potential drug targets, Predicted membrane proteins, Predicted secreted proteins, Transporters	Tissue enhanced	liver: 174.5	Tissue enhanced	Fat
Q9Y6Z7	COLEC10	sex	-0.112871	0.0359293	-3.14148	0.00171191	8	1592	0.529212	0.526846	-0.183345	-0.0423974	1601	0.00694407	2.76652	Disease related genes, Human disease related genes, Plasma proteins, Predicted secreted proteins	Tissue enriched	liver: 63.7	Group enriched	Liver, Placenta, Fat
P18065	IGFBP2	sex	-0.191065	0.0360504	-5.29996	1.32053e-07	8	1592	0.528744	0.526376	-0.261777	-0.120354	1601	8.50112e-07	6.87925	Cancer-related genes, Plasma proteins, Predicted intracellular proteins, Predicted secreted proteins	Tissue enhanced	pancreas: 926.0	Group enriched	Stomach, Lung
O14733	MAP2K7	sex	-0.27135	0.0365877	-7.41644	1.94677e-13	8	1592	0.527244	0.524868	-0.343116	-0.199585	1601	1.61772e-12	12.7107	Enzymes, Plasma proteins, Predicted intracellular proteins	Low tissue specificity		Group enriched	Spleen, Duodenum
P17936	IGFBP3	sex	0.162145	0.0360275	4.5006	7.2681e-06	8	1592	0.521641	0.519237	0.0914792	0.232812	1601	4.05827e-05	5.13858	Cancer-related genes, Plasma proteins, Predicted intracellular proteins, Predicted secreted proteins	Tissue enhanced	liver: 693.4;placenta: 1799.7
Q16610	ECM1	sex	-0.0965463	0.0362252	-2.66517	0.00777273	8	1592	0.520464	0.518054	-0.1676	-0.0254922	1601	0.0273872	2.10943	Disease related genes, Human disease related genes, Plasma proteins, Predicted secreted proteins	Tissue enhanced	epididymis: 472.5;esophagus: 1332.2	Tissue enriched	Tonsil
P16671	CD36	sex	0.132047	0.03626	3.64166	0.000279558	8	1592	0.517551	0.515127	0.0609242	0.203169	1601	0.00129365	3.55353	Cancer-related genes, CD markers, Disease related genes, Human disease related genes, Metabolic proteins, Plasma proteins, Potential drug targets, Predicted membrane proteins, Transporters	Tissue enhanced	adipose tissue: 1480.0	Group enriched	Heart, Fat
P01019	AGT	sex	0.295932	0.0377066	7.84828	7.68328e-15	8	1592	0.512781	0.510333	0.221972	0.369892	1601	6.6629e-14	14.1145	Candidate cardiovascular disease genes, Disease related genes, Human disease related genes, Metabolic proteins, Plasma proteins, Predicted secreted proteins	Tissue enriched	liver: 1563.6	Tissue enhanced	Placenta
P22692	IGFBP4	sex	0.243847	0.0374786	6.50629	1.02892e-10	8	1592	0.510574	0.508115	0.170334	0.31736	1601	7.77661e-10	9.98762	Plasma proteins, Predicted secreted proteins	Low tissue specificity		Tissue enhanced	Thyroid
P08833	IGFBP1	sex	-0.144824	0.0373086	-3.88179	0.000107927	8	1592	0.507215	0.504739	-0.218003	-0.0716449	1601	0.000530618	3.96687	Candidate cardiovascular disease genes, Plasma proteins, Predicted secreted proteins	Tissue enriched	liver: 1163.6	Tissue enriched	Placenta
P01034	CST3	sex	-0.165277	0.0371585	-4.4479	9.27265e-06	8	1592	0.505832	0.503348	-0.238162	-0.0923925	1601	5.12524e-05	5.0328	Cancer-related genes, Disease related genes, Human disease related genes, Plasma proteins, Predicted secreted proteins	Tissue enhanced	brain: 4419.8;choroid plexus: 4010.9	Group enriched	Brain, Salivary gland
Q99784	OLFM1	sex	-0.287412	0.0369988	-7.76814	1.4172e-14	8	1592	0.501522	0.499018	-0.359983	-0.21484	1601	1.21837e-13	13.8486	Plasma proteins, Predicted intracellular proteins, Predicted secreted proteins, Transporters	Tissue enriched	brain: 943.6	Group enriched	Brain, Duodenum, Endometrium, Kidney
O75144	ICOSLG	sex	-0.177112	0.0373498	-4.74198	2.3054e-06	8	1592	0.501309	0.498804	-0.250372	-0.103852	1601	1.3449e-05	5.63725	CD markers, Plasma proteins, Predicted intracellular proteins, Predicted membrane proteins	Low tissue specificity
Q12913	PTPRJ	sex	-0.211891	0.0372231	-5.69245	1.48824e-08	8	1592	0.499392	0.496876	-0.284902	-0.138879	1601	1.01352e-07	7.82733	CD markers, Enzymes, Plasma proteins, Predicted intracellular proteins, Predicted membrane proteins	Low tissue specificity		Group enriched	Spleen, Pancreas
Q16853	AOC3	sex	-0.164116	0.0375605	-4.36938	1.32654e-05	8	1592	0.499332	0.496816	-0.237789	-0.0904427	1601	7.24432e-05	4.87728	Cancer-related genes, Enzymes, FDA approved drug targets, Metabolic proteins, Plasma proteins, Predicted intracellular proteins, Predicted secreted proteins	Tissue enhanced	adipose tissue: 408.1	Group enriched	Rectum, Fat
P19320	VCAM1	sex	-0.141854	0.0370562	-3.82807	0.000134153	8	1592	0.499132	0.496615	-0.214538	-0.0691698	1601	0.000650784	3.8724	Cancer-related genes, CD markers, Plasma proteins, Predicted membrane proteins	Tissue enriched	lymphoid tissue: 379.4	Tissue enhanced	Spleen
P06276	BCHE	sex	-0.181395	0.037575	-4.82754	1.51491e-06	8	1592	0.498306	0.495785	-0.255097	-0.107693	1601	8.93756e-06	5.81961	Disease related genes, Enzymes, FDA approved drug targets, Human disease related genes, Metabolic proteins, Plasma proteins, Predicted intracellular proteins, Predicted secreted proteins	Tissue enriched	liver: 508.2	Group enriched	Brain, Esophagus
Q9BWP8	COLEC11	sex	-0.191076	0.0371177	-5.14784	2.96275e-07	8	1592	0.490279	0.487717	-0.26388	-0.118271	1601	1.86347e-06	6.5283	Disease related genes, Human disease related genes, Plasma proteins, Predicted intracellular proteins, Predicted secreted proteins	Tissue enhanced	liver: 139.6	Group enriched	Gall bladder, Placenta
P04070	PROC	sex	0.169257	0.0378979	4.46614	8.52546e-06	8	1592	0.489829	0.487265	0.0949224	0.243593	1601	4.73377e-05	5.06928	Cancer-related genes, Candidate cardiovascular disease genes, Disease related genes, Enzymes, FDA approved drug targets, Human disease related genes, Plasma proteins, Predicted intracellular proteins, Predicted secreted proteins	Tissue enriched	liver: 584.1	Group enriched	Placenta, Fat
Q9BY67	CADM1	sex	-0.246259	0.0372114	-6.61783	4.9659e-11	8	1592	0.48694	0.484362	-0.319248	-0.173271	1601	3.79517e-10	10.304	Human disease related genes, Plasma proteins, Predicted intracellular proteins, Predicted membrane proteins	Tissue enhanced	retina: 278.9	Group enriched	Brain, Testis, Placenta
Q9UNW1	MINPP1	sex	-0.135233	0.0378104	-3.57661	0.000358489	8	1592	0.484574	0.481984	-0.209396	-0.0610696	1601	0.00163607	3.44552	Disease related genes, Enzymes, Human disease related genes, Metabolic proteins, Plasma proteins, Potential drug targets, Predicted intracellular proteins	Low tissue specificity		Tissue enhanced	Placenta
P04114	APOB	sex	0.206946	0.0386572	5.35336	9.89388e-08	8	1592	0.484184	0.481592	0.131122	0.28277	1601	6.42222e-07	7.00463	Candidate cardiovascular disease genes, Disease related genes, Human disease related genes, Metabolic proteins, Plasma proteins, Predicted secreted proteins	Group enriched	intestine: 296.0;liver: 1155.6	Tissue enhanced	Fat
P02786	TFRC	sex	-0.241989	0.0380202	-6.36475	2.5517e-10	8	1592	0.479839	0.477225	-0.316564	-0.167414	1601	1.90101e-09	9.59317	Cancer-related genes, CD markers, Disease related genes, Enzymes, FDA approved drug targets, Human disease related genes, Metabolic proteins, Plasma proteins, Predicted intracellular proteins, Predicted membrane proteins, Predicted secreted proteins, Transporters	Low tissue specificity		Tissue enriched	Placenta
Q9UJW3	DNMT3L	sex	-0.101777	0.0389872	-2.61051	0.00912554	8	1592	0.478255	0.475633	-0.178248	-0.0253049	1601	0.0315345	2.03974	Metabolic proteins, Predicted intracellular proteins, Transcription factors	Tissue enhanced	liver: 1.9
Q15517	CDSN	sex	0.252281	0.0383977	6.57021	6.78698e-11	8	1592	0.47823	0.475608	0.176965	0.327596	1601	5.15453e-10	10.1683	Human disease related genes, Predicted secreted proteins	Tissue enriched	skin 1: 674.3	Tissue enriched	Ovary
Q12884	FAP	sex	-0.360009	0.0386044	-9.32558	3.56561e-20	8	1592	0.474083	0.471441	-0.43573	-0.284288	1601	3.57018e-19	19.4479	Cancer-related genes, Enzymes, Plasma proteins, Predicted intracellular proteins, Predicted secreted proteins	Tissue enhanced	endometrium 1: 30.5;smooth muscle: 25.5
Q15063	POSTN	sex	-0.114791	0.0383524	-2.99306	0.0028045	8	1592	0.473827	0.471182	-0.190017	-0.0395645	1601	0.0109148	2.55214	Cancer-related genes, Plasma proteins, Predicted secreted proteins	Tissue enhanced	skin 1: 201.8;stomach 1: 170.3	Group enriched	Gall bladder, Heart
O00533	CHL1	sex	-0.258749	0.0382153	-6.77083	1.79517e-11	8	1592	0.472265	0.469613	-0.333707	-0.183792	1601	1.38941e-10	10.7459	Plasma proteins, Predicted membrane proteins, Predicted secreted proteins	Tissue enhanced	brain: 65.0;ovary: 32.7	Tissue enriched	Brain
Q04756	HGFAC	sex	-0.116561	0.0385438	-3.02412	0.00253345	8	1592	0.471628	0.468973	-0.192163	-0.0409592	1601	0.00995909	2.59629	Cancer-related genes, Enzymes, Plasma proteins, Predicted secreted proteins	Tissue enriched	liver: 211.9	Tissue enhanced	Fat
P09493	TPM1	sex	0.0940821	0.0380023	2.4757	0.013401	8	1592	0.470241	0.467579	0.0195424	0.168622	1601	0.0439497	1.87286	Cancer-related genes, Candidate cardiovascular disease genes, Disease related genes, Human disease related genes, Plasma proteins, Predicted intracellular proteins, Predicted membrane proteins	Tissue enhanced	heart muscle: 10276.7;skeletal muscle: 12231.4;tongue: 4981.9	Group enriched	Gall bladder, Esophagus, Smooth muscle
P16109	SELP	sex	-0.0980484	0.038956	-2.5169	0.0119368	8	1592	0.468623	0.465952	-0.174459	-0.0216379	1601	0.0397554	1.92311	Cancer-related genes, Candidate cardiovascular disease genes, CD markers, Disease related genes, FDA approved drug targets, Plasma proteins, Predicted intracellular proteins, Predicted membrane proteins	Low tissue specificity		Tissue enriched	Spleen
P09486	SPARC	sex	-0.28759	0.0387121	-7.42894	1.77697e-13	8	1592	0.467973	0.465299	-0.363522	-0.211658	1601	1.47887e-12	12.7503	Cancer-related genes, Disease related genes, Human disease related genes, Plasma proteins, Predicted intracellular proteins, Predicted secreted proteins	Tissue enhanced	placenta: 2105.6	Tissue enriched	Brain
O14786	NRP1	sex	-0.129512	0.0386264	-3.35295	0.000818312	8	1592	0.465919	0.463235	-0.205276	-0.0537484	1601	0.00351525	3.08708	Cancer-related genes, CD markers, Plasma proteins, Predicted intracellular proteins, Predicted membrane proteins, Predicted secreted proteins, Transporters	Low tissue specificity		Tissue enhanced	Gall bladder
P43121	MCAM	sex	-0.178549	0.0380252	-4.69556	2.88721e-06	8	1592	0.464251	0.461559	-0.253134	-0.103965	1601	1.66742e-05	5.53952	CD markers, Plasma proteins, Predicted membrane proteins	Low tissue specificity		Tissue enhanced	Duodenum
O75636	FCN3	sex	-0.110637	0.0394912	-2.80156	0.0051471	8	1592	0.463223	0.460526	-0.188097	-0.0331769	1601	0.0189408	2.28844	Disease related genes, Human disease related genes, Plasma proteins, Predicted secreted proteins	Group enriched	liver: 270.1;lung: 702.7	Tissue enriched	Fat
P05019	IGF1	sex	0.165262	0.0381896	4.32742	1.60253e-05	8	1592	0.46229	0.459588	0.0903553	0.24017	1601	8.65226e-05	4.79519	Disease related genes, Human disease related genes, Plasma proteins, Predicted secreted proteins, RAS pathway related proteins	Tissue enhanced	cervix: 85.5	Group enriched	Liver, Endometrium
P01344	IGF2	sex	0.0994354	0.0387968	2.56298	0.010469	8	1592	0.461342	0.458635	0.0233372	0.175534	1601	0.0354168	1.98009	Cancer-related genes, Disease related genes, Human disease related genes, Plasma proteins, Predicted membrane proteins, Predicted secreted proteins, RAS pathway related proteins	Tissue enriched	placenta: 2670.3	Group enriched	Placenta, Adrenal gland
P01857	IGHG1	sex	0.12515	0.0391146	3.19958	0.00140337	8	1592	0.460004	0.45729	0.0484289	0.201872	1601	0.00577168	2.85283	Disease related genes, FDA approved drug targets, Immunoglobulin genes, Plasma proteins, Predicted intracellular proteins, Predicted membrane proteins, Predicted secreted proteins	Group enriched	lymphoid tissue: 5665.1;urinary bladder: 3867.4
Q9NX65	ZSCAN32	sex	-0.241336	0.0393711	-6.12977	1.10742e-09	8	1592	0.450411	0.447649	-0.318561	-0.164111	1601	8.00503e-09	8.95569	Predicted intracellular proteins, Transcription factors	Low tissue specificity
P17301	ITGA2	sex	-0.265817	0.0395189	-6.72632	2.4188e-11	8	1592	0.449733	0.446968	-0.343331	-0.188302	1601	1.86812e-10	10.6164	Cancer-related genes, CD markers, Human disease related genes, Plasma proteins, Predicted membrane proteins	Low tissue specificity		Tissue enhanced	Duodenum
Q15113	PCOLCE	sex	-0.429822	0.038837	-11.0673	1.76414e-27	8	1592	0.449347	0.44658	-0.505999	-0.353645	1601	2.0007e-26	26.7535	Plasma proteins, Predicted secreted proteins	Low tissue specificity		Group enriched	Gall bladder, Ovary
P06312	IGKV4-1	sex	0.1824	0.0393608	4.63404	3.87834e-06	8	1592	0.448102	0.445329	0.105195	0.259604	1601	2.21951e-05	5.41135	Immunoglobulin genes, Predicted secreted proteins	Tissue enhanced	intestine: 1742.2;lymphoid tissue: 3074.1	Group enriched	Placenta, Fat
P24821	TNC	sex	-0.143262	0.0387061	-3.70127	0.000221829	8	1592	0.447241	0.444463	-0.219182	-0.0673415	1601	0.00104193	3.65398	Cancer-related genes, Disease related genes, Human disease related genes, Plasma proteins, Predicted intracellular proteins, Predicted secreted proteins	Tissue enhanced	lymphoid tissue: 215.1;smooth muscle: 461.1	Group enriched	Gall bladder, Lymph node
P02452	COL1A1	sex	-0.388118	0.0388761	-9.98346	8.29987e-23	8	1592	0.447187	0.444409	-0.464371	-0.311864	1601	8.7932e-22	22.0809	Cancer-related genes, Disease related genes, FDA approved drug targets, Human disease related genes, Plasma proteins, Predicted intracellular proteins, Predicted secreted proteins	Tissue enhanced	cervix: 1284.0;gallbladder: 1170.7;ovary: 1172.9	Tissue enhanced	Ovary
P01780	IGHV3-7	sex	0.466104	0.0390995	11.921	1.91823e-31	8	1592	0.445881	0.443097	0.389412	0.542796	1601	2.29182e-30	30.7171	Immunoglobulin genes, Predicted secreted proteins	Tissue enhanced	intestine: 445.8;lymphoid tissue: 933.8
P07195	LDHB	sex	-0.172562	0.0397916	-4.33664	1.53756e-05	8	1592	0.444883	0.442093	-0.250611	-0.0945124	1601	8.322e-05	4.81317	Disease related genes, Enzymes, FDA approved drug targets, Metabolic proteins, Plasma proteins, Predicted intracellular proteins	Tissue enhanced	heart muscle: 1880.3	Group enriched	Brain, Heart
Q9NPY3	CD93	sex	-0.356258	0.0387442	-9.19512	1.13667e-19	8	1592	0.443901	0.441107	-0.432253	-0.280263	1601	1.12475e-18	18.9444	CD markers, Plasma proteins, Predicted membrane proteins	Tissue enhanced	placenta: 133.0	Group enriched	Heart, Placenta
P15144	ANPEP	sex	-0.309399	0.0382153	-8.0962	1.11562e-15	8	1592	0.443456	0.44066	-0.384357	-0.234442	1601	9.98315e-15	14.9525	CD markers, Enzymes, Metabolic proteins, Plasma proteins, Predicted membrane proteins	Group enriched	intestine: 2318.1;pancreas: 655.5	Group enriched	Duodenum, Small intestine, Kidney
Q9UK55	SERPINA10	sex	0.250502	0.0402381	6.2255	6.12704e-10	8	1592	0.440667	0.437857	0.171577	0.329428	1601	4.48524e-09	9.21275	Plasma proteins, Predicted membrane proteins, Predicted secreted proteins	Tissue enriched	liver: 338.3
P41222	PTGDS	sex	-0.102903	0.0396085	-2.59801	0.00946304	8	1592	0.439455	0.436638	-0.180594	-0.025213	1601	0.032516	2.02397	Enzymes, Metabolic proteins, Plasma proteins, Predicted intracellular proteins, Predicted secreted proteins	Tissue enhanced	brain: 3326.0;heart muscle: 4736.0;testis: 3152.4	Group enriched	Brain, Testis
Q9BUN1	MENT	sex	-0.185919	0.0397378	-4.67865	3.13226e-06	8	1592	0.439046	0.436228	-0.263863	-0.107975	1601	1.80513e-05	5.50414				Group enriched	Testis, Gall bladder, Fallopian tube
P55290	CDH13	sex	-0.365534	0.0385398	-9.48458	8.51243e-21	8	1592	0.435568	0.432731	-0.441128	-0.28994	1601	8.62593e-20	20.0699	Plasma proteins, Predicted intracellular proteins	Tissue enhanced	heart muscle: 55.1;skeletal muscle: 66.1;tongue: 55.5	Group enriched	Heart, Endometrium
P39060	COL18A1	sex	-0.170717	0.0399537	-4.27286	2.04407e-05	8	1592	0.434367	0.431525	-0.249084	-0.0923494	1601	0.00010907	4.6895	Cancer-related genes, Disease related genes, Human disease related genes, Plasma proteins, Predicted intracellular proteins, Predicted secreted proteins	Tissue enhanced	liver: 548.3	Low tissue specificity
P24593	IGFBP5	sex	0.110765	0.0399633	2.77167	0.00564188	8	1592	0.433095	0.430247	0.0323788	0.189151	1601	0.0205953	2.24858	Plasma proteins, Predicted secreted proteins	Tissue enhanced	cervix: 1439.2;ovary: 1232.5	Group enriched	Lung, Endometrium
P02750	LRG1	sex	0.226144	0.0407613	5.54802	3.37822e-08	8	1592	0.432655	0.429804	0.146193	0.306096	1601	2.2571e-07	7.47131	Plasma proteins, Predicted secreted proteins	Tissue enriched	liver: 920.6	Group enriched	Gall bladder, Fat
Q6YHK3	CD109	sex	-0.23651	0.0393699	-6.00738	2.33203e-09	8	1592	0.429527	0.426661	-0.313732	-0.159288	1601	1.65082e-08	8.63227	CD markers, Plasma proteins, Predicted membrane proteins	Tissue enriched	parathyroid gland: 319.7	Group enriched	Esophagus, Endometrium, Ovary
P02748	C9	sex	0.160916	0.0403837	3.98467	7.06257e-05	8	1592	0.429153	0.426285	0.081705	0.240127	1601	0.000354229	4.15104	Disease related genes, Human disease related genes, Plasma proteins, Predicted intracellular proteins, Predicted secreted proteins	Tissue enriched	liver: 1268.7	Tissue enhanced	Fat
Q9Y5Y7	LYVE1	sex	0.222394	0.0394017	5.64426	1.96055e-08	8	1592	0.42821	0.425336	0.145109	0.299678	1601	1.32774e-07	7.70762	Plasma proteins, Predicted membrane proteins, Transporters	Tissue enhanced	adipose tissue: 122.1;placenta: 144.3	Group enriched	Rectum, Fat
P13598	ICAM2	sex	-0.149387	0.0399233	-3.74186	0.000189145	8	1592	0.427745	0.424869	-0.227695	-0.0710797	1601	0.00089688	3.72321	CD markers, Plasma proteins, Predicted intracellular proteins, Predicted membrane proteins	Tissue enhanced	lymphoid tissue: 164.0	Tissue enhanced	Spleen
Q8WWM7	ATXN2L	sex	0.183988	0.0405255	4.54005	6.04691e-06	8	1592	0.427701	0.424825	0.104499	0.263476	1601	3.40244e-05	5.21847	Plasma proteins, Predicted intracellular proteins	Low tissue specificity		Tissue enhanced	Lung
Q8IUL8	CILP2	sex	-0.137739	0.0401699	-3.4289	0.00062149	8	1592	0.420907	0.417996	-0.21653	-0.0589472	1601	0.00272649	3.20657	Predicted secreted proteins	Tissue enhanced	ovary: 2.4;testis: 5.4
P13591	NCAM1	sex	-0.307757	0.0402708	-7.64219	3.66755e-14	8	1592	0.419395	0.416477	-0.386746	-0.228768	1601	3.1187e-13	13.4356	Cancer-related genes, CD markers, Plasma proteins, Predicted intracellular proteins, Predicted membrane proteins, Predicted secreted proteins, Transporters	Tissue enhanced	brain: 193.9;heart muscle: 140.8	Tissue enriched	Brain
Q9UHG3	PCYOX1	sex	0.159924	0.0410223	3.89845	0.000100829	8	1592	0.414076	0.411132	0.0794602	0.240387	1601	0.000497733	3.99641	Enzymes, Metabolic proteins, Plasma proteins, Predicted intracellular proteins	Low tissue specificity		Low tissue specificity
P58335	ANTXR2	sex	-0.220935	0.0396438	-5.57299	2.93584e-08	8	1592	0.406575	0.403593	-0.298694	-0.143175	1601	1.97348e-07	7.53227	Disease related genes, Human disease related genes, Plasma proteins, Predicted intracellular proteins, Predicted membrane proteins	Low tissue specificity		Tissue enhanced	Adrenal gland
P11279	LAMP1	sex	-0.140587	0.0415077	-3.387	0.000723832	8	1592	0.404549	0.401556	-0.222002	-0.059171	1601	0.00313603	3.14036	CD markers, Plasma proteins, Predicted membrane proteins, Transporters	Low tissue specificity		Low tissue specificity
P10451	SPP1	sex	-0.364352	0.0406167	-8.97049	8.09162e-19	8	1592	0.40443	0.401437	-0.44402	-0.284684	1601	7.87853e-18	18.092	Cancer-related genes, Plasma proteins, Predicted secreted proteins	Tissue enhanced	brain: 1980.6;gallbladder: 2349.6;kidney: 3486.9;placenta: 2701.1	Group enriched	Lung, Gall bladder
Q6UX71	PLXDC2	sex	-0.137836	0.0405602	-3.39831	0.000694756	8	1592	0.403355	0.400356	-0.217393	-0.0582792	1601	0.00301603	3.15817	Predicted membrane proteins	Low tissue specificity		Low tissue specificity
O14498	ISLR	sex	-0.211046	0.0410194	-5.14502	3.00675e-07	8	1592	0.396236	0.393202	-0.291504	-0.130588	1601	1.88789e-06	6.5219	Predicted secreted proteins	Tissue enhanced	cervix: 209.4	Group enriched	Thyroid, Pancreas
Q9UBQ6	EXTL2	sex	-0.154953	0.0404405	-3.83163	0.000132243	8	1592	0.395995	0.39296	-0.234275	-0.0756309	1601	0.000642659	3.87863	Enzymes, Metabolic proteins, Plasma proteins, Predicted intracellular proteins	Low tissue specificity		Group enriched	Thyroid, Endometrium, Pancreas, Fat
Q96KR4	LMLN	sex	0.106751	0.0412153	2.59008	0.00968297	8	1592	0.395735	0.392698	0.0259089	0.187593	1601	0.0331018	2.01399	Enzymes, Predicted intracellular proteins, Predicted membrane proteins	Low tissue specificity
P69905	HBA2	sex	-0.166198	0.0412523	-4.02882	5.86999e-05	8	1592	0.395196	0.392156	-0.247112	-0.0852835	1601	0.000296726	4.23136	Disease related genes, FDA approved drug targets, Human disease related genes, Plasma proteins, Predicted intracellular proteins, Transporters	Tissue enriched	bone marrow: 37617.4	Low tissue specificity
A0A0B4J1Y9	IGHV3-72	sex	0.515823	0.0409049	12.6103	8.05546e-35	8	1592	0.392975	0.389925	0.43559	0.596056	1601	1.011e-33	34.0939	Immunoglobulin genes, Predicted secreted proteins	Tissue enhanced	intestine: 56.2;urinary bladder: 91.7
Q6UXB8	PI16	sex	-0.152419	0.0409106	-3.72566	0.000201608	8	1592	0.391933	0.388878	-0.232663	-0.0721747	1601	0.000953498	3.69549	CD markers, Plasma proteins, Predicted membrane proteins, Predicted secreted proteins	Tissue enhanced	cervix: 135.5;heart muscle: 123.5;vagina: 123.4	Tissue enhanced	Gall bladder
Q15848	ADIPOQ	sex	0.107548	0.0416037	2.58506	0.00982433	8	1592	0.390021	0.386956	0.0259444	0.189152	1601	0.0335468	2.0077	Candidate cardiovascular disease genes, Disease related genes, Human disease related genes, Plasma proteins, Potential drug targets, Predicted secreted proteins, Transporters	Group enriched	adipose tissue: 866.9;breast: 241.0	Group enriched	Heart, Fat
P68871	HBB	sex	-0.156833	0.0414936	-3.77968	0.000162821	8	1592	0.387695	0.384618	-0.238221	-0.0754449	1601	0.000781883	3.78829	Disease related genes, FDA approved drug targets, Human disease related genes, Plasma proteins, Predicted intracellular proteins, Transporters	Tissue enriched	bone marrow: 131241.6	Low tissue specificity
P05556	ITGB1	sex	-0.288794	0.0408166	-7.07539	2.22508e-12	8	1592	0.386159	0.383075	-0.368854	-0.208734	1601	1.78791e-11	11.6527	Cancer-related genes, CD markers, FDA approved drug targets, Plasma proteins, Predicted intracellular proteins, Predicted membrane proteins, Transporters	Low tissue specificity		Low tissue specificity
P20774	OGN	sex	0.171291	0.0416917	4.10852	4.1845e-05	8	1592	0.384898	0.381807	0.0895147	0.253067	1601	0.000215709	4.37836	Plasma proteins, Predicted intracellular proteins, Predicted secreted proteins	Tissue enhanced	cervix: 208.3;ovary: 229.6	Tissue enhanced	Ovary
P05362	ICAM1	sex	-0.107409	0.041476	-2.58967	0.00969432	8	1592	0.382722	0.37962	-0.188763	-0.026056	1601	0.0331235	2.01348	Cancer-related genes, Candidate cardiovascular disease genes, CD markers, FDA approved drug targets, Human disease related genes, Plasma proteins, Predicted intracellular proteins, Predicted membrane proteins, Transporters	Tissue enhanced	lung: 212.5;urinary bladder: 207.4	Low tissue specificity
P02649	APOE	sex	0.192561	0.0413662	4.65504	3.50803e-06	8	1592	0.381855	0.378749	0.111423	0.273699	1601	2.01321e-05	5.45494	Cancer-related genes, Candidate cardiovascular disease genes, Disease related genes, Human disease related genes, Metabolic proteins, Plasma proteins, Predicted secreted proteins	Group enriched	adrenal gland: 3346.3;brain: 2687.4;liver: 6430.8	Tissue enhanced	Brain
P02656	APOC3	sex	0.156274	0.0416032	3.7563	0.000178653	8	1592	0.378726	0.375604	0.0746715	0.237877	1601	0.000850116	3.74799	Cancer-related genes, Candidate cardiovascular disease genes, Disease related genes, FDA approved drug targets, Human disease related genes, Metabolic proteins, Plasma proteins, Predicted secreted proteins	Tissue enriched	liver: 26980.2
P01137	TGFB1	sex	-0.127645	0.040679	-3.13785	0.00173313	8	1592	0.377083	0.373952	-0.207435	-0.0478544	1601	0.00702237	2.76117	Human disease related genes, Predicted secreted proteins	Low tissue specificity		Group enriched	Spleen, Lung, Placenta
P18428	LBP	sex	0.165176	0.0424755	3.88875	0.000104907	8	1592	0.375362	0.372223	0.0818627	0.24849	1601	0.000517163	3.9792	Plasma proteins, Predicted secreted proteins, Transporters	Tissue enriched	liver: 1304.6	Group enriched	Gall bladder, Fat
P02741	CRP	sex	0.175385	0.0422751	4.14867	3.52071e-05	8	1592	0.372327	0.369173	0.0924647	0.258306	1601	0.000183305	4.45337	Cancer-related genes, Candidate cardiovascular disease genes, Human disease related genes, Plasma proteins, Predicted intracellular proteins, Predicted secreted proteins	Tissue enriched	liver: 9151.6	Group enriched	Gall bladder, Fat
Q9H8L6	MMRN2	sex	-0.146181	0.0415101	-3.52158	0.000441088	8	1592	0.370709	0.367546	-0.227601	-0.0647609	1601	0.00198735	3.35547	Plasma proteins, Predicted intracellular proteins, Predicted secreted proteins	Low tissue specificity		Group enriched	Heart, Placenta
A0A075B7B8	IGHV3OR16-12	sex	0.182749	0.0420053	4.35062	1.44383e-05	8	1592	0.370609	0.367446	0.100357	0.26514	1601	7.8457e-05	4.84048	Immunoglobulin genes, Predicted intracellular proteins	Group enriched	intestine: 13.3;lymphoid tissue: 19.6;stomach 1: 9.5
Q9BYJ0	FGFBP2	sex	-0.173239	0.0424265	-4.08327	4.66114e-05	8	1592	0.368202	0.365027	-0.256457	-0.0900212	1601	0.000239266	4.33151	Plasma proteins, Predicted secreted proteins	Tissue enhanced	adipose tissue: 28.1;bone marrow: 53.7	Group enriched	Gall bladder, Ovary
P55103	INHBC	sex	0.24187	0.0421634	5.73649	1.15471e-08	8	1592	0.367889	0.364713	0.159168	0.324571	1601	7.91303e-08	7.93753	Plasma proteins, Predicted secreted proteins	Tissue enriched	liver: 159.9	Group enriched	Kidney, Smooth muscle
P11597	CETP	sex	-0.117156	0.0419854	-2.79039	0.00532732	8	1592	0.363966	0.36077	-0.199508	-0.034803	1601	0.0195516	2.27349	Candidate cardiovascular disease genes, Disease related genes, Human disease related genes, Plasma proteins, Potential drug targets, Predicted intracellular proteins, Predicted secreted proteins, Transporters	Group enriched	adipose tissue: 32.3;liver: 41.7;lymphoid tissue: 58.1;placenta: 35.0	Tissue enriched	Fat
Q86UD1	OAF	sex	0.174454	0.0421321	4.14063	3.64498e-05	8	1592	0.363497	0.360298	0.0918135	0.257094	1601	0.000189324	4.4383	Plasma proteins, Predicted intracellular proteins, Predicted secreted proteins	Tissue enriched	liver: 387.0	Low tissue specificity
A0A0C4DH31	IGHV1-18	sex	0.21411	0.0424095	5.04862	4.96136e-07	8	1592	0.359613	0.356395	0.130925	0.297294	1601	3.06417e-06	6.3044	Immunoglobulin genes, Predicted secreted proteins	Group enriched	esophagus: 155.7;urinary bladder: 150.1	Group enriched	Fat, Adrenal gland
Q16270	IGFBP7	sex	-0.213852	0.0418243	-5.11312	3.55223e-07	8	1592	0.358443	0.355219	-0.295889	-0.131816	1601	2.21892e-06	6.4495	Disease related genes, Plasma proteins, Predicted secreted proteins	Low tissue specificity		Tissue enhanced	Gall bladder
Q7Z7G0	ABI3BP	sex	-0.343606	0.0415818	-8.26336	2.94697e-16	8	1592	0.357264	0.354034	-0.425167	-0.262045	1601	2.70567e-15	15.5306	Disease related genes, Plasma proteins, Predicted intracellular proteins, Predicted secreted proteins	Low tissue specificity
A0A0B4J1V0	IGHV3-15	sex	0.303482	0.0427512	7.09878	1.88891e-12	8	1592	0.3554	0.352161	0.219627	0.387336	1601	1.5245e-11	11.7238	Immunoglobulin genes, Predicted secreted proteins	Group enriched	intestine: 186.7;stomach 1: 112.7;urinary bladder: 171.3	Tissue enhanced	Esophagus
P49747	COMP	sex	-0.204396	0.0419498	-4.87239	1.21237e-06	8	1592	0.355301	0.352061	-0.286678	-0.122113	1601	7.22667e-06	5.91637	Disease related genes, Human disease related genes, Plasma proteins, Predicted intracellular proteins, Predicted secreted proteins	Tissue enhanced	adipose tissue: 75.1;heart muscle: 63.2;skin 1: 78.0
Q9UEU0	VTI1B	sex	-0.205633	0.0428188	-4.80239	1.71514e-06	8	1592	0.354332	0.351088	-0.28962	-0.121645	1601	1.00862e-05	5.7657	Predicted intracellular proteins, Predicted membrane proteins, Transporters	Low tissue specificity		Low tissue specificity
Q86U17	SERPINA11	sex	0.139512	0.0425144	3.28152	0.00105484	8	1592	0.354006	0.35076	0.0561217	0.222902	1601	0.00444373	2.97682	Plasma proteins, Predicted secreted proteins	Tissue enriched	liver: 475.6	Group enriched	Liver, Fat
Q5SYB0	FRMPD1	sex	0.297003	0.0416061	7.13844	1.42931e-12	8	1592	0.351821	0.348563	0.215394	0.378611	1601	1.15698e-11	11.8449	Predicted intracellular proteins	Tissue enriched	retina: 66.8	Group enriched	Colon, Adrenal gland
Q00610	CLTC	sex	0.127328	0.0428428	2.97198	0.00300322	8	1592	0.350693	0.34743	0.0432939	0.211362	1601	0.0115989	2.52241	Cancer-related genes, Disease related genes, Human disease related genes, Plasma proteins, Potential drug targets, Predicted intracellular proteins, Transporters	Low tissue specificity		Tissue enhanced	Brain
Q9Y6R7	FCGBP	sex	0.418673	0.043043	9.72686	9.21755e-22	8	1592	0.350449	0.347185	0.334246	0.503099	1601	9.56841e-21	21.0354	Predicted secreted proteins	Tissue enhanced	intestine: 201.2;salivary gland: 82.9;thyroid gland: 96.9	Group enriched	Duodenum, Small intestine, Rectum
P57682	KLF3	sex	-0.261973	0.0431401	-6.07261	1.57075e-09	8	1592	0.350375	0.34711	-0.34659	-0.177356	1601	1.12135e-08	8.80389	Predicted intracellular proteins, Transcription factors	Low tissue specificity		Tissue enhanced	Duodenum
P20023	CR2	sex	-0.322169	0.042476	-7.58473	5.63295e-14	8	1592	0.349986	0.346719	-0.405484	-0.238854	1601	4.77144e-13	13.2493	CD markers, Disease related genes, Human disease related genes, Plasma proteins, Predicted intracellular proteins, Predicted membrane proteins	Tissue enriched	lymphoid tissue: 171.2	Group enriched	Tonsil, Lymph node
P01871	IGHM	sex	0.537819	0.0425496	12.6398	5.73076e-35	8	1592	0.349598	0.34633	0.454359	0.621278	1601	7.22551e-34	34.2418	Disease related genes, Immunoglobulin genes, Plasma proteins, Predicted intracellular proteins, Predicted membrane proteins, Predicted secreted proteins	Group enriched	intestine: 1279.4;lymphoid tissue: 3116.6
P41594	GRM5	sex	-0.196669	0.0428403	-4.59074	4.76366e-06	8	1592	0.345603	0.342315	-0.280698	-0.112639	1601	2.69703e-05	5.32206	FDA approved drug targets, G-protein coupled receptors, Predicted intracellular proteins, Predicted membrane proteins, Transporters	Tissue enriched	brain: 14.4	Tissue enriched	Brain
P01703	IGLV1-40	sex	0.168432	0.0433018	3.88972	0.000104491	8	1592	0.342844	0.339541	0.0834974	0.253366	1601	0.000515345	3.98092	Immunoglobulin genes, Predicted secreted proteins	Tissue enhanced	lymphoid tissue: 1251.4;stomach 1: 1249.5	Tissue enhanced	Fat
P12109	COL6A1	sex	-0.294787	0.0424909	-6.93763	5.78036e-12	8	1592	0.341573	0.338264	-0.378131	-0.211442	1601	4.57745e-11	11.238	Cancer-related genes, Disease related genes, Human disease related genes, Plasma proteins, Predicted intracellular proteins, Predicted secreted proteins	Tissue enhanced	intestine: 770.1
P20061	TCN1	sex	-0.171266	0.0427471	-4.0065	6.44694e-05	8	1592	0.34116	0.33785	-0.255112	-0.0874195	1601	0.000324392	4.19065	Plasma proteins, Predicted secreted proteins	Tissue enhanced	bone marrow: 188.9;gallbladder: 167.7;salivary gland: 753.6	Group enriched	Gall bladder, Salivary gland
Q9H4A9	DPEP2	sex	-0.13504	0.0423938	-3.18536	0.00147373	8	1592	0.335533	0.332194	-0.218193	-0.0518862	1601	0.00604064	2.83158	Enzymes, Metabolic proteins, Plasma proteins, Predicted intracellular proteins, Predicted membrane proteins	Tissue enhanced	bone marrow: 23.0;lymphoid tissue: 27.9	Group enriched	Testis, Placenta
A0A075B6P5	IGKV2-28	sex	0.157183	0.0434959	3.61374	0.000311198	8	1592	0.334794	0.331452	0.0718675	0.242498	1601	0.00143039	3.50696	Immunoglobulin genes, Predicted secreted proteins	Tissue enhanced	intestine: 1053.8;lymphoid tissue: 1733.5
P07942	LAMB1	sex	-0.141205	0.0428677	-3.29397	0.00100952	8	1592	0.332286	0.32893	-0.225288	-0.0571217	1601	0.00426901	2.99588	Cancer-related genes, Disease related genes, Human disease related genes, Plasma proteins, Predicted intracellular proteins, Predicted secreted proteins	Low tissue specificity		Tissue enhanced	Placenta
P02042	HBD	sex	-0.218139	0.0434963	-5.01512	5.89298e-07	8	1592	0.329373	0.326003	-0.303455	-0.132823	1601	3.61507e-06	6.22967	Plasma proteins, Predicted intracellular proteins, Predicted membrane proteins	Tissue enriched	bone marrow: 2754.9
P01859	IGHG2	sex	0.215036	0.0433588	4.95945	7.82507e-07	8	1592	0.3291	0.325728	0.12999	0.300082	1601	4.74709e-06	6.10651	FDA approved drug targets, Immunoglobulin genes, Predicted intracellular proteins, Predicted membrane proteins, Predicted secreted proteins	Tissue enhanced	lymphoid tissue: 189.5;urinary bladder: 108.3	Low tissue specificity
A0A0C4DH36	IGHV3-38	sex	0.252463	0.0439899	5.73913	1.13726e-08	8	1592	0.329043	0.325671	0.166179	0.338748	1601	7.79838e-08	7.94414	Immunoglobulin genes, Predicted secreted proteins	Tissue enhanced	intestine: 9.7;lymphoid tissue: 10.1;urinary bladder: 7.0	Group enriched	Lung, Thyroid
P01597	IGKV1-39	sex	0.258352	0.0428754	6.02565	2.08853e-09	8	1592	0.321197	0.317786	0.174254	0.34245	1601	1.48133e-08	8.68016	Immunoglobulin genes, Predicted secreted proteins	Tissue enhanced	intestine: 69.5;lymphoid tissue: 52.9;stomach 1: 80.6	Group enriched	Lung, Adrenal gland
O43866	CD5L	sex	0.498005	0.0434958	11.4495	3.18025e-29	8	1592	0.32074	0.317327	0.412689	0.58332	1601	3.68694e-28	28.4975	Plasma proteins, Predicted secreted proteins	Tissue enriched	lymphoid tissue: 558.4	Tissue enriched	Fat
Q99459	CDC5L	sex	0.131591	0.0433942	3.03246	0.00246487	8	1592	0.319248	0.315827	0.0464755	0.216707	1601	0.00970693	2.60821	Disease related genes, Plasma proteins, Predicted intracellular proteins, Transcription factors	Low tissue specificity		Tissue enhanced	Duodenum
P19367	HK1	sex	-0.131011	0.0435848	-3.00589	0.00268949	8	1592	0.316214	0.312778	-0.216501	-0.0455215	1601	0.010512	2.57033	Cancer-related genes, Disease related genes, Enzymes, Human disease related genes, Metabolic proteins, Plasma proteins, Potential drug targets, Predicted intracellular proteins	Low tissue specificity		Group enriched	Brain, Heart
Q10570	CPSF1	sex	-0.183923	0.0437068	-4.20812	2.7187e-05	8	1592	0.316046	0.312609	-0.269652	-0.0981946	1601	0.000143114	4.56564	Disease related genes, Human disease related genes, Plasma proteins, Predicted intracellular proteins	Low tissue specificity		Tissue enriched	Liver
P35443	THBS4	sex	-0.267404	0.0437936	-6.10601	1.28106e-09	8	1592	0.314954	0.311512	-0.353304	-0.181505	1601	9.19944e-09	8.89243	Cancer-related genes, Plasma proteins, Predicted intracellular proteins, Predicted secreted proteins	Tissue enhanced	adipose tissue: 209.2;heart muscle: 162.0;smooth muscle: 243.3;tongue: 206.3	Group enriched	Heart, Smooth muscle
P01591	JCHAIN	sex	0.38735	0.0439495	8.81352	3.10917e-18	8	1592	0.307539	0.304059	0.301145	0.473555	1601	2.97957e-17	17.5074	Plasma proteins, Predicted secreted proteins	Tissue enhanced	breast: 2922.1;intestine: 7701.3;stomach 1: 5747.7	Group enriched	Duodenum, Gall bladder, Fat
O15484	CAPN5	sex	0.131421	0.0443368	2.96415	0.00308033	8	1592	0.3071	0.303619	0.0444561	0.218385	1601	0.0118785	2.5114	Disease related genes, Enzymes, Human disease related genes, Potential drug targets, Predicted intracellular proteins	Tissue enhanced	intestine: 59.0
P00738	HP	sex	0.401116	0.0438989	9.13728	1.89196e-19	8	1592	0.306307	0.302821	0.31501	0.487222	1601	1.86706e-18	18.7231	Cancer-related genes, Disease related genes, Enzymes, Plasma proteins, Potential drug targets, Predicted secreted proteins	Tissue enriched	liver: 54575.6	Group enriched	Gall bladder, Fat
P01602	IGKV1-5	sex	0.187745	0.0436618	4.29998	1.81183e-05	8	1592	0.30342	0.299919	0.102104	0.273386	1601	9.71993e-05	4.74188	Immunoglobulin genes, Predicted secreted proteins	Tissue enhanced	intestine: 749.9;lymphoid tissue: 1415.5;urinary bladder: 913.4	Group enriched	Gall bladder, Fat
Q9H0X9	OSBPL5	sex	-0.173457	0.044053	-3.93747	8.58998e-05	8	1592	0.302512	0.299007	-0.259865	-0.0870491	1601	0.000427507	4.06601	Plasma proteins, Predicted intracellular proteins, Predicted membrane proteins, Transporters	Low tissue specificity		Low tissue specificity
P10721	KIT	sex	-0.122278	0.0436788	-2.79948	0.00518034	8	1592	0.299417	0.295896	-0.207952	-0.0366037	1601	0.0190375	2.28564	Cancer-related genes, CD markers, Disease related genes, Enzymes, FDA approved drug targets, Human disease related genes, Plasma proteins, Predicted intracellular proteins, Predicted membrane proteins, RAS pathway related proteins	Tissue enhanced	breast: 82.1
Q14956	GPNMB	sex	-0.115176	0.0441904	-2.60635	0.0092367	8	1592	0.298674	0.29515	-0.201853	-0.0284981	1601	0.0318382	2.03448	Disease related genes, Human disease related genes, Plasma proteins, Predicted intracellular proteins, Predicted membrane proteins	Tissue enhanced	skin 1: 565.5	Tissue enhanced	Heart
Q7Z745	MROH2B	sex	-0.129239	0.0438173	-2.9495	0.00322938	8	1592	0.298294	0.294767	-0.215184	-0.0432932	1601	0.0124008	2.49088	Predicted intracellular proteins	Tissue enriched	testis: 29.3
Q86UW6	N4BP2	sex	-0.242866	0.0440225	-5.51687	4.02135e-08	8	1592	0.295035	0.291492	-0.329215	-0.156518	1601	2.67536e-07	7.39563	Predicted intracellular proteins	Tissue enhanced	lymphoid tissue: 11.0	Group enriched	Liver, Heart, Ovary
A0A0B4J2B5	IGHV3OR16-9	sex	0.289638	0.0442341	6.54784	7.85421e-11	8	1592	0.29445	0.290904	0.202875	0.376401	1601	5.95267e-10	10.1049	Immunoglobulin genes, Predicted intracellular proteins	Tissue enhanced	intestine: 69.5;lymphoid tissue: 84.5;stomach 1: 73.3
P01833	PIGR	sex	0.373568	0.045575	8.19677	5.02298e-16	8	1592	0.293332	0.289781	0.284175	0.462961	1601	4.56574e-15	15.299	Cancer-related genes, Plasma proteins, Predicted membrane proteins, Predicted secreted proteins, Transporters	Tissue enhanced	intestine: 2560.5;salivary gland: 1591.8	Group enriched	Duodenum, Small intestine, Gall bladder, Salivary gland
P04430	IGKV1-16	sex	0.409329	0.0442869	9.24266	7.46234e-20	8	1592	0.287234	0.283652	0.322462	0.496196	1601	7.42435e-19	19.1271	Immunoglobulin genes, Predicted secreted proteins	Tissue enhanced	intestine: 269.4;lymphoid tissue: 578.6;urinary bladder: 251.4	Group enriched	Brain, Lung
P35222	CTNNB1	sex	0.184675	0.0455847	4.05126	5.33969e-05	8	1592	0.283459	0.279858	0.095263	0.274088	1601	0.00027155	4.27248	Cancer-related genes, Disease related genes, Human disease related genes, Plasma proteins, Predicted intracellular proteins	Low tissue specificity		Tissue enhanced	Heart
Q14118	DAG1	sex	-0.191342	0.0448928	-4.26219	2.14304e-05	8	1592	0.280263	0.276646	-0.279397	-0.103287	1601	0.000114018	4.66897	Disease related genes, Human disease related genes, Plasma proteins, Potential drug targets, Predicted membrane proteins, Transporters	Low tissue specificity		Tissue enriched	Heart
O76041	NEBL	sex	-0.28085	0.044475	-6.31478	3.50126e-10	8	1592	0.275478	0.271837	-0.368085	-0.193614	1601	2.59958e-09	9.45578	Predicted intracellular proteins	Tissue enriched	heart muscle: 301.0	Tissue enriched	Heart
P01743	IGHV1-46	sex	0.151192	0.045402	3.33006	0.000888112	8	1592	0.273076	0.269423	0.0621376	0.240246	1601	0.00379668	3.05153	Immunoglobulin genes, Predicted secreted proteins	Group enriched	intestine: 43.3;lung: 11.1;salivary gland: 20.2	Group enriched	Esophagus, Fat, Adrenal gland
Q9H6X2	ANTXR1	sex	-0.137431	0.0451715	-3.04244	0.00238509	8	1592	0.27227	0.268613	-0.226033	-0.0488296	1601	0.00940827	2.6225	Disease related genes, Human disease related genes, Plasma proteins, Predicted intracellular proteins, Predicted membrane proteins	Low tissue specificity		Tissue enhanced	Brain
A0A087WSY6	IGKV3D-15	sex	0.173661	0.0450037	3.85881	0.000118491	8	1592	0.267916	0.264237	0.085388	0.261934	1601	0.000580208	3.92631	Immunoglobulin genes, Predicted secreted proteins	Group enriched	intestine: 122.0;lymphoid tissue: 196.2;salivary gland: 52.2;stomach 1: 84.7;urinary bladder: 56.0
A0A0J9YX35	IGHV3-64D	sex	0.191223	0.0449215	4.25682	2.19454e-05	8	1592	0.266433	0.262747	0.103111	0.279334	1601	0.000116475	4.65866	Immunoglobulin genes, Predicted secreted proteins	Tissue enhanced	intestine: 139.8;lymphoid tissue: 262.8	Group enriched	Thyroid, Placenta
P01709	IGLV2-8	sex	0.356214	0.0452433	7.8733	6.33913e-15	8	1592	0.265366	0.261675	0.267471	0.444957	1601	5.51474e-14	14.198	Immunoglobulin genes, Predicted secreted proteins	Tissue enhanced	intestine: 1104.8;lymphoid tissue: 982.2
Q2YD98	UVSSA	sex	-0.139568	0.0454939	-3.06784	0.0021925	8	1592	0.264219	0.260521	-0.228802	-0.0503336	1601	0.00870636	2.65906	Disease related genes, Human disease related genes, Predicted intracellular proteins	Low tissue specificity		Group enriched	Liver, Gall bladder
P01599	IGKV1-17	sex	0.224201	0.0454403	4.93398	8.90088e-07	8	1592	0.263467	0.259766	0.135072	0.31333	1601	5.3611e-06	6.05057	Immunoglobulin genes, Predicted secreted proteins	Tissue enhanced	intestine: 361.0;lymphoid tissue: 439.5	Group enriched	Lung, Fat
P00748	F12	sex	0.144966	0.0461379	3.14202	0.00170874	8	1592	0.262388	0.258681	0.054469	0.235464	1601	0.00693381	2.76732	Candidate cardiovascular disease genes, Disease related genes, Enzymes, FDA approved drug targets, Human disease related genes, Plasma proteins, Predicted secreted proteins	Tissue enriched	liver: 589.9	Tissue enhanced	Placenta
O94759	TRPM2	sex	0.319352	0.0453929	7.03528	2.94324e-12	8	1592	0.260231	0.256513	0.230316	0.408388	1601	2.35804e-11	11.5312	Plasma proteins, Predicted intracellular proteins, Predicted membrane proteins, Transporters	Tissue enhanced	bone marrow: 19.9	Group enriched	Gall bladder, Adrenal gland
A0A0B4J1V1	IGHV3-21	sex	0.162897	0.0454225	3.58626	0.000345593	8	1592	0.25994	0.256221	0.0738026	0.251991	1601	0.00158051	3.46143	Immunoglobulin genes, Predicted secreted proteins	Tissue enhanced	pancreas: 15.7	Tissue enriched	Adrenal gland
A0A0B4J1V6	IGHV3-73	sex	0.335432	0.0454629	7.37815	2.57243e-13	8	1592	0.258553	0.254827	0.246259	0.424605	1601	2.13278e-12	12.5897	Immunoglobulin genes, Predicted secreted proteins	Tissue enhanced	intestine: 137.0;urinary bladder: 79.0	Group enriched	Lung, Esophagus
Q13609	DNASE1L3	sex	-0.221293	0.0454618	-4.86767	1.2412e-06	8	1592	0.25846	0.254734	-0.310465	-0.132122	1601	7.39047e-06	5.90616	Disease related genes, Human disease related genes, Predicted intracellular proteins, Predicted secreted proteins	Group enriched	liver: 262.8;lymphoid tissue: 256.5	Tissue enriched	Spleen
Q9NZK5	ADA2	sex	-0.155293	0.0450797	-3.44484	0.000586225	8	1592	0.25365	0.2499	-0.243714	-0.0668707	1601	0.00258591	3.23194	Disease related genes, Enzymes, Human disease related genes, Metabolic proteins, Plasma proteins, Potential drug targets, Predicted intracellular proteins, Predicted secreted proteins	Tissue enhanced	lymphoid tissue: 110.0
A0A0C4DH35	IGHV3-35	sex	0.244832	0.0455013	5.38078	8.52203e-08	8	1592	0.253125	0.249372	0.155584	0.334081	1601	5.54819e-07	7.06946	Immunoglobulin genes, Predicted secreted proteins	Group enriched	intestine: 13.7;lymphoid tissue: 12.4;salivary gland: 7.3;stomach 1: 16.3;urinary bladder: 19.8	Tissue enhanced	Fat
P01700	IGLV1-47	sex	0.12819	0.0465023	2.75663	0.00590671	8	1592	0.248221	0.244443	0.0369774	0.219402	1601	0.0213767	2.22865	Immunoglobulin genes, Predicted secreted proteins	Tissue enhanced	intestine: 683.5;lymphoid tissue: 1747.6	Tissue enriched	Lung
A0A0C4DH25	IGKV3D-20	sex	0.137552	0.0457164	3.0088	0.00266396	8	1592	0.247792	0.244012	0.047881	0.227222	1601	0.0104197	2.57447	Immunoglobulin genes, Predicted secreted proteins	Tissue enhanced	intestine: 127.0;lymphoid tissue: 267.0	Group enriched	Lung, Gall bladder, Fat
P55056	APOC4	sex	0.181515	0.0463681	3.91465	9.43545e-05	8	1592	0.246881	0.243097	0.0905661	0.272464	1601	0.000467247	4.02524	Plasma proteins, Predicted secreted proteins	Tissue enriched	liver: 607.5
P01764	IGHV3-23	sex	0.239015	0.0457928	5.21949	2.03018e-07	8	1592	0.244115	0.240316	0.149195	0.328836	1601	1.29101e-06	6.69247	Immunoglobulin genes, Predicted secreted proteins	Tissue enhanced	intestine: 1624.0;lymphoid tissue: 2897.8	Group enriched	Lung, Placenta, Adrenal gland
Q99983	OMD	sex	-0.186809	0.0463336	-4.03181	5.79644e-05	8	1592	0.243248	0.239445	-0.27769	-0.0959272	1601	0.000293415	4.23684	Predicted secreted proteins	Low tissue specificity		Group enriched	Gall bladder, Placenta
P01721	IGLV6-57	sex	0.232891	0.0465423	5.00386	6.24234e-07	8	1592	0.240661	0.236845	0.1416	0.324182	1601	3.81868e-06	6.20465	Immunoglobulin genes, Predicted secreted proteins	Tissue enhanced	lymphoid tissue: 1752.9;urinary bladder: 652.7	Tissue enhanced	Fat
A0A075B6S5	IGKV1-27	sex	0.209851	0.0459371	4.56823	5.29739e-06	8	1592	0.239368	0.235546	0.119748	0.299955	1601	2.98838e-05	5.27594	Immunoglobulin genes, Predicted secreted proteins	Tissue enhanced	intestine: 258.1;lymphoid tissue: 336.1	Group enriched	Lung, Thyroid, Adrenal gland
P01706	IGLV2-11	sex	0.197078	0.0460111	4.28328	1.95174e-05	8	1592	0.238036	0.234207	0.106829	0.287327	1601	0.000104449	4.70958	Immunoglobulin genes, Predicted secreted proteins	Tissue enhanced	intestine: 1495.9;lymphoid tissue: 2834.1	Tissue enhanced	Adrenal gland
P01766	IGHV3-13	sex	0.295858	0.0466096	6.34757	2.84568e-10	8	1592	0.237515	0.233684	0.204435	0.38728	1601	2.1157e-09	9.54581	Immunoglobulin genes, Predicted secreted proteins	Tissue enhanced	intestine: 65.0;lymphoid tissue: 133.1;urinary bladder: 87.5	Group enriched	Lung, Salivary gland
Q96KP4	CNDP2	sex	-0.242183	0.0468292	-5.17161	2.6149e-07	8	1592	0.236254	0.232416	-0.334036	-0.150329	1601	1.64942e-06	6.58255	Enzymes, Metabolic proteins, Plasma proteins, Predicted intracellular proteins	Low tissue specificity		Tissue enhanced	Brain
Q08830	FGL1	sex	0.131058	0.0466554	2.80907	0.00502921	8	1592	0.234847	0.231002	0.0395458	0.222571	1601	0.0185381	2.2985	Plasma proteins, Predicted secreted proteins	Tissue enriched	liver: 4058.4	Group enriched	Pancreas, Placenta
P32119	PRDX2	sex	-0.13372	0.0466438	-2.86682	0.00420071	8	1592	0.233281	0.229428	-0.225209	-0.0422298	1601	0.015744	2.37668	Cancer-related genes, Enzymes, Metabolic proteins, Plasma proteins, Predicted intracellular proteins	Low tissue specificity		Low tissue specificity
Q96NL6	SCLT1	sex	0.143352	0.0465965	3.07645	0.0021305	8	1592	0.232837	0.228982	0.0519549	0.234749	1601	0.00848168	2.67152	Predicted intracellular proteins	Low tissue specificity		Group enriched	Thyroid, Rectum
A2CJ06	DYTN	sex	0.247759	0.0460278	5.3828	8.42837e-08	8	1592	0.232319	0.228461	0.157477	0.33804	1601	5.49048e-07	7.07426	Predicted intracellular proteins	Not detected
A0M8Q6	IGLC7	sex	0.158409	0.0464264	3.41203	0.000660951	8	1592	0.232221	0.228363	0.0673451	0.249472	1601	0.00287841	3.17983	Immunoglobulin genes, Predicted intracellular proteins, Predicted secreted proteins	Tissue enhanced	intestine: 86.7;lymphoid tissue: 101.3;salivary gland: 68.3;stomach 1: 110.2
Q9HDC9	APMAP	sex	-0.168147	0.0464637	-3.61889	0.000305118	8	1592	0.22923	0.225357	-0.259283	-0.0770106	1601	0.0014048	3.51553	Plasma proteins, Predicted intracellular proteins, Predicted membrane proteins	Tissue enhanced	liver: 306.2	Tissue enhanced	Thyroid
P06331	IGHV4-34	sex	0.195383	0.0462993	4.22	2.5809e-05	8	1592	0.229025	0.225151	0.104569	0.286197	1601	0.000136122	4.58823	Immunoglobulin genes, Predicted secreted proteins	Tissue enriched	urinary bladder: 261.0	Group enriched	Gall bladder, Fat
P37837	TALDO1	sex	-0.125067	0.0463982	-2.69552	0.00710187	8	1592	0.22889	0.225015	-0.216075	-0.0340593	1601	0.0252162	2.14863	Disease related genes, Enzymes, Human disease related genes, Metabolic proteins, Plasma proteins, Potential drug targets, Predicted intracellular proteins	Low tissue specificity		Low tissue specificity
Q99969	RARRES2	sex	0.135731	0.046263	2.9339	0.00339518	8	1592	0.2283	0.224422	0.0449885	0.226474	1601	0.0129874	2.46914	Plasma proteins, Predicted secreted proteins	Tissue enhanced	adrenal gland: 2325.9;choroid plexus: 1575.8;liver: 1945.9	Low tissue specificity
Q9UQB9	AURKC	sex	-0.226907	0.0457518	-4.95953	7.82211e-07	8	1592	0.227844	0.223963	-0.316647	-0.137167	1601	4.74709e-06	6.10668	Disease related genes, Enzymes, Human disease related genes, Potential drug targets, Predicted intracellular proteins	Tissue enriched	testis: 45.2
A0A0C4DH34	IGHV4-28	sex	0.151112	0.0463993	3.25678	0.00115053	8	1592	0.227703	0.223822	0.0601023	0.242122	1601	0.00480039	2.9391	Immunoglobulin genes, Predicted secreted proteins	Group enriched	intestine: 43.5;lymphoid tissue: 84.8;salivary gland: 38.5;stomach 1: 29.9;urinary bladder: 118.6	Group enriched	Lung, Esophagus
P12821	ACE	sex	-0.152772	0.0453697	-3.36728	0.000777227	8	1592	0.22689	0.223006	-0.241763	-0.0637818	1601	0.00335277	3.10945	Candidate cardiovascular disease genes, CD markers, Disease related genes, Enzymes, FDA approved drug targets, Human disease related genes, Metabolic proteins, Plasma proteins, Predicted intracellular proteins, Predicted membrane proteins, Predicted secreted proteins	Tissue enhanced	intestine: 257.7;testis: 99.0	Group enriched	Duodenum, Small intestine
P51512	MMP16	sex	0.263114	0.0459066	5.7315	1.18852e-08	8	1592	0.225876	0.221986	0.17307	0.353158	1601	8.13454e-08	7.92499	Cancer-related genes, Enzymes, Predicted intracellular proteins, Predicted membrane proteins, Predicted secreted proteins	Tissue enhanced	brain: 5.4
P28062	PSMB8	sex	0.197553	0.0471797	4.18724	2.97817e-05	8	1592	0.225428	0.221535	0.105012	0.290094	1601	0.000156022	4.52605	Disease related genes, Enzymes, FDA approved drug targets, Human disease related genes, Plasma proteins, Predicted intracellular proteins	Low tissue specificity		Tissue enhanced	Duodenum
P28799	GRN	sex	-0.186826	0.0470477	-3.971	7.47625e-05	8	1592	0.223068	0.219164	-0.279108	-0.0945444	1601	0.000373608	4.12632	Disease related genes, Human disease related genes, Plasma proteins, Predicted intracellular proteins, Predicted secreted proteins	Low tissue specificity		Group enriched	Spleen, Lung
P01601	IGKV1D-16	sex	0.222671	0.0462458	4.81494	1.61225e-06	8	1592	0.219279	0.215356	0.131962	0.31338	1601	9.50159e-06	5.79257	Immunoglobulin genes, Predicted secreted proteins	Group enriched	gallbladder: 76.1;intestine: 88.6;lymphoid tissue: 160.1	Group enriched	Esophagus, Thyroid, Pancreas, Fat
O43505	B4GAT1	sex	-0.176472	0.0463145	-3.8103	0.000144081	8	1592	0.218923	0.214998	-0.267316	-0.0856281	1601	0.000695556	3.84139	Disease related genes, Human disease related genes, Metabolic proteins, Plasma proteins, Predicted intracellular proteins	Tissue enhanced	brain: 199.4	Group enriched	Brain, Thyroid
Q8IWV2	CNTN4	sex	-0.152367	0.0462066	-3.29753	0.000996903	8	1592	0.218456	0.214528	-0.242999	-0.0617352	1601	0.00421891	3.00135	Disease related genes, Plasma proteins, Predicted intracellular proteins	Tissue enhanced	parathyroid gland: 21.8;retina: 19.2	Group enriched	Thyroid, Prostate
Q8IXQ9	ETFBKMT	sex	-0.14784	0.0474145	-3.11803	0.00185323	8	1592	0.216734	0.212798	-0.240842	-0.0548385	1601	0.00747027	2.73207	Predicted intracellular proteins	Low tissue specificity
P22897	MRC1	sex	0.172208	0.0470404	3.66085	0.000259591	8	1592	0.214565	0.210618	0.0799401	0.264475	1601	0.00120482	3.58571	CD markers, FDA approved drug targets, Plasma proteins, Predicted membrane proteins	Tissue enhanced	lung: 118.5	Low tissue specificity
P0DJI8	SAA1	sex	0.312522	0.0472569	6.61326	5.11756e-11	8	1592	0.211622	0.20766	0.21983	0.405215	1601	3.90562e-10	10.2909	Disease related genes, Predicted secreted proteins	Tissue enriched	liver: 46934.0	Tissue enriched	Fat
Q8N398	VWA5B2	sex	-0.115476	0.0470573	-2.45394	0.0142366	8	1592	0.210576	0.20661	-0.207777	-0.023175	1601	0.0463429	1.8466	Predicted intracellular proteins	Tissue enhanced	adrenal gland: 41.2;brain: 23.7	Group enriched	Heart, Adrenal gland
P08123	COL1A2	sex	-0.295323	0.0463211	-6.37556	2.38234e-10	8	1592	0.209749	0.205778	-0.38618	-0.204466	1601	1.77847e-09	9.623	Cancer-related genes, Disease related genes, Human disease related genes, Plasma proteins, Predicted secreted proteins	Tissue enhanced	cervix: 1678.8;gallbladder: 1290.4;ovary: 1367.1;smooth muscle: 1307.1	Tissue enhanced	Ovary
P14209	CD99	sex	-0.631668	0.0464651	-13.5945	6.64609e-40	8	1592	0.209122	0.205148	-0.722807	-0.540529	1601	8.94647e-39	39.1774	CD markers, Plasma proteins, Predicted intracellular proteins, Predicted membrane proteins	Low tissue specificity		Low tissue specificity
A0A0A0MS15	IGHV3-49	sex	0.230333	0.0466999	4.9322	8.9811e-07	8	1592	0.206204	0.202215	0.138734	0.321933	1601	5.40644e-06	6.04667	Immunoglobulin genes, Predicted secreted proteins	Group enriched	intestine: 203.1;lymphoid tissue: 362.0;stomach 1: 176.8;urinary bladder: 96.7	Tissue enhanced	Fat
P00390	GSR	sex	-0.122128	0.0469701	-2.60013	0.00940512	8	1592	0.200403	0.196385	-0.214258	-0.0299985	1601	0.0323271	2.02664	Cancer-related genes, Disease related genes, Enzymes, FDA approved drug targets, Human disease related genes, Metabolic proteins, Plasma proteins, Predicted intracellular proteins	Low tissue specificity		Low tissue specificity
Q9UNN8	PROCR	sex	-0.173884	0.0469372	-3.70461	0.00021895	8	1592	0.199607	0.195585	-0.265949	-0.0818188	1601	0.00102885	3.65965	Candidate cardiovascular disease genes, CD markers, FDA approved drug targets, Plasma proteins, Predicted intracellular proteins, Predicted membrane proteins	Tissue enhanced	adipose tissue: 122.7	Tissue enriched	Placenta
P01701	IGLV1-51	sex	0.163101	0.046917	3.47638	0.000521883	8	1592	0.195117	0.191073	0.0710757	0.255127	1601	0.00232363	3.28243	Immunoglobulin genes, Predicted secreted proteins	Tissue enhanced	intestine: 1270.8;lymphoid tissue: 2930.7;urinary bladder: 1531.4	Group enriched	Lung, Fat
O00592	PODXL	sex	-0.180683	0.0464819	-3.88717	0.000105586	8	1592	0.193546	0.189494	-0.271855	-0.0895108	1601	0.000520275	3.97639	Plasma proteins, Predicted membrane proteins, Transporters	Tissue enhanced	kidney: 92.8	Group enriched	Fallopian tube, Kidney
P01619	IGKV3-20	sex	0.211918	0.0477531	4.43778	9.71354e-06	8	1592	0.193352	0.189299	0.118252	0.305583	1601	5.36623e-05	5.01262	Immunoglobulin genes, Predicted secreted proteins	Tissue enhanced	intestine: 2965.7;lymphoid tissue: 5079.6	Tissue enhanced	Gall bladder
A0A0B4J1X5	IGHV3-74	sex	0.323721	0.0477805	6.77518	1.74352e-11	8	1592	0.193213	0.189159	0.230002	0.417441	1601	1.35039e-10	10.7586	Immunoglobulin genes, Predicted secreted proteins	Group enriched	esophagus: 84.4;salivary gland: 73.5;urinary bladder: 44.9	Tissue enhanced	Adrenal gland
Q6UB99	ANKRD11	sex	-0.221285	0.0481349	-4.59719	4.62037e-06	8	1592	0.193172	0.189118	-0.3157	-0.126871	1601	2.62268e-05	5.33532	Disease related genes, Human disease related genes, Predicted intracellular proteins	Low tissue specificity		Group enriched	Tonsil, Small intestine
Q96EE4	CCDC126	sex	-0.190136	0.0467975	-4.06296	5.08136e-05	8	1592	0.191775	0.187713	-0.281928	-0.0983453	1601	0.000259256	4.29402	Predicted intracellular proteins, Predicted secreted proteins	Tissue enhanced	testis: 33.7	Group enriched	Thyroid, Placenta
A0A075B7D8	IGHV3OR15-7	sex	0.134122	0.0485304	2.76366	0.00578153	8	1592	0.188842	0.184766	0.0389313	0.229312	1601	0.021021	2.23796	Immunoglobulin genes, Predicted intracellular proteins	Group enriched	intestine: 2.0;stomach 1: 1.8
P61604	HSPE1	sex	-0.181341	0.0475562	-3.81319	0.000142421	8	1592	0.188525	0.184448	-0.27462	-0.0880614	1601	0.000688208	3.84643	Cancer-related genes, Plasma proteins, Predicted intracellular proteins	Low tissue specificity		Tissue enhanced	Heart
O95497	VNN1	sex	0.144621	0.0475862	3.03915	0.00241113	8	1592	0.188019	0.183938	0.0512833	0.23796	1601	0.00950213	2.61778	Enzymes, Metabolic proteins, Plasma proteins, Predicted intracellular proteins	Group enriched	gallbladder: 86.2;intestine: 132.5;liver: 212.1	Tissue enriched	Small intestine
P54289	CACNA2D1	sex	-0.124485	0.046908	-2.6538	0.00803823	8	1592	0.185856	0.181765	-0.216493	-0.0324767	1601	0.0282228	2.09484	FDA approved drug targets, Plasma proteins, Predicted intracellular proteins, Predicted membrane proteins, Transporters	Tissue enhanced	skeletal muscle: 74.7;tongue: 72.6	Group enriched	Brain, Heart
P02751	FN1	sex	-0.203482	0.0471764	-4.31321	1.70785e-05	8	1592	0.184768	0.180671	-0.296016	-0.110948	1601	9.18464e-05	4.76755	Cancer-related genes, Candidate cardiovascular disease genes, Disease related genes, FDA approved drug targets, Human disease related genes, Plasma proteins, Predicted intracellular proteins, Predicted secreted proteins	Tissue enhanced	liver: 1674.5;placenta: 2828.8	Group enriched	Esophagus, Placenta, Rectum
A0A087WSX0	IGLV5-45	sex	0.231485	0.0483597	4.78673	1.85242e-06	8	1592	0.182661	0.178554	0.136629	0.32634	1601	1.08585e-05	5.73226	Immunoglobulin genes, Predicted secreted proteins	Tissue enhanced	esophagus: 39.1;salivary gland: 8.3;urinary bladder: 11.5
A0A075B6H9	IGLV4-69	sex	0.325996	0.0475387	6.85749	9.99489e-12	8	1592	0.182379	0.17827	0.232751	0.419241	1601	7.83553e-11	11.0002	Immunoglobulin genes, Predicted secreted proteins	Group enriched	intestine: 417.3;lymphoid tissue: 446.6;salivary gland: 112.8;stomach 1: 277.5;urinary bladder: 197.4	Tissue enhanced	Lung
P05186	ALPL	sex	-0.324473	0.0472702	-6.86423	9.54693e-12	8	1592	0.181008	0.176892	-0.417192	-0.231755	1601	7.50047e-11	11.0201	Cancer-related genes, Disease related genes, Enzymes, Human disease related genes, Metabolic proteins, Plasma proteins, Potential drug targets, Predicted intracellular proteins, Predicted membrane proteins	Tissue enhanced	adrenal gland: 58.8	Group enriched	Brain, Adrenal gland
P04211	IGLV7-43	sex	0.341741	0.0486903	7.01867	3.30342e-12	8	1592	0.178242	0.174112	0.246237	0.437245	1601	2.63695e-11	11.481	Immunoglobulin genes, Predicted secreted proteins	Tissue enhanced	intestine: 155.8;lymphoid tissue: 231.1;stomach 1: 112.5
A0A0B4J1U7	IGHV6-1	sex	0.236884	0.0481259	4.92217	9.44669e-07	8	1592	0.177594	0.173462	0.142487	0.331281	1601	5.67735e-06	6.02472	Immunoglobulin genes, Predicted secreted proteins	Tissue enriched	intestine: 430.7
P01860	IGHG3	sex	0.209884	0.0482056	4.35394	1.42238e-05	8	1592	0.17727	0.173135	0.115331	0.304437	1601	7.74067e-05	4.84699	Immunoglobulin genes, Predicted intracellular proteins, Predicted membrane proteins, Predicted secreted proteins	Tissue enriched	lymphoid tissue: 904.5
P06310	IGKV2-30	sex	0.319639	0.0483476	6.61127	5.1849e-11	8	1592	0.175441	0.171297	0.224808	0.414471	1601	3.95425e-10	10.2853	Immunoglobulin genes, Predicted secreted proteins	Tissue enhanced	intestine: 607.7;lymphoid tissue: 581.4;stomach 1: 313.6	Low tissue specificity
P22455	FGFR4	sex	0.300871	0.0482818	6.23157	5.89952e-10	8	1592	0.166301	0.162111	0.206169	0.395574	1601	4.32737e-09	9.22918	Cancer-related genes, CD markers, Disease related genes, Enzymes, FDA approved drug targets, Plasma proteins, Predicted intracellular proteins, Predicted membrane proteins, RAS pathway related proteins, Transporters	Tissue enhanced	liver: 80.5;lung: 63.4
P10586	PTPRF	sex	-0.192895	0.0484696	-3.97972	7.20984e-05	8	1592	0.165054	0.160858	-0.287966	-0.0978244	1601	0.000361284	4.14207	Disease related genes, Enzymes, Plasma proteins, Potential drug targets, Predicted intracellular proteins, Predicted membrane proteins	Low tissue specificity		Tissue enhanced	Placenta
P0DJI9	SAA2	sex	0.235935	0.0488191	4.83285	1.47566e-06	8	1592	0.162731	0.158523	0.140179	0.331692	1601	8.72954e-06	5.83101	Disease related genes, Predicted secreted proteins	Tissue enriched	liver: 35358.8	Tissue enriched	Fat
Q96C34	RUNDC1	sex	0.118306	0.0482889	2.44996	0.0143944	8	1592	0.159824	0.155602	0.0235891	0.213022	1601	0.0467179	1.84181	Predicted intracellular proteins	Low tissue specificity		Group enriched	Duodenum, Pancreas
O94812	BAIAP3	sex	0.171152	0.0487935	3.50769	0.000464581	8	1592	0.159708	0.155485	0.0754461	0.266859	1601	0.00208804	3.33294	Predicted intracellular proteins	Group enriched	brain: 135.0;pituitary gland: 358.1	Tissue enriched	Brain
A0A0G2JS06	IGLV5-39	sex	0.269612	0.0484265	5.56746	3.02871e-08	8	1592	0.158479	0.15425	0.174626	0.364598	1601	2.02853e-07	7.51874
Q9UPQ4	TRIM35	sex	-0.225152	0.0478037	-4.70993	2.69344e-06	8	1592	0.157756	0.153523	-0.318917	-0.131387	1601	1.55963e-05	5.56969	Enzymes, Predicted intracellular proteins	Low tissue specificity
A0A0B4J1U3	IGLV1-36	sex	0.140756	0.0480986	2.9264	0.0034777	8	1592	0.157367	0.153133	0.0464125	0.235099	1601	0.0132567	2.45871	Immunoglobulin genes, Predicted secreted proteins	Tissue enhanced	lymphoid tissue: 260.0;stomach 1: 118.7;urinary bladder: 83.6	Group enriched	Fallopian tube, Placenta
P28221	HTR1D	sex	0.183206	0.0487366	3.75911	0.000176677	8	1592	0.155095	0.150849	0.0876117	0.278801	1601	0.00084214	3.75282	FDA approved drug targets, G-protein coupled receptors, Human disease related genes, Predicted membrane proteins	Group enriched	brain: 7.0;intestine: 8.3
P20742	PZP	sex	0.561853	0.0501437	11.2049	4.21251e-28	8	1592	0.153858	0.149606	0.463499	0.660208	1601	4.80227e-27	27.3755	Cancer-related genes, Plasma proteins, Predicted secreted proteins	Tissue enriched	liver: 79.0	Group enriched	Placenta, Fat
A0A1B0GTC6	C3orf85	sex	-0.120032	0.0485171	-2.47401	0.0134642	8	1592	0.153811	0.149559	-0.215196	-0.0248676	1601	0.0441047	1.87082	Predicted intracellular proteins	Tissue enhanced	intestine: 68.5;kidney: 13.4;liver: 19.2
Q92859	NEO1	sex	-0.128468	0.0483543	-2.6568	0.00796746	8	1592	0.151841	0.147579	-0.223312	-0.0336229	1601	0.0280102	2.09868	Cancer-related genes, Plasma proteins, Predicted membrane proteins	Low tissue specificity		Tissue enriched	Brain
A0A075B6J9	IGLV2-18	sex	0.19029	0.0494271	3.8499	0.000122843	8	1592	0.151755	0.147492	0.0933404	0.287239	1601	0.000599374	3.91065	Immunoglobulin genes, Predicted secreted proteins	Tissue enhanced	intestine: 261.4;lymphoid tissue: 217.0	Group enriched	Gall bladder, Fat
Q9NPG4	PCDH12	sex	-0.132216	0.048646	-2.71792	0.00664052	8	1592	0.149933	0.145661	-0.227633	-0.0367992	1601	0.0237341	2.1778	Disease related genes, Human disease related genes, Plasma proteins, Predicted membrane proteins, Predicted secreted proteins	Tissue enhanced	placenta: 29.2	Group enriched	Liver, Spleen, Placenta
A0A0C4DH29	IGHV1-3	sex	0.173467	0.0484923	3.5772	0.000357683	8	1592	0.149508	0.145234	0.0783514	0.268582	1601	0.00163307	3.4465	Immunoglobulin genes, Predicted secreted proteins	Tissue enhanced	intestine: 215.2;lymphoid tissue: 608.8
A0A0C4DH41	IGHV4-61	sex	0.20412	0.0480963	4.24397	2.32263e-05	8	1592	0.148857	0.14458	0.109781	0.298458	1601	0.000122856	4.63402	Immunoglobulin genes, Predicted secreted proteins	Tissue enhanced	intestine: 199.2;lymphoid tissue: 373.6;stomach 1: 138.8
P35270	SPR	sex	0.407017	0.0497094	8.18792	5.39029e-16	8	1592	0.148156	0.143875	0.309514	0.504519	1601	4.88744e-15	15.2684	Disease related genes, Enzymes, Human disease related genes, Metabolic proteins, Plasma proteins, Potential drug targets, Predicted intracellular proteins	Low tissue specificity		Low tissue specificity
Q8N5W9	RFLNB	sex	0.203863	0.0485278	4.20095	2.80537e-05	8	1592	0.146915	0.142628	0.108678	0.299048	1601	0.000147393	4.55201	Predicted intracellular proteins	Tissue enriched	bone marrow: 77.0	Group enriched	Placenta, Fat
Q6Q788	APOA5	sex	0.179414	0.0486187	3.69023	0.000231592	8	1592	0.14619	0.1419	0.084051	0.274778	1601	0.00108453	3.63528	Disease related genes, Human disease related genes, Plasma proteins, Predicted secreted proteins	Tissue enriched	liver: 567.7	Group enriched	Liver, Brain, Placenta
Q9BQE5	APOL2	sex	0.134042	0.0490956	2.73023	0.00639878	8	1592	0.145915	0.141623	0.0377435	0.230341	1601	0.0229676	2.1939	Cancer-related genes, Human disease related genes, Plasma proteins, Predicted intracellular proteins, Predicted membrane proteins	Low tissue specificity		Group enriched	Lung, Small intestine
A0A075B7E8	IGHV3OR16-13	sex	0.230693	0.0479837	4.80773	1.67063e-06	8	1592	0.142382	0.138072	0.136575	0.32481	1601	9.8298e-06	5.77712	Immunoglobulin genes, Predicted intracellular proteins	Tissue enhanced	intestine: 6.3;lymphoid tissue: 10.0;stomach 1: 4.0
Q15334	LLGL1	sex	0.125745	0.0496401	2.53314	0.0114	8	1592	0.141265	0.136949	0.0283783	0.223112	1601	0.0382315	1.9431	Predicted intracellular proteins	Tissue enriched	brain: 66.0	Tissue enriched	Brain
P01762	IGHV3-11	sex	0.118166	0.0478497	2.46952	0.0136337	8	1592	0.138046	0.133715	0.0243107	0.212021	1601	0.0445529	1.86538	Immunoglobulin genes, Predicted secreted proteins	Tissue enhanced	intestine: 212.3;lymphoid tissue: 594.5;stomach 1: 200.6
A0A075B6K4	IGLV3-10	sex	0.14546	0.0486579	2.98945	0.00283768	8	1592	0.13792	0.133588	0.0500198	0.2409	1601	0.0110361	2.54704	Immunoglobulin genes, Predicted secreted proteins	Tissue enhanced	intestine: 305.5;lymphoid tissue: 684.8;stomach 1: 280.3	Group enriched	Placenta, Fat, Adrenal gland
A0A075B6I9	IGLV7-46	sex	0.318071	0.0497788	6.38969	2.17729e-10	8	1592	0.136531	0.132192	0.220432	0.415709	1601	1.62873e-09	9.66208	Immunoglobulin genes, Predicted secreted proteins	Tissue enhanced	intestine: 385.9;lymphoid tissue: 444.8;stomach 1: 243.4;urinary bladder: 428.8	Group enriched	Tonsil, Esophagus, Fat
Q96KG7	MEGF10	sex	-0.313154	0.048888	-6.40554	1.96774e-10	8	1592	0.134732	0.130384	-0.409045	-0.217262	1601	1.47398e-09	9.70603	Disease related genes, Human disease related genes, Predicted intracellular proteins, Predicted membrane proteins	Tissue enhanced	brain: 12.9;retina: 7.8	Tissue enriched	Brain
P04275	VWF	sex	-0.209509	0.0490246	-4.27355	2.03791e-05	8	1592	0.133627	0.129274	-0.305668	-0.113349	1601	0.000108795	4.69081	Cancer-related genes, Candidate cardiovascular disease genes, Disease related genes, FDA approved drug targets, Human disease related genes, Plasma proteins, Predicted secreted proteins	Low tissue specificity		Low tissue specificity
Q8WUM4	PDCD6IP	sex	0.202343	0.048757	4.15003	3.50015e-05	8	1592	0.130383	0.126013	0.106708	0.297977	1601	0.000182321	4.45591	Human disease related genes, Plasma proteins, Predicted intracellular proteins	Low tissue specificity		Low tissue specificity
P06732	CKM	sex	-0.293374	0.0493397	-5.94601	3.37033e-09	8	1592	0.129174	0.124798	-0.390152	-0.196597	1601	2.36745e-08	8.47233	Candidate cardiovascular disease genes, Enzymes, FDA approved drug targets, Metabolic proteins, Plasma proteins, Predicted intracellular proteins	Group enriched	skeletal muscle: 70959.0;tongue: 25037.6	Tissue enriched	Heart
O15335	CHAD	sex	-0.284496	0.04862	-5.85142	5.90558e-09	8	1592	0.127359	0.122974	-0.379862	-0.18913	1601	4.11923e-08	8.22874	Plasma proteins, Predicted intracellular proteins, Predicted secreted proteins	Tissue enhanced	brain: 33.9;liver: 35.4;pancreas: 31.6	Group enriched	Salivary gland, Adrenal gland
Q5VTR2	RNF20	sex	0.241263	0.0496375	4.8605	1.28634e-06	8	1592	0.127038	0.122652	0.143901	0.338625	1601	7.65093e-06	5.89064	Enzymes, Metabolic proteins, Predicted intracellular proteins	Low tissue specificity		Low tissue specificity
Q63HK5	TSHZ3	sex	0.147988	0.0486131	3.04421	0.00237117	8	1592	0.125051	0.120654	0.0526359	0.243341	1601	0.00935814	2.62504	Disease related genes, Predicted intracellular proteins, Transcription factors	Tissue enhanced	ovary: 31.8	Group enriched	Endometrium, Prostate
P40189	IL6ST	sex	-0.129118	0.0495149	-2.60765	0.0092017	8	1592	0.121934	0.117521	-0.226239	-0.0319965	1601	0.0317576	2.03613	Cancer-related genes, Candidate cardiovascular disease genes, CD markers, Disease related genes, Human disease related genes, Plasma proteins, Predicted membrane proteins, Predicted secreted proteins	Low tissue specificity
A0A087WSY4	IGHV4-30-2	sex	0.120411	0.0494864	2.4332	0.0150753	8	1592	0.120328	0.115907	0.0233452	0.217476	1601	0.0486966	1.82173				Group enriched	Esophagus, Fat
P01772	IGHV3-33	sex	0.169188	0.0494622	3.42056	0.000640727	8	1592	0.118993	0.114566	0.0721704	0.266206	1601	0.00280149	3.19333	Immunoglobulin genes, Predicted secreted proteins	Tissue enhanced	intestine: 1029.4;lymphoid tissue: 2300.1;stomach 1: 1727.2
P49913	CAMP	sex	0.147099	0.0493638	2.97989	0.0029272	8	1592	0.116225	0.111784	0.0502739	0.243924	1601	0.0113479	2.53355	Plasma proteins, Predicted secreted proteins, Transporters	Tissue enriched	bone marrow: 2882.0
Q9HCU0	CD248	sex	-0.158745	0.0493067	-3.21954	0.00130985	8	1592	0.11581	0.111367	-0.255457	-0.0620319	1601	0.00541558	2.88278	CD markers, Predicted membrane proteins	Tissue enhanced	adipose tissue: 229.8;breast: 150.5	Group enriched	Placenta, Fat
P28827	PTPRM	sex	-0.12241	0.0499041	-2.45292	0.014277	8	1592	0.115397	0.110952	-0.220295	-0.0245259	1601	0.0464468	1.84536	Enzymes, Plasma proteins, Predicted intracellular proteins, Predicted membrane proteins	Low tissue specificity		Group enriched	Duodenum, Heart
P60985	KRTDAP	sex	0.225615	0.0500913	4.50407	7.15197e-06	8	1592	0.112961	0.108504	0.127363	0.323866	1601	3.99547e-05	5.14557	Plasma proteins, Predicted secreted proteins	Group enriched	skin 1: 5957.2;vagina: 1682.9	Group enriched	Tonsil, Esophagus, Fat
A0A075B6I0	IGLV8-61	sex	0.21629	0.0497544	4.34716	1.46651e-05	8	1592	0.111379	0.106914	0.118699	0.313881	1601	7.95712e-05	4.83371	Immunoglobulin genes, Predicted secreted proteins	Tissue enhanced	intestine: 781.2;lymphoid tissue: 951.8	Tissue enriched	Tonsil
O75897	SULT1C4	sex	0.122659	0.0497187	2.46706	0.0137273	8	1592	0.108111	0.103629	0.025138	0.22018	1601	0.0448392	1.86241	Enzymes, Metabolic proteins, Predicted intracellular proteins	Low tissue specificity
P24387	CRHBP	sex	-0.152319	0.050526	-3.01467	0.00261323	8	1592	0.107312	0.102826	-0.251424	-0.0532149	1601	0.0102469	2.58282	Plasma proteins, Predicted secreted proteins	Tissue enhanced	brain: 48.2;liver: 161.5	Group enriched	Liver, Brain
Q9BS26	ERP44	sex	-0.158556	0.0492401	-3.22006	0.00130749	8	1592	0.106291	0.1018	-0.255139	-0.0619739	1601	0.00540988	2.88356	Plasma proteins, Predicted intracellular proteins	Low tissue specificity		Tissue enhanced	Placenta
Q13232	NME3	sex	-0.158471	0.0500866	-3.16394	0.00158593	8	1592	0.0981712	0.0936394	-0.256713	-0.0602281	1601	0.00645939	2.79972	Enzymes, Metabolic proteins, Plasma proteins, Predicted intracellular proteins	Low tissue specificity		Low tissue specificity
P02730	SLC4A1	sex	-0.125958	0.0501456	-2.51185	0.0121084	8	1592	0.0963032	0.091762	-0.224316	-0.0275997	1601	0.0402535	1.91691	Blood group antigen proteins, CD markers, Disease related genes, Human disease related genes, Metabolic proteins, Plasma proteins, Potential drug targets, Predicted membrane proteins, Transporters	Tissue enriched	bone marrow: 397.2	Group enriched	Placenta, Rectum
A0A075B6R2	IGHV4-4	sex	0.138282	0.050126	2.75869	0.00586977	8	1592	0.0937291	0.089175	0.0399622	0.236602	1601	0.0212781	2.23138	Immunoglobulin genes, Predicted secreted proteins	Tissue enhanced	lymphoid tissue: 549.8;urinary bladder: 742.3
P06703	S100A6	sex	-0.171281	0.0500002	-3.4256	0.000629045	8	1592	0.0937224	0.0891682	-0.269354	-0.0732074	1601	0.00275702	3.20132	Cancer-related genes, Plasma proteins, Predicted intracellular proteins	Low tissue specificity		Low tissue specificity
Q9HBW1	LRRC4	sex	-0.130627	0.0489263	-2.66988	0.00766511	8	1592	0.0927032	0.0881439	-0.226594	-0.0346604	1601	0.0270603	2.11548	Predicted intracellular proteins, Predicted membrane proteins	Tissue enhanced	brain: 32.1
P10912	GHR	sex	-0.233561	0.0495752	-4.71126	2.67625e-06	8	1592	0.0925571	0.0879971	-0.330801	-0.136322	1601	1.5505e-05	5.57247	Disease related genes, FDA approved drug targets, Human disease related genes, Predicted membrane proteins, Predicted secreted proteins	Tissue enhanced	adipose tissue: 81.8;liver: 206.8	Tissue enriched	Liver
Q86UL8	MAGI2	sex	0.21527	0.0498238	4.32063	1.65205e-05	8	1592	0.0925149	0.0879547	0.117543	0.312997	1601	8.91082e-05	4.78198	Disease related genes, Human disease related genes, Potential drug targets, Predicted intracellular proteins, Transporters	Tissue enhanced	brain: 26.8	Tissue enriched	Brain
P17813	ENG	sex	-0.125185	0.0505015	-2.47883	0.0132844	8	1592	0.0892613	0.0846847	-0.224241	-0.0261282	1601	0.0436458	1.87666	Cancer-related genes, Candidate cardiovascular disease genes, CD markers, Disease related genes, Human disease related genes, Plasma proteins, Predicted membrane proteins	Tissue enhanced	heart muscle: 511.3	Group enriched	Testis, Placenta
A0A075B7F0	IGHV3OR16-10	sex	0.195827	0.0511414	3.82913	0.00013358	8	1592	0.0891496	0.0845724	0.0955157	0.296139	1601	0.000648295	3.87426	Immunoglobulin genes, Predicted intracellular proteins	Tissue enhanced	intestine: 7.7;lymphoid tissue: 10.0;salivary gland: 8.7;stomach 1: 8.5
Q9H257	CARD9	sex	-0.217987	0.0505172	-4.3151	1.69349e-05	8	1592	0.0888972	0.0843188	-0.317074	-0.1189	1601	9.11638e-05	4.77122	Disease related genes, Human disease related genes, Predicted intracellular proteins	Tissue enhanced	bone marrow: 7.1;lymphoid tissue: 9.7	Tissue enriched	Fat
Q6DN14	MCTP1	sex	0.215662	0.0501151	4.30333	1.78494e-05	8	1592	0.0881903	0.0836084	0.117363	0.31396	1601	9.58978e-05	4.74838	Predicted intracellular proteins, Predicted membrane proteins	Tissue enhanced	bone marrow: 44.8	Tissue enriched	Brain
P55285	CDH6	sex	-0.191594	0.0501435	-3.82091	0.000138071	8	1592	0.0877426	0.0831584	-0.289948	-0.0932397	1601	0.000669198	3.8599	Plasma proteins, Predicted membrane proteins	Tissue enhanced	kidney: 14.3	Group enriched	Gall bladder, Fallopian tube, Kidney
O75340	PDCD6	sex	-0.132755	0.0508652	-2.60993	0.00914092	8	1592	0.0822043	0.0775923	-0.232525	-0.0329849	1601	0.0315777	2.03901	Plasma proteins, Predicted intracellular proteins, Transporters	Low tissue specificity		Low tissue specificity
O75015	FCGR3B	sex	0.140427	0.0508998	2.7589	0.00586609	8	1592	0.0821399	0.0775275	0.0405896	0.240265	1601	0.0212718	2.23165	CD markers, FDA approved drug targets, Human disease related genes, Plasma proteins, Predicted intracellular proteins, Predicted membrane proteins, Predicted secreted proteins, Transporters	Tissue enhanced	bone marrow: 32.5;lymphoid tissue: 79.0
B4DXR9	ZNF732	sex	0.278143	0.050674	5.48887	4.69971e-08	8	1592	0.081581	0.0769659	0.178749	0.377538	1601	3.10965e-07	7.32793	Predicted intracellular proteins, Transcription factors	Low tissue specificity
Q5VV41	ARHGEF16	sex	0.135905	0.0504172	2.6956	0.00710019	8	1592	0.0814256	0.0768097	0.0370135	0.234796	1601	0.0252162	2.14873	Predicted intracellular proteins	Tissue enhanced	intestine: 42.8	Tissue enhanced	Duodenum
P52732	KIF11	sex	0.176473	0.0509703	3.46226	0.000549826	8	1592	0.0802283	0.0756063	0.0764966	0.276449	1601	0.00244011	3.25977	Disease related genes, Human disease related genes, Plasma proteins, Predicted intracellular proteins	Tissue enhanced	bone marrow: 19.1;lymphoid tissue: 36.9	Group enriched	Spleen, Esophagus
P35613	BSG	sex	-0.176007	0.0505127	-3.48441	0.000506598	8	1592	0.0792219	0.0745949	-0.275085	-0.0769283	1601	0.00226294	3.29534	Blood group antigen proteins, CD markers, Predicted intracellular proteins, Predicted membrane proteins, Transporters	Low tissue specificity		Group enriched	Heart, Placenta
P02144	MB	sex	-0.180176	0.0507018	-3.55365	0.000391017	8	1592	0.0778529	0.073219	-0.279626	-0.080727	1601	0.00177564	3.4078	Candidate cardiovascular disease genes, FDA approved drug targets, Plasma proteins, Predicted intracellular proteins, Transporters	Group enriched	heart muscle: 12732.9;skeletal muscle: 39294.3;tongue: 27932.7	Tissue enriched	Heart
Q5VU65	NUP210L	sex	0.153467	0.0507127	3.02621	0.0025161	8	1592	0.0773436	0.0727072	0.0539966	0.252938	1601	0.00989445	2.59927	Cancer-related genes, Metabolic proteins, Predicted membrane proteins	Tissue enriched	testis: 25.8	Group enriched	Testis, Smooth muscle, Lymph node
Q9UHG0	DCDC2	sex	0.292633	0.0509541	5.74308	1.11153e-08	8	1592	0.0742831	0.0696313	0.192689	0.392578	1601	7.6315e-08	7.95408	Disease related genes, Human disease related genes, Plasma proteins, Predicted intracellular proteins	Tissue enhanced	choroid plexus: 20.1;kidney: 22.6;pancreas: 25.5	Group enriched	Gall bladder, Fallopian tube, Kidney, Pancreas
Q7Z3E2	CCDC186	sex	0.137345	0.0506199	2.71326	0.0067342	8	1592	0.0721129	0.0674501	0.0380565	0.236634	1601	0.0240062	2.17171	Predicted intracellular proteins	Low tissue specificity		Group enriched	Duodenum, Small intestine
P08581	MET	sex	-0.227033	0.0506698	-4.48063	7.97326e-06	8	1592	0.0719103	0.0672465	-0.326419	-0.127646	1601	4.43166e-05	5.09836	Cancer-related genes, Disease related genes, Enzymes, FDA approved drug targets, Human disease related genes, Plasma proteins, Predicted intracellular proteins, Predicted membrane proteins, Predicted secreted proteins, RAS pathway related proteins, Transporters	Tissue enhanced	liver: 41.6	Tissue enhanced	Liver
P02100	HBE1	sex	-0.130263	0.0506384	-2.57242	0.0101891	8	1592	0.0712587	0.0665916	-0.229588	-0.0309381	1601	0.0346194	1.99187	Plasma proteins, Predicted intracellular proteins	Low tissue specificity		Group enriched	Placenta, Salivary gland
P04040	CAT	sex	-0.310558	0.0507792	-6.11585	1.20612e-09	8	1592	0.0703835	0.065712	-0.410159	-0.210957	1601	8.67265e-09	8.91861	Cancer-related genes, Disease related genes, Enzymes, FDA approved drug targets, Human disease related genes, Metabolic proteins, Plasma proteins, Predicted intracellular proteins	Tissue enhanced	liver: 1180.2	Tissue enhanced	Liver
P01704	IGLV2-14	sex	0.180946	0.051738	3.49735	0.000482823	8	1592	0.0692201	0.0645428	0.079464	0.282428	1601	0.00216647	3.31621	Immunoglobulin genes, Predicted secreted proteins	Tissue enhanced	intestine: 2526.6;lymphoid tissue: 5207.0;stomach 1: 2455.6	Group enriched	Tonsil, Lung, Esophagus, Thyroid
P01705	IGLV2-23	sex	0.203547	0.0504247	4.03665	5.67949e-05	8	1592	0.0689726	0.0642941	0.104641	0.302453	1601	0.000288028	4.24569	Immunoglobulin genes, Predicted secreted proteins	Tissue enhanced	intestine: 670.1;lymphoid tissue: 1550.8;stomach 1: 652.8
Q15465	SHH	sex	-0.27665	0.0496781	-5.56886	3.00484e-08	8	1592	0.0687261	0.0640464	-0.374092	-0.179209	1601	2.01501e-07	7.52218	Disease related genes, Human disease related genes, Predicted intracellular proteins	Tissue enhanced	adrenal gland: 8.4;liver: 13.3;stomach 1: 10.2;urinary bladder: 15.6
A0A075B6K6	IGLV4-3	sex	0.173648	0.050883	3.41269	0.000659378	8	1592	0.0681834	0.0635009	0.0738431	0.273453	1601	0.0028727	3.18087	Immunoglobulin genes, Predicted secreted proteins	Group enriched	lymphoid tissue: 15.2;stomach 1: 28.1
Q9UMS4	PRPF19	sex	0.297956	0.0511784	5.82191	7.02343e-09	8	1592	0.0679436	0.0632599	0.197572	0.39834	1601	4.87409e-08	8.15345	Enzymes, Plasma proteins, Predicted intracellular proteins	Low tissue specificity		Low tissue specificity
Q96QR1	SCGB3A1	sex	0.175679	0.0514541	3.41428	0.000655555	8	1592	0.06714	0.0624522	0.0747539	0.276604	1601	0.00285832	3.18339	Plasma proteins, Predicted secreted proteins	Group enriched	cervix: 259.9;lung: 492.9;salivary gland: 724.7	Group enriched	Ovary, Placenta, Fat, Salivary gland
A0A0B4J1Y8	IGLV9-49	sex	0.146028	0.0508091	2.87406	0.00410613	8	1592	0.0658428	0.0611485	0.0463686	0.245688	1601	0.0154371	2.38657	Immunoglobulin genes, Predicted secreted proteins	Tissue enhanced	adrenal gland: 121.1;lymphoid tissue: 114.9	Group enriched	Duodenum, Adrenal gland
A0A075B7D4	IGKV1OR2-108	sex	0.178353	0.0520544	3.42628	0.000627463	8	1592	0.0653493	0.0606526	0.0762508	0.280455	1601	0.00275118	3.20241	Immunoglobulin genes, Predicted intracellular proteins	Tissue enhanced	intestine: 36.8;lymphoid tissue: 54.9
Q8N0T1	RBIS	sex	-0.142452	0.05145	-2.76874	0.00569266	8	1592	0.0648052	0.0601057	-0.243368	-0.0415346	1601	0.0207461	2.24468	Predicted intracellular proteins	Low tissue specificity		Tissue enriched	Tonsil
P07359	GP1BA	sex	-0.37456	0.0514014	-7.28697	4.96888e-13	8	1592	0.0609384	0.0562195	-0.475382	-0.273739	1601	4.07948e-12	12.3037	CD markers, Disease related genes, Human disease related genes, Plasma proteins, Predicted membrane proteins	Tissue enhanced	bone marrow: 4.9;lymphoid tissue: 14.3
P06315	IGKV5-2	sex	0.177703	0.0512778	3.4655	0.000543293	8	1592	0.0602624	0.0555401	0.0771242	0.278282	1601	0.00241405	3.26497	Immunoglobulin genes, Predicted secreted proteins	Tissue enhanced	intestine: 34.8;lymphoid tissue: 80.5
A5D6W6	FITM1	sex	0.271417	0.0515232	5.26786	1.56883e-07	8	1592	0.0590937	0.0543655	0.170356	0.372477	1601	1.00405e-06	6.80443	Metabolic proteins, Predicted membrane proteins	Group enriched	heart muscle: 165.7;skeletal muscle: 216.2	Group enriched	Liver, Heart
Q96JA1	LRIG1	sex	-0.348109	0.0507114	-6.86451	9.52916e-12	8	1592	0.0560848	0.0513415	-0.447577	-0.248641	1601	7.49189e-11	11.0209	Predicted membrane proteins, Transporters	Tissue enhanced	pancreas: 139.7	Tissue enriched	Brain
P0DPD6	ECE2	sex	0.173222	0.0519837	3.33223	0.000881278	8	1592	0.0555427	0.0507967	0.0712579	0.275185	1601	0.00377041	3.05489	Enzymes, Predicted membrane proteins	Tissue enhanced	brain: 57.7;pancreas: 24.4;pituitary gland: 19.3
Q99972	MYOC	sex	-0.297184	0.051268	-5.79668	8.13986e-09	8	1592	0.0554637	0.0507173	-0.397744	-0.196624	1601	5.63102e-08	8.08938	Disease related genes, Human disease related genes, Plasma proteins, Predicted secreted proteins	Tissue enhanced	tongue: 106.5	Tissue enhanced	Small intestine
P25786	PSMA1	sex	-0.132715	0.0509073	-2.607	0.00921931	8	1592	0.0550937	0.0503454	-0.232568	-0.0328628	1601	0.0317983	2.0353	Enzymes, Predicted intracellular proteins	Low tissue specificity		Low tissue specificity
Q96L34	MARK4	sex	-0.142544	0.0524719	-2.71657	0.00666756	8	1592	0.0542887	0.0495364	-0.245465	-0.0396225	1601	0.0238074	2.17603	Enzymes, Predicted intracellular proteins	Low tissue specificity		Group enriched	Brain, Duodenum
Q9NUW8	TDP1	sex	0.122807	0.0504645	2.43353	0.0150617	8	1592	0.0534701	0.0487137	0.0238232	0.221791	1601	0.048675	1.82213	Disease related genes, Human disease related genes, Predicted intracellular proteins	Low tissue specificity		Group enriched	Tonsil, Lung
P30622	CLIP1	sex	-0.17946	0.0526596	-3.40792	0.000670926	8	1592	0.0530101	0.0482514	-0.282749	-0.0761702	1601	0.00291837	3.17333	Cancer-related genes, Plasma proteins, Predicted intracellular proteins	Tissue enhanced	tongue: 162.3	Tissue enhanced	Heart
P69849	NOMO3	sex	0.150275	0.051848	2.89837	0.00380244	8	1592	0.0519338	0.0471697	0.0485771	0.251972	1601	0.0144043	2.41994	Predicted intracellular proteins, Predicted membrane proteins	Tissue enhanced	pancreas: 29.1
Q9UKM7	MAN1B1	sex	-0.134942	0.0510796	-2.6418	0.00832739	8	1592	0.0497672	0.0449922	-0.235133	-0.0347518	1601	0.0291073	2.07949	Disease related genes, Enzymes, Human disease related genes, Metabolic proteins, Plasma proteins, Potential drug targets, Predicted membrane proteins	Low tissue specificity		Tissue enhanced	Thyroid
Q9NYL2	MAP3K20	sex	0.145709	0.0524922	2.77582	0.00557064	8	1592	0.0495589	0.0447828	0.042748	0.24867	1601	0.020376	2.25409	Disease related genes, Enzymes, Human disease related genes, Potential drug targets, Predicted intracellular proteins	Tissue enhanced	skeletal muscle: 252.6;tongue: 268.8	Group enriched	Duodenum, Esophagus, Heart
P01861	IGHG4	sex	-0.230243	0.0522666	-4.40516	1.1276e-05	8	1592	0.0464272	0.0416354	-0.332761	-0.127724	1601	6.20438e-05	4.94784	FDA approved drug targets, Immunoglobulin genes, Plasma proteins, Predicted intracellular proteins, Predicted membrane proteins, Predicted secreted proteins	Tissue enriched	lymphoid tissue: 2402.4	Group enriched	Esophagus, Placenta
Q13772	NCOA4	sex	0.140787	0.0510717	2.75666	0.00590614	8	1592	0.0461584	0.0413652	0.0406125	0.240962	1601	0.0213767	2.2287	Cancer-related genes, Disease related genes, Human disease related genes, Predicted intracellular proteins	Low tissue specificity		Group enriched	Brain, Adrenal gland
A0A075B6I4	IGLV10-54	sex	0.223307	0.0510983	4.37013	1.32202e-05	8	1592	0.0438322	0.0390274	0.12308	0.323534	1601	7.22684e-05	4.87876	Immunoglobulin genes, Predicted secreted proteins	Group enriched	breast: 117.4;intestine: 312.0;lymphoid tissue: 318.5;salivary gland: 245.2;stomach 1: 188.7
Q9P2M4	TBC1D14	sex	0.136201	0.0516006	2.63952	0.0083834	8	1592	0.0436805	0.0388749	0.0349886	0.237413	1601	0.029275	2.07658	Plasma proteins, Predicted intracellular proteins	Low tissue specificity		Group enriched	Duodenum, Heart
Q9UEW3	MARCO	sex	-0.16269	0.0526049	-3.09268	0.00201806	8	1592	0.043127	0.0383186	-0.265872	-0.0595078	1601	0.00807224	2.69507	Plasma proteins, Predicted intracellular proteins, Predicted membrane proteins	Tissue enhanced	liver: 92.1;lung: 193.5;lymphoid tissue: 85.7	Group enriched	Liver, Fat, Adrenal gland
Q6J272	FAM166A	sex	-0.163727	0.0505098	-3.2415	0.0012136	8	1592	0.039999	0.0351748	-0.2628	-0.0646549	1601	0.00504621	2.91593	Cancer-related genes, Predicted intracellular proteins	Tissue enriched	testis: 59.1	Group enriched	Duodenum, Esophagus, Endometrium, Rectum
P81605	DCD	sex	-0.125838	0.0513686	-2.44972	0.014404	8	1592	0.0390982	0.0342695	-0.226596	-0.0250813	1601	0.0467349	1.84152	Plasma proteins, Predicted secreted proteins, Transporters	Tissue enriched	skin 1: 2396.9	Tissue enriched	Ovary
P17174	GOT1	sex	-0.14184	0.0523244	-2.71078	0.00678463	8	1592	0.0341273	0.0292737	-0.244472	-0.039208	1601	0.0241702	2.16847	Cancer-related genes, Enzymes, Metabolic proteins, Plasma proteins, Predicted intracellular proteins	Tissue enhanced	heart muscle: 493.1;skeletal muscle: 472.4;tongue: 972.2	Group enriched	Brain, Heart
A0A075B6S6	IGKV2D-30	sex	0.306043	0.0528539	5.79036	8.44554e-09	8	1592	0.0334802	0.0286233	0.202373	0.409713	1601	5.8351e-08	8.07337	Immunoglobulin genes, Predicted secreted proteins	Tissue enhanced	intestine: 14.8;lymphoid tissue: 32.5;stomach 1: 21.6
Q8N8K9	KIAA1958	sex	-0.170534	0.0522954	-3.26097	0.00113378	8	1592	0.0326001	0.0277388	-0.273109	-0.0679588	1601	0.00474132	2.94547	Predicted intracellular proteins	Low tissue specificity		Group enriched	Testis, Gall bladder
Q8WXI4	ACOT11	sex	-0.219587	0.0513112	-4.2795	1.98472e-05	8	1592	0.0310205	0.0261513	-0.320231	-0.118942	1601	0.000106162	4.7023	Enzymes, Metabolic proteins, Predicted intracellular proteins	Tissue enhanced	intestine: 33.2	Group enriched	Duodenum, Small intestine, Heart
P19256	CD58	sex	-0.138254	0.0522975	-2.6436	0.00828349	8	1592	0.0275988	0.0227124	-0.240833	-0.0356744	1601	0.0289724	2.08179	CD markers, Human disease related genes, Predicted membrane proteins	Low tissue specificity		Low tissue specificity
Q9UNA0	ADAMTS5	sex	0.148823	0.0525765	2.83059	0.00470458	8	1592	0.0262875	0.0213945	0.0456961	0.251949	1601	0.0174414	2.32748	Cancer-related genes, Predicted secreted proteins	Tissue enhanced	ovary: 24.6;placenta: 25.3	Group enriched	Endometrium, Placenta
O60237	PPP1R12B	sex	0.152071	0.0519304	2.92837	0.0034559	8	1592	0.0239699	0.0190652	0.0502122	0.253931	1601	0.0131874	2.46144	Plasma proteins, Predicted intracellular proteins	Tissue enhanced	heart muscle: 344.7	Group enriched	Esophagus, Heart
A0AUZ9	KANSL1L	sex	-0.13317	0.0526139	-2.53107	0.011467	8	1592	0.0215336	0.0166167	-0.236369	-0.0299698	1601	0.0383574	1.94055	Predicted intracellular proteins, Predicted membrane proteins	Tissue enriched	parathyroid gland: 192.4
Q29RF7	PDS5A	sex	0.146162	0.0516969	2.8273	0.00475301	8	1592	0.0213399	0.0164221	0.0447613	0.247564	1601	0.017609	2.32303	Predicted intracellular proteins	Low tissue specificity		Low tissue specificity
P11216	PYGB	sex	-0.151946	0.0526046	-2.88846	0.00392363	8	1592	0.0208619	0.0159416	-0.255128	-0.0487649	1601	0.0148274	2.40631	Candidate cardiovascular disease genes, Enzymes, Metabolic proteins, Plasma proteins, Predicted intracellular proteins	Low tissue specificity		Group enriched	Brain, Heart
P11802	CDK4	sex	0.144484	0.0520955	2.77344	0.00561139	8	1592	0.0187288	0.0137978	0.0423008	0.246667	1601	0.0204908	2.25093	Cancer-related genes, Disease related genes, Enzymes, FDA approved drug targets, Human disease related genes, Plasma proteins, Predicted intracellular proteins	Low tissue specificity		Tissue enriched	Ovary
O00422	SAP18	sex	-0.128728	0.0519916	-2.47594	0.0133919	8	1592	0.0172653	0.012327	-0.230707	-0.0267489	1601	0.0439332	1.87316	Predicted intracellular proteins, Transporters	Low tissue specificity		Tissue enhanced	Tonsil
Q9Y2I2	NTNG1	sex	-0.148015	0.0535131	-2.76595	0.00574129	8	1592	0.0146891	0.0097378	-0.252978	-0.0430511	1601	0.0209024	2.24099	Predicted intracellular proteins	Tissue enhanced	kidney: 8.5;retina: 10.0	Group enriched	Brain, Adrenal gland
P18206	VCL	overweight*z_BMI.Nysom	-0.0688016	0.0263516	-2.61091	0.00911495	8	1592	0.847053	0.846285	-0.120489	-0.0171142	1601	0.0315079	2.04025	Disease related genes, Human disease related genes, Plasma proteins, Predicted intracellular proteins	Low tissue specificity		Low tissue specificity
P01008	SERPINC1	overweight*z_BMI.Nysom	-0.133556	0.0303753	-4.39687	1.17097e-05	8	1592	0.789844	0.788788	-0.193136	-0.0739766	1601	6.43649e-05	4.93146	Candidate cardiovascular disease genes, Disease related genes, FDA approved drug targets, Human disease related genes, Plasma proteins, Predicted secreted proteins	Tissue enriched	liver: 4902.3	Low tissue specificity
P02774	GC	overweight*z_BMI.Nysom	-0.142669	0.0329724	-4.32693	1.60609e-05	8	1592	0.75539	0.754161	-0.207343	-0.0779953	1601	8.6672e-05	4.79423	Metabolic proteins, Plasma proteins, Predicted secreted proteins	Tissue enriched	liver: 8007.3	Group enriched	Placenta, Fat
P02768	ALB	overweight*z_BMI.Nysom	-0.0830021	0.0331519	-2.50369	0.0123899	8	1592	0.748611	0.747347	-0.148028	-0.0179762	1601	0.0411019	1.90693	Cancer-related genes, Candidate cardiovascular disease genes, Disease related genes, FDA approved drug targets, Metabolic proteins, Plasma proteins, Predicted intracellular proteins, Predicted secreted proteins	Tissue enriched	liver: 205952.1	Low tissue specificity
Q05682	CALD1	overweight*z_BMI.Nysom	0.0942586	0.0336485	2.80127	0.00515176	8	1592	0.740656	0.739353	0.0282585	0.160259	1601	0.0189452	2.28804	Plasma proteins, Predicted intracellular proteins	Tissue enhanced	intestine: 885.1	Group enriched	Duodenum, Esophagus
P08603	CFH	overweight*z_BMI.Nysom	0.296444	0.0346255	8.56144	2.5846e-17	8	1592	0.734374	0.733039	0.228528	0.36436	1601	2.40936e-16	16.5876	Cancer-related genes, Disease related genes, Human disease related genes, Plasma proteins, Predicted intracellular proteins, Predicted secreted proteins	Tissue enriched	liver: 1645.3	Group enriched	Gall bladder, Fat
P04075	ALDOA	overweight*z_BMI.Nysom	-0.0857971	0.034916	-2.45725	0.0141067	8	1592	0.732429	0.731085	-0.154283	-0.017311	1601	0.0459611	1.85058	Cancer-related genes, Disease related genes, Enzymes, Human disease related genes, Metabolic proteins, Plasma proteins, Potential drug targets, Predicted intracellular proteins	Group enriched	skeletal muscle: 25837.0;tongue: 8804.3	Tissue enhanced	Brain
P01024	C3	overweight*z_BMI.Nysom	0.188123	0.0347298	5.41677	6.99843e-08	8	1592	0.726253	0.724877	0.120002	0.256244	1601	4.58628e-07	7.155	Candidate cardiovascular disease genes, Disease related genes, FDA approved drug targets, Human disease related genes, Plasma proteins, Predicted intracellular proteins, Predicted secreted proteins	Tissue enriched	liver: 5250.9	Tissue enhanced	Fat
P02790	HPX	overweight*z_BMI.Nysom	0.129274	0.0352942	3.66275	0.000257693	8	1592	0.725453	0.724073	0.0600456	0.198502	1601	0.00119804	3.5889	Candidate cardiovascular disease genes, Plasma proteins, Predicted secreted proteins	Tissue enriched	liver: 5126.7	Tissue enhanced	Fat
P01023	A2M	overweight*z_BMI.Nysom	-0.167809	0.0352669	-4.75827	2.12946e-06	8	1592	0.715843	0.714415	-0.236984	-0.0986348	1601	1.24425e-05	5.67173	Cancer-related genes, Candidate cardiovascular disease genes, Plasma proteins, Predicted secreted proteins	Tissue enhanced	liver: 1212.9;lung: 1626.5	Tissue enhanced	Fat
P09871	C1S	overweight*z_BMI.Nysom	0.104409	0.037074	2.81623	0.00491907	8	1592	0.694463	0.692928	0.0316897	0.177128	1601	0.0181688	2.30812	Disease related genes, Enzymes, FDA approved drug targets, Human disease related genes, Plasma proteins, Predicted intracellular proteins, Predicted secreted proteins	Tissue enriched	liver: 2762.6	Tissue enhanced	Fat
P02747	C1QC	overweight*z_BMI.Nysom	0.146774	0.0379206	3.87055	0.000112978	8	1592	0.678321	0.676704	0.072394	0.221153	1601	0.000553709	3.94701	Disease related genes, Human disease related genes, Plasma proteins, Predicted intracellular proteins, Predicted secreted proteins	Tissue enhanced	lymphoid tissue: 923.4	Tissue enhanced	Fat
P01031	C5	overweight*z_BMI.Nysom	0.109559	0.0381356	2.87289	0.00412124	8	1592	0.677999	0.676381	0.0347582	0.184361	1601	0.015478	2.38497	Disease related genes, FDA approved drug targets, Human disease related genes, Plasma proteins, Predicted intracellular proteins, Predicted secreted proteins	Tissue enriched	liver: 434.4	Tissue enhanced	Fat
P05156	CFI	overweight*z_BMI.Nysom	0.213154	0.0378245	5.63535	2.06262e-08	8	1592	0.670727	0.669073	0.138963	0.287346	1601	1.39428e-07	7.68558	Disease related genes, Enzymes, Human disease related genes, Plasma proteins, Potential drug targets, Predicted secreted proteins	Tissue enriched	liver: 952.1	Tissue enhanced	Fat
P00740	F9	overweight*z_BMI.Nysom	0.24464	0.0389526	6.28045	4.34558e-10	8	1592	0.665896	0.664217	0.168236	0.321044	1601	3.21121e-09	9.36195	Candidate cardiovascular disease genes, Disease related genes, Enzymes, FDA approved drug targets, Human disease related genes, Plasma proteins, Predicted secreted proteins	Tissue enriched	liver: 683.7	Group enriched	Heart, Kidney, Placenta
P04004	VTN	overweight*z_BMI.Nysom	0.0998959	0.0390416	2.5587	0.0105981	8	1592	0.66424	0.662552	0.0233175	0.176474	1601	0.0358202	1.97477	Cancer-related genes, Candidate cardiovascular disease genes, Plasma proteins, Predicted secreted proteins, Transporters	Tissue enriched	liver: 5852.0	Group enriched	Placenta, Fat
Q86UP8	GTF2IRD2	overweight*z_BMI.Nysom	-0.12025	0.0377457	-3.1858	0.00147154	8	1592	0.663432	0.66174	-0.194287	-0.0462136	1601	0.00603393	2.83223	Disease related genes, Predicted intracellular proteins	Low tissue specificity
Q8IU68	TMC8	overweight*z_BMI.Nysom	-0.17357	0.0387377	-4.48065	7.97263e-06	8	1592	0.654056	0.652317	-0.249553	-0.0975879	1601	4.43166e-05	5.0984	Disease related genes, Human disease related genes, Potential drug targets, Predicted membrane proteins, Transporters	Group enriched	bone marrow: 73.1;intestine: 49.7;lymphoid tissue: 109.3	Group enriched	Pancreas, Placenta, Lymph node
P00736	C1R	overweight*z_BMI.Nysom	0.122658	0.0396942	3.09008	0.00203568	8	1592	0.643472	0.641681	0.0447998	0.200517	1601	0.00813379	2.69129	Human disease related genes, Predicted intracellular proteins	Tissue enhanced	liver: 1390.1
P06396	GSN	overweight*z_BMI.Nysom	-0.180186	0.039108	-4.60739	4.40248e-06	8	1592	0.635393	0.633561	-0.256894	-0.103477	1601	2.50811e-05	5.3563	Cancer-related genes, Disease related genes, Human disease related genes, Plasma proteins, Predicted intracellular proteins, Predicted secreted proteins	Tissue enhanced	heart muscle: 2404.8	Low tissue specificity
P04003	C4BPA	overweight*z_BMI.Nysom	0.115084	0.0406356	2.83209	0.00468266	8	1592	0.634763	0.632928	0.0353789	0.194789	1601	0.0173895	2.32951	Human disease related genes, Plasma proteins, Predicted secreted proteins	Tissue enriched	liver: 1860.6	Tissue enhanced	Fat
P02746	C1QB	overweight*z_BMI.Nysom	0.113769	0.0400913	2.83775	0.00460094	8	1592	0.633345	0.631503	0.0351316	0.192406	1601	0.0171268	2.33715	Human disease related genes, Predicted membrane proteins, Predicted secreted proteins	Tissue enhanced	lymphoid tissue: 973.1
P35858	IGFALS	overweight*z_BMI.Nysom	-0.107963	0.0402515	-2.68222	0.00738915	8	1592	0.631284	0.629431	-0.186915	-0.0290119	1601	0.026179	2.13141	Disease related genes, Human disease related genes, Plasma proteins, Predicted intracellular proteins, Predicted membrane proteins, Predicted secreted proteins	Tissue enriched	liver: 113.8	Tissue enhanced	Fat
P00742	F10	overweight*z_BMI.Nysom	0.13338	0.0405497	3.28929	0.00102632	8	1592	0.629277	0.627414	0.0538433	0.212916	1601	0.0043317	2.98872	Candidate cardiovascular disease genes, Disease related genes, Enzymes, FDA approved drug targets, Human disease related genes, Plasma proteins, Predicted secreted proteins	Tissue enhanced	liver: 156.1	Group enriched	Placenta, Fat
P43652	AFM	overweight*z_BMI.Nysom	0.141899	0.0407867	3.47905	0.000516743	8	1592	0.626701	0.624825	0.0618978	0.2219	1601	0.00230544	3.28673	Plasma proteins, Predicted secreted proteins	Tissue enriched	liver: 932.0	Group enriched	Gall bladder, Fat
Q13643	FHL3	overweight*z_BMI.Nysom	-0.1995	0.0402717	-4.95385	8.05023e-07	8	1592	0.622927	0.621032	-0.278492	-0.120509	1601	4.87828e-06	6.09419	Predicted intracellular proteins	Group enriched	skeletal muscle: 1546.2;tongue: 774.0	Low tissue specificity
P36955	SERPINF1	overweight*z_BMI.Nysom	0.167993	0.0408152	4.11595	4.05324e-05	8	1592	0.617637	0.615716	0.0879362	0.24805	1601	0.000209622	4.3922	Cancer-related genes, Disease related genes, Human disease related genes, Plasma proteins, Predicted intracellular proteins, Predicted secreted proteins	Tissue enriched	choroid plexus: 4719.0	Tissue enhanced	Duodenum
P02671	FGA	overweight*z_BMI.Nysom	0.183617	0.0421429	4.35701	1.40278e-05	8	1592	0.616726	0.6148	0.100956	0.266279	1601	7.6416e-05	4.85301	Cancer-related genes, Candidate cardiovascular disease genes, Disease related genes, FDA approved drug targets, Human disease related genes, Metabolic proteins, Plasma proteins, Predicted secreted proteins	Tissue enriched	liver: 17848.7
P27918	CFP	overweight*z_BMI.Nysom	0.177597	0.0411297	4.31798	1.67184e-05	8	1592	0.61093	0.608975	0.096923	0.258271	1601	9.01312e-05	4.7768	Disease related genes, Human disease related genes, Plasma proteins, Predicted intracellular proteins, Predicted secreted proteins	Group enriched	bone marrow: 83.0;lymphoid tissue: 57.0	Tissue enhanced	Fat
P02675	FGB	overweight*z_BMI.Nysom	0.12199	0.0424933	2.87079	0.00414855	8	1592	0.603794	0.601803	0.0386409	0.205338	1601	0.0155699	2.3821	Cancer-related genes, Candidate cardiovascular disease genes, Disease related genes, FDA approved drug targets, Human disease related genes, Plasma proteins, Predicted intracellular proteins, Predicted secreted proteins	Tissue enriched	liver: 17393.5	Group enriched	Placenta, Fat
P00751	CFB	overweight*z_BMI.Nysom	0.220505	0.0427011	5.16393	2.72277e-07	8	1592	0.600998	0.598993	0.136749	0.304262	1601	1.71549e-06	6.56499	Disease related genes, Enzymes, Human disease related genes, Plasma proteins, Potential drug targets, Predicted secreted proteins	Tissue enriched	liver: 2453.1
P02679	FGG	overweight*z_BMI.Nysom	0.158684	0.0433785	3.65812	0.000262348	8	1592	0.597234	0.59521	0.0735988	0.243769	1601	0.00121658	3.58112	Cancer-related genes, Candidate cardiovascular disease genes, Disease related genes, FDA approved drug targets, Human disease related genes, Plasma proteins, Predicted intracellular proteins, Predicted secreted proteins	Tissue enriched	liver: 16058.1	Group enriched	Placenta, Fat
P05090	APOD	overweight*z_BMI.Nysom	-0.169255	0.0419866	-4.03117	5.81226e-05	8	1592	0.594548	0.592511	-0.25161	-0.0869002	1601	0.000294079	4.23565	Cancer-related genes, Candidate cardiovascular disease genes, Plasma proteins, Predicted secreted proteins	Tissue enhanced	breast: 4898.1;choroid plexus: 4317.9
P00746	CFD	overweight*z_BMI.Nysom	0.128051	0.0425873	3.00679	0.0026816	8	1592	0.588897	0.586831	0.0445179	0.211584	1601	0.010485	2.57161	Disease related genes, Enzymes, Human disease related genes, Plasma proteins, Potential drug targets, Predicted intracellular proteins, Predicted secreted proteins	Tissue enhanced	adipose tissue: 1448.6
P04217	A1BG	overweight*z_BMI.Nysom	0.111837	0.0431352	2.59271	0.00960965	8	1592	0.577955	0.575834	0.0272291	0.196445	1601	0.0329061	2.01729	Plasma proteins, Predicted intracellular proteins, Predicted secreted proteins	Tissue enriched	liver: 1194.2	Group enriched	Gall bladder, Fat
P02760	AMBP	overweight*z_BMI.Nysom	0.202542	0.0433334	4.67404	3.20242e-06	8	1592	0.574769	0.572633	0.117545	0.287539	1601	1.84363e-05	5.49452	Plasma proteins, Predicted intracellular proteins, Predicted secreted proteins	Tissue enriched	liver: 10607.0	Low tissue specificity
A0A0J9YX57	MAGEB6B	overweight*z_BMI.Nysom	-0.212316	0.0429415	-4.9443	8.44866e-07	8	1592	0.57083	0.568673	-0.296544	-0.128088	1601	5.1084e-06	6.07321	Predicted intracellular proteins	Not detected
P06727	APOA4	overweight*z_BMI.Nysom	-0.129451	0.0429212	-3.01602	0.00260171	8	1592	0.56754	0.565367	-0.213639	-0.0452633	1601	0.0102091	2.58474	Candidate cardiovascular disease genes, Plasma proteins, Predicted secreted proteins	Tissue enriched	intestine: 3023.3	Group enriched	Duodenum, Fat
P27487	DPP4	overweight*z_BMI.Nysom	-0.119044	0.0428966	-2.77515	0.00558214	8	1592	0.564493	0.562305	-0.203184	-0.0349047	1601	0.0203976	2.2532	CD markers, Enzymes, FDA approved drug targets, Plasma proteins, Predicted intracellular proteins, Predicted secreted proteins, Transporters	Tissue enhanced	intestine: 134.2;parathyroid gland: 151.0;placenta: 129.7;prostate: 103.7	Group enriched	Kidney, Placenta
P05546	SERPIND1	overweight*z_BMI.Nysom	0.245455	0.044465	5.52018	3.94779e-08	8	1592	0.560107	0.557896	0.158239	0.332671	1601	2.62802e-07	7.40365	Candidate cardiovascular disease genes, Disease related genes, FDA approved drug targets, Human disease related genes, Plasma proteins, Predicted secreted proteins	Tissue enriched	liver: 1214.6	Tissue enhanced	Fat
P22105	TNXB	overweight*z_BMI.Nysom	-0.112789	0.043667	-2.58293	0.00988508	8	1592	0.558932	0.556716	-0.19844	-0.0271379	1601	0.0337227	2.00502	Disease related genes, Human disease related genes, Plasma proteins, Predicted intracellular proteins, Predicted secreted proteins	Tissue enhanced	adrenal gland: 266.2
Q9Y243	AKT3	overweight*z_BMI.Nysom	-0.113064	0.0430777	-2.62466	0.00875661	8	1592	0.558657	0.55644	-0.197559	-0.0285692	1601	0.030423	2.05766	Cancer-related genes, Disease related genes, Enzymes, Human disease related genes, Plasma proteins, Potential drug targets, Predicted intracellular proteins, RAS pathway related proteins	Low tissue specificity		Tissue enhanced	Esophagus
Q13822	ENPP2	overweight*z_BMI.Nysom	0.113133	0.0438253	2.58146	0.00992693	8	1592	0.557594	0.555371	0.0271721	0.199095	1601	0.0338233	2.00319	Cancer-related genes, Enzymes, Metabolic proteins, Plasma proteins, Predicted intracellular proteins, Predicted membrane proteins, Predicted secreted proteins	Tissue enriched	choroid plexus: 1296.7	Group enriched	Duodenum, Placenta
P02654	APOC1	overweight*z_BMI.Nysom	-0.131218	0.0441517	-2.97198	0.00300328	8	1592	0.552947	0.550701	-0.217819	-0.0446162	1601	0.0115989	2.5224	Cancer-related genes, Candidate cardiovascular disease genes, Metabolic proteins, Plasma proteins, Predicted secreted proteins	Tissue enriched	liver: 17322.1	Tissue enhanced	Fat
P08253	MMP2	overweight*z_BMI.Nysom	-0.178089	0.0439729	-4.04996	5.36901e-05	8	1592	0.545891	0.543609	-0.26434	-0.0918377	1601	0.000272914	4.27011	Cancer-related genes, Candidate cardiovascular disease genes, Disease related genes, Enzymes, Human disease related genes, Plasma proteins, Potential drug targets, Predicted intracellular proteins, Predicted secreted proteins	Tissue enhanced	gallbladder: 1025.9	Group enriched	Gall bladder, Esophagus
Q15166	PON3	overweight*z_BMI.Nysom	-0.237445	0.0438391	-5.41628	7.01707e-08	8	1592	0.541337	0.539032	-0.323433	-0.151457	1601	4.59574e-07	7.15384	Candidate cardiovascular disease genes, Enzymes, Metabolic proteins, Plasma proteins, Predicted secreted proteins	Tissue enriched	liver: 598.0	Tissue enriched	Liver
P23470	PTPRG	overweight*z_BMI.Nysom	-0.138555	0.0439724	-3.15095	0.00165769	8	1592	0.539602	0.537288	-0.224805	-0.052305	1601	0.00673412	2.7805	Enzymes, Plasma proteins, Predicted membrane proteins	Low tissue specificity		Tissue enhanced	Brain
Q6UY14	ADAMTSL4	overweight*z_BMI.Nysom	-0.188838	0.0436029	-4.33087	1.57795e-05	8	1592	0.539253	0.536938	-0.274363	-0.103313	1601	8.52793e-05	4.80191	Disease related genes, Human disease related genes, Predicted secreted proteins	Low tissue specificity		Tissue enriched	Placenta
P12111	COL6A3	overweight*z_BMI.Nysom	-0.207914	0.0447031	-4.651	3.57654e-06	8	1592	0.536628	0.534299	-0.295597	-0.120231	1601	2.05145e-05	5.44654	Disease related genes, Human disease related genes, Plasma proteins, Predicted intracellular proteins, Predicted secreted proteins	Tissue enhanced	smooth muscle: 403.7	Low tissue specificity
P04278	SHBG	overweight*z_BMI.Nysom	-0.292832	0.0450143	-6.5053	1.03558e-10	8	1592	0.535564	0.533231	-0.381125	-0.204538	1601	7.8215e-10	9.98482	Cancer-related genes, Candidate cardiovascular disease genes, FDA approved drug targets, Plasma proteins, Predicted intracellular proteins, Predicted secreted proteins	Tissue enriched	liver: 61.5
Q13790	APOF	overweight*z_BMI.Nysom	-0.276404	0.0452708	-6.10555	1.28462e-09	8	1592	0.533903	0.53156	-0.3652	-0.187607	1601	9.21896e-09	8.89122	Plasma proteins, Predicted secreted proteins	Tissue enriched	liver: 404.0	Tissue enriched	Fat
P19652	ORM2	overweight*z_BMI.Nysom	0.141699	0.0460193	3.07912	0.00211163	8	1592	0.53353	0.531186	0.051434	0.231964	1601	0.0084127	2.67538	FDA approved drug targets, Plasma proteins, Predicted secreted proteins	Tissue enriched	liver: 8652.9	Tissue enhanced	Fat
P18065	IGFBP2	overweight*z_BMI.Nysom	-0.193847	0.0449786	-4.30975	1.73451e-05	8	1592	0.528744	0.526376	-0.28207	-0.105623	1601	9.3234e-05	4.76082	Cancer-related genes, Plasma proteins, Predicted intracellular proteins, Predicted secreted proteins	Tissue enhanced	pancreas: 926.0	Group enriched	Stomach, Lung
O14733	MAP2K7	overweight*z_BMI.Nysom	-0.215406	0.045649	-4.71875	2.58088e-06	8	1592	0.527244	0.524868	-0.304945	-0.125868	1601	1.49841e-05	5.58823	Enzymes, Plasma proteins, Predicted intracellular proteins	Low tissue specificity		Group enriched	Spleen, Duodenum
P17936	IGFBP3	overweight*z_BMI.Nysom	-0.140802	0.0449501	-3.1324	0.00176542	8	1592	0.521641	0.519237	-0.228969	-0.052634	1601	0.00714261	2.75315	Cancer-related genes, Plasma proteins, Predicted intracellular proteins, Predicted secreted proteins	Tissue enhanced	liver: 693.4;placenta: 1799.7
Q16610	ECM1	overweight*z_BMI.Nysom	-0.151072	0.0451968	-3.34254	0.000849404	8	1592	0.520464	0.518054	-0.239724	-0.0624206	1601	0.00363973	3.07089	Disease related genes, Human disease related genes, Plasma proteins, Predicted secreted proteins	Tissue enhanced	epididymis: 472.5;esophagus: 1332.2	Tissue enriched	Tonsil
Q8N8Q8	COX18	overweight*z_BMI.Nysom	-0.124161	0.0454651	-2.7309	0.00638581	8	1592	0.516451	0.514021	-0.213338	-0.034983	1601	0.0229488	2.19478	Predicted membrane proteins, Transporters	Low tissue specificity		Group enriched	Ovary, Fat
P22692	IGFBP4	overweight*z_BMI.Nysom	0.132795	0.0467606	2.83988	0.00457039	8	1592	0.510574	0.508115	0.0410758	0.224514	1601	0.0170304	2.34005	Plasma proteins, Predicted secreted proteins	Low tissue specificity		Tissue enhanced	Thyroid
P07358	C8B	overweight*z_BMI.Nysom	0.137858	0.0466951	2.95229	0.00320044	8	1592	0.508552	0.506082	0.0462672	0.229448	1601	0.0122983	2.49479	Disease related genes, Human disease related genes, Plasma proteins, Predicted secreted proteins	Tissue enriched	liver: 630.0
P07357	C8A	overweight*z_BMI.Nysom	0.140065	0.0469408	2.98386	0.00288971	8	1592	0.507454	0.504979	0.0479925	0.232137	1601	0.0112225	2.53915	Disease related genes, Human disease related genes, Plasma proteins, Potential drug targets, Predicted secreted proteins, Transporters	Tissue enriched	liver: 481.7	Tissue enhanced	Fat
P08833	IGFBP1	overweight*z_BMI.Nysom	-0.195206	0.0465485	-4.19361	2.89664e-05	8	1592	0.507215	0.504739	-0.286509	-0.103904	1601	0.000151897	4.53811	Candidate cardiovascular disease genes, Plasma proteins, Predicted secreted proteins	Tissue enriched	liver: 1163.6	Tissue enriched	Placenta
Q12913	PTPRJ	overweight*z_BMI.Nysom	0.147406	0.0464418	3.17398	0.00153237	8	1592	0.499392	0.496876	0.056312	0.238499	1601	0.00625289	2.81464	CD markers, Enzymes, Plasma proteins, Predicted intracellular proteins, Predicted membrane proteins	Low tissue specificity		Group enriched	Spleen, Pancreas
Q9NQ79	CRTAC1	overweight*z_BMI.Nysom	-0.146078	0.0456708	-3.1985	0.00140862	8	1592	0.498829	0.49631	-0.235659	-0.0564969	1601	0.00578892	2.85121	Plasma proteins, Predicted intracellular proteins, Predicted secreted proteins	Tissue enhanced	fallopian tube: 37.0;lung: 48.4;seminal vesicle: 32.5
Q8TCG1	CIP2A	overweight*z_BMI.Nysom	0.239996	0.0466265	5.14719	2.97274e-07	8	1592	0.49715	0.494623	0.14854	0.331451	1601	1.86868e-06	6.52684	Predicted intracellular proteins, Predicted membrane proteins	Low tissue specificity		Group enriched	Colon, Rectum
P07360	C8G	overweight*z_BMI.Nysom	0.224801	0.0481417	4.66957	3.27189e-06	8	1592	0.495734	0.4932	0.130373	0.319229	1601	1.88263e-05	5.4852	Human disease related genes, Plasma proteins, Predicted secreted proteins	Tissue enriched	liver: 550.5
P04114	APOB	overweight*z_BMI.Nysom	0.118308	0.0482311	2.45294	0.0142758	8	1592	0.484184	0.481592	0.0237051	0.212912	1601	0.0464468	1.8454	Candidate cardiovascular disease genes, Disease related genes, Human disease related genes, Metabolic proteins, Plasma proteins, Predicted secreted proteins	Group enriched	intestine: 296.0;liver: 1155.6	Tissue enhanced	Fat
P98160	HSPG2	overweight*z_BMI.Nysom	-0.238151	0.0466168	-5.1087	3.63488e-07	8	1592	0.483124	0.480527	-0.329588	-0.146715	1601	2.26796e-06	6.43951	Disease related genes, Human disease related genes, Plasma proteins, Predicted intracellular proteins, Predicted secreted proteins	Low tissue specificity		Tissue enhanced	Heart
P33908	MAN1A1	overweight*z_BMI.Nysom	0.125767	0.0481218	2.61351	0.00904632	8	1592	0.482535	0.479935	0.0313778	0.220155	1601	0.0313003	2.04353	Enzymes, Metabolic proteins, Plasma proteins, Predicted membrane proteins	Tissue enhanced	liver: 150.0	Group enriched	Duodenum, Colon
Q15517	CDSN	overweight*z_BMI.Nysom	0.175446	0.0479073	3.6622	0.000258236	8	1592	0.47823	0.475608	0.0814782	0.269414	1601	0.00119955	3.58798	Human disease related genes, Predicted secreted proteins	Tissue enriched	skin 1: 674.3	Tissue enriched	Ovary
Q13103	SPP2	overweight*z_BMI.Nysom	-0.129153	0.048811	-2.64598	0.0082257	8	1592	0.474238	0.471596	-0.224893	-0.0334123	1601	0.0287978	2.08483	Plasma proteins, Predicted intracellular proteins, Predicted secreted proteins	Tissue enriched	liver: 502.9	Tissue enriched	Placenta
Q12884	FAP	overweight*z_BMI.Nysom	-0.149647	0.0481653	-3.10696	0.00192363	8	1592	0.474083	0.471441	-0.244121	-0.0551734	1601	0.0077171	2.71588	Cancer-related genes, Enzymes, Plasma proteins, Predicted intracellular proteins, Predicted secreted proteins	Tissue enhanced	endometrium 1: 30.5;smooth muscle: 25.5
Q15063	POSTN	overweight*z_BMI.Nysom	-0.179417	0.0478508	-3.74951	0.00018352	8	1592	0.473827	0.471182	-0.273274	-0.0855598	1601	0.00087172	3.73632	Cancer-related genes, Plasma proteins, Predicted secreted proteins	Tissue enhanced	skin 1: 201.8;stomach 1: 170.3	Group enriched	Gall bladder, Heart
Q92954	PRG4	overweight*z_BMI.Nysom	0.45963	0.0484783	9.48114	8.78301e-21	8	1592	0.466471	0.46379	0.364542	0.554718	1601	8.89189e-20	20.0564	Disease related genes, Human disease related genes, Plasma proteins, Predicted secreted proteins	Group enriched	adipose tissue: 90.2;liver: 180.2	Group enriched	Heart, Fat
Q13740	ALCAM	overweight*z_BMI.Nysom	0.131799	0.0478212	2.75608	0.00591657	8	1592	0.462993	0.460295	0.0379999	0.225598	1601	0.0214053	2.22793	Cancer-related genes, CD markers, Plasma proteins, Predicted membrane proteins, Predicted secreted proteins, Transporters	Tissue enriched	parathyroid gland: 424.3	Group enriched	Brain, Lung
P05019	IGF1	overweight*z_BMI.Nysom	-0.303518	0.0476477	-6.37004	2.46737e-10	8	1592	0.46229	0.459588	-0.396976	-0.210059	1601	1.84069e-09	9.60776	Disease related genes, Human disease related genes, Plasma proteins, Predicted secreted proteins, RAS pathway related proteins	Tissue enhanced	cervix: 85.5	Group enriched	Liver, Endometrium
P05154	SERPINA5	overweight*z_BMI.Nysom	0.132468	0.047727	2.77553	0.00557559	8	1592	0.461739	0.459034	0.0388535	0.226082	1601	0.0203873	2.25371	Cancer-related genes, Candidate cardiovascular disease genes, Plasma proteins, Predicted secreted proteins	Tissue enhanced	adrenal gland: 469.3;liver: 761.5;testis: 419.6	Tissue enhanced	Testis
Q6QEF8	CORO6	overweight*z_BMI.Nysom	0.14125	0.0497304	2.84031	0.00456424	8	1592	0.457436	0.454709	0.0437059	0.238794	1601	0.0170133	2.34063	Predicted intracellular proteins	Tissue enhanced	skeletal muscle: 578.9;tongue: 185.3	Tissue enriched	Heart
P02743	APCS	overweight*z_BMI.Nysom	0.172161	0.0492659	3.49452	0.00048793	8	1592	0.455976	0.453242	0.0755277	0.268793	1601	0.0021858	3.31164	Disease related genes, Plasma proteins, Potential drug targets, Predicted secreted proteins, Transporters	Tissue enriched	liver: 3515.6	Low tissue specificity
Q9NX65	ZSCAN32	overweight*z_BMI.Nysom	-0.17003	0.0491218	-3.4614	0.000551573	8	1592	0.450411	0.447649	-0.266381	-0.0736801	1601	0.00244687	3.2584	Predicted intracellular proteins, Transcription factors	Low tissue specificity
P15144	ANPEP	overweight*z_BMI.Nysom	-0.145904	0.0476798	-3.06007	0.00224979	8	1592	0.443456	0.44066	-0.239426	-0.0523819	1601	0.00890478	2.64786	CD markers, Enzymes, Metabolic proteins, Plasma proteins, Predicted membrane proteins	Group enriched	intestine: 2318.1;pancreas: 655.5	Group enriched	Duodenum, Small intestine, Kidney
Q9UK55	SERPINA10	overweight*z_BMI.Nysom	0.153439	0.0502036	3.05634	0.0022778	8	1592	0.440667	0.437857	0.0549673	0.251911	1601	0.00900913	2.64248	Plasma proteins, Predicted membrane proteins, Predicted secreted proteins	Tissue enriched	liver: 338.3
Q9BUN1	MENT	overweight*z_BMI.Nysom	-0.19716	0.0495793	-3.97667	7.30211e-05	8	1592	0.439046	0.436228	-0.294408	-0.0999128	1601	0.000365573	4.13655				Group enriched	Testis, Gall bladder, Fallopian tube
P55290	CDH13	overweight*z_BMI.Nysom	-0.164637	0.0480846	-3.42391	0.000632922	8	1592	0.435568	0.432731	-0.258953	-0.0703217	1601	0.00277179	3.19865	Plasma proteins, Predicted intracellular proteins	Tissue enhanced	heart muscle: 55.1;skeletal muscle: 66.1;tongue: 55.5	Group enriched	Heart, Endometrium
P24593	IGFBP5	overweight*z_BMI.Nysom	-0.185034	0.0498606	-3.71102	0.000213524	8	1592	0.433095	0.430247	-0.282833	-0.0872346	1601	0.00100594	3.67055	Plasma proteins, Predicted secreted proteins	Tissue enhanced	cervix: 1439.2;ovary: 1232.5	Group enriched	Lung, Endometrium
P02748	C9	overweight*z_BMI.Nysom	0.157272	0.0503852	3.12139	0.00183234	8	1592	0.429153	0.426285	0.0584436	0.2561	1601	0.00739695	2.73699	Disease related genes, Human disease related genes, Plasma proteins, Predicted intracellular proteins, Predicted secreted proteins	Tissue enriched	liver: 1268.7	Tissue enhanced	Fat
Q8WWM7	ATXN2L	overweight*z_BMI.Nysom	0.257576	0.0505621	5.09424	3.91862e-07	8	1592	0.427701	0.424825	0.1584	0.356751	1601	2.44083e-06	6.40687	Plasma proteins, Predicted intracellular proteins	Low tissue specificity		Tissue enhanced	Lung
Q8IUL8	CILP2	overweight*z_BMI.Nysom	-0.134094	0.0501184	-2.67554	0.00753737	8	1592	0.420907	0.417996	-0.232399	-0.0357888	1601	0.0266696	2.12278	Predicted secreted proteins	Tissue enhanced	ovary: 2.4;testis: 5.4
P13591	NCAM1	overweight*z_BMI.Nysom	-0.164827	0.0502443	-3.28052	0.00105857	8	1592	0.419395	0.416477	-0.263379	-0.0662753	1601	0.00445577	2.97528	Cancer-related genes, CD markers, Plasma proteins, Predicted intracellular proteins, Predicted membrane proteins, Predicted secreted proteins, Transporters	Tissue enhanced	brain: 193.9;heart muscle: 140.8	Tissue enriched	Brain
P08294	SOD3	overweight*z_BMI.Nysom	-0.18678	0.0505657	-3.69382	0.000228379	8	1592	0.409045	0.406076	-0.285963	-0.0875981	1601	0.00107086	3.64134	Enzymes, Metabolic proteins, Plasma proteins, Predicted secreted proteins	Tissue enriched	choroid plexus: 1089.3	Group enriched	Esophagus, Ovary
P35542	SAA4	overweight*z_BMI.Nysom	0.127411	0.0509989	2.4983	0.0125791	8	1592	0.407444	0.404467	0.0273787	0.227443	1601	0.0416703	1.90035	Plasma proteins, Predicted secreted proteins	Tissue enriched	liver: 1879.5
P58335	ANTXR2	overweight*z_BMI.Nysom	-0.190317	0.0494621	-3.84773	0.000123927	8	1592	0.406575	0.403593	-0.287334	-0.093299	1601	0.000604392	3.90683	Disease related genes, Human disease related genes, Plasma proteins, Predicted intracellular proteins, Predicted membrane proteins	Low tissue specificity		Tissue enhanced	Adrenal gland
P02766	TTR	overweight*z_BMI.Nysom	-0.132004	0.0502219	-2.62841	0.00866107	8	1592	0.39694	0.393909	-0.230512	-0.0334956	1601	0.0301197	2.06243	Cancer-related genes, Disease related genes, FDA approved drug targets, Human disease related genes, Plasma proteins, Predicted intracellular proteins, Predicted secreted proteins	Tissue enriched	choroid plexus: 692067.5	Tissue enhanced	Placenta
Q15848	ADIPOQ	overweight*z_BMI.Nysom	-0.238859	0.0519073	-4.60164	4.52402e-06	8	1592	0.390021	0.386956	-0.340673	-0.137045	1601	2.57199e-05	5.34448	Candidate cardiovascular disease genes, Disease related genes, Human disease related genes, Plasma proteins, Potential drug targets, Predicted secreted proteins, Transporters	Group enriched	adipose tissue: 866.9;breast: 241.0	Group enriched	Heart, Fat
P05556	ITGB1	overweight*z_BMI.Nysom	-0.138301	0.0509254	-2.71577	0.00668374	8	1592	0.386159	0.383075	-0.238189	-0.0384136	1601	0.0238574	2.17498	Cancer-related genes, CD markers, FDA approved drug targets, Plasma proteins, Predicted intracellular proteins, Predicted membrane proteins, Transporters	Low tissue specificity		Low tissue specificity
P23975	SLC6A2	overweight*z_BMI.Nysom	-0.18017	0.0521058	-3.45778	0.000558985	8	1592	0.381083	0.377973	-0.282374	-0.0779672	1601	0.00247674	3.2526	Disease related genes, FDA approved drug targets, Human disease related genes, Metabolic proteins, Plasma proteins, Predicted membrane proteins, Transporters	Tissue enhanced	adrenal gland: 10.1;placenta: 6.6;skin 1: 4.5;testis: 4.3	Group enriched	Heart, Placenta
P0C0L5	C4B	overweight*z_BMI.Nysom	0.160175	0.0532262	3.00933	0.00265936	8	1592	0.375541	0.372403	0.0557745	0.264576	1601	0.0104074	2.57522	Blood group antigen proteins, Disease related genes, FDA approved drug targets, Human disease related genes, Plasma proteins, Predicted intracellular proteins, Predicted secreted proteins	Group enriched	adrenal gland: 214.6;liver: 375.4	Tissue enhanced	Fat
P18428	LBP	overweight*z_BMI.Nysom	0.263844	0.052995	4.97866	7.09792e-07	8	1592	0.375362	0.372223	0.159897	0.367791	1601	4.32033e-06	6.14887	Plasma proteins, Predicted secreted proteins, Transporters	Tissue enriched	liver: 1304.6	Group enriched	Gall bladder, Fat
P02741	CRP	overweight*z_BMI.Nysom	0.280481	0.052745	5.31768	1.20023e-07	8	1592	0.372327	0.369173	0.177024	0.383938	1601	7.74946e-07	6.92073	Cancer-related genes, Candidate cardiovascular disease genes, Human disease related genes, Plasma proteins, Predicted intracellular proteins, Predicted secreted proteins	Tissue enriched	liver: 9151.6	Group enriched	Gall bladder, Fat
O15050	TRANK1	overweight*z_BMI.Nysom	-0.128963	0.0526159	-2.45102	0.0143521	8	1592	0.369165	0.365995	-0.232167	-0.025759	1601	0.0466357	1.84309	Predicted intracellular proteins	Tissue enhanced	brain: 49.0;fallopian tube: 43.6	Group enriched	Duodenum, Small intestine
Q9BYJ0	FGFBP2	overweight*z_BMI.Nysom	-0.136012	0.052934	-2.56947	0.0102757	8	1592	0.368202	0.365027	-0.23984	-0.0321847	1601	0.0348597	1.98819	Plasma proteins, Predicted secreted proteins	Tissue enhanced	adipose tissue: 28.1;bone marrow: 53.7	Group enriched	Gall bladder, Ovary
P55103	INHBC	overweight*z_BMI.Nysom	0.264121	0.0526056	5.02077	5.72471e-07	8	1592	0.367889	0.364713	0.160937	0.367304	1601	3.51381e-06	6.24225	Plasma proteins, Predicted secreted proteins	Tissue enriched	liver: 159.9	Group enriched	Kidney, Smooth muscle
Q86UD1	OAF	overweight*z_BMI.Nysom	0.183726	0.0525666	3.49511	0.000486851	8	1592	0.363497	0.360298	0.0806193	0.286834	1601	0.00218275	3.3126	Plasma proteins, Predicted intracellular proteins, Predicted secreted proteins	Tissue enriched	liver: 387.0	Low tissue specificity
O43790	KRT86	overweight*z_BMI.Nysom	-0.15191	0.0526151	-2.88719	0.00393947	8	1592	0.354519	0.351275	-0.255112	-0.0487076	1601	0.0148821	2.40456	Disease related genes, Human disease related genes, Predicted intracellular proteins	Tissue enriched	skin 1: 145.7	Group enriched	Stomach, Kidney, Smooth muscle
Q9NPH3	IL1RAP	overweight*z_BMI.Nysom	-0.187143	0.0531805	-3.51902	0.000445335	8	1592	0.350889	0.347627	-0.291454	-0.0828317	1601	0.00200566	3.35131	Enzymes, Plasma proteins, Predicted intracellular proteins, Predicted membrane proteins, Predicted secreted proteins	Tissue enriched	liver: 218.9	Group enriched	Duodenum, Thyroid, Placenta
Q00610	CLTC	overweight*z_BMI.Nysom	0.139301	0.0534533	2.60602	0.00924544	8	1592	0.350693	0.34743	0.0344543	0.244147	1601	0.0318584	2.03407	Cancer-related genes, Disease related genes, Human disease related genes, Plasma proteins, Potential drug targets, Predicted intracellular proteins, Transporters	Low tissue specificity		Tissue enhanced	Brain
Q08380	LGALS3BP	overweight*z_BMI.Nysom	0.179091	0.0540259	3.31491	0.00093733	8	1592	0.350168	0.346903	0.0731217	0.285061	1601	0.00398994	3.02811	Cancer-related genes, Plasma proteins, Predicted secreted proteins	Low tissue specificity		Tissue enhanced	Heart
P82930	MRPS34	overweight*z_BMI.Nysom	0.189032	0.0538978	3.50722	0.000465384	8	1592	0.347249	0.343969	0.0833135	0.29475	1601	0.00209079	3.33219	Disease related genes, Human disease related genes, Plasma proteins, Predicted intracellular proteins, Ribosomal proteins	Low tissue specificity		Tissue enhanced	Heart
Q13093	PLA2G7	overweight*z_BMI.Nysom	0.185245	0.053573	3.4578	0.00055894	8	1592	0.347233	0.343952	0.0801637	0.290326	1601	0.00247674	3.25263	Candidate cardiovascular disease genes, Disease related genes, Enzymes, Human disease related genes, Metabolic proteins, Plasma proteins, Potential drug targets, Predicted secreted proteins	Tissue enhanced	lymphoid tissue: 26.5;placenta: 22.5	Tissue enriched	Prostate
Q9UJJ9	GNPTG	overweight*z_BMI.Nysom	0.159734	0.0529672	3.01571	0.00260433	8	1592	0.347162	0.343882	0.0558412	0.263627	1601	0.0102157	2.5843	Disease related genes, Human disease related genes, Plasma proteins, Predicted intracellular proteins	Low tissue specificity		Group enriched	Liver, Esophagus
P41594	GRM5	overweight*z_BMI.Nysom	-0.179214	0.0534502	-3.35291	0.000818426	8	1592	0.345603	0.342315	-0.284054	-0.0743734	1601	0.00351525	3.08702	FDA approved drug targets, G-protein coupled receptors, Predicted intracellular proteins, Predicted membrane proteins, Transporters	Tissue enriched	brain: 14.4	Tissue enriched	Brain
P20061	TCN1	overweight*z_BMI.Nysom	-0.177812	0.0533339	-3.33394	0.000875905	8	1592	0.34116	0.33785	-0.282424	-0.0732001	1601	0.00374889	3.05754	Plasma proteins, Predicted secreted proteins	Tissue enhanced	bone marrow: 188.9;gallbladder: 167.7;salivary gland: 753.6	Group enriched	Gall bladder, Salivary gland
Q9BXR6	CFHR5	overweight*z_BMI.Nysom	0.149187	0.0549708	2.71392	0.00672087	8	1592	0.32987	0.326503	0.0413639	0.25701	1601	0.0239821	2.17257	Disease related genes, Human disease related genes, Plasma proteins, Predicted intracellular proteins, Predicted secreted proteins	Tissue enriched	liver: 162.0	Group enriched	Spleen, Fat
Q8IWZ5	TRIM42	overweight*z_BMI.Nysom	0.170417	0.0549825	3.09948	0.00197253	8	1592	0.325224	0.321833	0.0625717	0.278263	1601	0.00789591	2.70498	Predicted intracellular proteins	Tissue enriched	testis: 16.2
Q92820	GGH	overweight*z_BMI.Nysom	0.144116	0.0549085	2.62466	0.00875652	8	1592	0.322381	0.318976	0.0364156	0.251817	1601	0.030423	2.05767	Enzymes, Metabolic proteins, Plasma proteins, Predicted intracellular proteins	Tissue enhanced	kidney: 121.2;liver: 183.1	Group enriched	Liver, Kidney, Adrenal gland
P34096	RNASE4	overweight*z_BMI.Nysom	0.272816	0.0542965	5.02456	5.61468e-07	8	1592	0.31228	0.308824	0.166316	0.379316	1601	3.45208e-06	6.25067	Plasma proteins, Predicted secreted proteins	Tissue enriched	liver: 463.8	Tissue enhanced	Duodenum
O15484	CAPN5	overweight*z_BMI.Nysom	-0.143511	0.0553173	-2.59433	0.00956451	8	1592	0.3071	0.303619	-0.252014	-0.035009	1601	0.0328029	2.01934	Disease related genes, Enzymes, Human disease related genes, Potential drug targets, Predicted intracellular proteins	Tissue enhanced	intestine: 59.0
Q86VB7	CD163	overweight*z_BMI.Nysom	0.233413	0.0548696	4.25395	2.2226e-05	8	1592	0.306953	0.303471	0.125788	0.341037	1601	0.000117792	4.65314	CD markers, Plasma proteins, Predicted intracellular proteins, Predicted membrane proteins, Predicted secreted proteins	Tissue enhanced	lymphoid tissue: 234.7	Tissue enhanced	Fat
P00738	HP	overweight*z_BMI.Nysom	0.311152	0.0547709	5.68096	1.58964e-08	8	1592	0.306307	0.302821	0.203721	0.418582	1601	1.08123e-07	7.7987	Cancer-related genes, Disease related genes, Enzymes, Plasma proteins, Potential drug targets, Predicted secreted proteins	Tissue enriched	liver: 54575.6	Group enriched	Gall bladder, Fat
P61769	B2M	overweight*z_BMI.Nysom	0.144334	0.0546782	2.6397	0.00837896	8	1592	0.303331	0.29983	0.0370852	0.251583	1601	0.0292689	2.07681	Cancer-related genes, Disease related genes, Human disease related genes, Plasma proteins, Potential drug targets, Predicted secreted proteins, Transporters	Low tissue specificity		Low tissue specificity
Q7Z745	MROH2B	overweight*z_BMI.Nysom	-0.143197	0.0546691	-2.61935	0.00889352	8	1592	0.298294	0.294767	-0.250428	-0.0359663	1601	0.0308399	2.05093	Predicted intracellular proteins	Tissue enriched	testis: 29.3
P01833	PIGR	overweight*z_BMI.Nysom	0.346181	0.0568622	6.08806	1.42952e-09	8	1592	0.293332	0.289781	0.234648	0.457713	1601	1.02319e-08	8.84481	Cancer-related genes, Plasma proteins, Predicted membrane proteins, Predicted secreted proteins, Transporters	Tissue enhanced	intestine: 2560.5;salivary gland: 1591.8	Group enriched	Duodenum, Small intestine, Gall bladder, Salivary gland
O00292	LEFTY2	overweight*z_BMI.Nysom	-0.182913	0.0552239	-3.3122	0.000946387	8	1592	0.292388	0.288832	-0.291232	-0.0745936	1601	0.00402693	3.02393	Disease related genes, Predicted secreted proteins	Tissue enhanced	cervix: 72.1;choroid plexus: 51.7;endometrium 1: 164.7
P0DMQ9	C8orf89	overweight*z_BMI.Nysom	0.189279	0.0550112	3.44074	0.000595126	8	1592	0.291778	0.288219	0.081377	0.297181	1601	0.00262095	3.22539	Predicted intracellular proteins	Tissue enriched	testis: 7.6
A2A3L6	TTC24	overweight*z_BMI.Nysom	0.141232	0.0557976	2.53115	0.0114645	8	1592	0.287313	0.283732	0.0317876	0.250677	1601	0.0383574	1.94064	Predicted intracellular proteins	Tissue enriched	lymphoid tissue: 20.6
P35222	CTNNB1	overweight*z_BMI.Nysom	0.17029	0.0568743	2.99415	0.00279457	8	1592	0.283459	0.279858	0.0587336	0.281846	1601	0.0108839	2.55368	Cancer-related genes, Disease related genes, Human disease related genes, Plasma proteins, Predicted intracellular proteins	Low tissue specificity		Tissue enhanced	Heart
Q8WWZ8	OIT3	overweight*z_BMI.Nysom	0.176949	0.0566377	3.12423	0.00181485	8	1592	0.282816	0.279212	0.065857	0.288041	1601	0.00732905	2.74116	Plasma proteins, Predicted secreted proteins	Tissue enriched	liver: 107.5	Tissue enriched	Liver
O76041	NEBL	overweight*z_BMI.Nysom	-0.142338	0.0554897	-2.56513	0.0104045	8	1592	0.275478	0.271837	-0.251179	-0.0334979	1601	0.0352639	1.98278	Predicted intracellular proteins	Tissue enriched	heart muscle: 301.0	Tissue enriched	Heart
Q9H6X2	ANTXR1	overweight*z_BMI.Nysom	-0.166555	0.0563588	-2.95526	0.00316999	8	1592	0.27227	0.268613	-0.2771	-0.0560095	1601	0.0121899	2.49894	Disease related genes, Human disease related genes, Plasma proteins, Predicted intracellular proteins, Predicted membrane proteins	Low tissue specificity		Tissue enhanced	Brain
Q16851	UGP2	overweight*z_BMI.Nysom	0.153186	0.056017	2.73463	0.00631438	8	1592	0.270979	0.267316	0.0433107	0.26306	1601	0.0227243	2.19967	Disease related genes, Enzymes, Human disease related genes, Metabolic proteins, Potential drug targets, Predicted intracellular proteins	Tissue enhanced	liver: 832.1;tongue: 726.9	Tissue enriched	Liver
Q8N159	NAGS	overweight*z_BMI.Nysom	-0.14097	0.0568166	-2.48115	0.0131985	8	1592	0.26933	0.265659	-0.252414	-0.0295273	1601	0.0433897	1.87948	Disease related genes, Enzymes, Human disease related genes, Metabolic proteins, Potential drug targets, Predicted intracellular proteins	Group enriched	intestine: 15.4;liver: 47.0	Group enriched	Liver, Testis
Q4G0P3	HYDIN	overweight*z_BMI.Nysom	0.192529	0.0567949	3.38989	0.000716281	8	1592	0.266763	0.263078	0.0811281	0.303929	1601	0.00310455	3.14492	Disease related genes, Human disease related genes, Predicted intracellular proteins	Tissue enhanced	retina: 6.6	Group enriched	Testis, Fallopian tube
O94759	TRPM2	overweight*z_BMI.Nysom	0.25104	0.0566349	4.4326	9.94727e-06	8	1592	0.260231	0.256513	0.139953	0.362127	1601	5.49258e-05	5.0023	Plasma proteins, Predicted intracellular proteins, Predicted membrane proteins, Transporters	Tissue enhanced	bone marrow: 19.9	Group enriched	Gall bladder, Adrenal gland
Q13609	DNASE1L3	overweight*z_BMI.Nysom	-0.158647	0.0567209	-2.79697	0.00522048	8	1592	0.25846	0.254734	-0.269902	-0.0473912	1601	0.0191786	2.28229	Disease related genes, Human disease related genes, Predicted intracellular proteins, Predicted secreted proteins	Group enriched	liver: 262.8;lymphoid tissue: 256.5	Tissue enriched	Spleen
A0A0B4J275	TRAV17	overweight*z_BMI.Nysom	0.140573	0.0567946	2.47511	0.0134231	8	1592	0.257163	0.25343	0.0291726	0.251973	1601	0.0439961	1.87215	Predicted intracellular proteins, T-cell receptor genes	Tissue enriched	lymphoid tissue: 27.1
Q5T5C0	STXBP5	overweight*z_BMI.Nysom	0.161476	0.0573618	2.81505	0.00493708	8	1592	0.257154	0.253422	0.0489634	0.273988	1601	0.0182231	2.30653	Predicted intracellular proteins	Tissue enhanced	parathyroid gland: 36.8	Tissue enhanced	Rectum
P16930	FAH	overweight*z_BMI.Nysom	0.363794	0.0570498	6.37678	2.36392e-10	8	1592	0.248992	0.245218	0.251893	0.475694	1601	1.76592e-09	9.62637	Disease related genes, Enzymes, Human disease related genes, Metabolic proteins, Plasma proteins, Potential drug targets, Predicted intracellular proteins	Tissue enhanced	liver: 293.4	Tissue enriched	Liver
Q68DL7	C18orf63	overweight*z_BMI.Nysom	-0.187396	0.0577966	-3.24233	0.00121009	8	1592	0.248347	0.24457	-0.300761	-0.0740304	1601	0.00503532	2.91718	Predicted intracellular proteins	Tissue enriched	testis: 9.6
P55056	APOC4	overweight*z_BMI.Nysom	0.158308	0.0578517	2.73645	0.00627962	8	1592	0.246881	0.243097	0.0448348	0.271782	1601	0.0226072	2.20207	Plasma proteins, Predicted secreted proteins	Tissue enriched	liver: 607.5
Q6MZM0	HEPHL1	overweight*z_BMI.Nysom	0.23975	0.057894	4.14119	3.6362e-05	8	1592	0.237197	0.233364	0.126194	0.353307	1601	0.000188958	4.43935	Disease related genes, Enzymes, Potential drug targets, Predicted membrane proteins, Transporters	Group enriched	esophagus: 4.4;lymphoid tissue: 9.3;skin 1: 3.7;vagina: 4.4	Group enriched	Tonsil, Liver, Heart, Rectum
Q96KP4	CNDP2	overweight*z_BMI.Nysom	-0.165688	0.058427	-2.83582	0.00462868	8	1592	0.236254	0.232416	-0.28029	-0.0510863	1601	0.0172183	2.33454	Enzymes, Metabolic proteins, Plasma proteins, Predicted intracellular proteins	Low tissue specificity		Tissue enhanced	Brain
A2CJ06	DYTN	overweight*z_BMI.Nysom	0.230227	0.0574271	4.00903	6.37897e-05	8	1592	0.232319	0.228461	0.117586	0.342868	1601	0.000321268	4.19525	Predicted intracellular proteins	Not detected
Q8TDD5	MCOLN3	overweight*z_BMI.Nysom	0.160394	0.057779	2.77599	0.00556788	8	1592	0.231544	0.227682	0.0470627	0.273724	1601	0.0203728	2.25431	Predicted membrane proteins, Transporters, Voltage-gated ion channels	Group enriched	adrenal gland: 42.4;epididymis: 13.8;parathyroid gland: 34.1
Q8WXW3	PIBF1	overweight*z_BMI.Nysom	-0.146614	0.0580987	-2.52353	0.0117151	8	1592	0.229806	0.225936	-0.260572	-0.0326556	1601	0.0391122	1.93126	Disease related genes, Human disease related genes, Plasma proteins, Predicted intracellular proteins, Predicted secreted proteins	Low tissue specificity		Group enriched	Heart, Ovary
Q9HDC9	APMAP	overweight*z_BMI.Nysom	0.215221	0.0579709	3.71257	0.000212234	8	1592	0.22923	0.225357	0.101514	0.328929	1601	0.0010003	3.67319	Plasma proteins, Predicted intracellular proteins, Predicted membrane proteins	Tissue enhanced	liver: 306.2	Tissue enhanced	Thyroid
Q99969	RARRES2	overweight*z_BMI.Nysom	0.238748	0.0577206	4.13627	3.71419e-05	8	1592	0.2283	0.224422	0.125532	0.351965	1601	0.000192645	4.43014	Plasma proteins, Predicted secreted proteins	Tissue enhanced	adrenal gland: 2325.9;choroid plexus: 1575.8;liver: 1945.9	Low tissue specificity
P0C0L4	C4A	overweight*z_BMI.Nysom	0.156977	0.0587054	2.67398	0.00757238	8	1592	0.226888	0.223003	0.041829	0.272125	1601	0.0267761	2.12077	Blood group antigen proteins, Disease related genes, FDA approved drug targets, Human disease related genes, Plasma proteins, Predicted secreted proteins	Tissue enhanced	adrenal gland: 112.2;liver: 328.2	Tissue enhanced	Adrenal gland
Q9H9P8	L2HGDH	overweight*z_BMI.Nysom	0.144381	0.0586729	2.46078	0.0139689	8	1592	0.224643	0.220747	0.0292971	0.259466	1601	0.0455529	1.85484	Disease related genes, Enzymes, Human disease related genes, Metabolic proteins, Potential drug targets, Predicted intracellular proteins	Low tissue specificity		Tissue enhanced	Heart
P05109	S100A8	overweight*z_BMI.Nysom	0.242656	0.0589203	4.11837	4.01146e-05	8	1592	0.22361	0.219709	0.127086	0.358225	1601	0.000207571	4.3967	Cancer-related genes, Plasma proteins, Predicted intracellular proteins, Predicted secreted proteins	Tissue enhanced	bone marrow: 34972.5;esophagus: 23877.2;vagina: 10830.0	Tissue enriched	Tonsil
Q96NZ9	PRAP1	overweight*z_BMI.Nysom	0.271824	0.0578584	4.6981	2.852e-06	8	1592	0.218696	0.21477	0.158338	0.385311	1601	1.64883e-05	5.54485	Predicted secreted proteins	Group enriched	intestine: 1103.8;liver: 653.6
P06702	S100A9	overweight*z_BMI.Nysom	0.246103	0.0594154	4.14207	3.62248e-05	8	1592	0.216372	0.212435	0.129562	0.362644	1601	0.000188334	4.44099	Cancer-related genes, Plasma proteins, Predicted intracellular proteins, Predicted secreted proteins	Tissue enhanced	bone marrow: 31844.0;esophagus: 29726.6;vagina: 13605.6	Tissue enriched	Tonsil
P22897	MRC1	overweight*z_BMI.Nysom	0.145918	0.0586905	2.48623	0.0130123	8	1592	0.214565	0.210618	0.0307993	0.261037	1601	0.0429194	1.88565	CD markers, FDA approved drug targets, Plasma proteins, Predicted membrane proteins	Tissue enhanced	lung: 118.5	Low tissue specificity
P07339	CTSD	overweight*z_BMI.Nysom	0.165748	0.0579149	2.86193	0.00426571	8	1592	0.211784	0.207823	0.0521511	0.279346	1601	0.0159658	2.37001	Cancer-related genes, Disease related genes, Enzymes, Human disease related genes, Metabolic proteins, Plasma proteins, Potential drug targets, Predicted intracellular proteins, Predicted secreted proteins	Low tissue specificity		Tissue enhanced	Heart
P08123	COL1A2	overweight*z_BMI.Nysom	-0.152859	0.0577931	-2.64493	0.00825111	8	1592	0.209749	0.205778	-0.266217	-0.0395002	1601	0.0288683	2.08349	Cancer-related genes, Disease related genes, Human disease related genes, Plasma proteins, Predicted secreted proteins	Tissue enhanced	cervix: 1678.8;gallbladder: 1290.4;ovary: 1367.1;smooth muscle: 1307.1	Tissue enhanced	Ovary
Q13332	PTPRS	overweight*z_BMI.Nysom	-0.152763	0.0586718	-2.60369	0.00930828	8	1592	0.20688	0.202895	-0.267845	-0.0376812	1601	0.0320298	2.03113	Enzymes, Plasma proteins, Predicted membrane proteins, Predicted secreted proteins	Low tissue specificity		Tissue enriched	Brain
P07911	UMOD	overweight*z_BMI.Nysom	-0.199321	0.0581902	-3.42534	0.000629638	8	1592	0.203646	0.199644	-0.313458	-0.0851836	1601	0.00275851	3.20091	Disease related genes, Human disease related genes, Plasma proteins, Predicted intracellular proteins, Predicted membrane proteins, Predicted secreted proteins	Tissue enriched	kidney: 2197.0	Tissue enriched	Kidney
O95479	H6PD	overweight*z_BMI.Nysom	0.147254	0.0592525	2.4852	0.01305	8	1592	0.199133	0.195108	0.031033	0.263475	1601	0.0430132	1.88439	Disease related genes, Enzymes, Human disease related genes, Metabolic proteins, Plasma proteins, Potential drug targets, Predicted intracellular proteins	Tissue enhanced	liver: 92.1	Tissue enhanced	Liver
O43837	IDH3B	overweight*z_BMI.Nysom	0.243935	0.0588373	4.14592	3.56281e-05	8	1592	0.190893	0.186827	0.128528	0.359341	1601	0.00018532	4.44821	Citric acid cycle related proteins, Disease related genes, Human disease related genes, Metabolic proteins, Plasma proteins, Predicted intracellular proteins	Low tissue specificity		Tissue enhanced	Heart
O95497	VNN1	overweight*z_BMI.Nysom	0.330641	0.0593715	5.56902	3.00209e-08	8	1592	0.188019	0.183938	0.214187	0.447095	1601	2.01501e-07	7.52258	Enzymes, Metabolic proteins, Plasma proteins, Predicted intracellular proteins	Group enriched	gallbladder: 86.2;intestine: 132.5;liver: 212.1	Tissue enriched	Small intestine
P54289	CACNA2D1	overweight*z_BMI.Nysom	-0.245539	0.0585253	-4.19542	2.87383e-05	8	1592	0.185856	0.181765	-0.360333	-0.130744	1601	0.000150845	4.54154	FDA approved drug targets, Plasma proteins, Predicted intracellular proteins, Predicted membrane proteins, Transporters	Tissue enhanced	skeletal muscle: 74.7;tongue: 72.6	Group enriched	Brain, Heart
P07998	RNASE1	overweight*z_BMI.Nysom	0.223339	0.0583022	3.83072	0.00013273	8	1592	0.185582	0.181489	0.108982	0.337696	1601	0.000644452	3.87703	Enzymes, Plasma proteins, Predicted intracellular proteins, Predicted secreted proteins	Tissue enriched	pancreas: 8831.6	Tissue enriched	Pancreas
P80748	IGLV3-21	overweight*z_BMI.Nysom	-0.153214	0.059323	-2.58271	0.00989134	8	1592	0.183053	0.178948	-0.269573	-0.0368546	1601	0.0337335	2.00474	Immunoglobulin genes, Predicted secreted proteins	Tissue enhanced	lymphoid tissue: 1760.6;urinary bladder: 747.9	Group enriched	Placenta, Adrenal gland
P01717	IGLV3-25	overweight*z_BMI.Nysom	-0.15642	0.060289	-2.59451	0.00955956	8	1592	0.169489	0.165316	-0.274674	-0.0381662	1601	0.0327962	2.01956	Immunoglobulin genes, Predicted secreted proteins	Tissue enhanced	lymphoid tissue: 2361.4;stomach 1: 986.3	Group enriched	Lung, Fat
P22455	FGFR4	overweight*z_BMI.Nysom	0.184902	0.0602393	3.06945	0.00218075	8	1592	0.166301	0.162111	0.066745	0.303058	1601	0.00866283	2.66139	Cancer-related genes, CD markers, Disease related genes, Enzymes, FDA approved drug targets, Plasma proteins, Predicted intracellular proteins, Predicted membrane proteins, RAS pathway related proteins, Transporters	Tissue enhanced	liver: 80.5;lung: 63.4
Q96RD6	PANX2	overweight*z_BMI.Nysom	0.179126	0.0616489	2.90558	0.00371634	8	1592	0.149973	0.145702	0.0582044	0.300048	1601	0.0140927	2.42988	Predicted membrane proteins, Transporters	Tissue enriched	brain: 39.7	Group enriched	Lung, Endometrium, Placenta
Q9Y4L1	HYOU1	overweight*z_BMI.Nysom	0.175132	0.0609024	2.87561	0.00408608	8	1592	0.144129	0.139828	0.0556744	0.294589	1601	0.0153772	2.38869	Disease related genes, Human disease related genes, Plasma proteins, Potential drug targets, Predicted intracellular proteins, Transporters	Low tissue specificity		Tissue enhanced	Duodenum
P05062	ALDOB	overweight*z_BMI.Nysom	0.28553	0.0617968	4.62046	4.13731e-06	8	1592	0.143734	0.139431	0.164318	0.406742	1601	2.36073e-05	5.38328	Cancer-related genes, Disease related genes, Enzymes, Human disease related genes, Metabolic proteins, Plasma proteins, Potential drug targets, Predicted intracellular proteins	Group enriched	intestine: 6181.0;kidney: 6911.1;liver: 10855.3
Q8WZ75	ROBO4	overweight*z_BMI.Nysom	0.177288	0.0614173	2.88661	0.00394667	8	1592	0.143312	0.139007	0.0568206	0.297755	1601	0.0149042	2.40377	Disease related genes, Human disease related genes, Plasma proteins, Predicted membrane proteins	Low tissue specificity		Group enriched	Kidney, Prostate, Salivary gland
A0A075B7E8	IGHV3OR16-13	overweight*z_BMI.Nysom	-0.192936	0.0598674	-3.22272	0.0012955	8	1592	0.142382	0.138072	-0.310363	-0.0755085	1601	0.00536434	2.88756	Immunoglobulin genes, Predicted intracellular proteins	Tissue enhanced	intestine: 6.3;lymphoid tissue: 10.0;stomach 1: 4.0
Q96KG7	MEGF10	overweight*z_BMI.Nysom	-0.239822	0.0609956	-3.9318	8.79311e-05	8	1592	0.134732	0.130384	-0.359463	-0.120182	1601	0.00043702	4.05586	Disease related genes, Human disease related genes, Predicted intracellular proteins, Predicted membrane proteins	Tissue enhanced	brain: 12.9;retina: 7.8	Tissue enriched	Brain
Q5VTR2	RNF20	overweight*z_BMI.Nysom	0.251723	0.0619308	4.06458	5.04654e-05	8	1592	0.127038	0.122652	0.130248	0.373197	1601	0.00025784	4.29701	Enzymes, Metabolic proteins, Predicted intracellular proteins	Low tissue specificity		Low tissue specificity
Q63HK5	TSHZ3	overweight*z_BMI.Nysom	0.167108	0.0606526	2.75516	0.00593314	8	1592	0.125051	0.120654	0.0481404	0.286075	1601	0.0214581	2.22672	Disease related genes, Predicted intracellular proteins, Transcription factors	Tissue enhanced	ovary: 31.8	Group enriched	Endometrium, Prostate
P10646	TFPI	overweight*z_BMI.Nysom	0.156042	0.0617939	2.52519	0.0116599	8	1592	0.124747	0.120349	0.0348355	0.277248	1601	0.0389519	1.9333	Candidate cardiovascular disease genes, FDA approved drug targets, Plasma proteins, Predicted secreted proteins	Tissue enhanced	liver: 263.9;placenta: 184.8	Tissue enriched	Placenta
Q92903	CDS1	overweight*z_BMI.Nysom	0.163028	0.0627772	2.59692	0.00949292	8	1592	0.10532	0.100824	0.039893	0.286162	1601	0.032588	2.0226	Enzymes, Metabolic proteins, Predicted membrane proteins	Low tissue specificity		Group enriched	Testis, Duodenum, Small intestine
Q8IVV2	LOXHD1	overweight*z_BMI.Nysom	-0.164849	0.0638073	-2.58355	0.0098675	8	1592	0.0979464	0.0934134	-0.290004	-0.0396939	1601	0.0336732	2.00579	Disease related genes, Human disease related genes, Predicted intracellular proteins	Group enriched	epididymis: 7.1;kidney: 6.7;testis: 22.3
P10912	GHR	overweight*z_BMI.Nysom	-0.151675	0.061853	-2.45218	0.0143059	8	1592	0.0925571	0.0879971	-0.272997	-0.0303531	1601	0.0464995	1.84448	Disease related genes, FDA approved drug targets, Human disease related genes, Predicted membrane proteins, Predicted secreted proteins	Tissue enhanced	adipose tissue: 81.8;liver: 206.8	Tissue enriched	Liver
Q86UL8	MAGI2	overweight*z_BMI.Nysom	0.204689	0.0621632	3.29277	0.00101379	8	1592	0.0925149	0.0879547	0.0827589	0.32662	1601	0.00428542	2.99405	Disease related genes, Human disease related genes, Potential drug targets, Predicted intracellular proteins, Transporters	Tissue enhanced	brain: 26.8	Tissue enriched	Brain
P19022	CDH2	overweight*z_BMI.Nysom	0.21733	0.0629192	3.45412	0.00056657	8	1592	0.0889743	0.0843962	0.0939172	0.340743	1601	0.0025073	3.24675	CD markers, Disease related genes, Human disease related genes, Plasma proteins, Predicted intracellular proteins, Predicted membrane proteins	Tissue enhanced	heart muscle: 189.1	Tissue enriched	Heart
Q6DN14	MCTP1	overweight*z_BMI.Nysom	0.186221	0.0625266	2.97827	0.00294266	8	1592	0.0881903	0.0836084	0.0635779	0.308864	1601	0.0114038	2.53126	Predicted intracellular proteins, Predicted membrane proteins	Tissue enhanced	bone marrow: 44.8	Tissue enriched	Brain
Q9H7T9	AUNIP	overweight*z_BMI.Nysom	-0.181563	0.063318	-2.86748	0.00419208	8	1592	0.0851025	0.0805051	-0.305758	-0.0573675	1601	0.0157224	2.37757	Predicted intracellular proteins	Group enriched	bone marrow: 6.1;testis: 15.5
O75015	FCGR3B	overweight*z_BMI.Nysom	0.17342	0.0635058	2.73077	0.00638827	8	1592	0.0821399	0.0775275	0.0488562	0.297984	1601	0.0229488	2.19462	CD markers, FDA approved drug targets, Human disease related genes, Plasma proteins, Predicted intracellular proteins, Predicted membrane proteins, Predicted secreted proteins, Transporters	Tissue enhanced	bone marrow: 32.5;lymphoid tissue: 79.0
P52732	KIF11	overweight*z_BMI.Nysom	-0.157832	0.0635937	-2.48188	0.0131716	8	1592	0.0802283	0.0756063	-0.282568	-0.0330958	1601	0.0433403	1.88036	Disease related genes, Human disease related genes, Plasma proteins, Predicted intracellular proteins	Tissue enhanced	bone marrow: 19.1;lymphoid tissue: 36.9	Group enriched	Spleen, Esophagus
O75874	IDH1	overweight*z_BMI.Nysom	0.164555	0.0640177	2.57046	0.0102467	8	1592	0.0754517	0.0708058	0.0389868	0.290123	1601	0.0347936	1.98942	Cancer-related genes, Citric acid cycle related proteins, Disease related genes, Enzymes, FDA approved drug targets, Human disease related genes, Metabolic proteins, Plasma proteins, Predicted intracellular proteins	Tissue enhanced	liver: 520.1	Tissue enhanced	Liver
Q8NFC6	BOD1L1	overweight*z_BMI.Nysom	0.215443	0.0646009	3.33499	0.000872636	8	1592	0.0750992	0.0704514	0.0887315	0.342155	1601	0.00373636	3.05917	Predicted intracellular proteins	Low tissue specificity		Low tissue specificity
Q7Z3E2	CCDC186	overweight*z_BMI.Nysom	0.175742	0.0631565	2.78265	0.00545532	8	1592	0.0721129	0.0674501	0.0518639	0.299621	1601	0.0199943	2.26318	Predicted intracellular proteins	Low tissue specificity		Group enriched	Duodenum, Small intestine
P02100	HBE1	overweight*z_BMI.Nysom	-0.162018	0.0631796	-2.56441	0.0104262	8	1592	0.0712587	0.0665916	-0.285942	-0.0380944	1601	0.0353155	1.98187	Plasma proteins, Predicted intracellular proteins	Low tissue specificity		Group enriched	Placenta, Salivary gland
A6NHG4	DDTL	overweight*z_BMI.Nysom	0.284301	0.0638208	4.45468	8.98778e-06	8	1592	0.0653154	0.0606185	0.15912	0.409483	1601	4.97533e-05	5.04635	Predicted intracellular proteins	Tissue enhanced	liver: 57.2
Q86TH1	ADAMTSL2	overweight*z_BMI.Nysom	0.186807	0.0622371	3.00154	0.00272801	8	1592	0.064927	0.0602281	0.0647316	0.308882	1601	0.0106474	2.56415	Disease related genes, Human disease related genes, Plasma proteins, Predicted intracellular proteins, Predicted secreted proteins	Tissue enhanced	heart muscle: 70.8;liver: 35.0
P14780	MMP9	overweight*z_BMI.Nysom	0.161014	0.0635248	2.53467	0.0113505	8	1592	0.062454	0.0577428	0.0364132	0.285615	1601	0.0380809	1.94499	Cancer-related genes, Candidate cardiovascular disease genes, Disease related genes, Enzymes, Human disease related genes, Plasma proteins, Potential drug targets, Predicted secreted proteins	Group enriched	bone marrow: 372.5;lymphoid tissue: 102.8	Group enriched	Thyroid, Fat
Q6KC79	NIPBL	overweight*z_BMI.Nysom	-0.2051	0.0635542	-3.22717	0.00127563	8	1592	0.0546943	0.049944	-0.329759	-0.0804416	1601	0.00529006	2.89428	Disease related genes, Human disease related genes, Plasma proteins, Predicted intracellular proteins	Low tissue specificity		Low tissue specificity
Q9NUW8	TDP1	overweight*z_BMI.Nysom	0.16426	0.0629626	2.60884	0.00916999	8	1592	0.0534701	0.0487137	0.0407612	0.287758	1601	0.0316682	2.03763	Disease related genes, Human disease related genes, Predicted intracellular proteins	Low tissue specificity		Group enriched	Tonsil, Lung
Q9H0A9	SPATC1L	overweight*z_BMI.Nysom	0.19013	0.0650708	2.9219	0.00352814	8	1592	0.0333079	0.0284501	0.0624966	0.317763	1601	0.0134396	2.45245	Predicted intracellular proteins	Tissue enhanced	testis: 47.6
P01033	TIMP1	overweight*z_BMI.Nysom	0.206961	0.0644519	3.2111	0.0013487	8	1592	0.0330628	0.0282038	0.0805417	0.333381	1601	0.00556776	2.87009	Cancer-related genes, Candidate cardiovascular disease genes, Plasma proteins, Predicted intracellular proteins, Predicted secreted proteins	Tissue enhanced	urinary bladder: 2193.1	Group enriched	Lung, Gall bladder
Q9UHW5	GPN3	overweight*z_BMI.Nysom	0.266449	0.0656652	4.05769	5.19629e-05	8	1592	0.0228561	0.0179458	0.137649	0.395248	1601	0.000264873	4.28431	Predicted intracellular proteins	Low tissue specificity		Group enriched	Brain, Esophagus, Lymph node
Q9NYU2	UGGT1	overweight*z_BMI.Nysom	-0.167489	0.0665601	-2.51636	0.011955	8	1592	0.0197503	0.0148244	-0.298044	-0.0369347	1601	0.0397796	1.92245	Metabolic proteins, Plasma proteins, Predicted intracellular proteins	Low tissue specificity		Tissue enhanced	Placenta
Q8NI60	COQ8A	overweight*z_BMI.Nysom	-0.156933	0.0645258	-2.4321	0.0151211	8	1592	0.0111297	0.00616053	-0.283498	-0.0303688	1601	0.0488159	1.82042	Disease related genes, Enzymes, Human disease related genes, Potential drug targets, Predicted intracellular proteins	Group enriched	skeletal muscle: 1123.7;tongue: 466.1	Tissue enriched	Heart
P62937	PPIA	overweight	-0.150651	0.0563508	-2.67345	0.00758439	8	1592	0.832904	0.832064	-0.26118	-0.0401212	1601	0.0268013	2.12008	Enzymes, FDA approved drug targets, Metabolic proteins, Plasma proteins, Predicted intracellular proteins, Predicted secreted proteins	Low tissue specificity		Low tissue specificity
P01042	KNG1	overweight	-0.192677	0.0710843	-2.71054	0.00678948	8	1592	0.735563	0.734234	-0.332105	-0.0532483	1601	0.0241797	2.16816	Disease related genes, Human disease related genes, Plasma proteins, Predicted secreted proteins	Tissue enriched	liver: 3097.3	Group enriched	Gall bladder, Placenta
P08603	CFH	overweight	-0.361444	0.0712584	-5.07231	4.39047e-07	8	1592	0.734374	0.733039	-0.501214	-0.221674	1601	2.72234e-06	6.35749	Cancer-related genes, Disease related genes, Human disease related genes, Plasma proteins, Predicted intracellular proteins, Predicted secreted proteins	Tissue enriched	liver: 1645.3	Group enriched	Gall bladder, Fat
P01024	C3	overweight	-0.20349	0.071473	-2.84709	0.00446867	8	1592	0.726253	0.724877	-0.343681	-0.0632991	1601	0.0166798	2.34982	Candidate cardiovascular disease genes, Disease related genes, FDA approved drug targets, Human disease related genes, Plasma proteins, Predicted intracellular proteins, Predicted secreted proteins	Tissue enriched	liver: 5250.9	Tissue enhanced	Fat
P02790	HPX	overweight	-0.207376	0.0726345	-2.85506	0.00435858	8	1592	0.725453	0.724073	-0.349846	-0.0649069	1601	0.0162911	2.36065	Candidate cardiovascular disease genes, Plasma proteins, Predicted secreted proteins	Tissue enriched	liver: 5126.7	Tissue enhanced	Fat
P52566	ARHGDIB	overweight	-0.231121	0.0725961	-3.18365	0.00148241	8	1592	0.712207	0.710761	-0.373515	-0.0887268	1601	0.00606487	2.82903	Plasma proteins, Predicted intracellular proteins	Group enriched	bone marrow: 1560.6;lymphoid tissue: 1047.1	Tissue enhanced	Lymph node
P02747	C1QC	overweight	-0.232112	0.0780397	-2.97428	0.00298095	8	1592	0.678321	0.676704	-0.385183	-0.0790406	1601	0.0115318	2.52565	Disease related genes, Human disease related genes, Plasma proteins, Predicted intracellular proteins, Predicted secreted proteins	Tissue enhanced	lymphoid tissue: 923.4	Tissue enhanced	Fat
O00391	QSOX1	overweight	-0.264588	0.0765679	-3.45559	0.000563505	8	1592	0.671614	0.669964	-0.414772	-0.114403	1601	0.00249474	3.2491	Enzymes, Plasma proteins, Predicted intracellular proteins, Predicted membrane proteins, Predicted secreted proteins	Low tissue specificity		Group enriched	Stomach, Gall bladder, Placenta
P00740	F9	overweight	-0.282562	0.0801636	-3.52481	0.000435776	8	1592	0.665896	0.664217	-0.439799	-0.125324	1601	0.00196503	3.36074	Candidate cardiovascular disease genes, Disease related genes, Enzymes, FDA approved drug targets, Human disease related genes, Plasma proteins, Predicted secreted proteins	Tissue enriched	liver: 683.7	Group enriched	Heart, Kidney, Placenta
P04004	VTN	overweight	-0.297732	0.0803467	-3.70559	0.000218115	8	1592	0.66424	0.662552	-0.455328	-0.140135	1601	0.00102536	3.66131	Cancer-related genes, Candidate cardiovascular disease genes, Plasma proteins, Predicted secreted proteins, Transporters	Tissue enriched	liver: 5852.0	Group enriched	Placenta, Fat
Q08722	CD47	overweight	-0.252914	0.0799727	-3.1625	0.00159369	8	1592	0.656003	0.654274	-0.409777	-0.0960512	1601	0.0064886	2.7976	CD markers, Predicted intracellular proteins, Predicted membrane proteins, Transporters	Low tissue specificity		Tissue enhanced	Brain
P00736	C1R	overweight	-0.213003	0.0816897	-2.60747	0.00920668	8	1592	0.643472	0.641681	-0.373234	-0.0527726	1601	0.0317648	2.0359	Human disease related genes, Predicted intracellular proteins	Tissue enhanced	liver: 1390.1
P00558	PGK1	overweight	-0.218013	0.0821618	-2.65346	0.00804648	8	1592	0.635115	0.633282	-0.379169	-0.056856	1601	0.0282427	2.09439	Disease related genes, Enzymes, Human disease related genes, Metabolic proteins, Plasma proteins, Potential drug targets, Predicted intracellular proteins	Low tissue specificity		Low tissue specificity
P02746	C1QB	overweight	-0.211978	0.082507	-2.56921	0.0102833	8	1592	0.633345	0.631503	-0.373812	-0.0501444	1601	0.0348746	1.98787	Human disease related genes, Predicted membrane proteins, Predicted secreted proteins	Tissue enhanced	lymphoid tissue: 973.1
O75915	ARL6IP5	overweight	-0.231819	0.083788	-2.76673	0.0057276	8	1592	0.623451	0.621558	-0.396166	-0.0674726	1601	0.0208665	2.24203	Predicted membrane proteins, Transporters	Low tissue specificity		Tissue enhanced	Heart
P36955	SERPINF1	overweight	-0.342472	0.0839966	-4.07721	4.78284e-05	8	1592	0.617637	0.615716	-0.507228	-0.177717	1601	0.000245053	4.32031	Cancer-related genes, Disease related genes, Human disease related genes, Plasma proteins, Predicted intracellular proteins, Predicted secreted proteins	Tissue enriched	choroid plexus: 4719.0	Tissue enhanced	Duodenum
P00751	CFB	overweight	-0.253193	0.0878778	-2.88119	0.00401481	8	1592	0.600998	0.598993	-0.425561	-0.0808246	1601	0.0151198	2.39634	Disease related genes, Enzymes, Human disease related genes, Plasma proteins, Potential drug targets, Predicted secreted proteins	Tissue enriched	liver: 2453.1
P02760	AMBP	overweight	-0.314138	0.0891791	-3.52255	0.00043948	8	1592	0.574769	0.572633	-0.489059	-0.139217	1601	0.00198092	3.35706	Plasma proteins, Predicted intracellular proteins, Predicted secreted proteins	Tissue enriched	liver: 10607.0	Low tissue specificity
Q12805	EFEMP1	overweight	-0.33485	0.0874058	-3.83098	0.000132591	8	1592	0.574384	0.572246	-0.506293	-0.163407	1601	0.000644065	3.87749	Disease related genes, Human disease related genes, Plasma proteins, Predicted intracellular proteins, Predicted secreted proteins	Low tissue specificity		Group enriched	Gall bladder, Esophagus
A0A0J9YX57	MAGEB6B	overweight	0.222979	0.0883726	2.52317	0.0117268	8	1592	0.57083	0.568673	0.0496405	0.396318	1601	0.0391275	1.93082	Predicted intracellular proteins	Not detected
P06727	APOA4	overweight	-0.234415	0.0883308	-2.65383	0.00803751	8	1592	0.56754	0.565367	-0.407672	-0.0611584	1601	0.0282228	2.09488	Candidate cardiovascular disease genes, Plasma proteins, Predicted secreted proteins	Tissue enriched	intestine: 3023.3	Group enriched	Duodenum, Fat
P27487	DPP4	overweight	0.225296	0.0882801	2.55206	0.0108015	8	1592	0.564493	0.562305	0.0521387	0.398454	1601	0.0364063	1.96652	CD markers, Enzymes, FDA approved drug targets, Plasma proteins, Predicted intracellular proteins, Predicted secreted proteins, Transporters	Tissue enhanced	intestine: 134.2;parathyroid gland: 151.0;placenta: 129.7;prostate: 103.7	Group enriched	Kidney, Placenta
P05546	SERPIND1	overweight	-0.273909	0.0915079	-2.99328	0.00280247	8	1592	0.560107	0.557896	-0.453398	-0.0944202	1601	0.0109108	2.55246	Candidate cardiovascular disease genes, Disease related genes, FDA approved drug targets, Human disease related genes, Plasma proteins, Predicted secreted proteins	Tissue enriched	liver: 1214.6	Tissue enhanced	Fat
Q13822	ENPP2	overweight	-0.297877	0.0901913	-3.30273	0.000978721	8	1592	0.557594	0.555371	-0.474783	-0.120971	1601	0.00414838	3.00934	Cancer-related genes, Enzymes, Metabolic proteins, Plasma proteins, Predicted intracellular proteins, Predicted membrane proteins, Predicted secreted proteins	Tissue enriched	choroid plexus: 1296.7	Group enriched	Duodenum, Placenta
Q15166	PON3	overweight	0.235802	0.0902197	2.61365	0.00904262	8	1592	0.541337	0.539032	0.0588404	0.412764	1601	0.0312974	2.04371	Candidate cardiovascular disease genes, Enzymes, Metabolic proteins, Plasma proteins, Predicted secreted proteins	Tissue enriched	liver: 598.0	Tissue enriched	Liver
Q99497	PARK7	overweight	-0.225071	0.0924897	-2.43347	0.0150642	8	1592	0.536106	0.533775	-0.406486	-0.0436568	1601	0.048675	1.82205	Disease related genes, Enzymes, Human disease related genes, Plasma proteins, Potential drug targets, Predicted intracellular proteins	Low tissue specificity		Tissue enhanced	Brain
Q13790	APOF	overweight	0.357495	0.0931663	3.83717	0.000129325	8	1592	0.533903	0.53156	0.174753	0.540236	1601	0.000629317	3.88832	Plasma proteins, Predicted secreted proteins	Tissue enriched	liver: 404.0	Tissue enriched	Fat
O14733	MAP2K7	overweight	0.270747	0.0939446	2.88198	0.0040048	8	1592	0.527244	0.524868	0.0864787	0.455015	1601	0.0150873	2.39742	Enzymes, Plasma proteins, Predicted intracellular proteins	Low tissue specificity		Group enriched	Spleen, Duodenum
P07333	CSF1R	overweight	-0.263842	0.0948574	-2.78146	0.00547531	8	1592	0.516232	0.513801	-0.449901	-0.0777834	1601	0.0200609	2.26159	Cancer-related genes, CD markers, Disease related genes, Enzymes, FDA approved drug targets, Human disease related genes, Plasma proteins, Predicted intracellular proteins, Predicted membrane proteins, RAS pathway related proteins, Transporters	Tissue enhanced	lymphoid tissue: 110.4;placenta: 99.9	Group enriched	Duodenum, Placenta
P01019	AGT	overweight	-0.256141	0.0968177	-2.6456	0.00823497	8	1592	0.512781	0.510333	-0.446044	-0.066237	1601	0.0288211	2.08434	Candidate cardiovascular disease genes, Disease related genes, Human disease related genes, Metabolic proteins, Plasma proteins, Predicted secreted proteins	Tissue enriched	liver: 1563.6	Tissue enhanced	Placenta
Q14847	LASP1	overweight	-0.261453	0.0964319	-2.71127	0.00677464	8	1592	0.510016	0.507554	-0.4506	-0.0723061	1601	0.0241425	2.16911	Cancer-related genes, Plasma proteins, Predicted intracellular proteins	Low tissue specificity
P24592	IGFBP6	overweight	-0.251442	0.0944645	-2.66176	0.00785145	8	1592	0.502467	0.499966	-0.43673	-0.0661543	1601	0.027629	2.10505	Plasma proteins, Predicted intracellular proteins, Predicted secreted proteins	Tissue enhanced	choroid plexus: 348.1	Tissue enhanced	Placenta
P07360	C8G	overweight	-0.240156	0.0990745	-2.42399	0.0154617	8	1592	0.495734	0.4932	-0.434486	-0.0458256	1601	0.0498271	1.81074	Human disease related genes, Plasma proteins, Predicted secreted proteins	Tissue enriched	liver: 550.5
Q13103	SPP2	overweight	0.421667	0.100452	4.19771	2.84531e-05	8	1592	0.474238	0.471596	0.224636	0.618699	1601	0.00014942	4.54587	Plasma proteins, Predicted intracellular proteins, Predicted secreted proteins	Tissue enriched	liver: 502.9	Tissue enriched	Placenta
P78417	GSTO1	overweight	-0.307753	0.100011	-3.0772	0.00212519	8	1592	0.469267	0.4666	-0.503919	-0.111586	1601	0.00846365	2.6726	Enzymes, Metabolic proteins, Plasma proteins, Predicted intracellular proteins	Tissue enhanced	liver: 636.8	Low tissue specificity
Q92954	PRG4	overweight	-0.473597	0.0997672	-4.74703	2.24948e-06	8	1592	0.466471	0.46379	-0.669286	-0.277909	1601	1.31298e-05	5.64792	Disease related genes, Human disease related genes, Plasma proteins, Predicted secreted proteins	Group enriched	adipose tissue: 90.2;liver: 180.2	Group enriched	Heart, Fat
P05019	IGF1	overweight	0.399147	0.0980577	4.07053	4.92073e-05	8	1592	0.46229	0.459588	0.206811	0.591483	1601	0.000251647	4.30797	Disease related genes, Human disease related genes, Plasma proteins, Predicted secreted proteins, RAS pathway related proteins	Tissue enhanced	cervix: 85.5	Group enriched	Liver, Endometrium
P05154	SERPINA5	overweight	-0.266897	0.098221	-2.71731	0.00665273	8	1592	0.461739	0.459034	-0.459553	-0.0742412	1601	0.02377	2.177	Cancer-related genes, Candidate cardiovascular disease genes, Plasma proteins, Predicted secreted proteins	Tissue enhanced	adrenal gland: 469.3;liver: 761.5;testis: 419.6	Tissue enhanced	Testis
Q9UK55	SERPINA10	overweight	-0.328278	0.103318	-3.17737	0.00151472	8	1592	0.440667	0.437857	-0.530931	-0.125625	1601	0.00618546	2.81967	Plasma proteins, Predicted membrane proteins, Predicted secreted proteins	Tissue enriched	liver: 338.3
P24593	IGFBP5	overweight	0.27651	0.102612	2.69472	0.00711895	8	1592	0.433095	0.430247	0.0752413	0.477779	1601	0.0252626	2.14758	Plasma proteins, Predicted secreted proteins	Tissue enhanced	cervix: 1439.2;ovary: 1232.5	Group enriched	Lung, Endometrium
Q8WWM7	ATXN2L	overweight	-0.329821	0.104056	-3.16966	0.0015552	8	1592	0.427701	0.424825	-0.533921	-0.125721	1601	0.00633894	2.80822	Plasma proteins, Predicted intracellular proteins	Low tissue specificity		Tissue enhanced	Lung
P18428	LBP	overweight	-0.452791	0.109062	-4.15167	3.47535e-05	8	1592	0.375362	0.372223	-0.666712	-0.23887	1601	0.000181115	4.459	Plasma proteins, Predicted secreted proteins, Transporters	Tissue enriched	liver: 1304.6	Group enriched	Gall bladder, Fat
P02741	CRP	overweight	-0.289088	0.108548	-2.66323	0.00781739	8	1592	0.372327	0.369173	-0.502	-0.0761765	1601	0.027518	2.10694	Cancer-related genes, Candidate cardiovascular disease genes, Human disease related genes, Plasma proteins, Predicted intracellular proteins, Predicted secreted proteins	Tissue enriched	liver: 9151.6	Group enriched	Gall bladder, Fat
P12830	CDH1	overweight	-0.370302	0.106482	-3.4776	0.000519538	8	1592	0.371165	0.368005	-0.579162	-0.161442	1601	0.00231413	3.28438	Cancer-related genes, CD markers, Disease related genes, Human disease related genes, Plasma proteins, Potential drug targets, Predicted membrane proteins, Transporters	Tissue enhanced	parathyroid gland: 191.3	Group enriched	Duodenum, Small intestine
Q86UD1	OAF	overweight	-0.56624	0.108181	-5.23419	1.87759e-07	8	1592	0.363497	0.360298	-0.778432	-0.354048	1601	1.19745e-06	6.7264	Plasma proteins, Predicted intracellular proteins, Predicted secreted proteins	Tissue enriched	liver: 387.0	Low tissue specificity
Q01459	CTBS	overweight	-0.28098	0.10961	-2.56344	0.0104551	8	1592	0.361513	0.358305	-0.495976	-0.0659842	1601	0.0353805	1.98067	Plasma proteins, Predicted intracellular proteins	Low tissue specificity		Tissue enhanced	Thyroid
Q9NPH3	IL1RAP	overweight	0.290238	0.109444	2.65193	0.00808282	8	1592	0.350889	0.347627	0.0755682	0.504907	1601	0.028352	2.09244	Enzymes, Plasma proteins, Predicted intracellular proteins, Predicted membrane proteins, Predicted secreted proteins	Tissue enriched	liver: 218.9	Group enriched	Duodenum, Thyroid, Placenta
Q9UJJ9	GNPTG	overweight	-0.317559	0.109005	-2.91325	0.00362679	8	1592	0.347162	0.343882	-0.531368	-0.10375	1601	0.0137914	2.44048	Disease related genes, Human disease related genes, Plasma proteins, Predicted intracellular proteins	Low tissue specificity		Group enriched	Liver, Esophagus
Q14515	SPARCL1	overweight	-0.289527	0.110991	-2.60856	0.00917738	8	1592	0.331296	0.327935	-0.507231	-0.0718233	1601	0.0316837	2.03728	Cancer-related genes, Plasma proteins, Predicted intracellular proteins, Predicted secreted proteins, Transporters	Low tissue specificity		Group enriched	Brain, Smooth muscle
Q92820	GGH	overweight	-0.316896	0.113	-2.80438	0.00510251	8	1592	0.322381	0.318976	-0.538541	-0.0952512	1601	0.018802	2.29222	Enzymes, Metabolic proteins, Plasma proteins, Predicted intracellular proteins	Tissue enhanced	kidney: 121.2;liver: 183.1	Group enriched	Liver, Kidney, Adrenal gland
P34096	RNASE4	overweight	-0.326353	0.111741	-2.92062	0.00354253	8	1592	0.31228	0.308824	-0.545527	-0.107178	1601	0.0134897	2.45069	Plasma proteins, Predicted secreted proteins	Tissue enriched	liver: 463.8	Tissue enhanced	Duodenum
Q86VB7	CD163	overweight	-0.376184	0.11292	-3.33141	0.00088385	8	1592	0.306953	0.303471	-0.597672	-0.154696	1601	0.00377993	3.05362	CD markers, Plasma proteins, Predicted intracellular proteins, Predicted membrane proteins, Predicted secreted proteins	Tissue enhanced	lymphoid tissue: 234.7	Tissue enhanced	Fat
P08758	ANXA5	overweight	-0.286674	0.114093	-2.51264	0.0120813	8	1592	0.301913	0.298405	-0.510461	-0.0628861	1601	0.0401757	1.91788	Disease related genes, FDA approved drug targets, Plasma proteins, Predicted intracellular proteins, Transporters	Low tissue specificity		Low tissue specificity
Q86UW6	N4BP2	overweight	0.343393	0.113035	3.03795	0.00242071	8	1592	0.295035	0.291492	0.121681	0.565105	1601	0.00953646	2.61606	Predicted intracellular proteins	Tissue enhanced	lymphoid tissue: 11.0	Group enriched	Liver, Heart, Ovary
P01833	PIGR	overweight	-0.727429	0.117021	-6.21623	6.4907e-10	8	1592	0.293332	0.289781	-0.956961	-0.497898	1601	4.74194e-09	9.18771	Cancer-related genes, Plasma proteins, Predicted membrane proteins, Predicted secreted proteins, Transporters	Tissue enhanced	intestine: 2560.5;salivary gland: 1591.8	Group enriched	Duodenum, Small intestine, Gall bladder, Salivary gland
Q16851	UGP2	overweight	-0.353229	0.115282	-3.06406	0.00222023	8	1592	0.270979	0.267316	-0.579349	-0.12711	1601	0.00880688	2.6536	Disease related genes, Enzymes, Human disease related genes, Metabolic proteins, Potential drug targets, Predicted intracellular proteins	Tissue enhanced	liver: 832.1;tongue: 726.9	Tissue enriched	Liver
Q8IV61	RASGRP3	overweight	0.285528	0.115483	2.47247	0.0135223	8	1592	0.267735	0.264056	0.0590129	0.512042	1601	0.0442548	1.86895	Predicted intracellular proteins, RAS pathway related proteins	Tissue enhanced	brain: 45.6;skeletal muscle: 40.4
Q03181	PPARD	overweight	0.30002	0.11571	2.59286	0.00960541	8	1592	0.265278	0.261586	0.0730597	0.526981	1601	0.0329019	2.01748	FDA approved drug targets, Nuclear receptors, Predicted intracellular proteins, Transcription factors	Low tissue specificity		Tissue enriched	Lung
P16930	FAH	overweight	-0.296075	0.117407	-2.52179	0.0117729	8	1592	0.248992	0.245218	-0.526364	-0.0657869	1601	0.0392693	1.92912	Disease related genes, Enzymes, Human disease related genes, Metabolic proteins, Plasma proteins, Potential drug targets, Predicted intracellular proteins	Tissue enhanced	liver: 293.4	Tissue enriched	Liver
Q96KP4	CNDP2	overweight	0.314649	0.120241	2.61681	0.00895946	8	1592	0.236254	0.232416	0.0788013	0.550497	1601	0.0310292	2.04772	Enzymes, Metabolic proteins, Plasma proteins, Predicted intracellular proteins	Low tissue specificity		Tissue enhanced	Brain
A2CJ06	DYTN	overweight	-0.287027	0.118184	-2.42865	0.0152651	8	1592	0.232319	0.228461	-0.518839	-0.0552153	1601	0.049266	1.8163	Predicted intracellular proteins	Not detected
P22897	MRC1	overweight	-0.354025	0.120783	-2.93107	0.00342617	8	1592	0.214565	0.210618	-0.590936	-0.117113	1601	0.013083	2.46519	CD markers, FDA approved drug targets, Plasma proteins, Predicted membrane proteins	Tissue enhanced	lung: 118.5	Low tissue specificity
O95497	VNN1	overweight	-0.342377	0.122185	-2.80212	0.00513832	8	1592	0.188019	0.183938	-0.582037	-0.102716	1601	0.0189148	2.28918	Enzymes, Metabolic proteins, Plasma proteins, Predicted intracellular proteins	Group enriched	gallbladder: 86.2;intestine: 132.5;liver: 212.1	Tissue enriched	Small intestine
P07998	RNASE1	overweight	-0.331731	0.119984	-2.76479	0.00576173	8	1592	0.185582	0.181489	-0.567075	-0.096387	1601	0.0209629	2.23945	Enzymes, Plasma proteins, Predicted intracellular proteins, Predicted secreted proteins	Tissue enriched	pancreas: 8831.6	Tissue enriched	Pancreas
A0A1B0GTC6	C3orf85	overweight	-0.444034	0.124575	-3.56439	0.000375474	8	1592	0.153811	0.149559	-0.688383	-0.199685	1601	0.00170931	3.42542	Predicted intracellular proteins	Tissue enhanced	intestine: 68.5;kidney: 13.4;liver: 19.2
P05062	ALDOB	overweight	-0.522871	0.127176	-4.11139	4.13343e-05	8	1592	0.143734	0.139431	-0.772322	-0.27342	1601	0.000213177	4.38369	Cancer-related genes, Disease related genes, Enzymes, Human disease related genes, Metabolic proteins, Plasma proteins, Potential drug targets, Predicted intracellular proteins	Group enriched	intestine: 6181.0;kidney: 6911.1;liver: 10855.3
A0A075B7E8	IGHV3OR16-13	overweight	0.311902	0.123206	2.53156	0.0114513	8	1592	0.142382	0.138072	0.0702395	0.553564	1601	0.0383486	1.94114	Immunoglobulin genes, Predicted intracellular proteins	Tissue enhanced	intestine: 6.3;lymphoid tissue: 10.0;stomach 1: 4.0
Q5VTR2	RNF20	overweight	-0.337722	0.127452	-2.6498	0.00813374	8	1592	0.127038	0.122652	-0.587713	-0.0877306	1601	0.0285033	2.08971	Enzymes, Metabolic proteins, Predicted intracellular proteins	Low tissue specificity		Low tissue specificity
Q6P4F7	ARHGAP11A	overweight	0.329332	0.128452	2.56386	0.0104427	8	1592	0.0954851	0.0909398	0.0773797	0.581284	1601	0.0353603	1.98119	Predicted intracellular proteins	Tissue enhanced	bone marrow: 23.5;lymphoid tissue: 25.3
P19022	CDH2	overweight	-0.380542	0.129486	-2.93887	0.00334159	8	1592	0.0889743	0.0843962	-0.634523	-0.126561	1601	0.0128048	2.47605	CD markers, Disease related genes, Human disease related genes, Plasma proteins, Predicted intracellular proteins, Predicted membrane proteins	Tissue enhanced	heart muscle: 189.1	Tissue enriched	Heart
P52732	KIF11	overweight	0.340959	0.130874	2.60524	0.0092665	8	1592	0.0802283	0.0756063	0.084255	0.597663	1601	0.0319108	2.03308	Disease related genes, Human disease related genes, Plasma proteins, Predicted intracellular proteins	Tissue enhanced	bone marrow: 19.1;lymphoid tissue: 36.9	Group enriched	Spleen, Esophagus
Q8NFC6	BOD1L1	overweight	-0.407041	0.132947	-3.06168	0.00223785	8	1592	0.0750992	0.0704514	-0.66781	-0.146271	1601	0.0088667	2.65017	Predicted intracellular proteins	Low tissue specificity		Low tissue specificity
A6NHG4	DDTL	overweight	-0.487999	0.131342	-3.71549	0.000209816	8	1592	0.0653154	0.0606185	-0.74562	-0.230378	1601	0.000990179	3.67816	Predicted intracellular proteins	Tissue enhanced	liver: 57.2
Q6KC79	NIPBL	overweight	0.396415	0.130793	3.03086	0.00247789	8	1592	0.0546943	0.049944	0.139871	0.65296	1601	0.00975471	2.60592	Disease related genes, Human disease related genes, Plasma proteins, Predicted intracellular proteins	Low tissue specificity		Low tissue specificity
P29401	TKT	overweight	0.338802	0.133776	2.5326	0.0114172	8	1592	0.0516566	0.0468911	0.0764062	0.601198	1601	0.0382579	1.94244	Disease related genes, Enzymes, Human disease related genes, Metabolic proteins, Plasma proteins, Potential drug targets, Predicted intracellular proteins	Tissue enriched	bone marrow: 659.6	Tissue enhanced	Brain
Q9H0A9	SPATC1L	overweight	-0.390598	0.133914	-2.91678	0.00358617	8	1592	0.0333079	0.0284501	-0.653264	-0.127932	1601	0.0136417	2.44537	Predicted intracellular proteins	Tissue enhanced	testis: 47.6
P01033	TIMP1	overweight	-0.323423	0.13264	-2.43834	0.0148635	8	1592	0.0330628	0.0282038	-0.583591	-0.0632545	1601	0.0480833	1.82788	Cancer-related genes, Candidate cardiovascular disease genes, Plasma proteins, Predicted intracellular proteins, Predicted secreted proteins	Tissue enhanced	urinary bladder: 2193.1	Group enriched	Lung, Gall bladder
P61916	NPC2	overweight	-0.341901	0.133601	-2.55911	0.0105858	8	1592	0.0263257	0.0214329	-0.603954	-0.0798475	1601	0.0357896	1.97528	Disease related genes, Human disease related genes, Plasma proteins, Potential drug targets, Predicted intracellular proteins, Predicted secreted proteins, Transporters	Tissue enriched	epididymis: 16376.6
Q9UHW5	GPN3	overweight	-0.50268	0.135137	-3.71977	0.000206325	8	1592	0.0228561	0.0179458	-0.767746	-0.237614	1601	0.000974469	3.68545	Predicted intracellular proteins	Low tissue specificity		Group enriched	Brain, Esophagus, Lymph node
Q86Y56	DNAAF5	overweight	-0.348905	0.13163	-2.65065	0.00811343	8	1592	0.0219241	0.0170091	-0.607092	-0.0907183	1601	0.0284503	2.0908	Disease related genes, Human disease related genes, Plasma proteins, Predicted intracellular proteins	Low tissue specificity		Group enriched	Brain, Fallopian tube
A0A0B4J1V7	IGHV7-81	overweight	0.369667	0.135681	2.72454	0.00650962	8	1592	0.0152414	0.0102928	0.103535	0.635798	1601	0.0232967	2.18644	Immunoglobulin genes, Predicted secreted proteins	Tissue enhanced	intestine: 12.2;lymphoid tissue: 17.7;stomach 1: 12.0
Q9UBV4	WNT16	overweight	0.366748	0.134152	2.73383	0.0063296	8	1592	0.012206	0.00724221	0.103615	0.629881	1601	0.0227641	2.19862	Predicted intracellular proteins, Predicted secreted proteins	Group enriched	cervix: 5.8;skin 1: 20.0
P06733	ENO1	age	-0.0100238	0.00410793	-2.44011	0.0147914	8	1592	0.85641	0.855688	-0.0180813	-0.00196626	1601	0.0478927	1.82999	Cancer-related genes, Enzymes, Metabolic proteins, Plasma proteins, Predicted intracellular proteins	Low tissue specificity		Low tissue specificity
Q15942	ZYX	age	0.0145488	0.00419108	3.47138	0.00053163	8	1592	0.851874	0.851129	0.0063282	0.0227694	1601	0.00236607	3.27439	Plasma proteins, Predicted intracellular proteins	Low tissue specificity		Low tissue specificity
P26038	MSN	age	-0.023797	0.00509934	-4.66668	3.31759e-06	8	1592	0.78631	0.785236	-0.0337991	-0.0137949	1601	1.90792e-05	5.47918	Cancer-related genes, Disease related genes, Human disease related genes, Plasma proteins, Predicted intracellular proteins	Low tissue specificity		Low tissue specificity
P02774	GC	age	0.0525295	0.00537905	9.76557	6.43236e-22	8	1592	0.75539	0.754161	0.0419787	0.0630802	1601	6.68526e-21	21.1916	Metabolic proteins, Plasma proteins, Predicted secreted proteins	Tissue enriched	liver: 8007.3	Group enriched	Placenta, Fat
P02768	ALB	age	0.0184903	0.00540833	3.41887	0.00064469	8	1592	0.748611	0.747347	0.00788216	0.0290985	1601	0.00281742	3.19065	Cancer-related genes, Candidate cardiovascular disease genes, Disease related genes, FDA approved drug targets, Metabolic proteins, Plasma proteins, Predicted intracellular proteins, Predicted secreted proteins	Tissue enriched	liver: 205952.1	Low tissue specificity
P01042	KNG1	age	0.0400642	0.00563493	7.10998	1.74622e-12	8	1592	0.735563	0.734234	0.0290115	0.0511168	1601	1.41142e-11	11.7579	Disease related genes, Human disease related genes, Plasma proteins, Predicted secreted proteins	Tissue enriched	liver: 3097.3	Group enriched	Gall bladder, Placenta
P08603	CFH	age	0.0459789	0.00564873	8.13969	7.90899e-16	8	1592	0.734374	0.733039	0.0348992	0.0570586	1601	7.14158e-15	15.1019	Cancer-related genes, Disease related genes, Human disease related genes, Plasma proteins, Predicted intracellular proteins, Predicted secreted proteins	Tissue enriched	liver: 1645.3	Group enriched	Gall bladder, Fat
P04075	ALDOA	age	-0.0248458	0.00569611	-4.36189	1.37222e-05	8	1592	0.732429	0.731085	-0.0360185	-0.0136732	1601	7.47889e-05	4.86258	Cancer-related genes, Disease related genes, Enzymes, Human disease related genes, Metabolic proteins, Plasma proteins, Potential drug targets, Predicted intracellular proteins	Group enriched	skeletal muscle: 25837.0;tongue: 8804.3	Tissue enhanced	Brain
P01024	C3	age	0.0308336	0.00566574	5.44211	6.0878e-08	8	1592	0.726253	0.724877	0.0197205	0.0419467	1601	4.0039e-07	7.21554	Candidate cardiovascular disease genes, Disease related genes, FDA approved drug targets, Human disease related genes, Plasma proteins, Predicted intracellular proteins, Predicted secreted proteins	Tissue enriched	liver: 5250.9	Tissue enhanced	Fat
P02790	HPX	age	0.0726192	0.00575782	12.6123	7.87412e-35	8	1592	0.725453	0.724073	0.0613255	0.0839129	1601	9.89372e-34	34.1038	Candidate cardiovascular disease genes, Plasma proteins, Predicted secreted proteins	Tissue enriched	liver: 5126.7	Tissue enhanced	Fat
P14618	PKM	age	-0.0242958	0.00581996	-4.17457	3.14703e-05	8	1592	0.717442	0.716022	-0.0357114	-0.0128802	1601	0.000164632	4.5021	Cancer-related genes, Enzymes, Metabolic proteins, Plasma proteins, Predicted intracellular proteins	Tissue enhanced	skeletal muscle: 3889.6;tongue: 2564.9	Tissue enhanced	Brain
P01023	A2M	age	-0.077443	0.00575336	-13.4605	3.40723e-39	8	1592	0.715843	0.714415	-0.088728	-0.0661581	1601	4.55296e-38	38.4676	Cancer-related genes, Candidate cardiovascular disease genes, Plasma proteins, Predicted secreted proteins	Tissue enhanced	liver: 1212.9;lung: 1626.5	Tissue enhanced	Fat
P00734	F2	age	0.061101	0.00595348	10.2631	5.66346e-24	8	1592	0.701383	0.699882	0.0494235	0.0727784	1601	6.0706e-23	23.2469	Cancer-related genes, Candidate cardiovascular disease genes, Disease related genes, Enzymes, FDA approved drug targets, Human disease related genes, Metabolic proteins, Plasma proteins, Predicted intracellular proteins, Predicted secreted proteins	Tissue enriched	liver: 1180.6	Group enriched	Placenta, Fat
P07996	THBS1	age	-0.0149729	0.00591494	-2.53137	0.0114573	8	1592	0.698988	0.697475	-0.0265748	-0.00337102	1601	0.0383569	1.94092	Cancer-related genes, Candidate cardiovascular disease genes, Plasma proteins, Predicted secreted proteins	Low tissue specificity		Tissue enriched	Spleen
P04180	LCAT	age	-0.0366454	0.00603679	-6.07034	1.59253e-09	8	1592	0.692543	0.690998	-0.0484863	-0.0248045	1601	1.13615e-08	8.79791	Disease related genes, Enzymes, Human disease related genes, Metabolic proteins, Plasma proteins, Potential drug targets, Predicted intracellular proteins, Predicted secreted proteins	Tissue enhanced	liver: 276.1	Tissue enriched	Fallopian tube
P25311	AZGP1	age	0.101352	0.00602231	16.8294	1.27416e-58	8	1592	0.688981	0.687418	0.0895395	0.113165	1601	2.08749e-57	57.8948	Cancer-related genes, Plasma proteins, Predicted intracellular proteins, Predicted secreted proteins	Tissue enhanced	liver: 2718.3;salivary gland: 3732.5	Tissue enhanced	Salivary gland
P19823	ITIH2	age	0.0189975	0.0060721	3.12865	0.00178793	8	1592	0.683934	0.682346	0.00708733	0.0309076	1601	0.00722569	2.74765	Plasma proteins, Predicted secreted proteins	Tissue enriched	liver: 2091.1	Tissue enhanced	Fat
P19827	ITIH1	age	0.0387176	0.00613889	6.30694	3.67876e-10	8	1592	0.681898	0.6803	0.0266764	0.0507587	1601	2.72951e-09	9.4343	Plasma proteins, Predicted intracellular proteins, Predicted secreted proteins	Tissue enriched	liver: 1459.7	Tissue enhanced	Fat
P02747	C1QC	age	0.0269032	0.00618629	4.34884	1.45543e-05	8	1592	0.678321	0.676704	0.0147691	0.0390373	1601	7.9048e-05	4.83701	Disease related genes, Human disease related genes, Plasma proteins, Predicted intracellular proteins, Predicted secreted proteins	Tissue enhanced	lymphoid tissue: 923.4	Tissue enhanced	Fat
P01031	C5	age	0.0779791	0.00622136	12.5341	1.93627e-34	8	1592	0.677999	0.676381	0.0657762	0.0901821	1601	2.41075e-33	33.713	Disease related genes, FDA approved drug targets, Human disease related genes, Plasma proteins, Predicted intracellular proteins, Predicted secreted proteins	Tissue enriched	liver: 434.4	Tissue enhanced	Fat
P06576	ATP5F1B	age	-0.0175022	0.00619134	-2.82688	0.00475918	8	1592	0.670817	0.669163	-0.0296462	-0.00535813	1601	0.0176259	2.32247	Enzymes, Metabolic proteins, Plasma proteins, Predicted intracellular proteins, Transporters	Tissue enhanced	skeletal muscle: 2500.0;tongue: 3080.5	Tissue enhanced	Heart
P00747	PLG	age	0.0705912	0.00619527	11.3944	5.71485e-29	8	1592	0.67077	0.669115	0.0584394	0.0827429	1601	6.59044e-28	28.243	Cancer-related genes, Candidate cardiovascular disease genes, Disease related genes, Enzymes, FDA approved drug targets, Human disease related genes, Metabolic proteins, Plasma proteins, Predicted intracellular proteins, Predicted secreted proteins	Tissue enriched	liver: 2571.0	Group enriched	Placenta, Fat
P05156	CFI	age	0.0193189	0.00617061	3.13079	0.00177504	8	1592	0.670727	0.669073	0.00721553	0.0314223	1601	0.00717621	2.75079	Disease related genes, Enzymes, Human disease related genes, Plasma proteins, Potential drug targets, Predicted secreted proteins	Tissue enriched	liver: 952.1	Tissue enhanced	Fat
P00740	F9	age	0.139137	0.00635465	21.8954	4.14147e-93	8	1592	0.665896	0.664217	0.126673	0.151602	1601	9.30683e-92	92.3828	Candidate cardiovascular disease genes, Disease related genes, Enzymes, FDA approved drug targets, Human disease related genes, Plasma proteins, Predicted secreted proteins	Tissue enriched	liver: 683.7	Group enriched	Heart, Kidney, Placenta
P04004	VTN	age	0.0825502	0.00636917	12.9609	1.34877e-36	8	1592	0.66424	0.662552	0.0700574	0.0950431	1601	1.74479e-35	35.8701	Cancer-related genes, Candidate cardiovascular disease genes, Plasma proteins, Predicted secreted proteins, Transporters	Tissue enriched	liver: 5852.0	Group enriched	Placenta, Fat
Q86UP8	GTF2IRD2	age	0.0155643	0.00615775	2.52759	0.0115809	8	1592	0.663432	0.66174	0.00348611	0.0276424	1601	0.0387116	1.93626	Disease related genes, Predicted intracellular proteins	Low tissue specificity
P02787	TF	age	0.0306968	0.00631624	4.85998	1.28966e-06	8	1592	0.662644	0.660949	0.0183078	0.0430858	1601	7.66652e-06	5.88952	Cancer-related genes, Disease related genes, Human disease related genes, Plasma proteins, Predicted intracellular proteins, Predicted secreted proteins	Tissue enhanced	brain: 1466.9;liver: 7278.6;retina: 2358.0	Low tissue specificity
O95445	APOM	age	-0.0299562	0.00635621	-4.7129	2.65503e-06	8	1592	0.657276	0.655554	-0.0424236	-0.0174888	1601	1.53902e-05	5.57593	Plasma proteins, Predicted intracellular proteins, Predicted secreted proteins	Tissue enriched	liver: 381.2	Tissue enriched	Fat
Q8IU68	TMC8	age	-0.071128	0.00631959	-11.2552	2.48623e-28	8	1592	0.654056	0.652317	-0.0835236	-0.0587324	1601	2.85212e-27	27.6045	Disease related genes, Human disease related genes, Potential drug targets, Predicted membrane proteins, Transporters	Group enriched	bone marrow: 73.1;intestine: 49.7;lymphoid tissue: 109.3	Group enriched	Pancreas, Placenta, Lymph node
P51884	LUM	age	-0.141423	0.00630992	-22.4128	6.37675e-97	8	1592	0.652036	0.650287	-0.153799	-0.129046	1601	1.4723e-95	96.1954	Cancer-related genes, Plasma proteins, Predicted secreted proteins	Tissue enhanced	gallbladder: 714.3;placenta: 518.2	Low tissue specificity
Q14624	ITIH4	age	0.0391065	0.00660722	5.91875	3.96504e-09	8	1592	0.636427	0.6346	0.0261467	0.0520662	1601	2.77807e-08	8.40175	Cancer-related genes, Plasma proteins, Predicted intracellular proteins, Predicted secreted proteins	Tissue enriched	liver: 1807.4
P06396	GSN	age	0.0553503	0.00638	8.6756	9.97239e-18	8	1592	0.635393	0.633561	0.0428362	0.0678644	1601	9.41655e-17	17.0012	Cancer-related genes, Disease related genes, Human disease related genes, Plasma proteins, Predicted intracellular proteins, Predicted secreted proteins	Tissue enhanced	heart muscle: 2404.8	Low tissue specificity
P00558	PGK1	age	-0.018934	0.00651305	-2.90708	0.00369864	8	1592	0.635115	0.633282	-0.0317091	-0.00615893	1601	0.0140353	2.43196	Disease related genes, Enzymes, Human disease related genes, Metabolic proteins, Plasma proteins, Potential drug targets, Predicted intracellular proteins	Low tissue specificity		Low tissue specificity
P16112	ACAN	age	-0.215024	0.00652558	-32.9509	5.45682e-182	8	1592	0.633935	0.632095	-0.227823	-0.202224	1601	2.36982e-180	181.263	Disease related genes, Human disease related genes, Predicted intracellular proteins, Predicted secreted proteins	Tissue enhanced	seminal vesicle: 3.0
P02746	C1QB	age	0.0342202	0.00654042	5.23211	1.89856e-07	8	1592	0.633345	0.631503	0.0213914	0.0470489	1601	1.21012e-06	6.72158	Human disease related genes, Predicted membrane proteins, Predicted secreted proteins	Tissue enhanced	lymphoid tissue: 973.1
P35858	IGFALS	age	0.123828	0.00656655	18.8575	9.39926e-72	8	1592	0.631284	0.629431	0.110948	0.136708	1601	1.70873e-70	71.0269	Disease related genes, Human disease related genes, Plasma proteins, Predicted intracellular proteins, Predicted membrane proteins, Predicted secreted proteins	Tissue enriched	liver: 113.8	Tissue enhanced	Fat
P00742	F10	age	0.098153	0.00661518	14.8375	9.55788e-47	8	1592	0.629277	0.627414	0.0851776	0.111128	1601	1.37272e-45	46.0196	Candidate cardiovascular disease genes, Disease related genes, Enzymes, FDA approved drug targets, Human disease related genes, Plasma proteins, Predicted secreted proteins	Tissue enhanced	liver: 156.1	Group enriched	Placenta, Fat
P10909	CLU	age	0.0325827	0.00651013	5.00492	6.20832e-07	8	1592	0.626744	0.624868	0.0198134	0.0453521	1601	3.79999e-06	6.20703	Cancer-related genes, Candidate cardiovascular disease genes, Plasma proteins, Predicted intracellular proteins, Predicted secreted proteins	Tissue enhanced	liver: 9442.3	Low tissue specificity
P43652	AFM	age	0.071792	0.00665385	10.7896	3.04102e-26	8	1592	0.626701	0.624825	0.0587408	0.0848432	1601	3.38564e-25	25.517	Plasma proteins, Predicted secreted proteins	Tissue enriched	liver: 932.0	Group enriched	Gall bladder, Fat
P02788	LTF	age	0.0326614	0.00664851	4.91258	9.91343e-07	8	1592	0.625614	0.623733	0.0196206	0.0457021	1601	5.94247e-06	6.00378	Cancer-related genes, Plasma proteins, Predicted intracellular proteins, Predicted secreted proteins	Group enriched	bone marrow: 4212.2;salivary gland: 1128.6	Group enriched	Spleen, Fat
P16070	CD44	age	-0.0660426	0.00658602	-10.0277	5.45129e-23	8	1592	0.623446	0.621553	-0.0789607	-0.0531244	1601	5.78651e-22	22.2635	Blood group antigen proteins, Cancer-related genes, CD markers, FDA approved drug targets, Plasma proteins, Predicted intracellular proteins, Predicted membrane proteins, Predicted secreted proteins, Transporters	Tissue enhanced	salivary gland: 484.4	Group enriched	Endometrium, Smooth muscle, Ovary
Q13643	FHL3	age	-0.070822	0.00656985	-10.7799	3.35473e-26	8	1592	0.622927	0.621032	-0.0837085	-0.0579356	1601	3.72732e-25	25.4743	Predicted intracellular proteins	Group enriched	skeletal muscle: 1546.2;tongue: 774.0	Low tissue specificity
P08571	CD14	age	-0.0171203	0.00664829	-2.57514	0.0101095	8	1592	0.621891	0.619991	-0.0301606	-0.00407997	1601	0.0343703	1.99527	Cancer-related genes, CD markers, Human disease related genes, Plasma proteins, Predicted secreted proteins, Transporters	Tissue enhanced	liver: 347.3
P36955	SERPINF1	age	0.116038	0.0066585	17.4271	2.18161e-62	8	1592	0.617637	0.615716	0.102978	0.129098	1601	3.6845e-61	61.6612	Cancer-related genes, Disease related genes, Human disease related genes, Plasma proteins, Predicted intracellular proteins, Predicted secreted proteins	Tissue enriched	choroid plexus: 4719.0	Tissue enhanced	Duodenum
P02671	FGA	age	0.0453907	0.00687511	6.60218	5.50399e-11	8	1592	0.616726	0.6148	0.0319055	0.058876	1601	4.19176e-10	10.2593	Cancer-related genes, Candidate cardiovascular disease genes, Disease related genes, FDA approved drug targets, Human disease related genes, Metabolic proteins, Plasma proteins, Predicted secreted proteins	Tissue enriched	liver: 17848.7
Q96PD5	PGLYRP2	age	-0.0514566	0.00687501	-7.48458	1.18181e-13	8	1592	0.607199	0.605225	-0.0649416	-0.0379715	1601	9.90329e-13	12.9275	Enzymes, Metabolic proteins, Plasma proteins, Predicted membrane proteins, Predicted secreted proteins	Tissue enriched	liver: 250.7	Tissue enhanced	Fat
P02675	FGB	age	0.0314228	0.00693227	4.53283	6.25465e-06	8	1592	0.603794	0.601803	0.0178254	0.0450201	1601	3.51391e-05	5.2038	Cancer-related genes, Candidate cardiovascular disease genes, Disease related genes, FDA approved drug targets, Human disease related genes, Plasma proteins, Predicted intracellular proteins, Predicted secreted proteins	Tissue enriched	liver: 17393.5	Group enriched	Placenta, Fat
P13942	COL11A2	age	-0.201605	0.00681746	-29.5718	1.50131e-153	8	1592	0.601814	0.599813	-0.214977	-0.188233	1601	5.40473e-152	152.824	Disease related genes, Human disease related genes, Plasma proteins, Predicted intracellular proteins, Predicted secreted proteins	Group enriched	brain: 14.9;pituitary gland: 22.8;testis: 7.8
P00751	CFB	age	0.0284507	0.00696617	4.08413	4.64406e-05	8	1592	0.600998	0.598993	0.0147869	0.0421146	1601	0.000238501	4.3331	Disease related genes, Enzymes, Human disease related genes, Plasma proteins, Potential drug targets, Predicted secreted proteins	Tissue enriched	liver: 2453.1
P02679	FGG	age	0.0444096	0.00707668	6.27549	4.48294e-10	8	1592	0.597234	0.59521	0.030529	0.0582902	1601	3.30602e-09	9.34844	Cancer-related genes, Candidate cardiovascular disease genes, Disease related genes, FDA approved drug targets, Human disease related genes, Plasma proteins, Predicted intracellular proteins, Predicted secreted proteins	Tissue enriched	liver: 16058.1	Group enriched	Placenta, Fat
P14151	SELL	age	-0.0826287	0.00686687	-12.033	5.55736e-32	8	1592	0.596722	0.594695	-0.0960977	-0.0691596	1601	6.73529e-31	31.2551	Cancer-related genes, Candidate cardiovascular disease genes, CD markers, Plasma proteins, Predicted intracellular proteins, Predicted membrane proteins	Group enriched	bone marrow: 148.8;lymphoid tissue: 225.9	Group enriched	Fat, Lymph node
P05090	APOD	age	0.104101	0.00684961	15.1981	8.15882e-49	8	1592	0.594548	0.592511	0.0906657	0.117536	1601	1.19053e-47	48.0884	Cancer-related genes, Candidate cardiovascular disease genes, Plasma proteins, Predicted secreted proteins	Tissue enhanced	breast: 4898.1;choroid plexus: 4317.9
P06681	C2	age	0.0472864	0.00703757	6.71914	2.53758e-11	8	1592	0.594434	0.592396	0.0334826	0.0610903	1601	1.9571e-10	10.5956	Disease related genes, Enzymes, Human disease related genes, Plasma proteins, Potential drug targets, Predicted intracellular proteins, Predicted secreted proteins	Tissue enriched	liver: 466.0	Group enriched	Gall bladder, Fat
P55058	PLTP	age	-0.0515622	0.00689986	-7.47293	1.28752e-13	8	1592	0.589392	0.587329	-0.0650959	-0.0380284	1601	1.07726e-12	12.8902	Metabolic proteins, Plasma proteins, Predicted intracellular proteins, Predicted secreted proteins, Transporters	Low tissue specificity		Group enriched	Gall bladder, Fat
P00338	LDHA	age	-0.0578469	0.00700448	-8.25856	3.06295e-16	8	1592	0.589335	0.587271	-0.0715859	-0.0441079	1601	2.8098e-15	15.5139	Cancer-related genes, Disease related genes, Enzymes, FDA approved drug targets, Human disease related genes, Metabolic proteins, Plasma proteins, Predicted intracellular proteins	Low tissue specificity		Group enriched	Liver, Small intestine
P00746	CFD	age	0.159247	0.00694761	22.9212	1.03139e-100	8	1592	0.588897	0.586831	0.14562	0.172875	1601	2.49173e-99	99.9866	Disease related genes, Enzymes, Human disease related genes, Plasma proteins, Potential drug targets, Predicted intracellular proteins, Predicted secreted proteins	Tissue enhanced	adipose tissue: 1448.6
P13796	LCP1	age	-0.0611631	0.00700229	-8.73472	6.06301e-18	8	1592	0.587543	0.585471	-0.0748978	-0.0474284	1601	5.7449e-17	17.2173	Cancer-related genes, Disease related genes, Plasma proteins, Predicted intracellular proteins	Tissue enhanced	bone marrow: 701.1;epididymis: 393.3;lymphoid tissue: 588.5	Group enriched	Tonsil, Spleen, Lymph node
P03952	KLKB1	age	0.0180102	0.00692653	2.60018	0.00940373	8	1592	0.587456	0.585383	0.00442414	0.0315963	1601	0.0323271	2.0267	Disease related genes, Enzymes, FDA approved drug targets, Human disease related genes, Plasma proteins, Predicted intracellular proteins, Predicted secreted proteins	Tissue enriched	liver: 318.1
P02765	AHSG	age	0.0400642	0.00692299	5.78712	8.60653e-09	8	1592	0.585344	0.58326	0.0264851	0.0536434	1601	5.94258e-08	8.06517	Cancer-related genes, Disease related genes, Human disease related genes, Plasma proteins, Predicted secreted proteins	Tissue enriched	liver: 5638.7	Tissue enhanced	Placenta
P01011	SERPINA3	age	0.0423438	0.00705289	6.00376	2.38351e-09	8	1592	0.583132	0.581038	0.0285099	0.0561778	1601	1.68509e-08	8.62278	Cancer-related genes, Candidate cardiovascular disease genes, Metabolic proteins, Plasma proteins, Predicted intracellular proteins, Predicted secreted proteins	Group enriched	liver: 8942.3;pancreas: 4764.3	Group enriched	Gall bladder, Fat
Q14520	HABP2	age	0.041192	0.00705402	5.83951	6.33409e-09	8	1592	0.579676	0.577563	0.0273559	0.0550282	1601	4.40688e-08	8.19832	Candidate cardiovascular disease genes, Disease related genes, Enzymes, Human disease related genes, Plasma proteins, Potential drug targets, Predicted intracellular proteins, Predicted secreted proteins	Tissue enriched	liver: 424.0	Tissue enhanced	Fat
P43251	BTD	age	0.0342663	0.00703138	4.87333	1.20666e-06	8	1592	0.578509	0.576391	0.0204745	0.048058	1601	7.19657e-06	5.91841	Disease related genes, Enzymes, Human disease related genes, Metabolic proteins, Plasma proteins, Potential drug targets, Predicted intracellular proteins, Predicted secreted proteins	Tissue enhanced	liver: 97.0	Tissue enhanced	Thyroid
P13473	LAMP2	age	-0.0533128	0.00697021	-7.64866	3.49372e-14	8	1592	0.575129	0.572994	-0.0669845	-0.039641	1601	2.97551e-13	13.4567	CD markers, Disease related genes, Human disease related genes, Plasma proteins, Potential drug targets, Predicted membrane proteins, Transporters	Low tissue specificity		Low tissue specificity
P02760	AMBP	age	0.101029	0.00706932	14.2912	1.10609e-43	8	1592	0.574769	0.572633	0.087163	0.114895	1601	1.53812e-42	42.9562	Plasma proteins, Predicted intracellular proteins, Predicted secreted proteins	Tissue enriched	liver: 10607.0	Low tissue specificity
Q12805	EFEMP1	age	0.0376745	0.00692875	5.43742	6.24718e-08	8	1592	0.574384	0.572246	0.0240841	0.051265	1601	4.10625e-07	7.20432	Disease related genes, Human disease related genes, Plasma proteins, Predicted intracellular proteins, Predicted secreted proteins	Low tissue specificity		Group enriched	Gall bladder, Esophagus
P02745	C1QA	age	0.0216035	0.00702416	3.0756	0.00213654	8	1592	0.573905	0.571764	0.00782593	0.0353811	1601	0.00849958	2.67029	Disease related genes, Human disease related genes, Plasma proteins, Predicted intracellular proteins, Predicted secreted proteins	Tissue enhanced	choroid plexus: 621.7;lymphoid tissue: 1066.3	Group enriched	Placenta, Fat
P29622	SERPINA4	age	0.0869717	0.00698671	12.4482	5.17884e-34	8	1592	0.573042	0.570897	0.0732676	0.100676	1601	6.41145e-33	33.2858	Plasma proteins, Predicted secreted proteins	Tissue enriched	liver: 533.2	Tissue enhanced	Placenta
A0A0J9YX57	MAGEB6B	age	-0.0705061	0.00700539	-10.0645	3.83502e-23	8	1592	0.57083	0.568673	-0.0842469	-0.0567654	1601	4.07877e-22	22.4162	Predicted intracellular proteins	Not detected
Q6EMK4	VASN	age	-0.0335254	0.00691637	-4.84725	1.37395e-06	8	1592	0.57047	0.568311	-0.0470915	-0.0199592	1601	8.15431e-06	5.86203	Plasma proteins, Predicted membrane proteins, Predicted secreted proteins	Low tissue specificity		Low tissue specificity
P23142	FBLN1	age	0.0415171	0.00711368	5.83623	6.45739e-09	8	1592	0.569527	0.567364	0.0275639	0.0554702	1601	4.48981e-08	8.18994	Disease related genes, Human disease related genes, Plasma proteins, Predicted intracellular proteins, Predicted secreted proteins	Tissue enhanced	choroid plexus: 1826.9	Tissue enhanced	Placenta
P22352	GPX3	age	0.0594593	0.00705031	8.43357	7.41126e-17	8	1592	0.569423	0.56726	0.0456304	0.0732882	1601	6.86781e-16	16.1301	Enzymes, Metabolic proteins, Plasma proteins, Predicted intracellular proteins, Predicted secreted proteins	Tissue enhanced	kidney: 10840.5	Tissue enriched	Thyroid
Q01415	GALK2	age	0.024428	0.00710816	3.43661	0.000604196	8	1592	0.565824	0.563642	0.0104856	0.0383703	1601	0.00265662	3.21882	Enzymes, Metabolic proteins, Predicted intracellular proteins	Low tissue specificity		Tissue enhanced	Duodenum
P02749	APOH	age	0.0635879	0.00710186	8.9537	9.35444e-19	8	1592	0.564546	0.562357	0.0496579	0.0775179	1601	9.1e-18	18.029	Candidate cardiovascular disease genes, Plasma proteins, Predicted intracellular proteins, Predicted secreted proteins	Tissue enriched	liver: 17409.3	Low tissue specificity
P27487	DPP4	age	-0.161742	0.00699806	-23.1124	3.77261e-102	8	1592	0.564493	0.562305	-0.175468	-0.148015	1601	9.27809e-101	101.423	CD markers, Enzymes, FDA approved drug targets, Plasma proteins, Predicted intracellular proteins, Predicted secreted proteins, Transporters	Tissue enhanced	intestine: 134.2;parathyroid gland: 151.0;placenta: 129.7;prostate: 103.7	Group enriched	Kidney, Placenta
P33151	CDH5	age	-0.0872739	0.00701155	-12.4472	5.23838e-34	8	1592	0.562489	0.56029	-0.101027	-0.0735211	1601	6.47784e-33	33.2808	Cancer-related genes, CD markers, Plasma proteins, Predicted intracellular proteins, Predicted membrane proteins	Tissue enhanced	placenta: 228.1	Group enriched	Duodenum, Placenta
P05546	SERPIND1	age	0.0802472	0.00725393	11.0626	1.85319e-27	8	1592	0.560107	0.557896	0.0660189	0.0944754	1601	2.09952e-26	26.7321	Candidate cardiovascular disease genes, Disease related genes, FDA approved drug targets, Human disease related genes, Plasma proteins, Predicted secreted proteins	Tissue enriched	liver: 1214.6	Tissue enhanced	Fat
P22105	TNXB	age	-0.11309	0.00712374	-15.875	8.4982e-53	8	1592	0.558932	0.556716	-0.127062	-0.0991166	1601	1.30076e-51	52.0707	Disease related genes, Human disease related genes, Plasma proteins, Predicted intracellular proteins, Predicted secreted proteins	Tissue enhanced	adrenal gland: 266.2
Q13822	ENPP2	age	-0.10037	0.00714956	-14.0387	2.69326e-42	8	1592	0.557594	0.555371	-0.114394	-0.0863468	1601	3.70289e-41	41.5697	Cancer-related genes, Enzymes, Metabolic proteins, Plasma proteins, Predicted intracellular proteins, Predicted membrane proteins, Predicted secreted proteins	Tissue enriched	choroid plexus: 1296.7	Group enriched	Duodenum, Placenta
P48740	MASP1	age	-0.0246354	0.00724784	-3.39899	0.000693037	8	1592	0.557122	0.554896	-0.0388517	-0.0104191	1601	0.00300976	3.15924	Disease related genes, Enzymes, Human disease related genes, Plasma proteins, Potential drug targets, Predicted intracellular proteins, Predicted secreted proteins	Tissue enhanced	cervix: 116.0;heart muscle: 111.9;liver: 178.0	Tissue enriched	Brain
P02654	APOC1	age	-0.0229799	0.00720281	-3.1904	0.00144843	8	1592	0.552947	0.550701	-0.0371078	-0.00885188	1601	0.00594138	2.8391	Cancer-related genes, Candidate cardiovascular disease genes, Metabolic proteins, Plasma proteins, Predicted secreted proteins	Tissue enriched	liver: 17322.1	Tissue enhanced	Fat
Q96IY4	CPB2	age	0.0502077	0.00729333	6.88405	8.34118e-12	8	1592	0.551858	0.549606	0.0359021	0.0645132	1601	6.57206e-11	11.0788	Enzymes, FDA approved drug targets, Plasma proteins, Predicted secreted proteins	Tissue enriched	liver: 1439.0	Tissue enhanced	Placenta
P08253	MMP2	age	-0.0542679	0.00717365	-7.5649	6.52774e-14	8	1592	0.545891	0.543609	-0.0683387	-0.0401972	1601	5.51657e-13	13.1852	Cancer-related genes, Candidate cardiovascular disease genes, Disease related genes, Enzymes, Human disease related genes, Plasma proteins, Potential drug targets, Predicted intracellular proteins, Predicted secreted proteins	Tissue enhanced	gallbladder: 1025.9	Group enriched	Gall bladder, Esophagus
P01009	SERPINA1	age	0.0570591	0.0072918	7.82511	9.17643e-15	8	1592	0.545324	0.543039	0.0427566	0.0713616	1601	7.94516e-14	14.0373	Cancer-related genes, Candidate cardiovascular disease genes, Disease related genes, Human disease related genes, Metabolic proteins, Plasma proteins, Predicted intracellular proteins, Predicted secreted proteins	Tissue enriched	liver: 33156.1	Tissue enhanced	Fat
Q15166	PON3	age	-0.0488959	0.00715181	-6.83685	1.14977e-11	8	1592	0.541337	0.539032	-0.0629238	-0.0348679	1601	8.98791e-11	10.9394	Candidate cardiovascular disease genes, Enzymes, Metabolic proteins, Plasma proteins, Predicted secreted proteins	Tissue enriched	liver: 598.0	Tissue enriched	Liver
Q6UY14	ADAMTSL4	age	-0.084818	0.00711328	-11.9239	1.8574e-31	8	1592	0.539253	0.536938	-0.0987703	-0.0708656	1601	2.22157e-30	30.7311	Disease related genes, Human disease related genes, Predicted secreted proteins	Low tissue specificity		Tissue enriched	Placenta
P12111	COL6A3	age	-0.0490561	0.00729277	-6.72668	2.41296e-11	8	1592	0.536628	0.534299	-0.0633606	-0.0347517	1601	1.86493e-10	10.6175	Disease related genes, Human disease related genes, Plasma proteins, Predicted intracellular proteins, Predicted secreted proteins	Tissue enhanced	smooth muscle: 403.7	Low tissue specificity
P04278	SHBG	age	-0.0761106	0.00734354	-10.3643	2.10944e-24	8	1592	0.535564	0.533231	-0.0905146	-0.0617066	1601	2.28119e-23	23.6758	Cancer-related genes, Candidate cardiovascular disease genes, FDA approved drug targets, Plasma proteins, Predicted intracellular proteins, Predicted secreted proteins	Tissue enriched	liver: 61.5
Q13790	APOF	age	0.0462196	0.00738539	6.25824	4.99432e-10	8	1592	0.533903	0.53156	0.0317335	0.0607057	1601	3.67703e-09	9.30152	Plasma proteins, Predicted secreted proteins	Tissue enriched	liver: 404.0	Tissue enriched	Fat
O14791	APOL1	age	0.102447	0.00749971	13.6601	2.97219e-40	8	1592	0.533359	0.531015	0.0877362	0.117157	1601	4.01575e-39	39.5269	Candidate cardiovascular disease genes, Disease related genes, Human disease related genes, Plasma proteins, Potential drug targets, Predicted membrane proteins, Predicted secreted proteins, Transporters	Tissue enhanced	liver: 174.5	Tissue enhanced	Fat
P18065	IGFBP2	age	-0.0644937	0.00733772	-8.78933	3.81874e-18	8	1592	0.528744	0.526376	-0.0788863	-0.0501011	1601	3.6468e-17	17.4181	Cancer-related genes, Plasma proteins, Predicted intracellular proteins, Predicted secreted proteins	Tissue enhanced	pancreas: 926.0	Group enriched	Stomach, Lung
O14733	MAP2K7	age	-0.0790907	0.00744709	-10.6204	1.6715e-25	8	1592	0.527244	0.524868	-0.0936978	-0.0644836	1601	1.83664e-24	24.7769	Enzymes, Plasma proteins, Predicted intracellular proteins	Low tissue specificity		Group enriched	Spleen, Duodenum
P17936	IGFBP3	age	0.0941201	0.00733307	12.835	5.918e-36	8	1592	0.521641	0.519237	0.0797366	0.108504	1601	7.60171e-35	35.2278	Cancer-related genes, Plasma proteins, Predicted intracellular proteins, Predicted secreted proteins	Tissue enhanced	liver: 693.4;placenta: 1799.7
Q15582	TGFBI	age	0.0207624	0.00752371	2.7596	0.00585356	8	1592	0.517522	0.515098	0.00600499	0.0355198	1601	0.0212335	2.23258	Disease related genes, Human disease related genes, Plasma proteins, Predicted intracellular proteins, Predicted secreted proteins	Tissue enhanced	choroid plexus: 483.5;placenta: 441.9	Tissue enhanced	Gall bladder
P07333	CSF1R	age	-0.109608	0.00751945	-14.5767	2.84463e-45	8	1592	0.516232	0.513801	-0.124357	-0.0948594	1601	4.02737e-44	44.546	Cancer-related genes, CD markers, Disease related genes, Enzymes, FDA approved drug targets, Human disease related genes, Plasma proteins, Predicted intracellular proteins, Predicted membrane proteins, RAS pathway related proteins, Transporters	Tissue enhanced	lymphoid tissue: 110.4;placenta: 99.9	Group enriched	Duodenum, Placenta
P01019	AGT	age	0.0875563	0.00767484	11.4082	4.93322e-29	8	1592	0.512781	0.510333	0.0725024	0.10261	1601	5.7071e-28	28.3069	Candidate cardiovascular disease genes, Disease related genes, Human disease related genes, Metabolic proteins, Plasma proteins, Predicted secreted proteins	Tissue enriched	liver: 1563.6	Tissue enhanced	Placenta
P22692	IGFBP4	age	0.0925615	0.00762843	12.1338	1.80751e-32	8	1592	0.510574	0.508115	0.0775987	0.107524	1601	2.21269e-31	31.7429	Plasma proteins, Predicted secreted proteins	Low tissue specificity		Tissue enhanced	Thyroid
Q14847	LASP1	age	0.0209469	0.00764426	2.74022	0.00620842	8	1592	0.510016	0.507554	0.00595307	0.0359408	1601	0.022365	2.20702	Cancer-related genes, Plasma proteins, Predicted intracellular proteins	Low tissue specificity
P08833	IGFBP1	age	-0.125252	0.00759382	-16.4939	1.51327e-56	8	1592	0.507215	0.504739	-0.140147	-0.110357	1601	2.43906e-55	55.8201	Candidate cardiovascular disease genes, Plasma proteins, Predicted secreted proteins	Tissue enriched	liver: 1163.6	Tissue enriched	Placenta
P80108	GPLD1	age	0.14974	0.00757783	19.7603	6.65077e-78	8	1592	0.506912	0.504435	0.134877	0.164604	1601	1.28825e-76	77.1771	Enzymes, Metabolic proteins, Plasma proteins, Predicted secreted proteins	Tissue enriched	liver: 44.7	Group enriched	Gall bladder, Placenta
P01034	CST3	age	0.0388462	0.00756328	5.13616	3.14965e-07	8	1592	0.505832	0.503348	0.0240111	0.0536812	1601	1.97308e-06	6.50174	Cancer-related genes, Disease related genes, Human disease related genes, Plasma proteins, Predicted secreted proteins	Tissue enhanced	brain: 4419.8;choroid plexus: 4010.9	Group enriched	Brain, Salivary gland
P24592	IGFBP6	age	0.162141	0.0074883	21.6526	2.45302e-91	8	1592	0.502467	0.499966	0.147453	0.176829	1601	5.42341e-90	90.6103	Plasma proteins, Predicted intracellular proteins, Predicted secreted proteins	Tissue enhanced	choroid plexus: 348.1	Tissue enhanced	Placenta
Q99784	OLFM1	age	-0.06198	0.00753076	-8.23024	3.84394e-16	8	1592	0.501522	0.499018	-0.0767512	-0.0472087	1601	3.51152e-15	15.4152	Plasma proteins, Predicted intracellular proteins, Predicted secreted proteins, Transporters	Tissue enriched	brain: 943.6	Group enriched	Brain, Duodenum, Endometrium, Kidney
O75144	ICOSLG	age	-0.0594836	0.0076022	-7.82453	9.21705e-15	8	1592	0.501309	0.498804	-0.074395	-0.0445722	1601	7.97402e-14	14.0354	CD markers, Plasma proteins, Predicted intracellular proteins, Predicted membrane proteins	Low tissue specificity
Q12913	PTPRJ	age	-0.0986487	0.00757642	-13.0205	6.67257e-37	8	1592	0.499392	0.496876	-0.113509	-0.0837879	1601	8.68307e-36	36.1757	CD markers, Enzymes, Plasma proteins, Predicted intracellular proteins, Predicted membrane proteins	Low tissue specificity		Group enriched	Spleen, Pancreas
Q16853	AOC3	age	-0.154854	0.00764509	-20.2553	2.38411e-81	8	1592	0.499332	0.496816	-0.169849	-0.139858	1601	4.78747e-80	80.6227	Cancer-related genes, Enzymes, FDA approved drug targets, Metabolic proteins, Plasma proteins, Predicted intracellular proteins, Predicted secreted proteins	Tissue enhanced	adipose tissue: 408.1	Group enriched	Rectum, Fat
P19320	VCAM1	age	-0.066153	0.00754246	-8.77075	4.47077e-18	8	1592	0.499132	0.496615	-0.0809472	-0.0513588	1601	4.25462e-17	17.3496	Cancer-related genes, CD markers, Plasma proteins, Predicted membrane proteins	Tissue enriched	lymphoid tissue: 379.4	Tissue enhanced	Spleen
Q9NQ79	CRTAC1	age	-0.0474342	0.00745063	-6.36646	2.52419e-10	8	1592	0.498829	0.49631	-0.0620482	-0.0328201	1601	1.88179e-09	9.59788	Plasma proteins, Predicted intracellular proteins, Predicted secreted proteins	Tissue enhanced	fallopian tube: 37.0;lung: 48.4;seminal vesicle: 32.5
P06276	BCHE	age	-0.0416514	0.00764805	-5.44601	5.95825e-08	8	1592	0.498306	0.495785	-0.0566527	-0.0266501	1601	3.92105e-07	7.22488	Disease related genes, Enzymes, FDA approved drug targets, Human disease related genes, Metabolic proteins, Plasma proteins, Predicted intracellular proteins, Predicted secreted proteins	Tissue enriched	liver: 508.2	Group enriched	Brain, Esophagus
Q8TCG1	CIP2A	age	0.024899	0.00760654	3.27336	0.00108556	8	1592	0.49715	0.494623	0.00997906	0.0398188	1601	0.00455886	2.96435	Predicted intracellular proteins, Predicted membrane proteins	Low tissue specificity		Group enriched	Colon, Rectum
P07360	C8G	age	0.0305736	0.00785374	3.89288	0.000103154	8	1592	0.495734	0.4932	0.0151689	0.0459784	1601	0.000508979	3.98651	Human disease related genes, Plasma proteins, Predicted secreted proteins	Tissue enriched	liver: 550.5
Q9BWP8	COLEC11	age	-0.0207515	0.00755496	-2.74674	0.00608693	8	1592	0.490279	0.487717	-0.0355702	-0.00593278	1601	0.0219563	2.2156	Disease related genes, Human disease related genes, Plasma proteins, Predicted intracellular proteins, Predicted secreted proteins	Tissue enhanced	liver: 139.6	Group enriched	Gall bladder, Placenta
P04070	PROC	age	0.0678512	0.00771378	8.7961	3.60562e-18	8	1592	0.489829	0.487265	0.0527209	0.0829814	1601	3.44929e-17	17.443	Cancer-related genes, Candidate cardiovascular disease genes, Disease related genes, Enzymes, FDA approved drug targets, Human disease related genes, Plasma proteins, Predicted intracellular proteins, Predicted secreted proteins	Tissue enriched	liver: 584.1	Group enriched	Placenta, Fat
Q9BY67	CADM1	age	-0.122188	0.00757405	-16.1324	2.41221e-54	8	1592	0.48694	0.484362	-0.137044	-0.107331	1601	3.77131e-53	53.6176	Human disease related genes, Plasma proteins, Predicted intracellular proteins, Predicted membrane proteins	Tissue enhanced	retina: 278.9	Group enriched	Brain, Testis, Placenta
Q9UNW1	MINPP1	age	0.0296528	0.00769595	3.85304	0.000121293	8	1592	0.484574	0.481984	0.0145575	0.0447481	1601	0.000592866	3.91617	Disease related genes, Enzymes, Human disease related genes, Metabolic proteins, Plasma proteins, Potential drug targets, Predicted intracellular proteins	Low tissue specificity		Tissue enhanced	Placenta
P04114	APOB	age	0.0240815	0.00786833	3.06056	0.00224614	8	1592	0.484184	0.481592	0.00864813	0.0395149	1601	0.00889356	2.64856	Candidate cardiovascular disease genes, Disease related genes, Human disease related genes, Metabolic proteins, Plasma proteins, Predicted secreted proteins	Group enriched	intestine: 296.0;liver: 1155.6	Tissue enhanced	Fat
P12955	PEPD	age	-0.0520137	0.0076648	-6.78605	1.62049e-11	8	1592	0.483743	0.481149	-0.0670479	-0.0369796	1601	1.25778e-10	10.7904	Disease related genes, Enzymes, Human disease related genes, Metabolic proteins, Plasma proteins, Potential drug targets, Predicted intracellular proteins	Tissue enhanced	intestine: 207.6;kidney: 320.4	Group enriched	Duodenum, Small intestine, Kidney
P98160	HSPG2	age	-0.0439616	0.00760497	-5.78064	8.93783e-09	8	1592	0.483124	0.480527	-0.0588784	-0.0290448	1601	6.16356e-08	8.04877	Disease related genes, Human disease related genes, Plasma proteins, Predicted intracellular proteins, Predicted secreted proteins	Low tissue specificity		Tissue enhanced	Heart
P33908	MAN1A1	age	-0.019564	0.00785049	-2.49207	0.0128011	8	1592	0.482535	0.479935	-0.0349624	-0.00416559	1601	0.0423249	1.89275	Enzymes, Metabolic proteins, Plasma proteins, Predicted membrane proteins	Tissue enhanced	liver: 150.0	Group enriched	Duodenum, Colon
P02786	TFRC	age	-0.0601836	0.00773866	-7.77701	1.32473e-14	8	1592	0.479839	0.477225	-0.0753626	-0.0450046	1601	1.14337e-13	13.8779	Cancer-related genes, CD markers, Disease related genes, Enzymes, FDA approved drug targets, Human disease related genes, Metabolic proteins, Plasma proteins, Predicted intracellular proteins, Predicted membrane proteins, Predicted secreted proteins, Transporters	Low tissue specificity		Tissue enriched	Placenta
Q9UJW3	DNMT3L	age	0.0714525	0.00793549	9.00418	6.04489e-19	8	1592	0.478255	0.475633	0.0558874	0.0870177	1601	5.89094e-18	18.2186	Metabolic proteins, Predicted intracellular proteins, Transcription factors	Tissue enhanced	liver: 1.9
Q15517	CDSN	age	0.0739605	0.00781549	9.46332	1.03219e-20	8	1592	0.47823	0.475608	0.0586308	0.0892902	1601	1.04209e-19	19.9862	Human disease related genes, Predicted secreted proteins	Tissue enriched	skin 1: 674.3	Tissue enriched	Ovary
Q13103	SPP2	age	-0.118974	0.00796292	-14.941	2.45671e-47	8	1592	0.474238	0.471596	-0.134593	-0.103355	1601	3.55168e-46	46.6096	Plasma proteins, Predicted intracellular proteins, Predicted secreted proteins	Tissue enriched	liver: 502.9	Tissue enriched	Placenta
Q12884	FAP	age	-0.132819	0.00785758	-16.9032	4.41374e-59	8	1592	0.474083	0.471441	-0.148231	-0.117406	1601	7.26375e-58	58.3552	Cancer-related genes, Enzymes, Plasma proteins, Predicted intracellular proteins, Predicted secreted proteins	Tissue enhanced	endometrium 1: 30.5;smooth muscle: 25.5
Q15063	POSTN	age	-0.14779	0.00780628	-18.9322	2.95565e-72	8	1592	0.473827	0.471182	-0.163102	-0.132478	1601	5.39111e-71	71.5293	Cancer-related genes, Plasma proteins, Predicted secreted proteins	Tissue enhanced	skin 1: 201.8;stomach 1: 170.3	Group enriched	Gall bladder, Heart
O00533	CHL1	age	-0.0720916	0.00777836	-9.26822	5.94691e-20	8	1592	0.472265	0.469613	-0.0873485	-0.0568346	1601	5.93823e-19	19.2257	Plasma proteins, Predicted membrane proteins, Predicted secreted proteins	Tissue enhanced	brain: 65.0;ovary: 32.7	Tissue enriched	Brain
Q04756	HGFAC	age	-0.0473889	0.00784523	-6.04047	1.9093e-09	8	1592	0.471628	0.468973	-0.062777	-0.0320008	1601	1.35596e-08	8.71913	Cancer-related genes, Enzymes, Plasma proteins, Predicted secreted proteins	Tissue enriched	liver: 211.9	Tissue enhanced	Fat
P09486	SPARC	age	-0.050403	0.00787949	-6.39674	2.08155e-10	8	1592	0.467973	0.465299	-0.0658583	-0.0349478	1601	1.55818e-09	9.68161	Cancer-related genes, Disease related genes, Human disease related genes, Plasma proteins, Predicted intracellular proteins, Predicted secreted proteins	Tissue enhanced	placenta: 2105.6	Tissue enriched	Brain
O14786	NRP1	age	-0.0279729	0.00786205	-3.55796	0.000384702	8	1592	0.465919	0.463235	-0.0433939	-0.0125518	1601	0.00174914	3.41488	Cancer-related genes, CD markers, Plasma proteins, Predicted intracellular proteins, Predicted membrane proteins, Predicted secreted proteins, Transporters	Low tissue specificity		Tissue enhanced	Gall bladder
P43121	MCAM	age	-0.0366062	0.00773967	-4.72968	2.44756e-06	8	1592	0.464251	0.461559	-0.0517872	-0.0214251	1601	1.42555e-05	5.61127	CD markers, Plasma proteins, Predicted membrane proteins	Low tissue specificity		Tissue enhanced	Duodenum
O75636	FCN3	age	-0.0199252	0.00803806	-2.47886	0.0132832	8	1592	0.463223	0.460526	-0.0356915	-0.00415893	1601	0.0436458	1.8767	Disease related genes, Human disease related genes, Plasma proteins, Predicted secreted proteins	Group enriched	liver: 270.1;lung: 702.7	Tissue enriched	Fat
Q13740	ALCAM	age	-0.0638306	0.00780145	-8.1819	5.65523e-16	8	1592	0.462993	0.460295	-0.0791328	-0.0485284	1601	5.12342e-15	15.2475	Cancer-related genes, CD markers, Plasma proteins, Predicted membrane proteins, Predicted secreted proteins, Transporters	Tissue enriched	parathyroid gland: 424.3	Group enriched	Brain, Lung
Q9H161	ALX4	age	0.026623	0.00776364	3.42919	0.000620829	8	1592	0.462568	0.459867	0.011395	0.0418511	1601	0.00272537	3.20703	Disease related genes, Human disease related genes, Predicted intracellular proteins, Transcription factors	Tissue enhanced	breast: 1.8;choroid plexus: 1.6
P05019	IGF1	age	0.105586	0.00777314	13.5834	7.61019e-40	8	1592	0.46229	0.459588	0.090339	0.120832	1601	1.02317e-38	39.1186	Disease related genes, Human disease related genes, Plasma proteins, Predicted secreted proteins, RAS pathway related proteins	Tissue enhanced	cervix: 85.5	Group enriched	Liver, Endometrium
P05154	SERPINA5	age	0.0561206	0.00778608	7.2078	8.74772e-13	8	1592	0.461739	0.459034	0.0408485	0.0713926	1601	7.14975e-12	12.0581	Cancer-related genes, Candidate cardiovascular disease genes, Plasma proteins, Predicted secreted proteins	Tissue enhanced	adrenal gland: 469.3;liver: 761.5;testis: 419.6	Tissue enhanced	Testis
P01344	IGF2	age	0.0560482	0.00789673	7.09764	1.90409e-12	8	1592	0.461342	0.458635	0.0405591	0.0715373	1601	1.53562e-11	11.7203	Cancer-related genes, Disease related genes, Human disease related genes, Plasma proteins, Predicted membrane proteins, Predicted secreted proteins, RAS pathway related proteins	Tissue enriched	placenta: 2670.3	Group enriched	Placenta, Adrenal gland
Q6QEF8	CORO6	age	0.0391821	0.0081129	4.82961	1.49952e-06	8	1592	0.457436	0.454709	0.023269	0.0550952	1601	8.85633e-06	5.82405	Predicted intracellular proteins	Tissue enhanced	skeletal muscle: 578.9;tongue: 185.3	Tissue enriched	Heart
P02743	APCS	age	0.132056	0.00803714	16.4307	3.69421e-56	8	1592	0.455976	0.453242	0.116291	0.14782	1601	5.8935e-55	55.4325	Disease related genes, Plasma proteins, Potential drug targets, Predicted secreted proteins, Transporters	Tissue enriched	liver: 3515.6	Low tissue specificity
P27169	PON1	age	0.0266016	0.00797512	3.33558	0.000870811	8	1592	0.455668	0.452933	0.0109588	0.0422444	1601	0.00373	3.06008	Cancer-related genes, Candidate cardiovascular disease genes, Disease related genes, Enzymes, Human disease related genes, Metabolic proteins, Plasma proteins, Potential drug targets, Predicted secreted proteins, Transporters	Tissue enriched	liver: 516.3	Group enriched	Liver, Fat
Q9NX65	ZSCAN32	age	-0.0605005	0.00801363	-7.5497	7.30689e-14	8	1592	0.450411	0.447649	-0.0762189	-0.0447822	1601	6.16551e-13	13.1363	Predicted intracellular proteins, Transcription factors	Low tissue specificity
P17301	ITGA2	age	-0.203942	0.00804371	-25.3542	2.07956e-119	8	1592	0.449733	0.446968	-0.219719	-0.188164	1601	5.92675e-118	118.682	Cancer-related genes, CD markers, Human disease related genes, Plasma proteins, Predicted membrane proteins	Low tissue specificity		Tissue enhanced	Duodenum
Q15113	PCOLCE	age	-0.0412142	0.00790491	-5.21374	2.09304e-07	8	1592	0.449347	0.44658	-0.0567193	-0.0257091	1601	1.33021e-06	6.67922	Plasma proteins, Predicted secreted proteins	Low tissue specificity		Group enriched	Gall bladder, Ovary
P02753	RBP4	age	0.125349	0.00805455	15.5625	6.07756e-51	8	1592	0.448751	0.44598	0.10955	0.141147	1601	9.0617e-50	50.2163	Cancer-related genes, Disease related genes, Human disease related genes, Metabolic proteins, Plasma proteins, Potential drug targets, Predicted intracellular proteins, Predicted secreted proteins, Transporters	Tissue enriched	liver: 10726.7	Tissue enhanced	Kidney
P06312	IGKV4-1	age	0.0303638	0.00801154	3.79	0.00015626	8	1592	0.448102	0.445329	0.0146495	0.046078	1601	0.000751368	3.80615	Immunoglobulin genes, Predicted secreted proteins	Tissue enhanced	intestine: 1742.2;lymphoid tissue: 3074.1	Group enriched	Placenta, Fat
P24821	TNC	age	-0.127619	0.00787827	-16.1989	9.55271e-55	8	1592	0.447241	0.444463	-0.143072	-0.112166	1601	1.50208e-53	54.0199	Cancer-related genes, Disease related genes, Human disease related genes, Plasma proteins, Predicted intracellular proteins, Predicted secreted proteins	Tissue enhanced	lymphoid tissue: 215.1;smooth muscle: 461.1	Group enriched	Gall bladder, Lymph node
P02452	COL1A1	age	-0.195432	0.00791287	-24.6979	2.78505e-114	8	1592	0.447187	0.444409	-0.210952	-0.179911	1601	7.63898e-113	113.555	Cancer-related genes, Disease related genes, FDA approved drug targets, Human disease related genes, Plasma proteins, Predicted intracellular proteins, Predicted secreted proteins	Tissue enhanced	cervix: 1284.0;gallbladder: 1170.7;ovary: 1172.9	Tissue enhanced	Ovary
P01780	IGHV3-7	age	0.0544023	0.00795834	6.83588	1.15735e-11	8	1592	0.445881	0.443097	0.0387924	0.0700122	1601	9.04072e-11	10.9365	Immunoglobulin genes, Predicted secreted proteins	Tissue enhanced	intestine: 445.8;lymphoid tissue: 933.8
P07195	LDHB	age	-0.119492	0.00809921	-14.7536	2.86324e-46	8	1592	0.444883	0.442093	-0.135378	-0.103606	1601	4.10148e-45	45.5431	Disease related genes, Enzymes, FDA approved drug targets, Metabolic proteins, Plasma proteins, Predicted intracellular proteins	Tissue enhanced	heart muscle: 1880.3	Group enriched	Brain, Heart
Q9NPY3	CD93	age	-0.100485	0.00788603	-12.7422	1.74866e-35	8	1592	0.443901	0.441107	-0.115953	-0.085017	1601	2.23567e-34	34.7573	CD markers, Plasma proteins, Predicted membrane proteins	Tissue enhanced	placenta: 133.0	Group enriched	Heart, Placenta
P15144	ANPEP	age	-0.0414586	0.00777838	-5.32997	1.12309e-07	8	1592	0.443456	0.44066	-0.0567155	-0.0262016	1601	7.27282e-07	6.94959	CD markers, Enzymes, Metabolic proteins, Plasma proteins, Predicted membrane proteins	Group enriched	intestine: 2318.1;pancreas: 655.5	Group enriched	Duodenum, Small intestine, Kidney
Q9UK55	SERPINA10	age	0.0508111	0.0081901	6.20396	7.00477e-10	8	1592	0.440667	0.437857	0.0347466	0.0668756	1601	5.10387e-09	9.15461	Plasma proteins, Predicted membrane proteins, Predicted secreted proteins	Tissue enriched	liver: 338.3
P55290	CDH13	age	-0.0510033	0.00784442	-6.50186	1.05888e-10	8	1592	0.435568	0.432731	-0.0663898	-0.0356168	1601	7.99201e-10	9.97515	Plasma proteins, Predicted intracellular proteins	Tissue enhanced	heart muscle: 55.1;skeletal muscle: 66.1;tongue: 55.5	Group enriched	Heart, Endometrium
P24593	IGFBP5	age	0.105672	0.00813416	12.9911	9.44347e-37	8	1592	0.433095	0.430247	0.089717	0.121627	1601	1.22452e-35	36.0249	Plasma proteins, Predicted secreted proteins	Tissue enhanced	cervix: 1439.2;ovary: 1232.5	Group enriched	Lung, Endometrium
Q6YHK3	CD109	age	-0.119581	0.00801339	-14.9227	3.12658e-47	8	1592	0.429527	0.426661	-0.135299	-0.103863	1601	4.51416e-46	46.5049	CD markers, Plasma proteins, Predicted membrane proteins	Tissue enriched	parathyroid gland: 319.7	Group enriched	Esophagus, Endometrium, Ovary
P02748	C9	age	0.0629112	0.00821973	7.65368	3.36457e-14	8	1592	0.429153	0.426285	0.0467886	0.0790338	1601	2.86775e-13	13.4731	Disease related genes, Human disease related genes, Plasma proteins, Predicted intracellular proteins, Predicted secreted proteins	Tissue enriched	liver: 1268.7	Tissue enhanced	Fat
Q9Y5Y7	LYVE1	age	-0.0439768	0.00801985	-5.4835	4.8422e-08	8	1592	0.42821	0.425336	-0.0597074	-0.0282463	1601	3.20007e-07	7.31496	Plasma proteins, Predicted membrane proteins, Transporters	Tissue enhanced	adipose tissue: 122.1;placenta: 144.3	Group enriched	Rectum, Fat
P13598	ICAM2	age	-0.0502295	0.00812601	-6.18132	8.06e-10	8	1592	0.427745	0.424869	-0.0661683	-0.0342907	1601	5.86884e-09	9.09367	CD markers, Plasma proteins, Predicted intracellular proteins, Predicted membrane proteins	Tissue enhanced	lymphoid tissue: 164.0	Tissue enhanced	Spleen
Q8WWM7	ATXN2L	age	0.0567098	0.00824859	6.87509	8.86639e-12	8	1592	0.427701	0.424825	0.0405306	0.0728891	1601	6.97583e-11	11.0523	Plasma proteins, Predicted intracellular proteins	Low tissue specificity		Tissue enhanced	Lung
Q06033	ITIH3	age	-0.055647	0.00836692	-6.65084	3.99435e-11	8	1592	0.422383	0.41948	-0.0720583	-0.0392357	1601	3.05908e-10	10.3986	Plasma proteins, Predicted secreted proteins	Tissue enriched	liver: 828.4	Group enriched	Gall bladder, Fat
Q8IUL8	CILP2	age	-0.144102	0.00817621	-17.6245	1.18776e-63	8	1592	0.420907	0.417996	-0.160139	-0.128065	1601	2.02159e-62	62.9253	Predicted secreted proteins	Tissue enhanced	ovary: 2.4;testis: 5.4
P03950	ANG	age	0.131615	0.00822164	16.0084	1.34884e-53	8	1592	0.419713	0.416797	0.115489	0.147741	1601	2.07912e-52	52.87	Cancer-related genes, Disease related genes, Human disease related genes, Plasma proteins, Predicted secreted proteins	Tissue enriched	liver: 2920.4	Low tissue specificity
P13591	NCAM1	age	-0.102966	0.00819675	-12.5618	1.4081e-34	8	1592	0.419395	0.416477	-0.119044	-0.0868886	1601	1.75916e-33	33.8514	Cancer-related genes, CD markers, Plasma proteins, Predicted intracellular proteins, Predicted membrane proteins, Predicted secreted proteins, Transporters	Tissue enhanced	brain: 193.9;heart muscle: 140.8	Tissue enriched	Brain
Q9UQR0	SCML2	age	0.0336407	0.00835721	4.02535	5.95622e-05	8	1592	0.415796	0.41286	0.0172484	0.050033	1601	0.000300946	4.22503	Plasma proteins, Predicted intracellular proteins	Tissue enhanced	testis: 11.2	Group enriched	Testis, Urinary bladder
P08294	SOD3	age	-0.0570328	0.00824918	-6.91375	6.80904e-12	8	1592	0.409045	0.406076	-0.0732132	-0.0408524	1601	5.38037e-11	11.1669	Enzymes, Metabolic proteins, Plasma proteins, Predicted secreted proteins	Tissue enriched	choroid plexus: 1089.3	Group enriched	Esophagus, Ovary
P35555	FBN1	age	-0.0725283	0.00819012	-8.85558	2.17213e-18	8	1592	0.40693	0.40395	-0.0885929	-0.0564638	1601	2.09628e-17	17.6631	Disease related genes, Human disease related genes, Plasma proteins, Predicted secreted proteins	Tissue enhanced	adipose tissue: 51.1;placenta: 63.6	Low tissue specificity
P58335	ANTXR2	age	-0.0730173	0.00806914	-9.04896	4.09631e-19	8	1592	0.406575	0.403593	-0.0888445	-0.05719	1601	4.01343e-18	18.3876	Disease related genes, Human disease related genes, Plasma proteins, Predicted intracellular proteins, Predicted membrane proteins	Low tissue specificity		Tissue enhanced	Adrenal gland
P11279	LAMP1	age	-0.0456905	0.00844851	-5.40811	7.33868e-08	8	1592	0.404549	0.401556	-0.0622619	-0.0291191	1601	4.79489e-07	7.13438	CD markers, Plasma proteins, Predicted membrane proteins, Transporters	Low tissue specificity		Low tissue specificity
P10451	SPP1	age	-0.169106	0.00826716	-20.4552	9.37418e-83	8	1592	0.40443	0.401437	-0.185322	-0.152891	1601	1.91401e-81	82.0281	Cancer-related genes, Plasma proteins, Predicted secreted proteins	Tissue enhanced	brain: 1980.6;gallbladder: 2349.6;kidney: 3486.9;placenta: 2701.1	Group enriched	Lung, Gall bladder
Q6UX71	PLXDC2	age	-0.0456565	0.00825566	-5.53033	3.73014e-08	8	1592	0.403355	0.400356	-0.0618496	-0.0294634	1601	2.48616e-07	7.42827	Predicted membrane proteins	Low tissue specificity		Low tissue specificity
O14924	RGS12	age	0.0296445	0.00799979	3.70566	0.000218058	8	1592	0.400558	0.397546	0.0139532	0.0453357	1601	0.00102536	3.66143	Plasma proteins, Predicted intracellular proteins	Low tissue specificity		Tissue enriched	Brain
P02766	TTR	age	0.087512	0.00819309	10.6812	9.08118e-26	8	1592	0.39694	0.393909	0.0714416	0.103582	1601	1.00388e-24	25.0419	Cancer-related genes, Disease related genes, FDA approved drug targets, Human disease related genes, Plasma proteins, Predicted intracellular proteins, Predicted secreted proteins	Tissue enriched	choroid plexus: 692067.5	Tissue enhanced	Placenta
O14498	ISLR	age	-0.072349	0.00834912	-8.66546	1.08578e-17	8	1592	0.396236	0.393202	-0.0887254	-0.0559725	1601	1.0235e-16	16.9643	Predicted secreted proteins	Tissue enhanced	cervix: 209.4	Group enriched	Thyroid, Pancreas
Q9UBQ6	EXTL2	age	-0.095003	0.00823129	-11.5417	1.18632e-29	8	1592	0.395995	0.39296	-0.111148	-0.0788577	1601	1.38708e-28	28.9258	Enzymes, Metabolic proteins, Plasma proteins, Predicted intracellular proteins	Low tissue specificity		Group enriched	Thyroid, Endometrium, Pancreas, Fat
A0A0B4J1Y9	IGHV3-72	age	0.0459063	0.00832581	5.51374	4.09226e-08	8	1592	0.392975	0.389925	0.0295756	0.0622371	1601	2.72088e-07	7.38804	Immunoglobulin genes, Predicted secreted proteins	Tissue enhanced	intestine: 56.2;urinary bladder: 91.7
P08709	F7	age	0.033499	0.0084289	3.9743	7.37441e-05	8	1592	0.392356	0.389303	0.016966	0.0500319	1601	0.000368855	4.13227	Candidate cardiovascular disease genes, Disease related genes, Enzymes, FDA approved drug targets, Human disease related genes, Plasma proteins, Predicted secreted proteins	Tissue enriched	liver: 156.3	Group enriched	Liver, Placenta
Q6UXB8	PI16	age	-0.0780317	0.00832698	-9.37096	2.3743e-20	8	1592	0.391933	0.388878	-0.0943647	-0.0616987	1601	2.39266e-19	19.6245	CD markers, Plasma proteins, Predicted membrane proteins, Predicted secreted proteins	Tissue enhanced	cervix: 135.5;heart muscle: 123.5;vagina: 123.4	Tissue enhanced	Gall bladder
Q15848	ADIPOQ	age	-0.0577896	0.00846805	-6.82442	1.25072e-11	8	1592	0.390021	0.386956	-0.0743993	-0.0411799	1601	9.75617e-11	10.9028	Candidate cardiovascular disease genes, Disease related genes, Human disease related genes, Plasma proteins, Potential drug targets, Predicted secreted proteins, Transporters	Group enriched	adipose tissue: 866.9;breast: 241.0	Group enriched	Heart, Fat
P05556	ITGB1	age	-0.168825	0.00830785	-20.3212	8.22725e-82	8	1592	0.386159	0.383075	-0.185121	-0.15253	1601	1.65513e-80	81.0847	Cancer-related genes, CD markers, FDA approved drug targets, Plasma proteins, Predicted intracellular proteins, Predicted membrane proteins, Transporters	Low tissue specificity		Low tissue specificity
Q9H0G5	NSRP1	age	0.058627	0.00852059	6.88063	8.53812e-12	8	1592	0.384961	0.38187	0.0419143	0.0753398	1601	6.72239e-11	11.0686	Disease related genes, Predicted intracellular proteins	Low tissue specificity		Tissue enhanced	Placenta
P20774	OGN	age	-0.0222599	0.00848595	-2.62315	0.00879534	8	1592	0.384898	0.381807	-0.0389047	-0.00561509	1601	0.0305382	2.05575	Plasma proteins, Predicted intracellular proteins, Predicted secreted proteins	Tissue enhanced	cervix: 208.3;ovary: 229.6	Tissue enhanced	Ovary
P05362	ICAM1	age	-0.0524725	0.00844206	-6.2156	6.51617e-10	8	1592	0.382722	0.37962	-0.0690312	-0.0359137	1601	4.75737e-09	9.18601	Cancer-related genes, Candidate cardiovascular disease genes, CD markers, FDA approved drug targets, Human disease related genes, Plasma proteins, Predicted intracellular proteins, Predicted membrane proteins, Transporters	Tissue enhanced	lung: 212.5;urinary bladder: 207.4	Low tissue specificity
P02656	APOC3	age	0.0388576	0.00846795	4.58879	4.80779e-06	8	1592	0.378726	0.375604	0.0222481	0.0554671	1601	2.7192e-05	5.31805	Cancer-related genes, Candidate cardiovascular disease genes, Disease related genes, FDA approved drug targets, Human disease related genes, Metabolic proteins, Plasma proteins, Predicted secreted proteins	Tissue enriched	liver: 26980.2
Q9UBX5	FBLN5	age	0.0348161	0.00850859	4.09188	4.49316e-05	8	1592	0.378403	0.375279	0.0181269	0.0515053	1601	0.00023086	4.34745	Disease related genes, Human disease related genes, Plasma proteins, Predicted intracellular proteins, Predicted secreted proteins	Low tissue specificity
P01137	TGFB1	age	-0.0201548	0.00827984	-2.43419	0.0150343	8	1592	0.377083	0.373952	-0.0363953	-0.00391421	1601	0.0486215	1.82292	Human disease related genes, Predicted secreted proteins	Low tissue specificity		Group enriched	Spleen, Lung, Placenta
P0C0L5	C4B	age	0.0299284	0.00868321	3.4467	0.000582241	8	1592	0.375541	0.372403	0.0128967	0.0469602	1601	0.00257041	3.2349	Blood group antigen proteins, Disease related genes, FDA approved drug targets, Human disease related genes, Plasma proteins, Predicted intracellular proteins, Predicted secreted proteins	Group enriched	adrenal gland: 214.6;liver: 375.4	Tissue enhanced	Fat
P18428	LBP	age	0.0685056	0.00864549	7.92385	4.29095e-15	8	1592	0.375362	0.372223	0.0515479	0.0854634	1601	3.7714e-14	14.3674	Plasma proteins, Predicted secreted proteins, Transporters	Tissue enriched	liver: 1304.6	Group enriched	Gall bladder, Fat
P02741	CRP	age	0.0767798	0.0086047	8.92301	1.21852e-18	8	1592	0.372327	0.369173	0.0599021	0.0936576	1601	1.18222e-17	17.9142	Cancer-related genes, Candidate cardiovascular disease genes, Human disease related genes, Plasma proteins, Predicted intracellular proteins, Predicted secreted proteins	Tissue enriched	liver: 9151.6	Group enriched	Gall bladder, Fat
B9A064	IGLL5	age	0.0396527	0.00870603	4.55463	5.6473e-06	8	1592	0.37163	0.368472	0.0225762	0.0567292	1601	3.18249e-05	5.24816	Predicted intracellular proteins, Predicted secreted proteins	Tissue enhanced	intestine: 397.1;lymphoid tissue: 656.5;stomach 1: 300.1	Group enriched	Gall bladder, Fat
P12830	CDH1	age	-0.0274008	0.00844096	-3.24618	0.00119397	8	1592	0.371165	0.368005	-0.0439574	-0.0108443	1601	0.00497406	2.92301	Cancer-related genes, CD markers, Disease related genes, Human disease related genes, Plasma proteins, Potential drug targets, Predicted membrane proteins, Transporters	Tissue enhanced	parathyroid gland: 191.3	Group enriched	Duodenum, Small intestine
Q9H8L6	MMRN2	age	-0.0429071	0.00844901	-5.07836	4.25506e-07	8	1592	0.370709	0.367546	-0.0594795	-0.0263348	1601	2.63987e-06	6.37109	Plasma proteins, Predicted intracellular proteins, Predicted secreted proteins	Low tissue specificity		Group enriched	Heart, Placenta
A0A075B7B8	IGHV3OR16-12	age	0.0536814	0.00854979	6.27868	4.39411e-10	8	1592	0.370609	0.367446	0.0369113	0.0704514	1601	3.24335e-09	9.35713	Immunoglobulin genes, Predicted intracellular proteins	Group enriched	intestine: 13.3;lymphoid tissue: 19.6;stomach 1: 9.5
Q13576	IQGAP2	age	0.0244312	0.00849983	2.87432	0.00410276	8	1592	0.369685	0.366518	0.0077592	0.0411033	1601	0.0154298	2.38692	Plasma proteins, Predicted intracellular proteins, Predicted membrane proteins	Tissue enhanced	liver: 109.8	Group enriched	Liver, Placenta
Q9BYJ0	FGFBP2	age	-0.146783	0.00863553	-16.9976	1.13335e-59	8	1592	0.368202	0.365027	-0.163722	-0.129845	1601	1.87646e-58	58.9456	Plasma proteins, Predicted secreted proteins	Tissue enhanced	adipose tissue: 28.1;bone marrow: 53.7	Group enriched	Gall bladder, Ovary
P55103	INHBC	age	0.0571567	0.00858196	6.6601	3.75693e-11	8	1592	0.367889	0.364713	0.0403236	0.0739899	1601	2.8833e-10	10.4252	Plasma proteins, Predicted secreted proteins	Tissue enriched	liver: 159.9	Group enriched	Kidney, Smooth muscle
P54108	CRISP3	age	0.0323393	0.00854407	3.785	0.000159408	8	1592	0.366291	0.363106	0.0155805	0.0490981	1601	0.000766166	3.79749	Metabolic proteins, Plasma proteins, Predicted intracellular proteins, Predicted secreted proteins	Group enriched	fallopian tube: 1164.2;salivary gland: 2242.7	Tissue enriched	Salivary gland
P11597	CETP	age	-0.0493205	0.00854575	-5.77135	9.43422e-09	8	1592	0.363966	0.36077	-0.0660826	-0.0325584	1601	6.49359e-08	8.02529	Candidate cardiovascular disease genes, Disease related genes, Human disease related genes, Plasma proteins, Potential drug targets, Predicted intracellular proteins, Predicted secreted proteins, Transporters	Group enriched	adipose tissue: 32.3;liver: 41.7;lymphoid tissue: 58.1;placenta: 35.0	Tissue enriched	Fat
Q86UD1	OAF	age	0.0666562	0.00857561	7.77276	1.36824e-14	8	1592	0.363497	0.360298	0.0498355	0.0834768	1601	1.17813e-13	13.8638	Plasma proteins, Predicted intracellular proteins, Predicted secreted proteins	Tissue enriched	liver: 387.0	Low tissue specificity
Q9Y5C1	ANGPTL3	age	-0.0676728	0.00856529	-7.90082	5.1273e-15	8	1592	0.362149	0.358943	-0.0844733	-0.0508724	1601	4.48905e-14	14.2901	Disease related genes, FDA approved drug targets, Human disease related genes, Plasma proteins, Predicted secreted proteins	Tissue enriched	liver: 655.3	Group enriched	Duodenum, Pancreas
Q01459	CTBS	age	0.0507624	0.00868893	5.84219	6.23504e-09	8	1592	0.361513	0.358305	0.0337194	0.0678053	1601	4.34073e-08	8.20516	Plasma proteins, Predicted intracellular proteins	Low tissue specificity		Tissue enhanced	Thyroid
A0A0C4DH31	IGHV1-18	age	-0.0265928	0.00863206	-3.08069	0.00210055	8	1592	0.359613	0.356395	-0.0435242	-0.00966134	1601	0.00837465	2.67767	Immunoglobulin genes, Predicted secreted proteins	Group enriched	esophagus: 155.7;urinary bladder: 150.1	Group enriched	Fat, Adrenal gland
P49747	COMP	age	-0.135329	0.00853849	-15.8493	1.20972e-52	8	1592	0.355301	0.352061	-0.152077	-0.118582	1601	1.84647e-51	51.9173	Disease related genes, Human disease related genes, Plasma proteins, Predicted intracellular proteins, Predicted secreted proteins	Tissue enhanced	adipose tissue: 75.1;heart muscle: 63.2;skin 1: 78.0
Q9UEU0	VTI1B	age	-0.0610118	0.00871537	-7.00048	3.74729e-12	8	1592	0.354332	0.351088	-0.0781066	-0.043917	1601	2.98692e-11	11.4263	Predicted intracellular proteins, Predicted membrane proteins, Transporters	Low tissue specificity		Low tissue specificity
Q86U17	SERPINA11	age	-0.0577353	0.00865341	-6.67198	3.47269e-11	8	1592	0.354006	0.35076	-0.0747086	-0.040762	1601	2.6689e-10	10.4593	Plasma proteins, Predicted secreted proteins	Tissue enriched	liver: 475.6	Group enriched	Liver, Fat
Q5SYB0	FRMPD1	age	0.0512072	0.00846854	6.04676	1.83792e-09	8	1592	0.351821	0.348563	0.0345965	0.0678178	1601	1.30866e-08	8.73567	Predicted intracellular proteins	Tissue enriched	retina: 66.8	Group enriched	Colon, Adrenal gland
Q9Y6R7	FCGBP	age	0.0684285	0.008761	7.81058	1.02547e-14	8	1592	0.350449	0.347185	0.0512442	0.0856128	1601	8.85773e-14	13.9891	Predicted secreted proteins	Tissue enhanced	intestine: 201.2;salivary gland: 82.9;thyroid gland: 96.9	Group enriched	Duodenum, Small intestine, Rectum
P57682	KLF3	age	-0.0733237	0.00878078	-8.35049	1.45842e-16	8	1592	0.350375	0.34711	-0.0905468	-0.0561006	1601	1.34578e-15	15.8361	Predicted intracellular proteins, Transcription factors	Low tissue specificity		Tissue enhanced	Duodenum
Q08380	LGALS3BP	age	-0.0396242	0.00881368	-4.49577	7.43321e-06	8	1592	0.350168	0.346903	-0.0569119	-0.0223366	1601	4.14623e-05	5.12882	Cancer-related genes, Plasma proteins, Predicted secreted proteins	Low tissue specificity		Tissue enhanced	Heart
P20023	CR2	age	-0.0854438	0.0086456	-9.88292	2.14551e-22	8	1592	0.349986	0.346719	-0.102402	-0.0684858	1601	2.24693e-21	21.6685	CD markers, Disease related genes, Human disease related genes, Plasma proteins, Predicted intracellular proteins, Predicted membrane proteins	Tissue enriched	lymphoid tissue: 171.2	Group enriched	Tonsil, Lymph node
P01871	IGHM	age	0.0408886	0.00866058	4.72123	2.55003e-06	8	1592	0.349598	0.34633	0.0239012	0.0578759	1601	1.48129e-05	5.59345	Disease related genes, Immunoglobulin genes, Plasma proteins, Predicted intracellular proteins, Predicted membrane proteins, Predicted secreted proteins	Group enriched	intestine: 1279.4;lymphoid tissue: 3116.6
Q13093	PLA2G7	age	0.0355668	0.00873978	4.06953	4.94162e-05	8	1592	0.347233	0.343952	0.0184241	0.0527095	1601	0.000252597	4.30613	Candidate cardiovascular disease genes, Disease related genes, Enzymes, Human disease related genes, Metabolic proteins, Plasma proteins, Potential drug targets, Predicted secreted proteins	Tissue enhanced	lymphoid tissue: 26.5;placenta: 22.5	Tissue enriched	Prostate
P41594	GRM5	age	-0.0512164	0.00871975	-5.87361	5.18126e-09	8	1592	0.345603	0.342315	-0.0683198	-0.034113	1601	3.62093e-08	8.28556	FDA approved drug targets, G-protein coupled receptors, Predicted intracellular proteins, Predicted membrane proteins, Transporters	Tissue enriched	brain: 14.4	Tissue enriched	Brain
Q15485	FCN2	age	-0.0569406	0.00873163	-6.52118	9.3417e-11	8	1592	0.343573	0.340274	-0.0740673	-0.0398139	1601	7.06534e-10	10.0296	Plasma proteins, Predicted secreted proteins	Tissue enriched	liver: 96.6	Group enriched	Liver, Fat
P01703	IGLV1-40	age	-0.0407719	0.00881368	-4.62598	4.03009e-06	8	1592	0.342844	0.339541	-0.0580595	-0.0234843	1601	2.30195e-05	5.39469	Immunoglobulin genes, Predicted secreted proteins	Tissue enhanced	lymphoid tissue: 1251.4;stomach 1: 1249.5	Tissue enhanced	Fat
P12109	COL6A1	age	-0.121684	0.00864864	-14.0697	1.8237e-42	8	1592	0.341573	0.338264	-0.138648	-0.10472	1601	2.51051e-41	41.739	Cancer-related genes, Disease related genes, Human disease related genes, Plasma proteins, Predicted intracellular proteins, Predicted secreted proteins	Tissue enhanced	intestine: 770.1
Q14126	DSG2	age	0.0363607	0.00874189	4.15937	3.36147e-05	8	1592	0.339233	0.335913	0.0192139	0.0535076	1601	0.000175348	4.47347	Disease related genes, Human disease related genes, Plasma proteins, Predicted intracellular proteins, Predicted membrane proteins	Tissue enhanced	parathyroid gland: 152.7	Tissue enhanced	Salivary gland
Q9H4A9	DPEP2	age	-0.0759099	0.00862887	-8.7972	3.57202e-18	8	1592	0.335533	0.332194	-0.092835	-0.0589847	1601	3.42014e-17	17.4471	Enzymes, Metabolic proteins, Plasma proteins, Predicted intracellular proteins, Predicted membrane proteins	Tissue enhanced	bone marrow: 23.0;lymphoid tissue: 27.9	Group enriched	Testis, Placenta
A0A075B6P5	IGKV2-28	age	0.0235425	0.00885319	2.65922	0.0079108	8	1592	0.334794	0.331452	0.00617741	0.0409077	1601	0.0278289	2.10178	Immunoglobulin genes, Predicted secreted proteins	Tissue enhanced	intestine: 1053.8;lymphoid tissue: 1733.5
P07942	LAMB1	age	-0.0596982	0.00872532	-6.84195	1.11073e-11	8	1592	0.332286	0.32893	-0.0768125	-0.0425838	1601	8.68892e-11	10.9544	Cancer-related genes, Disease related genes, Human disease related genes, Plasma proteins, Predicted intracellular proteins, Predicted secreted proteins	Low tissue specificity		Tissue enhanced	Placenta
Q9H4G4	GLIPR2	age	-0.0421344	0.00881288	-4.78101	1.90515e-06	8	1592	0.330308	0.326942	-0.0594205	-0.0248484	1601	1.11617e-05	5.72007	Plasma proteins, Predicted intracellular proteins	Low tissue specificity		Group enriched	Brain, Duodenum
Q9BXR6	CFHR5	age	0.0850018	0.00896783	9.47853	8.99334e-21	8	1592	0.32987	0.326503	0.0674118	0.102592	1601	9.09641e-20	20.0461	Disease related genes, Human disease related genes, Plasma proteins, Predicted intracellular proteins, Predicted secreted proteins	Tissue enriched	liver: 162.0	Group enriched	Spleen, Fat
P01859	IGHG2	age	0.111537	0.00882529	12.6383	5.83055e-35	8	1592	0.3291	0.325728	0.0942263	0.128847	1601	7.34288e-34	34.2343	FDA approved drug targets, Immunoglobulin genes, Predicted intracellular proteins, Predicted membrane proteins, Predicted secreted proteins	Tissue enhanced	lymphoid tissue: 189.5;urinary bladder: 108.3	Low tissue specificity
A0A0C4DH36	IGHV3-38	age	0.06822	0.00895374	7.61916	4.35717e-14	8	1592	0.329043	0.325671	0.0506576	0.0857823	1601	3.6965e-13	13.3608	Immunoglobulin genes, Predicted secreted proteins	Tissue enhanced	intestine: 9.7;lymphoid tissue: 10.1;urinary bladder: 7.0	Group enriched	Lung, Thyroid
Q96R27	OR2M4	age	0.0318498	0.00879712	3.62048	0.000303268	8	1592	0.328046	0.324669	0.0145946	0.0491049	1601	0.00139687	3.51817	G-protein coupled receptors, Predicted membrane proteins	Not detected
P01597	IGKV1-39	age	-0.0391897	0.00872689	-4.49068	7.61072e-06	8	1592	0.321197	0.317786	-0.0563071	-0.0220723	1601	4.24092e-05	5.11857	Immunoglobulin genes, Predicted secreted proteins	Tissue enhanced	intestine: 69.5;lymphoid tissue: 52.9;stomach 1: 80.6	Group enriched	Lung, Adrenal gland
O43866	CD5L	age	0.0442466	0.00885318	4.99782	6.43768e-07	8	1592	0.32074	0.317327	0.0268815	0.0616117	1601	3.93598e-06	6.19127	Plasma proteins, Predicted secreted proteins	Tissue enriched	lymphoid tissue: 558.4	Tissue enriched	Fat
P10599	TXN	age	0.0244272	0.00885583	2.75832	0.00587645	8	1592	0.319626	0.316207	0.00705687	0.0417975	1601	0.0212953	2.23088	Metabolic proteins, Plasma proteins, Predicted intracellular proteins	Tissue enhanced	esophagus: 1029.0	Tissue enhanced	Duodenum
Q99459	CDC5L	age	0.0216886	0.0088325	2.45554	0.0141734	8	1592	0.319248	0.315827	0.00436405	0.0390132	1601	0.0461647	1.84853	Disease related genes, Plasma proteins, Predicted intracellular proteins, Transcription factors	Low tissue specificity		Tissue enhanced	Duodenum
Q10570	CPSF1	age	-0.0589971	0.00889611	-6.63179	4.52966e-11	8	1592	0.316046	0.312609	-0.0764465	-0.0415478	1601	3.46661e-10	10.3439	Disease related genes, Human disease related genes, Plasma proteins, Predicted intracellular proteins	Low tissue specificity		Tissue enriched	Liver
P35443	THBS4	age	-0.140506	0.00891379	-15.7628	3.96536e-52	8	1592	0.314954	0.311512	-0.15799	-0.123022	1601	6.00234e-51	51.4017	Cancer-related genes, Plasma proteins, Predicted intracellular proteins, Predicted secreted proteins	Tissue enhanced	adipose tissue: 209.2;heart muscle: 162.0;smooth muscle: 243.3;tongue: 206.3	Group enriched	Heart, Smooth muscle
P34096	RNASE4	age	0.0839339	0.00885781	9.47569	9.22783e-21	8	1592	0.31228	0.308824	0.0665597	0.101308	1601	9.32497e-20	20.0349	Plasma proteins, Predicted secreted proteins	Tissue enriched	liver: 463.8	Tissue enhanced	Duodenum
P01591	JCHAIN	age	0.0607258	0.00894551	6.78841	1.59499e-11	8	1592	0.307539	0.304059	0.0431796	0.078272	1601	1.24063e-10	10.7972	Plasma proteins, Predicted secreted proteins	Tissue enhanced	breast: 2922.1;intestine: 7701.3;stomach 1: 5747.7	Group enriched	Duodenum, Gall bladder, Fat
Q86VB7	CD163	age	-0.0611306	0.00895131	-6.82923	1.21069e-11	8	1592	0.306953	0.303471	-0.0786882	-0.043573	1601	9.45061e-11	10.917	CD markers, Plasma proteins, Predicted intracellular proteins, Predicted membrane proteins, Predicted secreted proteins	Tissue enhanced	lymphoid tissue: 234.7	Tissue enhanced	Fat
P00738	HP	age	0.107937	0.00893521	12.08	3.29344e-32	8	1592	0.306307	0.302821	0.0904113	0.125463	1601	4.00928e-31	31.4824	Cancer-related genes, Disease related genes, Enzymes, Plasma proteins, Potential drug targets, Predicted secreted proteins	Tissue enriched	liver: 54575.6	Group enriched	Gall bladder, Fat
P61769	B2M	age	0.0391974	0.00892008	4.39429	1.18483e-05	8	1592	0.303331	0.29983	0.0217011	0.0566937	1601	6.50287e-05	4.92635	Cancer-related genes, Disease related genes, Human disease related genes, Plasma proteins, Potential drug targets, Predicted secreted proteins, Transporters	Low tissue specificity		Low tissue specificity
Q9H0X9	OSBPL5	age	-0.0465486	0.00896658	-5.19134	2.35651e-07	8	1592	0.302512	0.299007	-0.0641361	-0.028961	1601	1.49246e-06	6.62773	Plasma proteins, Predicted intracellular proteins, Predicted membrane proteins, Transporters	Low tissue specificity		Low tissue specificity
P01593	IGKV1D-33	age	-0.0234853	0.00901329	-2.60563	0.00925594	8	1592	0.301102	0.29759	-0.0411645	-0.00580617	1601	0.0318845	2.03358	Immunoglobulin genes, Predicted secreted proteins	Tissue enhanced	gallbladder: 1.9;lymphoid tissue: 2.1;stomach 1: 2.2;urinary bladder: 1.8
P10721	KIT	age	-0.0450688	0.00889042	-5.06937	4.45774e-07	8	1592	0.299417	0.295896	-0.0625069	-0.0276306	1601	2.76249e-06	6.35089	Cancer-related genes, CD markers, Disease related genes, Enzymes, FDA approved drug targets, Human disease related genes, Plasma proteins, Predicted intracellular proteins, Predicted membrane proteins, RAS pathway related proteins	Tissue enhanced	breast: 82.1
Q14956	GPNMB	age	-0.0328491	0.00899454	-3.65212	0.000268505	8	1592	0.298674	0.29515	-0.0504915	-0.0152067	1601	0.00124356	3.57105	Disease related genes, Human disease related genes, Plasma proteins, Predicted intracellular proteins, Predicted membrane proteins	Tissue enhanced	skin 1: 565.5	Tissue enhanced	Heart
P01834	IGKC	age	0.0448452	0.00891112	5.0325	5.39034e-07	8	1592	0.296596	0.293062	0.0273665	0.062324	1601	3.31788e-06	6.26838	Immunoglobulin genes, Predicted intracellular proteins, Predicted secreted proteins	Tissue enhanced	intestine: 33950.8;lymphoid tissue: 61167.3
Q86UW6	N4BP2	age	-0.0725748	0.00896038	-8.09952	1.08677e-15	8	1592	0.295035	0.291492	-0.0901501	-0.0549994	1601	9.74887e-15	14.9639	Predicted intracellular proteins	Tissue enhanced	lymphoid tissue: 11.0	Group enriched	Liver, Heart, Ovary
O00187	MASP2	age	0.0291749	0.00897682	3.25002	0.00117805	8	1592	0.294945	0.291402	0.0115672	0.0467825	1601	0.00491334	2.92884	Disease related genes, Enzymes, Human disease related genes, Plasma proteins, Potential drug targets, Predicted secreted proteins	Tissue enriched	liver: 464.7	Group enriched	Liver, Fat
A0A0B4J2B5	IGHV3OR16-9	age	0.0426032	0.00900345	4.73188	2.42152e-06	8	1592	0.29445	0.290904	0.0249434	0.0602631	1601	1.41113e-05	5.61591	Immunoglobulin genes, Predicted intracellular proteins	Tissue enhanced	intestine: 69.5;lymphoid tissue: 84.5;stomach 1: 73.3
P01833	PIGR	age	0.066557	0.00927638	7.17489	1.10489e-12	8	1592	0.293332	0.289781	0.0483618	0.0847522	1601	9.00363e-12	11.9567	Cancer-related genes, Plasma proteins, Predicted membrane proteins, Predicted secreted proteins, Transporters	Tissue enhanced	intestine: 2560.5;salivary gland: 1591.8	Group enriched	Duodenum, Small intestine, Gall bladder, Salivary gland
P01715	IGLV3-1	age	-0.0309057	0.00904696	-3.41614	0.00065113	8	1592	0.290026	0.286459	-0.0486509	-0.0131605	1601	0.00284016	3.18633	Immunoglobulin genes, Predicted secreted proteins	Tissue enhanced	intestine: 1188.7;lymphoid tissue: 3222.6;stomach 1: 1416.9	Group enriched	Lung, Gall bladder, Fat, Adrenal gland
Q9Y646	CPQ	age	-0.0799541	0.00906302	-8.82201	2.89239e-18	8	1592	0.289252	0.285681	-0.0977308	-0.0621774	1601	2.77669e-17	17.5387	Enzymes, Plasma proteins, Predicted intracellular proteins, Predicted secreted proteins	Tissue enhanced	thyroid gland: 219.3	Tissue enriched	Thyroid
P28072	PSMB6	age	0.0474278	0.00901472	5.26115	1.62612e-07	8	1592	0.28884	0.285266	0.0297458	0.0651098	1601	1.0395e-06	6.78885	Enzymes, Plasma proteins, Predicted intracellular proteins	Low tissue specificity		Low tissue specificity
Q7Z7A4	PXK	age	0.0262036	0.00905804	2.89286	0.00386944	8	1592	0.288694	0.28512	0.00843668	0.0439705	1601	0.0146429	2.41235	Enzymes, Predicted intracellular proteins	Tissue enhanced	brain: 125.5	Tissue enhanced	Brain
P02655	APOC2	age	-0.0277652	0.00916487	-3.02953	0.00248879	8	1592	0.284887	0.281293	-0.0457417	-0.00978875	1601	0.00979407	2.60401	Candidate cardiovascular disease genes, Disease related genes, Human disease related genes, Metabolic proteins, Plasma proteins, Predicted secreted proteins	Tissue enriched	liver: 9320.5
Q5TCS8	AK9	age	0.0313098	0.00908269	3.44719	0.000581187	8	1592	0.284085	0.280488	0.0134945	0.0491251	1601	0.00256679	3.23568	Cancer-related genes, Enzymes, Metabolic proteins, Predicted intracellular proteins	Low tissue specificity		Group enriched	Duodenum, Small intestine
P13987	CD59	age	0.0651757	0.00890753	7.31692	4.00594e-13	8	1592	0.283584	0.279984	0.0477039	0.0826474	1601	3.30128e-12	12.3973	Cancer-related genes, CD markers, Disease related genes, Human disease related genes, Plasma proteins, Predicted intracellular proteins, Predicted membrane proteins	Low tissue specificity
P35222	CTNNB1	age	0.0727475	0.00927835	7.84057	8.15134e-15	8	1592	0.283459	0.279858	0.0545485	0.0909466	1601	7.06321e-14	14.0888	Cancer-related genes, Disease related genes, Human disease related genes, Plasma proteins, Predicted intracellular proteins	Low tissue specificity		Tissue enhanced	Heart
Q14118	DAG1	age	0.0469123	0.00913752	5.13403	3.1849e-07	8	1592	0.280263	0.276646	0.0289894	0.0648351	1601	1.99403e-06	6.4969	Disease related genes, Human disease related genes, Plasma proteins, Potential drug targets, Predicted membrane proteins, Transporters	Low tissue specificity		Tissue enriched	Heart
P00915	CA1	age	0.0523306	0.00910345	5.74844	1.07757e-08	8	1592	0.278545	0.274919	0.0344746	0.0701867	1601	7.40296e-08	7.96756	Enzymes, FDA approved drug targets, Metabolic proteins, Plasma proteins, Predicted intracellular proteins	Group enriched	bone marrow: 1772.1;intestine: 2041.9	Tissue enhanced	Placenta
Q9H6S0	YTHDC2	age	0.0313796	0.00911358	3.44317	0.000589831	8	1592	0.277712	0.274083	0.0135037	0.0492555	1601	0.00260077	3.22927	Enzymes, Predicted intracellular proteins	Low tissue specificity		Tissue enhanced	Duodenum
A0A0C4DH33	IGHV1-24	age	-0.023026	0.00909743	-2.53104	0.011468	8	1592	0.277608	0.273978	-0.0408702	-0.0051818	1601	0.0383574	1.94051	Immunoglobulin genes, Predicted secreted proteins	Tissue enhanced	cervix: 54.0;esophagus: 44.6;lymphoid tissue: 33.0;urinary bladder: 62.1	Group enriched	Duodenum, Fat
O76041	NEBL	age	-0.0733152	0.00905247	-8.09892	1.09197e-15	8	1592	0.275478	0.271837	-0.0910712	-0.0555592	1601	9.7875e-15	14.9618	Predicted intracellular proteins	Tissue enriched	heart muscle: 301.0	Tissue enriched	Heart
Q96KN2	CNDP1	age	0.0877569	0.00917977	9.55981	4.29094e-21	8	1592	0.275179	0.271536	0.0697511	0.105763	1601	4.3847e-20	20.3674	Enzymes, Metabolic proteins, Plasma proteins, Predicted intracellular proteins, Predicted secreted proteins	Tissue enriched	brain: 154.3	Group enriched	Brain, Placenta, Fat
P01743	IGHV1-46	age	-0.0347714	0.00924116	-3.76266	0.00017421	8	1592	0.273076	0.269423	-0.0528975	-0.0166453	1601	0.000831829	3.75893	Immunoglobulin genes, Predicted secreted proteins	Group enriched	intestine: 43.3;lung: 11.1;salivary gland: 20.2	Group enriched	Esophagus, Fat, Adrenal gland
Q9H6X2	ANTXR1	age	-0.106217	0.00919425	-11.5525	1.05583e-29	8	1592	0.27227	0.268613	-0.124251	-0.0881829	1601	1.23715e-28	28.9764	Disease related genes, Human disease related genes, Plasma proteins, Predicted intracellular proteins, Predicted membrane proteins	Low tissue specificity		Tissue enhanced	Brain
A0A087WSY6	IGKV3D-15	age	0.0485393	0.00916009	5.299	1.32739e-07	8	1592	0.267916	0.264237	0.0305722	0.0665064	1601	8.54025e-07	6.877	Immunoglobulin genes, Predicted secreted proteins	Group enriched	intestine: 122.0;lymphoid tissue: 196.2;salivary gland: 52.2;stomach 1: 84.7;urinary bladder: 56.0
Q9NY97	B3GNT2	age	-0.034131	0.00930592	-3.66766	0.000252829	8	1592	0.266682	0.262997	-0.0523841	-0.0158778	1601	0.00117793	3.59717	Enzymes, Metabolic proteins, Plasma proteins, Predicted membrane proteins	Low tissue specificity		Group enriched	Duodenum, Thyroid, Pancreas
A0A0J9YX35	IGHV3-64D	age	0.0385413	0.00914335	4.21523	2.63541e-05	8	1592	0.266433	0.262747	0.0206071	0.0564756	1601	0.00013893	4.57915	Immunoglobulin genes, Predicted secreted proteins	Tissue enhanced	intestine: 139.8;lymphoid tissue: 262.8	Group enriched	Thyroid, Placenta
P00748	F12	age	0.0424749	0.00939095	4.52296	6.54965e-06	8	1592	0.262388	0.258681	0.024055	0.0608948	1601	3.67398e-05	5.18378	Candidate cardiovascular disease genes, Disease related genes, Enzymes, FDA approved drug targets, Human disease related genes, Plasma proteins, Predicted secreted proteins	Tissue enriched	liver: 589.9	Tissue enhanced	Placenta
O94759	TRPM2	age	0.101455	0.0092393	10.9808	4.31189e-27	8	1592	0.260231	0.256513	0.0833323	0.119577	1601	4.85486e-26	26.3653	Plasma proteins, Predicted intracellular proteins, Predicted membrane proteins, Transporters	Tissue enhanced	bone marrow: 19.9	Group enriched	Gall bladder, Adrenal gland
A0A0B4J1V6	IGHV3-73	age	0.0324058	0.00925356	3.50199	0.000474554	8	1592	0.258553	0.254827	0.0142554	0.0505563	1601	0.00213111	3.32371	Immunoglobulin genes, Predicted secreted proteins	Tissue enhanced	intestine: 137.0;urinary bladder: 79.0	Group enriched	Lung, Esophagus
Q13609	DNASE1L3	age	-0.0524219	0.00925333	-5.66519	1.73983e-08	8	1592	0.25846	0.254734	-0.0705719	-0.0342719	1601	1.18265e-07	7.75949	Disease related genes, Human disease related genes, Predicted intracellular proteins, Predicted secreted proteins	Group enriched	liver: 262.8;lymphoid tissue: 256.5	Tissue enriched	Spleen
P00739	HPR	age	0.114015	0.00935393	12.189	9.73254e-33	8	1592	0.253967	0.250219	0.0956679	0.132363	1601	1.19409e-31	32.0118	Enzymes, Plasma proteins, Predicted secreted proteins	Tissue enriched	liver: 786.9	Tissue enhanced	Fat
Q9NZK5	ADA2	age	-0.0399438	0.00917557	-4.35328	1.42658e-05	8	1592	0.25365	0.2499	-0.0579413	-0.0219464	1601	7.7597e-05	4.8457	Disease related genes, Enzymes, Human disease related genes, Metabolic proteins, Plasma proteins, Potential drug targets, Predicted intracellular proteins, Predicted secreted proteins	Tissue enhanced	lymphoid tissue: 110.0
A0A0C4DH35	IGHV3-35	age	0.0517555	0.00926137	5.58832	2.69266e-08	8	1592	0.253125	0.249372	0.0335897	0.0699213	1601	1.81233e-07	7.56982	Immunoglobulin genes, Predicted secreted proteins	Group enriched	intestine: 13.7;lymphoid tissue: 12.4;salivary gland: 7.3;stomach 1: 16.3;urinary bladder: 19.8	Tissue enhanced	Fat
P22891	PROZ	age	0.0600035	0.00940226	6.38181	2.2893e-10	8	1592	0.252082	0.248324	0.0415614	0.0784456	1601	1.71134e-09	9.6403	Candidate cardiovascular disease genes, Enzymes, Plasma proteins, Predicted secreted proteins	Tissue enriched	liver: 106.6	Group enriched	Placenta, Fat
A0A0C4DH25	IGKV3D-20	age	0.026643	0.00930515	2.86325	0.00424808	8	1592	0.247792	0.244012	0.00839136	0.0448946	1601	0.0159052	2.37181	Immunoglobulin genes, Predicted secreted proteins	Tissue enhanced	intestine: 127.0;lymphoid tissue: 267.0	Group enriched	Lung, Gall bladder, Fat
Q99983	OMD	age	-0.10131	0.00943078	-10.7425	4.8966e-26	8	1592	0.243248	0.239445	-0.119808	-0.082812	1601	5.42942e-25	25.3101	Predicted secreted proteins	Low tissue specificity		Group enriched	Gall bladder, Placenta
P01721	IGLV6-57	age	-0.0275333	0.00947326	-2.90642	0.00370645	8	1592	0.240661	0.236845	-0.0461146	-0.0089519	1601	0.0140601	2.43104	Immunoglobulin genes, Predicted secreted proteins	Tissue enhanced	lymphoid tissue: 1752.9;urinary bladder: 652.7	Tissue enhanced	Fat
P09960	LTA4H	age	-0.0638479	0.00931197	-6.85654	1.00594e-11	8	1592	0.238158	0.234329	-0.0821129	-0.0455829	1601	7.88047e-11	10.9974	Cancer-related genes, Enzymes, Metabolic proteins, Plasma proteins, Predicted intracellular proteins	Low tissue specificity		Tissue enhanced	Duodenum
Q9ULI3	HEG1	age	-0.0253311	0.00933505	-2.71355	0.00672848	8	1592	0.236797	0.232961	-0.0436414	-0.00702082	1601	0.0239936	2.17208	Plasma proteins, Predicted membrane proteins	Low tissue specificity		Low tissue specificity
Q96KP4	CNDP2	age	-0.0351784	0.00953166	-3.69069	0.000231179	8	1592	0.236254	0.232416	-0.0538743	-0.0164825	1601	0.00108306	3.63605	Enzymes, Metabolic proteins, Plasma proteins, Predicted intracellular proteins	Low tissue specificity		Tissue enhanced	Brain
Q08830	FGL1	age	0.0293412	0.00949628	3.08975	0.0020379	8	1592	0.234847	0.231002	0.0107146	0.0479677	1601	0.0081397	2.69082	Plasma proteins, Predicted secreted proteins	Tissue enriched	liver: 4058.4	Group enriched	Pancreas, Placenta
P61626	LYZ	age	0.0321873	0.00938167	3.43087	0.000617035	8	1592	0.23407	0.230221	0.0137855	0.050589	1601	0.00270981	3.20969	Disease related genes, Enzymes, Human disease related genes, Plasma proteins, Potential drug targets, Predicted secreted proteins	Tissue enhanced	bone marrow: 10445.2;salivary gland: 20501.5;stomach 1: 8699.4	Group enriched	Stomach, Duodenum
P08637	FCGR3A	age	0.0231186	0.00950489	2.43228	0.0151136	8	1592	0.232868	0.229013	0.00447515	0.041762	1601	0.0488061	1.82063	CD markers, Disease related genes, FDA approved drug targets, Human disease related genes, Plasma proteins, Predicted membrane proteins, Predicted secreted proteins, Transporters	Tissue enhanced	lung: 202.0;lymphoid tissue: 294.7	Group enriched	Spleen, Lung, Fat
Q96NL6	SCLT1	age	0.0236079	0.00948428	2.48916	0.0129058	8	1592	0.232837	0.228982	0.00500494	0.0422109	1601	0.0426068	1.88921	Predicted intracellular proteins	Low tissue specificity		Group enriched	Thyroid, Rectum
A2CJ06	DYTN	age	0.0649138	0.00936854	6.92891	6.13688e-12	8	1592	0.232319	0.228461	0.0465378	0.0832898	1601	4.85275e-11	11.2121	Predicted intracellular proteins	Not detected
A0M8Q6	IGLC7	age	0.0457859	0.00944968	4.84523	1.38776e-06	8	1592	0.232221	0.228363	0.0272508	0.064321	1601	8.23181e-06	5.85768	Immunoglobulin genes, Predicted intracellular proteins, Predicted secreted proteins	Tissue enhanced	intestine: 86.7;lymphoid tissue: 101.3;salivary gland: 68.3;stomach 1: 110.2
Q8TDD5	MCOLN3	age	0.023536	0.00942593	2.49694	0.0126272	8	1592	0.231544	0.227682	0.00504748	0.0420246	1601	0.0417878	1.89869	Predicted membrane proteins, Transporters, Voltage-gated ion channels	Group enriched	adrenal gland: 42.4;epididymis: 13.8;parathyroid gland: 34.1
Q8WXW3	PIBF1	age	0.0615466	0.0094781	6.49355	1.11738e-10	8	1592	0.229806	0.225936	0.0429557	0.0801374	1601	8.42773e-10	9.9518	Disease related genes, Human disease related genes, Plasma proteins, Predicted intracellular proteins, Predicted secreted proteins	Low tissue specificity		Group enriched	Heart, Ovary
Q9HDC9	APMAP	age	-0.0301734	0.00945725	-3.1905	0.00144795	8	1592	0.22923	0.225357	-0.0487234	-0.0116234	1601	0.00594138	2.83925	Plasma proteins, Predicted intracellular proteins, Predicted membrane proteins	Tissue enhanced	liver: 306.2	Tissue enhanced	Thyroid
P06331	IGHV4-34	age	-0.0429208	0.0094238	-4.55451	5.6503e-06	8	1592	0.229025	0.225151	-0.0614052	-0.0244365	1601	3.18255e-05	5.24793	Immunoglobulin genes, Predicted secreted proteins	Tissue enriched	urinary bladder: 261.0	Group enriched	Gall bladder, Fat
P37837	TALDO1	age	-0.0357078	0.00944393	-3.78103	0.000161951	8	1592	0.22889	0.225015	-0.0542316	-0.0171839	1601	0.000778046	3.79062	Disease related genes, Enzymes, Human disease related genes, Metabolic proteins, Plasma proteins, Potential drug targets, Predicted intracellular proteins	Low tissue specificity		Low tissue specificity
Q99969	RARRES2	age	0.0462586	0.00941642	4.91255	9.91498e-07	8	1592	0.2283	0.224422	0.0277888	0.0647285	1601	5.94247e-06	6.00371	Plasma proteins, Predicted secreted proteins	Tissue enhanced	adrenal gland: 2325.9;choroid plexus: 1575.8;liver: 1945.9	Low tissue specificity
P36980	CFHR2	age	0.0496972	0.00943781	5.26576	1.58652e-07	8	1592	0.227946	0.224067	0.0311854	0.0682091	1601	1.01478e-06	6.79955	Plasma proteins, Predicted intracellular proteins, Predicted secreted proteins	Tissue enriched	liver: 1309.3	Tissue enhanced	Fat
Q9UQB9	AURKC	age	-0.0508635	0.00931236	-5.46193	5.45678e-08	8	1592	0.227844	0.223963	-0.0691292	-0.0325977	1601	3.5997e-07	7.26306	Disease related genes, Enzymes, Human disease related genes, Potential drug targets, Predicted intracellular proteins	Tissue enriched	testis: 45.2
A0A0C4DH34	IGHV4-28	age	0.0261617	0.00944415	2.77015	0.0056682	8	1592	0.227703	0.223822	0.0076374	0.0446859	1601	0.0206707	2.24655	Immunoglobulin genes, Predicted secreted proteins	Group enriched	intestine: 43.5;lymphoid tissue: 84.8;salivary gland: 38.5;stomach 1: 29.9;urinary bladder: 118.6	Group enriched	Lung, Esophagus
Q9UBE0	SAE1	age	0.0384939	0.0092992	4.13948	3.66317e-05	8	1592	0.227093	0.223209	0.0202539	0.0567338	1601	0.000190089	4.43614	Metabolic proteins, Predicted intracellular proteins	Low tissue specificity		Low tissue specificity
P12821	ACE	age	-0.0714964	0.00923458	-7.74224	1.72519e-14	8	1592	0.22689	0.223006	-0.0896096	-0.0533831	1601	1.47966e-13	13.7632	Candidate cardiovascular disease genes, CD markers, Disease related genes, Enzymes, FDA approved drug targets, Human disease related genes, Metabolic proteins, Plasma proteins, Predicted intracellular proteins, Predicted membrane proteins, Predicted secreted proteins	Tissue enhanced	intestine: 257.7;testis: 99.0	Group enriched	Duodenum, Small intestine
Q9Y274	ST3GAL6	age	0.0269143	0.00950466	2.8317	0.00468836	8	1592	0.2268	0.222914	0.00827139	0.0455573	1601	0.0174048	2.32898	Metabolic proteins, Predicted intracellular proteins, Predicted membrane proteins	Tissue enhanced	liver: 40.8	Group enriched	Spleen, Heart, Salivary gland
P51512	MMP16	age	0.0297337	0.00934387	3.18216	0.00149002	8	1592	0.225876	0.221986	0.0114061	0.0480613	1601	0.00609372	2.82681	Cancer-related genes, Enzymes, Predicted intracellular proteins, Predicted membrane proteins, Predicted secreted proteins	Tissue enhanced	brain: 5.4
P15814	IGLL1	age	0.0431655	0.00951984	4.53427	6.21268e-06	8	1592	0.225199	0.221306	0.0244928	0.0618383	1601	3.49212e-05	5.20672	CD markers, Disease related genes, Human disease related genes, Plasma proteins, Predicted intracellular proteins, Predicted secreted proteins	Group enriched	bone marrow: 69.3;testis: 24.5	Group enriched	Duodenum, Gall bladder, Fat
P28799	GRN	age	-0.0869856	0.00957612	-9.08359	3.02815e-19	8	1592	0.223068	0.219164	-0.105769	-0.0682024	1601	2.97221e-18	18.5188	Disease related genes, Human disease related genes, Plasma proteins, Predicted intracellular proteins, Predicted secreted proteins	Low tissue specificity		Group enriched	Spleen, Lung
Q10588	BST1	age	-0.0301061	0.00923692	-3.25932	0.00114035	8	1592	0.222776	0.21887	-0.0482239	-0.0119883	1601	0.00476336	2.94296	CD markers, Enzymes, FDA approved drug targets, Metabolic proteins, Plasma proteins, Predicted intracellular proteins	Group enriched	bone marrow: 138.1;intestine: 47.2	Group enriched	Duodenum, Endometrium, Smooth muscle
O43505	B4GAT1	age	-0.0793055	0.00942689	-8.41269	8.79083e-17	8	1592	0.218923	0.214998	-0.0977959	-0.0608151	1601	8.13244e-16	16.056	Disease related genes, Human disease related genes, Metabolic proteins, Plasma proteins, Predicted intracellular proteins	Tissue enhanced	brain: 199.4	Group enriched	Brain, Thyroid
Q96NZ9	PRAP1	age	0.0656389	0.0094389	6.95409	5.16187e-12	8	1592	0.218696	0.21477	0.047125	0.0841529	1601	4.09063e-11	11.2872	Predicted secreted proteins	Group enriched	intestine: 1103.8;liver: 653.6
Q8IWV2	CNTN4	age	-0.0692954	0.00940492	-7.36799	2.76918e-13	8	1592	0.218456	0.214528	-0.0877427	-0.050848	1601	2.29416e-12	12.5576	Disease related genes, Plasma proteins, Predicted intracellular proteins	Tissue enhanced	parathyroid gland: 21.8;retina: 19.2	Group enriched	Thyroid, Prostate
P22897	MRC1	age	0.0287447	0.00957463	3.00218	0.0027223	8	1592	0.214565	0.210618	0.00996453	0.047525	1601	0.0106289	2.56506	CD markers, FDA approved drug targets, Plasma proteins, Predicted membrane proteins	Tissue enhanced	lung: 118.5	Low tissue specificity
Q12841	FSTL1	age	-0.0482389	0.00941663	-5.12273	3.37849e-07	8	1592	0.21338	0.209427	-0.0667092	-0.0297686	1601	2.11402e-06	6.47128	Plasma proteins, Predicted intracellular proteins, Predicted secreted proteins	Low tissue specificity		Tissue enhanced	Gall bladder
Q68DQ2	CRYBG3	age	0.0320658	0.0095156	3.36981	0.000770168	8	1592	0.213258	0.209304	0.0134014	0.0507302	1601	0.00332363	3.11341	Predicted intracellular proteins	Low tissue specificity		Tissue enhanced	Testis
Q7Z7M8	B3GNT8	age	-0.0289845	0.00967331	-2.99633	0.00277473	8	1592	0.212994	0.209039	-0.0479582	-0.0100107	1601	0.0108182	2.55678	Metabolic proteins, Predicted intracellular proteins	Tissue enhanced	esophagus: 43.3;intestine: 19.2;vagina: 18.9	Group enriched	Duodenum, Rectum
P07339	CTSD	age	-0.0406337	0.00944811	-4.30072	1.80584e-05	8	1592	0.211784	0.207823	-0.0591657	-0.0221017	1601	9.69255e-05	4.74332	Cancer-related genes, Disease related genes, Enzymes, Human disease related genes, Metabolic proteins, Plasma proteins, Potential drug targets, Predicted intracellular proteins, Predicted secreted proteins	Low tissue specificity		Tissue enhanced	Heart
P0DJI8	SAA1	age	0.0600368	0.00961871	6.24166	5.53952e-10	8	1592	0.211622	0.20766	0.0411701	0.0789035	1601	4.07149e-09	9.25653	Disease related genes, Predicted secreted proteins	Tissue enriched	liver: 46934.0	Tissue enriched	Fat
P08123	COL1A2	age	-0.120541	0.00942824	-12.7851	1.06095e-35	8	1592	0.209749	0.205778	-0.139034	-0.102048	1601	1.35801e-34	34.9743	Cancer-related genes, Disease related genes, Human disease related genes, Plasma proteins, Predicted secreted proteins	Tissue enhanced	cervix: 1678.8;gallbladder: 1290.4;ovary: 1367.1;smooth muscle: 1307.1	Tissue enhanced	Ovary
P14209	CD99	age	-0.0525035	0.00945754	-5.5515	3.31287e-08	8	1592	0.209122	0.205148	-0.0710541	-0.033953	1601	2.21478e-07	7.4798	CD markers, Plasma proteins, Predicted intracellular proteins, Predicted membrane proteins	Low tissue specificity		Low tissue specificity
P13727	PRG2	age	-0.0350808	0.00948922	-3.69691	0.000225641	8	1592	0.209009	0.205034	-0.0536935	-0.0164681	1601	0.00105892	3.64658	FDA approved drug targets, Plasma proteins, Predicted secreted proteins	Tissue enriched	placenta: 2526.3	Group enriched	Duodenum, Placenta
P0DTE1	IGHV3-38-3	age	0.035715	0.0096376	3.7058	0.000217937	8	1592	0.206352	0.202364	0.0168113	0.0546187	1601	0.00102536	3.66167
A0A087WSZ0	IGKV1D-8	age	0.0307264	0.00947251	3.24374	0.00120416	8	1592	0.205954	0.201964	0.0121465	0.0493063	1601	0.00501269	2.91931	Immunoglobulin genes, Predicted secreted proteins	Tissue enriched	lymphoid tissue: 13.8	Tissue enriched	Thyroid
P01877	IGHA2	age	0.0881332	0.00945036	9.32591	3.55506e-20	8	1592	0.205168	0.201174	0.0695968	0.10667	1601	3.56288e-19	19.4492	Immunoglobulin genes, Plasma proteins, Predicted intracellular proteins, Predicted membrane proteins, Predicted secreted proteins	Tissue enriched	intestine: 562.7	Tissue enriched	Fallopian tube
P00390	GSR	age	-0.0783083	0.00956034	-8.19096	5.2612e-16	8	1592	0.200403	0.196385	-0.0970605	-0.0595561	1601	4.7783e-15	15.2789	Cancer-related genes, Disease related genes, Enzymes, FDA approved drug targets, Human disease related genes, Metabolic proteins, Plasma proteins, Predicted intracellular proteins	Low tissue specificity		Low tissue specificity
Q9H4A6	GOLPH3	age	0.023779	0.0095685	2.48513	0.0130525	8	1592	0.19614	0.1921	0.00501076	0.0425471	1601	0.0430132	1.88431	Predicted intracellular proteins	Low tissue specificity		Group enriched	Duodenum, Placenta
A0A0B4J1X5	IGHV3-74	age	-0.0503596	0.00972529	-5.17821	2.52553e-07	8	1592	0.193213	0.189159	-0.0694353	-0.0312839	1601	1.59581e-06	6.59765	Immunoglobulin genes, Predicted secreted proteins	Group enriched	esophagus: 84.4;salivary gland: 73.5;urinary bladder: 44.9	Tissue enhanced	Adrenal gland
Q6UB99	ANKRD11	age	-0.0328047	0.00979742	-3.3483	0.000832068	8	1592	0.193172	0.189118	-0.0520219	-0.0135875	1601	0.00356824	3.07984	Disease related genes, Human disease related genes, Predicted intracellular proteins	Low tissue specificity		Group enriched	Tonsil, Small intestine
Q03591	CFHR1	age	0.0500205	0.00937335	5.33646	1.08433e-07	8	1592	0.19036	0.186292	0.0316351	0.0684059	1601	7.03017e-07	6.96484	Cancer-related genes, Disease related genes, Human disease related genes, Plasma proteins, Predicted secreted proteins	Tissue enriched	liver: 2010.5	Tissue enhanced	Placenta
Q96S96	PEBP4	age	0.0447519	0.00948985	4.71576	2.61846e-06	8	1592	0.190033	0.185963	0.026138	0.0633658	1601	1.51862e-05	5.58195	Plasma proteins, Predicted intracellular proteins, Predicted secreted proteins	Tissue enhanced	epididymis: 373.3;skeletal muscle: 647.4;tongue: 557.9	Tissue enriched	Thyroid
A0A075B7D8	IGHV3OR15-7	age	0.0562648	0.00987791	5.69602	1.45807e-08	8	1592	0.188842	0.184766	0.0368897	0.0756399	1601	9.93594e-08	7.83622	Immunoglobulin genes, Predicted intracellular proteins	Group enriched	intestine: 2.0;stomach 1: 1.8
A8MQ27	NEURL1B	age	0.0255148	0.00984414	2.59188	0.00963271	8	1592	0.188414	0.184336	0.00620596	0.0448236	1601	0.0329542	2.01625	Enzymes, Metabolic proteins, Predicted intracellular proteins	Low tissue specificity		Group enriched	Small intestine, Adrenal gland
O95497	VNN1	age	0.0470976	0.00968573	4.86258	1.27312e-06	8	1592	0.188019	0.183938	0.0280995	0.0660957	1601	7.57639e-06	5.89513	Enzymes, Metabolic proteins, Plasma proteins, Predicted intracellular proteins	Group enriched	gallbladder: 86.2;intestine: 132.5;liver: 212.1	Tissue enriched	Small intestine
Q86YC2	PALB2	age	0.0393736	0.00970881	4.05545	5.24566e-05	8	1592	0.187982	0.183902	0.0203302	0.0584171	1601	0.000267016	4.2802	Cancer-related genes, Disease related genes, Human disease related genes, Predicted intracellular proteins	Low tissue specificity		Group enriched	Lung, Small intestine
Q8TDL5	BPIFB1	age	-0.0595948	0.00974266	-6.11689	1.1985e-09	8	1592	0.186258	0.182169	-0.0787046	-0.040485	1601	8.63489e-09	8.92136	Plasma proteins, Predicted secreted proteins	Group enriched	cervix: 546.4;salivary gland: 264.3;stomach 1: 499.1	Tissue enriched	Lung
Q15223	NECTIN1	age	-0.0247557	0.00963275	-2.56995	0.0102615	8	1592	0.186093	0.182003	-0.0436499	-0.00586152	1601	0.034833	1.98879	CD markers, Disease related genes, Human disease related genes, Plasma proteins, Predicted membrane proteins, Predicted secreted proteins	Tissue enhanced	esophagus: 125.1;skin 1: 130.9	Tissue enriched	Brain
P07998	RNASE1	age	0.0725261	0.00951129	7.62526	4.1629e-14	8	1592	0.185582	0.181489	0.0538701	0.0911821	1601	3.53443e-13	13.3806	Enzymes, Plasma proteins, Predicted intracellular proteins, Predicted secreted proteins	Tissue enriched	pancreas: 8831.6	Tissue enriched	Pancreas
P05186	ALPL	age	-0.137462	0.00962141	-14.2871	1.16619e-43	8	1592	0.181008	0.176892	-0.156334	-0.11859	1601	1.61964e-42	42.9332	Cancer-related genes, Disease related genes, Enzymes, Human disease related genes, Metabolic proteins, Plasma proteins, Potential drug targets, Predicted intracellular proteins, Predicted membrane proteins	Tissue enhanced	adrenal gland: 58.8	Group enriched	Brain, Adrenal gland
P80188	LCN2	age	0.0288973	0.00973136	2.96951	0.00302741	8	1592	0.17973	0.175608	0.00980971	0.047985	1601	0.0116826	2.51893	Candidate cardiovascular disease genes, Plasma proteins, Predicted secreted proteins	Tissue enhanced	bone marrow: 2741.6;gallbladder: 2147.7;salivary gland: 1269.8	Group enriched	Gall bladder, Thyroid
P01860	IGHG3	age	0.0262633	0.00981181	2.6767	0.00751146	8	1592	0.17727	0.173135	0.00701784	0.0455087	1601	0.0265951	2.12428	Immunoglobulin genes, Predicted intracellular proteins, Predicted membrane proteins, Predicted secreted proteins	Tissue enriched	lymphoid tissue: 904.5
P06310	IGKV2-30	age	0.0695709	0.00984071	7.0697	2.31533e-12	8	1592	0.175441	0.171297	0.0502688	0.088873	1601	1.85769e-11	11.6354	Immunoglobulin genes, Predicted secreted proteins	Tissue enhanced	intestine: 607.7;lymphoid tissue: 581.4;stomach 1: 313.6	Low tissue specificity
Q96JI7	SPG11	age	0.0418262	0.00982745	4.25606	2.202e-05	8	1592	0.173373	0.169219	0.0225501	0.0611023	1601	0.000116814	4.65718	Disease related genes, Human disease related genes, Predicted intracellular proteins, Predicted membrane proteins	Low tissue specificity		Low tissue specificity
P18669	PGAM1	age	-0.0279816	0.00994237	-2.81438	0.0049472	8	1592	0.169472	0.165298	-0.0474831	-0.00848013	1601	0.0182543	2.30564	Candidate cardiovascular disease genes, Enzymes, Metabolic proteins, Plasma proteins, Predicted intracellular proteins	Low tissue specificity		Low tissue specificity
P22455	FGFR4	age	0.0860985	0.00982731	8.76114	4.84953e-18	8	1592	0.166301	0.162111	0.0668227	0.105374	1601	4.60706e-17	17.3143	Cancer-related genes, CD markers, Disease related genes, Enzymes, FDA approved drug targets, Plasma proteins, Predicted intracellular proteins, Predicted membrane proteins, RAS pathway related proteins, Transporters	Tissue enhanced	liver: 80.5;lung: 63.4
P10586	PTPRF	age	-0.0245627	0.00986553	-2.48975	0.0128847	8	1592	0.165054	0.160858	-0.0439135	-0.00521191	1601	0.0425755	1.88993	Disease related genes, Enzymes, Plasma proteins, Potential drug targets, Predicted intracellular proteins, Predicted membrane proteins	Low tissue specificity		Tissue enhanced	Placenta
P0DJI9	SAA2	age	0.0329097	0.00993668	3.31194	0.000947282	8	1592	0.162731	0.158523	0.0134193	0.0524	1601	0.00402917	3.02352	Disease related genes, Predicted secreted proteins	Tissue enriched	liver: 35358.8	Tissue enriched	Fat
P23083	IGHV1-2	age	-0.0367066	0.0100165	-3.66461	0.000255836	8	1592	0.16236	0.158151	-0.0563535	-0.0170597	1601	0.00119042	3.59204	Immunoglobulin genes, Predicted secreted proteins	Tissue enhanced	intestine: 445.0;lymphoid tissue: 1121.8
P01876	IGHA1	age	0.0813568	0.00993506	8.18887	5.34972e-16	8	1592	0.155072	0.150826	0.0618697	0.100844	1601	4.85467e-15	15.2717	Disease related genes, Immunoglobulin genes, Predicted intracellular proteins, Predicted membrane proteins, Predicted secreted proteins	Tissue enhanced	intestine: 7198.9;salivary gland: 4545.3;stomach 1: 6480.0	Low tissue specificity
P20742	PZP	age	0.040431	0.0102063	3.96138	7.78083e-05	8	1592	0.153858	0.149606	0.0204118	0.0604502	1601	0.000388296	4.10897	Cancer-related genes, Plasma proteins, Predicted secreted proteins	Tissue enriched	liver: 79.0	Group enriched	Placenta, Fat
Q2M1V0	ISX	age	0.0419997	0.00994555	4.22296	2.54755e-05	8	1592	0.153765	0.149512	0.0224919	0.0615074	1601	0.000134428	4.59388	Predicted intracellular proteins, Transcription factors	Tissue enriched	intestine: 36.4
Q92859	NEO1	age	-0.0601401	0.00984207	-6.11051	1.24621e-09	8	1592	0.151841	0.147579	-0.0794449	-0.0408353	1601	8.95505e-09	8.90441	Cancer-related genes, Plasma proteins, Predicted membrane proteins	Low tissue specificity		Tissue enriched	Brain
A0A075B6J9	IGLV2-18	age	0.029261	0.0100604	2.90852	0.00368176	8	1592	0.151755	0.147492	0.00952792	0.0489941	1601	0.013981	2.43394	Immunoglobulin genes, Predicted secreted proteins	Tissue enhanced	intestine: 261.4;lymphoid tissue: 217.0	Group enriched	Gall bladder, Fat
Q9NPG4	PCDH12	age	-0.0783213	0.00990145	-7.91008	4.77334e-15	8	1592	0.149933	0.145661	-0.0977425	-0.0589	1601	4.18921e-14	14.3212	Disease related genes, Human disease related genes, Plasma proteins, Predicted membrane proteins, Predicted secreted proteins	Tissue enhanced	placenta: 29.2	Group enriched	Liver, Spleen, Placenta
A0A0C4DH41	IGHV4-61	age	-0.043001	0.00978957	-4.39253	1.19432e-05	8	1592	0.148857	0.14458	-0.0622028	-0.0237992	1601	6.5517e-05	4.92288	Immunoglobulin genes, Predicted secreted proteins	Tissue enhanced	intestine: 199.2;lymphoid tissue: 373.6;stomach 1: 138.8
Q9BXJ4	C1QTNF3	age	-0.114587	0.00998407	-11.4769	2.37238e-29	8	1592	0.148334	0.144054	-0.13417	-0.0950033	1601	2.75619e-28	28.6248	Plasma proteins, Predicted secreted proteins	Tissue enhanced	esophagus: 32.1;salivary gland: 50.7	Tissue enriched	Esophagus
P35270	SPR	age	0.0317623	0.0101179	3.13922	0.00172506	8	1592	0.148156	0.143875	0.0119165	0.0516081	1601	0.00699225	2.7632	Disease related genes, Enzymes, Human disease related genes, Metabolic proteins, Plasma proteins, Potential drug targets, Predicted intracellular proteins	Low tissue specificity		Low tissue specificity
Q9BQE5	APOL2	age	0.0734488	0.00999296	7.35005	3.15349e-13	8	1592	0.145915	0.141623	0.053848	0.0930495	1601	2.60466e-12	12.5012	Cancer-related genes, Human disease related genes, Plasma proteins, Predicted intracellular proteins, Predicted membrane proteins	Low tissue specificity		Group enriched	Lung, Small intestine
P0DP01	IGHV1-8	age	-0.0244123	0.00982436	-2.48488	0.0130617	8	1592	0.142389	0.13808	-0.0436824	-0.00514227	1601	0.0430306	1.884
A0A075B7E8	IGHV3OR16-13	age	0.035503	0.00976664	3.63513	0.000286674	8	1592	0.142382	0.138072	0.0163462	0.0546599	1601	0.00132378	3.54261	Immunoglobulin genes, Predicted intracellular proteins	Tissue enhanced	intestine: 6.3;lymphoid tissue: 10.0;stomach 1: 4.0
Q07954	LRP1	age	-0.0301302	0.00982768	-3.06585	0.00220702	8	1592	0.136264	0.131923	-0.0494068	-0.0108537	1601	0.00875767	2.65619	Candidate cardiovascular disease genes, CD markers, Disease related genes, Human disease related genes, Plasma proteins, Potential drug targets, Predicted intracellular proteins, Predicted membrane proteins, Transporters	Tissue enhanced	adipose tissue: 105.5	Tissue enhanced	Brain
Q9BXY5	CAPS2	age	0.0406849	0.0100933	4.03086	5.81977e-05	8	1592	0.135865	0.131522	0.0208872	0.0604825	1601	0.000294323	4.23509	Predicted intracellular proteins	Tissue enhanced	retina: 9.8
Q9NP80	PNPLA8	age	0.0429932	0.0100779	4.2661	2.10628e-05	8	1592	0.135113	0.130767	0.0232259	0.0627604	1601	0.000112226	4.67648	Disease related genes, Enzymes, Human disease related genes, Metabolic proteins, Potential drug targets, Predicted intracellular proteins, Predicted membrane proteins	Low tissue specificity		Tissue enhanced	Brain
Q96KG7	MEGF10	age	-0.0699715	0.00995069	-7.03182	3.01493e-12	8	1592	0.134732	0.130384	-0.0894893	-0.0504536	1601	2.41195e-11	11.5207	Disease related genes, Human disease related genes, Predicted intracellular proteins, Predicted membrane proteins	Tissue enhanced	brain: 12.9;retina: 7.8	Tissue enriched	Brain
A0A0C4DH24	IGKV6-21	age	0.0265505	0.0101234	2.62268	0.00880731	8	1592	0.1336	0.129246	0.00669388	0.0464071	1601	0.0305603	2.05516	Immunoglobulin genes, Predicted secreted proteins	Tissue enhanced	intestine: 93.7;lymphoid tissue: 136.6	Group enriched	Urinary bladder, Fat, Adrenal gland
Q14697	GANAB	age	-0.0338692	0.00991122	-3.41726	0.000648491	8	1592	0.129313	0.124937	-0.0533096	-0.0144287	1601	0.00283204	3.1881	Disease related genes, Enzymes, FDA approved drug targets, Human disease related genes, Metabolic proteins, Plasma proteins, Predicted intracellular proteins	Low tissue specificity		Low tissue specificity
O15335	CHAD	age	-0.118202	0.00989615	-11.9442	1.48432e-31	8	1592	0.127359	0.122974	-0.137613	-0.0987909	1601	1.77924e-30	30.8285	Plasma proteins, Predicted intracellular proteins, Predicted secreted proteins	Tissue enhanced	brain: 33.9;liver: 35.4;pancreas: 31.6	Group enriched	Salivary gland, Adrenal gland
Q5VTR2	RNF20	age	0.0663573	0.0101033	6.56791	6.88956e-11	8	1592	0.127038	0.122652	0.0465402	0.0861744	1601	5.22518e-10	10.1618	Enzymes, Metabolic proteins, Predicted intracellular proteins	Low tissue specificity		Low tissue specificity
A0A0C4DH39	IGHV1-58	age	-0.0254257	0.00998828	-2.54556	0.011004	8	1592	0.126305	0.121914	-0.0450173	-0.00583416	1601	0.0370319	1.95845	Immunoglobulin genes, Predicted secreted proteins	Group enriched	lymphoid tissue: 49.5;urinary bladder: 197.8	Group enriched	Fat, Lymph node, Adrenal gland
Q63HK5	TSHZ3	age	0.0567016	0.00989474	5.73048	1.19553e-08	8	1592	0.125051	0.120654	0.0372935	0.0761097	1601	8.17744e-08	7.92244	Disease related genes, Predicted intracellular proteins, Transcription factors	Tissue enhanced	ovary: 31.8	Group enriched	Endometrium, Prostate
O95477	ABCA1	age	0.0383944	0.0100739	3.81127	0.000143519	8	1592	0.123543	0.119139	0.0186349	0.0581539	1601	0.000693149	3.84309	Disease related genes, Enzymes, FDA approved drug targets, Human disease related genes, Metabolic proteins, Plasma proteins, Predicted intracellular proteins, Predicted membrane proteins, Transporters	Low tissue specificity		Group enriched	Tonsil, Placenta, Salivary gland
Q13939	CCIN	age	0.0450547	0.00995583	4.52546	6.47356e-06	8	1592	0.120448	0.116028	0.0255268	0.0645827	1601	3.63316e-05	5.18886	Predicted intracellular proteins	Tissue enriched	testis: 72.6	Group enriched	Testis, Small intestine
Q96BZ4	PLD4	age	-0.0897762	0.0101542	-8.8413	2.45394e-18	8	1592	0.119772	0.115348	-0.109693	-0.0698592	1601	2.35785e-17	17.6101	Enzymes, Predicted intracellular proteins, Predicted membrane proteins	Tissue enhanced	bone marrow: 13.2;brain: 15.6;lymphoid tissue: 11.0	Group enriched	Tonsil, Duodenum, Pancreas
P01772	IGHV3-33	age	-0.0342917	0.0100676	-3.40615	0.000675255	8	1592	0.118993	0.114566	-0.0540388	-0.0145446	1601	0.00293486	3.17053	Immunoglobulin genes, Predicted secreted proteins	Tissue enhanced	intestine: 1029.4;lymphoid tissue: 2300.1;stomach 1: 1727.2
P54802	NAGLU	age	0.0332149	0.0099058	3.35308	0.000817925	8	1592	0.117072	0.112636	0.0137851	0.0526447	1601	0.00351525	3.08729	Disease related genes, Enzymes, Human disease related genes, Metabolic proteins, Plasma proteins, Potential drug targets, Predicted intracellular proteins	Low tissue specificity		Low tissue specificity
Q16394	EXT1	age	-0.0540533	0.00994345	-5.43607	6.29366e-08	8	1592	0.117011	0.112574	-0.073557	-0.0345497	1601	4.13433e-07	7.2011	Cancer-related genes, Disease related genes, Enzymes, Human disease related genes, Metabolic proteins, Potential drug targets, Predicted membrane proteins	Low tissue specificity		Tissue enhanced	Lung
P49913	CAMP	age	0.0461424	0.0100475	4.59241	4.72616e-06	8	1592	0.116225	0.111784	0.0264346	0.0658503	1601	2.67857e-05	5.32549	Plasma proteins, Predicted secreted proteins, Transporters	Tissue enriched	bone marrow: 2882.0
P41229	KDM5C	age	0.0396182	0.0103859	3.8146	0.000141618	8	1592	0.116146	0.111705	0.0192466	0.0599898	1601	0.000684871	3.84888	Cancer-related genes, Disease related genes, Enzymes, Human disease related genes, Plasma proteins, Potential drug targets, Predicted intracellular proteins, Transcription factors	Low tissue specificity		Group enriched	Testis, Pancreas
Q6ZV73	FGD6	age	0.0524595	0.00984628	5.32785	1.13609e-07	8	1592	0.115959	0.111517	0.0331464	0.0717725	1601	7.35177e-07	6.94459	Predicted intracellular proteins	Low tissue specificity		Tissue enhanced	Pancreas
Q9HCU0	CD248	age	-0.0449878	0.0100359	-4.48268	7.89795e-06	8	1592	0.11581	0.111367	-0.0646728	-0.0253028	1601	4.3965e-05	5.10249	CD markers, Predicted membrane proteins	Tissue enhanced	adipose tissue: 229.8;breast: 150.5	Group enriched	Placenta, Fat
P13489	RNH1	age	-0.0357699	0.0102298	-3.49663	0.000484114	8	1592	0.115609	0.111165	-0.0558353	-0.0157046	1601	0.00217137	3.31505	Plasma proteins, Predicted intracellular proteins	Low tissue specificity		Low tissue specificity
P28827	PTPRM	age	-0.0610724	0.0101575	-6.01253	2.26064e-09	8	1592	0.115397	0.110952	-0.0809959	-0.0411489	1601	1.60236e-08	8.64577	Enzymes, Plasma proteins, Predicted intracellular proteins, Predicted membrane proteins	Low tissue specificity		Group enriched	Duodenum, Heart
Q6NX45	ZNF774	age	0.0374557	0.0102898	3.64006	0.000281288	8	1592	0.114656	0.110207	0.0172726	0.0576387	1601	0.00130064	3.55085	Predicted intracellular proteins, Transcription factors	Low tissue specificity
A1IGU5	ARHGEF37	age	0.0556364	0.0101998	5.45463	5.68141e-08	8	1592	0.113532	0.109078	0.0356299	0.0756429	1601	3.74112e-07	7.24554	Predicted intracellular proteins	Low tissue specificity		Group enriched	Duodenum, Salivary gland
P60985	KRTDAP	age	0.0298024	0.0101956	2.92306	0.00351505	8	1592	0.112961	0.108504	0.00980414	0.0498006	1601	0.0133944	2.45407	Plasma proteins, Predicted secreted proteins	Group enriched	skin 1: 5957.2;vagina: 1682.9	Group enriched	Tonsil, Esophagus, Fat
Q9Y2I9	TBC1D30	age	0.0314979	0.0101401	3.10627	0.00192805	8	1592	0.112071	0.107609	0.0116086	0.0513872	1601	0.00772916	2.71488	Predicted intracellular proteins, Predicted membrane proteins	Tissue enhanced	pancreas: 11.6	Group enriched	Pancreas, Salivary gland
Q6UXM1	LRIG3	age	0.0494768	0.0100994	4.89898	1.06142e-06	8	1592	0.1116	0.107135	0.0296672	0.0692864	1601	6.35111e-06	5.97411	Cancer-related genes, Predicted intracellular proteins, Predicted membrane proteins	Low tissue specificity		Group enriched	Duodenum, Adrenal gland
Q10713	PMPCA	age	-0.0335596	0.0101159	-3.31752	0.000928671	8	1592	0.109796	0.105322	-0.0534014	-0.0137178	1601	0.00395616	3.03214	Disease related genes, Enzymes, Human disease related genes, Metabolic proteins, Potential drug targets, Predicted intracellular proteins	Low tissue specificity		Tissue enhanced	Heart
P24387	CRHBP	age	-0.0497516	0.0102841	-4.83772	1.44048e-06	8	1592	0.107312	0.102826	-0.0699234	-0.0295798	1601	8.53061e-06	5.84149	Plasma proteins, Predicted secreted proteins	Tissue enhanced	brain: 48.2;liver: 161.5	Group enriched	Liver, Brain
Q9BXT5	TEX15	age	0.0326228	0.0101817	3.20408	0.00138178	8	1592	0.104191	0.0996891	0.012652	0.0525937	1601	0.00568719	2.85956	Disease related genes, Human disease related genes, Predicted intracellular proteins	Group enriched	endometrium 1: 6.5;smooth muscle: 5.1;testis: 11.8	Tissue enriched	Heart
Q9UM47	NOTCH3	age	-0.0444466	0.00998817	-4.44993	9.18644e-06	8	1592	0.101903	0.0973898	-0.064038	-0.0248553	1601	5.08273e-05	5.03685	Cancer-related genes, Disease related genes, Human disease related genes, Plasma proteins, Predicted intracellular proteins, Predicted membrane proteins	Low tissue specificity		Group enriched	Lung, Placenta
Q15828	CST6	age	0.0900005	0.0102563	8.77518	4.30596e-18	8	1592	0.101107	0.0965896	0.0698833	0.110118	1601	4.10135e-17	17.3659	Cancer-related genes, Disease related genes, Human disease related genes, Plasma proteins, Predicted secreted proteins	Tissue enriched	skin 1: 738.0	Tissue enriched	Ovary
Q92887	ABCC2	age	0.0421991	0.0102442	4.11931	3.99523e-05	8	1592	0.100201	0.0956791	0.0221056	0.0622927	1601	0.00020683	4.39846	Cancer-related genes, Disease related genes, Enzymes, FDA approved drug targets, Human disease related genes, Metabolic proteins, Plasma proteins, Predicted membrane proteins, Transporters	Tissue enhanced	intestine: 39.1;liver: 118.0
Q92496	CFHR4	age	0.0349773	0.0101925	3.43166	0.000615258	8	1592	0.0982072	0.0936755	0.0149851	0.0549695	1601	0.00270308	3.21094	Plasma proteins, Predicted secreted proteins	Tissue enriched	liver: 98.6	Group enriched	Spleen, Placenta, Fat, Adrenal gland
Q13232	NME3	age	-0.0277115	0.0101947	-2.71823	0.00663438	8	1592	0.0981712	0.0936394	-0.0477079	-0.00771509	1601	0.0237199	2.1782	Enzymes, Metabolic proteins, Plasma proteins, Predicted intracellular proteins	Low tissue specificity		Low tissue specificity
P30530	AXL	age	-0.0374587	0.0101869	-3.67715	0.00024369	8	1592	0.0969702	0.0924324	-0.0574398	-0.0174776	1601	0.00114021	3.61316	Disease related genes, Enzymes, FDA approved drug targets, Plasma proteins, Predicted membrane proteins	Low tissue specificity		Group enriched	Spleen, Duodenum
Q96JM2	ZNF462	age	0.0266694	0.0103267	2.58256	0.0098956	8	1592	0.0967519	0.092213	0.00641399	0.0469249	1601	0.0337375	2.00456	Disease related genes, Human disease related genes, Plasma proteins, Predicted intracellular proteins, Transcription factors	Low tissue specificity		Group enriched	Tonsil, Heart
Q86UN3	RTN4RL2	age	0.045711	0.0102384	4.46467	8.58349e-06	8	1592	0.0966255	0.0920859	0.0256289	0.0657932	1601	4.75875e-05	5.06634	Plasma proteins, Predicted intracellular proteins	Group enriched	brain: 35.2;liver: 39.7;thyroid gland: 29.5	Tissue enriched	Thyroid
Q8IZF2	ADGRF5	age	-0.0367541	0.0102198	-3.59636	0.000332554	8	1592	0.0941257	0.0895735	-0.0567998	-0.0167084	1601	0.00152279	3.47814	G-protein coupled receptors, Plasma proteins, Predicted membrane proteins	Tissue enhanced	lung: 102.7	Group enriched	Brain, Kidney
Q86UL8	MAGI2	age	0.0725121	0.0101412	7.15027	1.31495e-12	8	1592	0.0925149	0.0879547	0.0526206	0.0924035	1601	1.06678e-11	11.8811	Disease related genes, Human disease related genes, Potential drug targets, Predicted intracellular proteins, Transporters	Tissue enhanced	brain: 26.8	Tissue enriched	Brain
Q9UPY5	SLC7A11	age	0.0498833	0.0102166	4.88259	1.15214e-06	8	1592	0.0897938	0.0852199	0.029844	0.0699226	1601	6.88641e-06	5.93849	FDA approved drug targets, Metabolic proteins, Plasma proteins, Predicted membrane proteins, Transporters	Tissue enhanced	brain: 13.1	Group enriched	Brain, Adrenal gland
P78563	ADARB1	age	0.0492247	0.0104812	4.69647	2.87452e-06	8	1592	0.0895204	0.0849452	0.0286663	0.0697831	1601	1.66097e-05	5.54143	Disease related genes, Enzymes, Human disease related genes, Plasma proteins, Potential drug targets, Predicted intracellular proteins	Tissue enhanced	urinary bladder: 57.0	Low tissue specificity
Q6DN14	MCTP1	age	0.0619999	0.0102005	6.07814	1.51865e-09	8	1592	0.0881903	0.0836084	0.0419921	0.0820076	1601	1.08557e-08	8.81854	Predicted intracellular proteins, Predicted membrane proteins	Tissue enhanced	bone marrow: 44.8	Tissue enriched	Brain
P55285	CDH6	age	-0.0354213	0.0102062	-3.47056	0.000533248	8	1592	0.0877426	0.0831584	-0.0554404	-0.0154022	1601	0.0023723	3.27307	Plasma proteins, Predicted membrane proteins	Tissue enhanced	kidney: 14.3	Group enriched	Gall bladder, Fallopian tube, Kidney
O15394	NCAM2	age	-0.0297122	0.01028	-2.8903	0.00390094	8	1592	0.0869969	0.0824089	-0.0498759	-0.00954848	1601	0.0147468	2.40883	Plasma proteins, Predicted membrane proteins	Tissue enhanced	adrenal gland: 11.6;brain: 40.2
Q9UBG0	MRC2	age	-0.0825811	0.0101582	-8.12948	8.57579e-16	8	1592	0.0849119	0.0803135	-0.102506	-0.0626562	1601	7.73092e-15	15.0667	CD markers, Predicted intracellular proteins, Predicted membrane proteins	Low tissue specificity		Tissue enhanced	Gall bladder
P02461	COL3A1	age	-0.0595186	0.0100056	-5.94852	3.32014e-09	8	1592	0.0843205	0.0797191	-0.0791441	-0.039893	1601	2.3337e-08	8.47884	Disease related genes, FDA approved drug targets, Human disease related genes, Plasma proteins, Predicted intracellular proteins, Predicted secreted proteins	Tissue enhanced	cervix: 2284.1;gallbladder: 2022.4;placenta: 1914.8;smooth muscle: 2059.5	Tissue enhanced	Smooth muscle
Q7RTU0	TCF24	age	0.0271564	0.0103534	2.62295	0.00880042	8	1592	0.0836836	0.079079	0.0068487	0.0474641	1601	0.0305461	2.0555	Predicted intracellular proteins	Tissue enhanced	kidney: 1.0;testis: 1.4
O75340	PDCD6	age	-0.0799169	0.0103531	-7.71909	2.05569e-14	8	1592	0.0822043	0.0775923	-0.100224	-0.0596096	1601	1.76174e-13	13.687	Plasma proteins, Predicted intracellular proteins, Transporters	Low tissue specificity		Low tissue specificity
O75015	FCGR3B	age	0.0272913	0.0103602	2.63425	0.00851418	8	1592	0.0821399	0.0775275	0.00697024	0.0476124	1601	0.029656	2.06986	CD markers, FDA approved drug targets, Human disease related genes, Plasma proteins, Predicted intracellular proteins, Predicted membrane proteins, Predicted secreted proteins, Transporters	Tissue enhanced	bone marrow: 32.5;lymphoid tissue: 79.0
B4DXR9	ZNF732	age	0.0391837	0.0103142	3.799	0.000150747	8	1592	0.081581	0.0769659	0.0189528	0.0594147	1601	0.000726134	3.82175	Predicted intracellular proteins, Transcription factors	Low tissue specificity
Q6AHZ1	ZNF518A	age	0.0282772	0.0103167	2.74091	0.00619541	8	1592	0.0815192	0.0769037	0.00804141	0.0485129	1601	0.0223255	2.20793	Predicted intracellular proteins, Transcription factors	Low tissue specificity		Tissue enriched	Duodenum
P35613	BSG	age	-0.0773869	0.0102814	-7.52689	8.65128e-14	8	1592	0.0792219	0.0745949	-0.0975534	-0.0572204	1601	7.28865e-13	13.0629	Blood group antigen proteins, CD markers, Predicted intracellular proteins, Predicted membrane proteins, Transporters	Low tissue specificity		Group enriched	Heart, Placenta
P02144	MB	age	0.06287	0.0103199	6.09212	1.39452e-09	8	1592	0.0778529	0.073219	0.042628	0.083112	1601	9.9914e-09	8.85558	Candidate cardiovascular disease genes, FDA approved drug targets, Plasma proteins, Predicted intracellular proteins, Transporters	Group enriched	heart muscle: 12732.9;skeletal muscle: 39294.3;tongue: 27932.7	Tissue enriched	Heart
Q8WUX9	CHMP7	age	0.024824	0.0101995	2.43383	0.0150492	8	1592	0.0777686	0.0731343	0.00481805	0.0448299	1601	0.0486552	1.82249	Predicted intracellular proteins	Tissue enhanced	lymphoid tissue: 31.9	Tissue enhanced	Brain
P19021	PAM	age	-0.0383394	0.0102505	-3.74024	0.000190363	8	1592	0.0764523	0.0718113	-0.0584454	-0.0182335	1601	0.000902266	3.72042	Enzymes, Metabolic proteins, Plasma proteins, Predicted intracellular proteins, Predicted membrane proteins, Predicted secreted proteins	Tissue enhanced	heart muscle: 1508.7	Group enriched	Heart, Salivary gland, Adrenal gland
P08263	GSTA1	age	0.0611826	0.0106935	5.72147	1.25938e-08	8	1592	0.0763078	0.0716661	0.0402078	0.0821575	1601	8.60339e-08	7.89984	Enzymes, Metabolic proteins, Plasma proteins, Predicted intracellular proteins	Tissue enhanced	adrenal gland: 887.8;kidney: 909.2;liver: 2530.1	Group enriched	Liver, Testis, Kidney, Adrenal gland
P10645	CHGA	age	-0.0265334	0.0100628	-2.63679	0.00845098	8	1592	0.0746372	0.0699872	-0.0462711	-0.00679571	1601	0.029464	2.07309	Cancer-related genes, Candidate cardiovascular disease genes, Plasma proteins, Predicted intracellular proteins	Tissue enriched	parathyroid gland: 6356.0	Group enriched	Duodenum, Rectum, Adrenal gland
Q9UHG0	DCDC2	age	0.0302794	0.0103712	2.91956	0.0035546	8	1592	0.0742831	0.0696313	0.00993668	0.0506221	1601	0.013531	2.44921	Disease related genes, Human disease related genes, Plasma proteins, Predicted intracellular proteins	Tissue enhanced	choroid plexus: 20.1;kidney: 22.6;pancreas: 25.5	Group enriched	Gall bladder, Fallopian tube, Kidney, Pancreas
P28329	CHAT	age	0.0418791	0.0102281	4.0945	4.44315e-05	8	1592	0.07357	0.0689146	0.0218171	0.0619411	1601	0.000228505	4.35231	Disease related genes, Enzymes, Human disease related genes, Metabolic proteins, Potential drug targets, Predicted intracellular proteins	Tissue enhanced	brain: 1.5;placenta: 5.3	Group enriched	Brain, Placenta
Q7Z3E2	CCDC186	age	0.0472307	0.0103032	4.58407	4.9161e-06	8	1592	0.0721129	0.0674501	0.0270214	0.06744	1601	2.77902e-05	5.30838	Predicted intracellular proteins	Low tissue specificity		Group enriched	Duodenum, Small intestine
O75037	KIF21B	age	0.0618748	0.0105187	5.88239	4.91938e-09	8	1592	0.0717325	0.0670679	0.0412429	0.0825067	1601	3.44011e-08	8.30809	Plasma proteins, Predicted intracellular proteins	Tissue enhanced	bone marrow: 33.8;brain: 19.5;retina: 20.8	Tissue enriched	Brain
Q7L1S5	CHST9	age	0.0498077	0.010455	4.76399	2.07073e-06	8	1592	0.0707101	0.0660403	0.0293006	0.0703148	1601	1.21123e-05	5.68388	Metabolic proteins, Predicted intracellular proteins, Predicted membrane proteins	Tissue enhanced	salivary gland: 13.4	Group enriched	Duodenum, Placenta
Q9BVC3	DSCC1	age	-0.0381941	0.0101126	-3.77687	0.000164652	8	1592	0.0684656	0.0637845	-0.0580296	-0.0183587	1601	0.000790329	3.78343	Predicted intracellular proteins	Tissue enhanced	lymphoid tissue: 9.6	Group enriched	Brain, Lung, Testis
Q5JVG8	ZNF506	age	0.0448439	0.0105638	4.24505	2.3116e-05	8	1592	0.0684636	0.0637825	0.0241235	0.0655643	1601	0.000122332	4.63609	Predicted intracellular proteins, Transcription factors	Low tissue specificity
Q9UMS4	PRPF19	age	0.0333215	0.0104169	3.1988	0.00140718	8	1592	0.0679436	0.0632599	0.0128893	0.0537538	1601	0.00578518	2.85165	Enzymes, Plasma proteins, Predicted intracellular proteins	Low tissue specificity		Low tissue specificity
Q86UN6	AKAP14	age	0.0366079	0.0104744	3.49497	0.000487104	8	1592	0.0661332	0.0614404	0.0160627	0.057153	1601	0.00218299	3.31238	Predicted intracellular proteins	Group enriched	choroid plexus: 75.1;fallopian tube: 42.5;testis: 81.5	Tissue enriched	Fallopian tube
Q9Y4R8	TELO2	age	0.0472371	0.0102747	4.59743	4.6152e-06	8	1592	0.0654605	0.0607644	0.0270838	0.0673905	1601	2.62111e-05	5.33581	Disease related genes, Human disease related genes, Predicted intracellular proteins, Predicted membrane proteins	Low tissue specificity		Tissue enhanced	Spleen
A0A075B7D4	IGKV1OR2-108	age	0.0319076	0.0105952	3.01152	0.0026404	8	1592	0.0653493	0.0606526	0.0111256	0.0526896	1601	0.010346	2.57833	Immunoglobulin genes, Predicted intracellular proteins	Tissue enhanced	intestine: 36.8;lymphoid tissue: 54.9
Q8N0T1	RBIS	age	-0.0425639	0.0104722	-4.06447	5.04892e-05	8	1592	0.0648052	0.0601057	-0.0631046	-0.0220232	1601	0.000257841	4.2968	Predicted intracellular proteins	Low tissue specificity		Tissue enriched	Tonsil
Q9BSM1	PCGF1	age	0.0418767	0.0104737	3.99828	6.67245e-05	8	1592	0.0621525	0.0574397	0.021333	0.0624203	1601	0.000335277	4.17571	Predicted intracellular proteins	Low tissue specificity		Group enriched	Placenta, Lymph node
P11021	HSPA5	age	-0.0461669	0.0105045	-4.39498	1.18109e-05	8	1592	0.0621493	0.0574365	-0.0667709	-0.0255629	1601	6.48752e-05	4.92772	Disease related genes, Enzymes, Plasma proteins, Potential drug targets, Predicted intracellular proteins, Transporters	Low tissue specificity		Low tissue specificity
O60312	ATP10A	age	0.0421018	0.0105829	3.97827	7.25337e-05	8	1592	0.0610702	0.0563519	0.0213438	0.0628597	1601	0.000363299	4.13946	Enzymes, Metabolic proteins, Predicted membrane proteins, Transporters	Low tissue specificity
P48637	GSS	age	-0.0506034	0.0104791	-4.82899	1.50409e-06	8	1592	0.060564	0.0558432	-0.0711576	-0.0300491	1601	8.87853e-06	5.82273	Disease related genes, Enzymes, FDA approved drug targets, Human disease related genes, Metabolic proteins, Plasma proteins, Predicted intracellular proteins	Low tissue specificity
Q2LD37	BLTP1	age	-0.0300235	0.0104485	-2.87348	0.00411368	8	1592	0.060418	0.0556965	-0.0505177	-0.00952924	1601	0.0154602	2.38577	Disease related genes, Human disease related genes, Plasma proteins, Predicted intracellular proteins, Predicted membrane proteins	Low tissue specificity		Tissue enhanced	Duodenum
Q9NVF9	ETNK2	age	0.0427824	0.0106037	4.03468	5.72696e-05	8	1592	0.0601735	0.0554508	0.0219838	0.063581	1601	0.000290032	4.24208	Enzymes, Metabolic proteins, Predicted intracellular proteins	Tissue enhanced	kidney: 103.4;liver: 227.8;testis: 121.5	Group enriched	Liver, Gall bladder
A1L4H1	SSC5D	age	0.0406716	0.0105045	3.87182	0.000112395	8	1592	0.0596864	0.0549612	0.0200675	0.0612757	1601	0.000551096	3.94925	Predicted intracellular proteins, Predicted secreted proteins	Tissue enhanced	endometrium 1: 38.3	Tissue enhanced	Gall bladder
Q08345	DDR1	age	0.0479182	0.0104416	4.58915	4.79951e-06	8	1592	0.0595571	0.0548313	0.0274374	0.068399	1601	2.71591e-05	5.3188	CD markers, Enzymes, Predicted intracellular proteins, Predicted membrane proteins	Low tissue specificity		Tissue enriched	Brain
A5D6W6	FITM1	age	0.0719212	0.0104871	6.85808	9.95445e-12	8	1592	0.0590937	0.0543655	0.0513513	0.0924912	1601	7.80942e-11	11.002	Metabolic proteins, Predicted membrane proteins	Group enriched	heart muscle: 165.7;skeletal muscle: 216.2	Group enriched	Liver, Heart
Q99650	OSMR	age	-0.0402409	0.0103888	-3.87349	0.000111636	8	1592	0.0582042	0.0534716	-0.0606181	-0.0198637	1601	0.000547865	3.9522	Disease related genes, Human disease related genes, Plasma proteins, Predicted intracellular proteins, Predicted membrane proteins	Low tissue specificity		Tissue enhanced	Colon
O95450	ADAMTS2	age	0.0395744	0.0104923	3.77177	0.000168027	8	1592	0.0581663	0.0534335	0.0189943	0.0601545	1601	0.000805471	3.77462	Disease related genes, Enzymes, Human disease related genes, Plasma proteins, Potential drug targets, Predicted secreted proteins	Low tissue specificity		Tissue enriched	Heart
Q9UJC3	HOOK1	age	0.0296123	0.0104504	2.83361	0.00466054	8	1592	0.0572295	0.052492	0.00911436	0.0501102	1601	0.0173192	2.33156	Predicted intracellular proteins	Tissue enhanced	retina: 48.9	Tissue enhanced	Duodenum
P0DPD6	ECE2	age	0.0342854	0.0105808	3.24034	0.00121853	8	1592	0.0555427	0.0507967	0.0135316	0.0550391	1601	0.00506481	2.91416	Enzymes, Predicted membrane proteins	Tissue enhanced	brain: 57.7;pancreas: 24.4;pituitary gland: 19.3
Q8N6C8	LILRA3	age	-0.0421129	0.0105988	-3.97337	7.40287e-05	8	1592	0.0551812	0.0504334	-0.0629019	-0.0213238	1601	0.00037011	4.1306				Group enriched	Tonsil, Appendix
P25786	PSMA1	age	-0.0261093	0.0103617	-2.51978	0.0118399	8	1592	0.0550937	0.0503454	-0.0464333	-0.00578522	1601	0.0394568	1.92665	Enzymes, Predicted intracellular proteins	Low tissue specificity		Low tissue specificity
Q9UKX2	MYH2	age	0.0606997	0.0103839	5.84553	6.11378e-09	8	1592	0.0550376	0.0502891	0.0403321	0.0810674	1601	4.25902e-08	8.21369	Disease related genes, Human disease related genes, Plasma proteins, Predicted intracellular proteins	Group enriched	skeletal muscle: 12336.7;tongue: 5903.7	Group enriched	Tonsil, Heart
Q96L34	MARK4	age	0.0498326	0.0106802	4.6659	3.33012e-06	8	1592	0.0542887	0.0495364	0.0288839	0.0707813	1601	1.91412e-05	5.47754	Enzymes, Predicted intracellular proteins	Low tissue specificity		Group enriched	Brain, Duodenum
Q9NUW8	TDP1	age	0.0609956	0.0102716	5.93828	3.52941e-09	8	1592	0.0534701	0.0487137	0.0408483	0.0811429	1601	2.47602e-08	8.4523	Disease related genes, Human disease related genes, Predicted intracellular proteins	Low tissue specificity		Group enriched	Tonsil, Lung
Q8TER0	SNED1	age	-0.0345516	0.0104662	-3.30125	0.000983845	8	1592	0.0532304	0.0484728	-0.0550807	-0.0140226	1601	0.00416687	3.00707	Predicted intracellular proteins, Predicted secreted proteins	Low tissue specificity		Group enriched	Tonsil, Brain
P30622	CLIP1	age	0.0300428	0.0107184	2.80292	0.00512561	8	1592	0.0530101	0.0482514	0.00901915	0.0510664	1601	0.0188744	2.29025	Cancer-related genes, Plasma proteins, Predicted intracellular proteins	Tissue enhanced	tongue: 162.3	Tissue enhanced	Heart
Q5VZ66	JAKMIP3	age	0.0268074	0.0105572	2.53927	0.011203	8	1592	0.0527261	0.047966	0.00610003	0.0475148	1601	0.0376179	1.95066	Predicted intracellular proteins, Predicted membrane proteins	Tissue enhanced	brain: 6.0;pituitary gland: 3.0	Tissue enhanced	Spleen
O60721	SLC24A1	age	0.0315347	0.0105707	2.98322	0.0028957	8	1592	0.0523268	0.0475646	0.0108008	0.0522687	1601	0.0112418	2.53825	Disease related genes, Human disease related genes, Metabolic proteins, Potential drug targets, Predicted intracellular proteins, Predicted membrane proteins, Transporters	Tissue enriched	retina: 187.5
Q8NBJ4	GOLM1	age	-0.0649578	0.0103316	-6.28728	4.16314e-10	8	1592	0.0522048	0.047442	-0.0852228	-0.0446928	1601	3.08264e-09	9.38058	Plasma proteins, Predicted intracellular proteins	Tissue enhanced	stomach 1: 386.1	Tissue enhanced	Stomach
P69849	NOMO3	age	0.0380611	0.0105532	3.6066	0.000319814	8	1592	0.0519338	0.0471697	0.0173615	0.0587606	1601	0.00146875	3.4951	Predicted intracellular proteins, Predicted membrane proteins	Tissue enhanced	pancreas: 29.1
P29401	TKT	age	-0.0330825	0.0106046	-3.11964	0.00184319	8	1592	0.0516566	0.0468911	-0.0538829	-0.0122821	1601	0.00743527	2.73443	Disease related genes, Enzymes, Human disease related genes, Metabolic proteins, Plasma proteins, Potential drug targets, Predicted intracellular proteins	Tissue enriched	bone marrow: 659.6	Tissue enhanced	Brain
Q6UXV1	IZUMO2	age	0.0378725	0.0106422	3.55871	0.000383616	8	1592	0.0514246	0.0466579	0.0169983	0.0587467	1601	0.00174493	3.4161	Predicted membrane proteins, Transporters	Tissue enriched	testis: 62.8
Q15699	ALX1	age	0.0429368	0.0105345	4.07581	4.81149e-05	8	1592	0.0512896	0.0465222	0.0222738	0.0635998	1601	0.000246291	4.31772	Disease related genes, Human disease related genes, Predicted intracellular proteins, Transcription factors	Tissue enhanced	epididymis: 3.8;kidney: 5.9
P25774	CTSS	age	-0.038355	0.010472	-3.66261	0.000257827	8	1592	0.0497851	0.0450101	-0.0588954	-0.0178146	1601	0.00119815	3.58867	Enzymes, Metabolic proteins, Plasma proteins, Predicted intracellular proteins	Tissue enhanced	bone marrow: 127.8;lymphoid tissue: 160.8	Group enriched	Duodenum, Small intestine
P54277	PMS1	age	-0.0301212	0.0104612	-2.87933	0.00403849	8	1592	0.0495871	0.0448111	-0.0506403	-0.00960203	1601	0.0152037	2.39378	Predicted intracellular proteins	Tissue enhanced	testis: 47.1	Tissue enhanced	Duodenum
Q9NYL2	MAP3K20	age	0.0342427	0.0106843	3.20496	0.0013776	8	1592	0.0495589	0.0447828	0.0132859	0.0551995	1601	0.00567426	2.86088	Disease related genes, Enzymes, Human disease related genes, Potential drug targets, Predicted intracellular proteins	Tissue enhanced	skeletal muscle: 252.6;tongue: 268.8	Group enriched	Duodenum, Esophagus, Heart
P80723	BASP1	age	-0.0298677	0.0103128	-2.89618	0.00382888	8	1592	0.0492592	0.0444816	-0.0500958	-0.00963966	1601	0.0144994	2.41693	Plasma proteins, Predicted intracellular proteins, Transporters	Tissue enhanced	brain: 384.5;epididymis: 295.9	Tissue enriched	Brain
P01861	IGHG4	age	0.0364014	0.0106384	3.42171	0.000638044	8	1592	0.0464272	0.0416354	0.0155347	0.0572682	1601	0.00279087	3.19515	FDA approved drug targets, Immunoglobulin genes, Plasma proteins, Predicted intracellular proteins, Predicted membrane proteins, Predicted secreted proteins	Tissue enriched	lymphoid tissue: 2402.4	Group enriched	Esophagus, Placenta
Q13772	NCOA4	age	0.0481565	0.0103952	4.63258	3.90531e-06	8	1592	0.0461584	0.0413652	0.0277668	0.0685462	1601	2.23301e-05	5.40834	Cancer-related genes, Disease related genes, Human disease related genes, Predicted intracellular proteins	Low tissue specificity		Group enriched	Brain, Adrenal gland
Q9P2M4	TBC1D14	age	0.0370229	0.0105028	3.52504	0.000435408	8	1592	0.0436805	0.0388749	0.016422	0.0576237	1601	0.00196418	3.3611	Plasma proteins, Predicted intracellular proteins	Low tissue specificity		Group enriched	Duodenum, Heart
Q9UEW3	MARCO	age	-0.049515	0.0107073	-4.62444	4.05983e-06	8	1592	0.043127	0.0383186	-0.0705168	-0.0285132	1601	2.31772e-05	5.39149	Plasma proteins, Predicted intracellular proteins, Predicted membrane proteins	Tissue enhanced	liver: 92.1;lung: 193.5;lymphoid tissue: 85.7	Group enriched	Liver, Fat, Adrenal gland
Q9NU22	MDN1	age	0.0320283	0.0105282	3.04215	0.00238737	8	1592	0.0425927	0.0377816	0.0113777	0.0526789	1601	0.00941188	2.62208	Plasma proteins, Predicted intracellular proteins	Low tissue specificity		Tissue enhanced	Testis
Q5T1M5	FKBP15	age	-0.0394042	0.0104934	-3.75516	0.000179467	8	1592	0.0420483	0.0372345	-0.0599865	-0.018822	1601	0.00085358	3.74602	Predicted intracellular proteins	Low tissue specificity		Tissue enhanced	Pancreas
Q9ULC6	PADI1	age	0.0348461	0.0107241	3.24933	0.00118092	8	1592	0.0417619	0.0369467	0.0138113	0.0558809	1601	0.00492154	2.92778	Enzymes, Metabolic proteins, Predicted intracellular proteins	Tissue enriched	esophagus: 106.4	Group enriched	Lung, Ovary
Q6J272	FAM166A	age	-0.0249076	0.0102808	-2.42273	0.0155152	8	1592	0.039999	0.0351748	-0.0450729	-0.00474229	1601	0.0499555	1.80924	Cancer-related genes, Predicted intracellular proteins	Tissue enriched	testis: 59.1	Group enriched	Duodenum, Esophagus, Endometrium, Rectum
Q9NSI6	BRWD1	age	0.0290615	0.0105584	2.75246	0.00598204	8	1592	0.0399459	0.0351216	0.00835175	0.0497713	1601	0.0216278	2.22315	Plasma proteins, Predicted intracellular proteins	Low tissue specificity		Group enriched	Liver, Small intestine
Q8NE09	RGS22	age	0.0468659	0.0107305	4.36754	1.3376e-05	8	1592	0.0393982	0.0345711	0.0258185	0.0679133	1601	7.30109e-05	4.87367	Predicted intracellular proteins	Tissue enriched	testis: 59.6
P81605	DCD	age	0.0285197	0.0104556	2.72769	0.00644796	8	1592	0.0390982	0.0342695	0.00801148	0.0490279	1601	0.023129	2.19058	Plasma proteins, Predicted secreted proteins, Transporters	Tissue enriched	skin 1: 2396.9	Tissue enriched	Ovary
Q99996	AKAP9	age	0.034283	0.0106506	3.21888	0.00131283	8	1592	0.0388165	0.0339864	0.0133924	0.0551737	1601	0.00542379	2.88179	Cancer-related genes, Disease related genes, Human disease related genes, Plasma proteins, Predicted intracellular proteins	Low tissue specificity		Group enriched	Duodenum, Heart
P22459	KCNA4	age	0.0506147	0.0104721	4.8333	1.47235e-06	8	1592	0.0384811	0.0336494	0.0300742	0.0711552	1601	8.71467e-06	5.83199	Disease related genes, FDA approved drug targets, Human disease related genes, Plasma proteins, Predicted membrane proteins, Transporters, Voltage-gated ion channels	Tissue enhanced	adrenal gland: 5.9;brain: 7.9	Group enriched	Brain, Testis
Q9P2D1	CHD7	age	0.0315545	0.0105332	2.99571	0.00278036	8	1592	0.0375726	0.0327363	0.010894	0.0522149	1601	0.0108363	2.5559	Cancer-related genes, Disease related genes, Enzymes, Human disease related genes, Plasma proteins, Potential drug targets, Predicted intracellular proteins	Tissue enhanced	brain: 29.9	Tissue enhanced	Colon
P07307	ASGR2	age	0.0263586	0.0105946	2.48793	0.0129504	8	1592	0.0362518	0.0314089	0.00557782	0.0471395	1601	0.042741	1.88772	Plasma proteins, Predicted intracellular proteins, Predicted membrane proteins	Tissue enriched	liver: 819.9	Tissue enriched	Liver
P00533	EGFR	age	-0.0482668	0.0104847	-4.60355	4.48338e-06	8	1592	0.035823	0.0309779	-0.068832	-0.0277015	1601	2.55154e-05	5.34839	Cancer-related genes, Disease related genes, Enzymes, FDA approved drug targets, Human disease related genes, Metabolic proteins, Plasma proteins, Predicted membrane proteins, Predicted secreted proteins, RAS pathway related proteins, Transporters	Tissue enhanced	placenta: 63.5	Group enriched	Brain, Placenta
Q6NUS6	TCTN3	age	0.0582817	0.0107483	5.42243	6.78434e-08	8	1592	0.0356451	0.0307991	0.0371995	0.079364	1601	4.45131e-07	7.16849	Disease related genes, Human disease related genes, Predicted intracellular proteins, Predicted membrane proteins	Low tissue specificity
Q9UIL4	KIF25	age	0.0313693	0.0107734	2.91172	0.00364444	8	1592	0.0351119	0.0302633	0.0102377	0.0525009	1601	0.0138537	2.43837	Predicted intracellular proteins	Tissue enhanced	brain: 3.7;retina: 2.4
P08575	PTPRC	age	-0.0383646	0.0105493	-3.63671	0.000284938	8	1592	0.0348123	0.0299621	-0.0590565	-0.0176727	1601	0.00131687	3.54525	Cancer-related genes, CD markers, Disease related genes, Enzymes, Human disease related genes, Plasma proteins, Potential drug targets, Predicted intracellular proteins, Predicted membrane proteins, Transporters	Tissue enhanced	lymphoid tissue: 286.2	Group enriched	Tonsil, Lymph node
Q6JEL2	KLHL10	age	0.052239	0.010692	4.8858	1.13378e-06	8	1592	0.0338109	0.0289557	0.0312671	0.0732108	1601	6.78039e-06	5.94547	Disease related genes, Human disease related genes, Predicted intracellular proteins	Tissue enriched	testis: 55.7	Group enriched	Liver, Small intestine
P01033	TIMP1	age	0.0455475	0.0105145	4.33186	1.57094e-05	8	1592	0.0330628	0.0282038	0.0249237	0.0661713	1601	8.49846e-05	4.80384	Cancer-related genes, Candidate cardiovascular disease genes, Plasma proteins, Predicted intracellular proteins, Predicted secreted proteins	Tissue enhanced	urinary bladder: 2193.1	Group enriched	Lung, Gall bladder
Q9P2S5	WRAP73	age	0.0421044	0.0107379	3.92109	9.18915e-05	8	1592	0.0326888	0.027828	0.0210424	0.0631664	1601	0.000456082	4.03672	Predicted intracellular proteins	Low tissue specificity
O15226	NKRF	age	0.0324469	0.0106466	3.04764	0.00234442	8	1592	0.0307654	0.0258948	0.0115641	0.0533296	1601	0.00926256	2.62997	Predicted intracellular proteins	Low tissue specificity		Group enriched	Tonsil, Lung
P01699	IGLV1-44	age	-0.0326662	0.0105551	-3.09483	0.00200355	8	1592	0.030499	0.0256271	-0.0533696	-0.0119629	1601	0.00801712	2.6982	Immunoglobulin genes, Predicted secreted proteins	Group enriched	intestine: 580.6;lymphoid tissue: 1868.3;stomach 1: 509.4	Group enriched	Lung, Urinary bladder, Gall bladder, Fat
Q96M83	CCDC7	age	0.0504454	0.0106908	4.71858	2.58301e-06	8	1592	0.0302226	0.0253493	0.0294759	0.0714149	1601	1.49886e-05	5.58787	Predicted intracellular proteins	Tissue enriched	testis: 76.9
Q8IUC8	GALNT13	age	0.0357497	0.0106706	3.3503	0.000826112	8	1592	0.0296442	0.024768	0.0148198	0.0566796	1601	0.00354548	3.08296	Enzymes, Metabolic proteins, Predicted intracellular proteins	Tissue enhanced	brain: 21.0;retina: 9.6	Group enriched	Lung, Salivary gland
O60841	EIF5B	age	0.0374006	0.010751	3.47881	0.000517211	8	1592	0.0287024	0.0238215	0.016313	0.0584881	1601	0.00230658	3.28633	Enzymes, Plasma proteins, Predicted intracellular proteins	Low tissue specificity		Tissue enhanced	Duodenum
A0A075B6J2	IGLV2-33	age	0.0494349	0.0107331	4.60584	4.43488e-06	8	1592	0.0285705	0.0236889	0.0283824	0.0704874	1601	2.52525e-05	5.35312	Immunoglobulin genes, Predicted secreted proteins	Tissue enhanced	intestine: 4.1;lymphoid tissue: 2.7;salivary gland: 2.5
Q5VWG9	TAF3	age	0.0378608	0.0107092	3.53535	0.000418889	8	1592	0.0269266	0.0220368	0.0168552	0.0588664	1601	0.00189827	3.3779	Predicted intracellular proteins	Low tissue specificity		Group enriched	Tonsil, Liver, Brain
Q9P212	PLCE1	age	0.029863	0.010756	2.7764	0.0055608	8	1592	0.02686	0.0219698	0.00876558	0.0509605	1601	0.0203604	2.25486	Disease related genes, Enzymes, Human disease related genes, Metabolic proteins, Plasma proteins, Potential drug targets, Predicted intracellular proteins, RAS pathway related proteins	Low tissue specificity
A8MPP1	DDX11L8	age	-0.0282756	0.0105693	-2.67524	0.00754398	8	1592	0.026858	0.0219678	-0.0490068	-0.00754428	1601	0.0266843	2.1224
Q04721	NOTCH2	age	0.0294402	0.0103865	2.83447	0.00464812	8	1592	0.0262029	0.0213094	0.00906755	0.0498128	1601	0.0172789	2.33272	Cancer-related genes, Disease related genes, Human disease related genes, Plasma proteins, Predicted intracellular proteins, Predicted membrane proteins	Low tissue specificity		Tissue enriched	Small intestine
O60237	PPP1R12B	age	0.0349892	0.01057	3.31025	0.000952969	8	1592	0.0239699	0.0190652	0.0142567	0.0557217	1601	0.00404864	3.02092	Plasma proteins, Predicted intracellular proteins	Tissue enhanced	heart muscle: 344.7	Group enriched	Esophagus, Heart
P34932	HSPA4	age	-0.02843	0.0107119	-2.65405	0.00803244	8	1592	0.023286	0.0183779	-0.049441	-0.00741901	1601	0.0282206	2.09515	Cancer-related genes, Plasma proteins, Predicted intracellular proteins	Low tissue specificity		Tissue enhanced	Brain
Q86Y56	DNAAF5	age	0.031346	0.0104345	3.00408	0.00270541	8	1592	0.0219241	0.0170091	0.0108793	0.0518128	1601	0.0105705	2.56777	Disease related genes, Human disease related genes, Plasma proteins, Predicted intracellular proteins	Low tissue specificity		Group enriched	Brain, Fallopian tube
Q29RF7	PDS5A	age	0.026325	0.0105224	2.5018	0.0124561	8	1592	0.0213399	0.0164221	0.00568573	0.0469643	1601	0.0412964	1.90462	Predicted intracellular proteins	Low tissue specificity		Low tissue specificity
Q7Z340	ZNF551	age	0.0278138	0.0106346	2.61541	0.00899626	8	1592	0.0205524	0.0156305	0.00695453	0.0486731	1601	0.0311468	2.04594	Predicted intracellular proteins, Transcription factors	Low tissue specificity
Q9NYU2	UGGT1	age	0.0302271	0.0108585	2.78373	0.0054373	8	1592	0.0197503	0.0148244	0.00892866	0.0515255	1601	0.019935	2.26462	Metabolic proteins, Plasma proteins, Predicted intracellular proteins	Low tissue specificity		Tissue enhanced	Placenta
O95803	NDST3	age	0.0321837	0.0107146	3.00374	0.00270843	8	1592	0.0188208	0.0138902	0.0111676	0.0531999	1601	0.0105785	2.56728	Enzymes, Metabolic proteins, Predicted intracellular proteins	Tissue enhanced	brain: 5.3;lymphoid tissue: 2.8;retina: 2.6
Q9NR48	ASH1L	age	0.0384664	0.0104853	3.66861	0.000251905	8	1592	0.0184772	0.0135449	0.0179	0.0590328	1601	0.00117463	3.59876	Disease related genes, Enzymes, Human disease related genes, Metabolic proteins, Potential drug targets, Predicted intracellular proteins	Low tissue specificity		Group enriched	Duodenum, Endometrium, Lymph node
Q96IV6	FAXDC2	age	0.0275915	0.0105386	2.61814	0.00892493	8	1592	0.0180476	0.0131132	0.00692051	0.0482624	1601	0.0309292	2.0494	Metabolic proteins, Predicted intracellular proteins, Predicted membrane proteins	Tissue enhanced	parathyroid gland: 294.9
P23497	SP100	age	0.0307139	0.0106566	2.88214	0.00400284	8	1592	0.0171882	0.0122494	0.00981139	0.0516164	1601	0.0150851	2.39763	Predicted intracellular proteins, Transcription factors	Tissue enhanced	bone marrow: 186.2	Tissue enriched	Tonsil
Q9P227	ARHGAP23	age	-0.0317039	0.0105886	-2.99416	0.00279441	8	1592	0.0154143	0.0104667	-0.0524729	-0.0109349	1601	0.0108839	2.55371	Predicted intracellular proteins	Tissue enhanced	brain: 83.3	Tissue enhanced	Brain
Q9Y5V3	MAGED1	age	0.0377426	0.0106937	3.52942	0.000428323	8	1592	0.0139701	0.00901519	0.0167673	0.0587178	1601	0.00193781	3.36823	Cancer-related genes, Predicted intracellular proteins	Low tissue specificity		Tissue enriched	Heart

## Sheet: ST2
Supplementary Table 2: Interaction effects between age, BMI-SDS and sex for plasma proteins.
Protein ID	Gene name	variable	coefficient	standard error	T-value	p-value	degree of freedom_model	degree of freedom_residual	R square	adjusted R square	CI[2.5%]	CI[97.5%]	observations	BH-corrected p-value	-Log10 p-value	Protein class	RNA tissue specificity	RNA tissue specific nTPM
P08603	CFH	z_BMI.Nysom	-0.329834	0.103564	-3.18483	0.00147649	12	1588	0.741169	0.739213	-0.53297	-0.126697	1601	0.012596	2.83077	Cancer-related genes, Disease related genes, Human disease related genes, Plasma proteins, Predicted intracellular proteins, Predicted secreted proteins	Tissue enriched	liver: 1645.3
P04075	ALDOA	z_BMI.Nysom	0.30242	0.104895	2.88307	0.00399126	12	1588	0.736959	0.734971	0.0966724	0.508169	1601	0.0302319	2.39889	Cancer-related genes, Disease related genes, Enzymes, Human disease related genes, Metabolic proteins, Plasma proteins, Potential drug targets, Predicted intracellular proteins	Group enriched	skeletal muscle: 25837.0;tongue: 8804.3
P06396	GSN	z_BMI.Nysom	0.340659	0.117453	2.90038	0.0037784	12	1588	0.641786	0.639079	0.110279	0.571038	1601	0.0287989	2.42269	Cancer-related genes, Disease related genes, Human disease related genes, Plasma proteins, Predicted intracellular proteins, Predicted secreted proteins	Tissue enhanced	heart muscle: 2404.8
P08253	MMP2	z_BMI.Nysom	0.404111	0.131153	3.08122	0.00209696	12	1588	0.559986	0.556661	0.14686	0.661362	1601	0.0171844	2.67841	Cancer-related genes, Candidate cardiovascular disease genes, Disease related genes, Enzymes, Human disease related genes, Plasma proteins, Potential drug targets, Predicted intracellular proteins, Predicted secreted proteins	Tissue enhanced	gallbladder: 1025.9
Q13790	APOF	z_BMI.Nysom	0.503782	0.13475	3.73866	0.000191569	12	1588	0.550205	0.546806	0.239477	0.768088	1601	0.00191182	3.71767	Plasma proteins, Predicted secreted proteins	Tissue enriched	liver: 404.0
P02452	COL1A1	z_BMI.Nysom	0.484727	0.141765	3.41923	0.000643867	12	1588	0.485628	0.481741	0.206661	0.762793	1601	0.00591759	3.1912	Cancer-related genes, Disease related genes, FDA approved drug targets, Human disease related genes, Plasma proteins, Predicted intracellular proteins, Predicted secreted proteins	Tissue enhanced	cervix: 1284.0;gallbladder: 1170.7;ovary: 1172.9
Q15848	ADIPOQ	z_BMI.Nysom	0.504343	0.155012	3.25358	0.00116357	12	1588	0.407473	0.402995	0.200294	0.808393	1601	0.0102188	2.93421	Candidate cardiovascular disease genes, Disease related genes, Human disease related genes, Plasma proteins, Potential drug targets, Predicted secreted proteins, Transporters	Group enriched	adipose tissue: 866.9;breast: 241.0
Q15485	FCN2	z_BMI.Nysom	-0.454958	0.16157	-2.81586	0.00492476	12	1588	0.348452	0.343529	-0.771871	-0.138046	1601	0.0361256	2.30761	Plasma proteins, Predicted secreted proteins	Tissue enriched	liver: 96.6
P01833	PIGR	z_BMI.Nysom	-0.59759	0.169717	-3.5211	0.000441905	12	1588	0.314294	0.309112	-0.930482	-0.264697	1601	0.00416804	3.35467	Cancer-related genes, Plasma proteins, Predicted membrane proteins, Predicted secreted proteins, Transporters	Tissue enhanced	intestine: 2560.5;salivary gland: 1591.8
Q5TCS8	AK9	z_BMI.Nysom	0.476582	0.168263	2.83237	0.00467882	12	1588	0.287738	0.282355	0.146541	0.806623	1601	0.0346268	2.32986	Cancer-related genes, Enzymes, Metabolic proteins, Predicted intracellular proteins	Low tissue specificity
Q10588	BST1	z_BMI.Nysom	-0.517799	0.170382	-3.03905	0.00241201	12	1588	0.233401	0.227608	-0.851996	-0.183602	1601	0.0194436	2.61762	CD markers, Enzymes, FDA approved drug targets, Metabolic proteins, Plasma proteins, Predicted intracellular proteins	Group enriched	bone marrow: 138.1;intestine: 47.2
P08123	COL1A2	z_BMI.Nysom	0.635483	0.173414	3.66455	0.000255921	12	1588	0.225001	0.219145	0.295339	0.975627	1601	0.00250967	3.59189	Cancer-related genes, Disease related genes, Human disease related genes, Plasma proteins, Predicted secreted proteins	Tissue enhanced	cervix: 1678.8;gallbladder: 1290.4;ovary: 1367.1;smooth muscle: 1307.1
P05062	ALDOB	z_BMI.Nysom	-0.802721	0.184693	-4.34626	1.47271e-05	12	1588	0.166902	0.160607	-1.16499	-0.440454	1601	0.000168944	4.83188	Cancer-related genes, Disease related genes, Enzymes, Human disease related genes, Metabolic proteins, Plasma proteins, Potential drug targets, Predicted intracellular proteins	Group enriched	intestine: 6181.0;kidney: 6911.1;liver: 10855.3
Q92887	ABCC2	z_BMI.Nysom	-0.586235	0.18972	-3.09	0.0020363	12	1588	0.105369	0.0986082	-0.958362	-0.214107	1601	0.0167307	2.69116	Cancer-related genes, Disease related genes, Enzymes, FDA approved drug targets, Human disease related genes, Metabolic proteins, Plasma proteins, Predicted membrane proteins, Transporters	Tissue enhanced	intestine: 39.1;liver: 118.0
Q9NVF9	ETNK2	z_BMI.Nysom	-0.527553	0.196012	-2.69144	0.00718917	12	1588	0.0690456	0.0620107	-0.912022	-0.143084	1601	0.0494115	2.14332	Enzymes, Metabolic proteins, Predicted intracellular proteins	Tissue enhanced	kidney: 103.4;liver: 227.8;testis: 121.5
P23467	PTPRB	z_BMI.Nysom	-0.533417	0.19767	-2.69852	0.00703867	12	1588	0.0389436	0.0316812	-0.92114	-0.145695	1601	0.0485247	2.15251	Cancer-related genes, Enzymes, Plasma proteins, Predicted intracellular proteins, Predicted membrane proteins	Low tissue specificity
P34932	HSPA4	z_BMI.Nysom	-0.644997	0.198263	-3.25324	0.00116496	12	1588	0.0300587	0.0227291	-1.03388	-0.256112	1601	0.0102252	2.93369	Cancer-related genes, Plasma proteins, Predicted intracellular proteins	Low tissue specificity
P02787	TF	sex*z_BMI.Nysom	0.19105	0.0697282	2.73992	0.00621415	12	1588	0.66782	0.66531	0.0542809	0.327819	1601	0.043815	2.20662	Cancer-related genes, Disease related genes, Human disease related genes, Plasma proteins, Predicted intracellular proteins, Predicted secreted proteins	Tissue enhanced	brain: 1466.9;liver: 7278.6;retina: 2358.0
P02788	LTF	sex*z_BMI.Nysom	0.225089	0.0730711	3.08042	0.00210259	12	1588	0.634617	0.631856	0.0817634	0.368415	1601	0.0172216	2.67725	Cancer-related genes, Plasma proteins, Predicted intracellular proteins, Predicted secreted proteins	Group enriched	bone marrow: 4212.2;salivary gland: 1128.6
Q13790	APOF	sex*z_BMI.Nysom	-0.255427	0.0807141	-3.16459	0.00158248	12	1588	0.550205	0.546806	-0.413744	-0.0971094	1601	0.0133846	2.80066	Plasma proteins, Predicted secreted proteins	Tissue enriched	liver: 404.0
Q9UNW1	MINPP1	sex*z_BMI.Nysom	0.23683	0.0850714	2.7839	0.00543469	12	1588	0.491144	0.487299	0.069966	0.403694	1601	0.0392925	2.26483	Disease related genes, Enzymes, Human disease related genes, Metabolic proteins, Plasma proteins, Potential drug targets, Predicted intracellular proteins	Low tissue specificity
P02452	COL1A1	sex*z_BMI.Nysom	-0.315995	0.0849162	-3.72126	0.000205141	12	1588	0.485628	0.481741	-0.482555	-0.149436	1601	0.00203442	3.68795	Cancer-related genes, Disease related genes, FDA approved drug targets, Human disease related genes, Plasma proteins, Predicted intracellular proteins, Predicted secreted proteins	Tissue enhanced	cervix: 1284.0;gallbladder: 1170.7;ovary: 1172.9
Q9H0G5	NSRP1	sex*z_BMI.Nysom	-0.259039	0.0944566	-2.74241	0.00616754	12	1588	0.389319	0.384704	-0.444311	-0.0737658	1601	0.0435949	2.20989	Disease related genes, Predicted intracellular proteins	Low tissue specificity
Q9P2K1	CC2D2A	sex*z_BMI.Nysom	0.279285	0.099445	2.80844	0.00503917	12	1588	0.291978	0.286628	0.0842279	0.474343	1601	0.0368793	2.29764	Disease related genes, Human disease related genes, Predicted intracellular proteins	Tissue enhanced	retina: 82.1
Q10588	BST1	sex*z_BMI.Nysom	0.387692	0.102058	3.79876	0.000150906	12	1588	0.233401	0.227608	0.18751	0.587874	1601	0.00152624	3.82129	CD markers, Enzymes, FDA approved drug targets, Metabolic proteins, Plasma proteins, Predicted intracellular proteins	Group enriched	bone marrow: 138.1;intestine: 47.2
P51512	MMP16	sex*z_BMI.Nysom	0.285732	0.103572	2.75876	0.00586862	12	1588	0.231523	0.225716	0.0825788	0.488885	1601	0.0418642	2.23146	Cancer-related genes, Enzymes, Predicted intracellular proteins, Predicted membrane proteins, Predicted secreted proteins	Tissue enhanced	brain: 5.4
P08123	COL1A2	sex*z_BMI.Nysom	-0.329971	0.103874	-3.17666	0.00151848	12	1588	0.225001	0.219145	-0.533715	-0.126227	1601	0.0129194	2.81859	Cancer-related genes, Disease related genes, Human disease related genes, Plasma proteins, Predicted secreted proteins	Tissue enhanced	cervix: 1678.8;gallbladder: 1290.4;ovary: 1367.1;smooth muscle: 1307.1
P05062	ALDOB	sex*z_BMI.Nysom	0.421204	0.11063	3.80734	0.000145814	12	1588	0.166902	0.160607	0.204209	0.6382	1601	0.00148043	3.8362	Cancer-related genes, Disease related genes, Enzymes, Human disease related genes, Metabolic proteins, Plasma proteins, Potential drug targets, Predicted intracellular proteins	Group enriched	intestine: 6181.0;kidney: 6911.1;liver: 10855.3
Q9UHB6	LIMA1	sex*z_BMI.Nysom	-0.311605	0.110143	-2.82908	0.00472681	12	1588	0.158582	0.152224	-0.527646	-0.0955631	1601	0.0349329	2.32543	Predicted intracellular proteins	Low tissue specificity
Q92887	ABCC2	sex*z_BMI.Nysom	0.333452	0.113641	2.93426	0.00339149	12	1588	0.105369	0.0986082	0.11055	0.556354	1601	0.026127	2.46961	Cancer-related genes, Disease related genes, Enzymes, FDA approved drug targets, Human disease related genes, Metabolic proteins, Plasma proteins, Predicted membrane proteins, Transporters	Tissue enhanced	intestine: 39.1;liver: 118.0
Q9NVF9	ETNK2	sex*z_BMI.Nysom	0.318294	0.11741	2.71097	0.00678094	12	1588	0.0690456	0.0620107	0.0879998	0.548588	1601	0.0470972	2.16871	Enzymes, Metabolic proteins, Predicted intracellular proteins	Tissue enhanced	kidney: 103.4;liver: 227.8;testis: 121.5
P23467	PTPRB	sex*z_BMI.Nysom	0.33029	0.118403	2.78954	0.00534139	12	1588	0.0389436	0.0316812	0.0980471	0.562534	1601	0.0387502	2.27235	Cancer-related genes, Enzymes, Plasma proteins, Predicted intracellular proteins, Predicted membrane proteins	Low tissue specificity
P34932	HSPA4	sex*z_BMI.Nysom	0.389659	0.118758	3.28111	0.00105643	12	1588	0.0300587	0.0227291	0.156719	0.622599	1601	0.00937085	2.97616	Cancer-related genes, Plasma proteins, Predicted intracellular proteins	Low tissue specificity
Q86XS5	ANGPTL5	sex*z_BMI.Nysom	0.335275	0.117879	2.84424	0.00450881	12	1588	0.0165024	0.00907042	0.104061	0.566489	1601	0.0335571	2.34594	Predicted secreted proteins	Tissue enhanced	breast: 5.3;ovary: 19.6
Q96RL1	UIMC1	sex*z_BMI.Nysom	0.324513	0.119123	2.72419	0.00651661	12	1588	0.0161587	0.0087241	0.0908585	0.558167	1601	0.0455816	2.18598	Predicted intracellular proteins	Low tissue specificity
Q9Y490	TLN1	sex	-0.320456	0.109415	-2.92881	0.00345118	12	1588	0.853026	0.851915	-0.535069	-0.105842	1601	0.0265481	2.46203	Plasma proteins, Predicted intracellular proteins	Low tissue specificity
P21333	FLNA	sex	-0.304307	0.112323	-2.70921	0.00681684	12	1588	0.844295	0.843118	-0.524624	-0.0839898	1601	0.0473049	2.16642	Disease related genes, Human disease related genes, Plasma proteins, Potential drug targets, Predicted intracellular proteins, Transporters	Tissue enhanced	endometrium 1: 1162.8;intestine: 1412.7
O00151	PDLIM1	sex	-0.319968	0.115697	-2.76556	0.00574826	12	1588	0.835245	0.834	-0.546904	-0.0930326	1601	0.0412102	2.24046	Plasma proteins, Predicted intracellular proteins	Tissue enhanced	skeletal muscle: 651.3
P68366	TUBA4A	sex	-0.323893	0.117472	-2.75718	0.00589694	12	1588	0.830539	0.829259	-0.55431	-0.0934755	1601	0.041981	2.22937	Disease related genes, FDA approved drug targets, Human disease related genes, Plasma proteins, Predicted intracellular proteins	Tissue enhanced	skeletal muscle: 351.6;tongue: 256.2
P13224	GP1BB	sex	-0.329536	0.119826	-2.75012	0.00602488	12	1588	0.823085	0.821748	-0.564569	-0.0945023	1601	0.0427282	2.22005	CD markers, Disease related genes, Human disease related genes, Predicted membrane proteins	Tissue enriched	brain: 131.7
P02774	GC	sex	-0.46414	0.139317	-3.33155	0.000883481	12	1588	0.760862	0.759055	-0.737403	-0.190876	1601	0.0079715	3.0538	Metabolic proteins, Plasma proteins, Predicted secreted proteins	Tissue enriched	liver: 8007.3
P08697	SERPINF2	sex	-0.378597	0.140603	-2.69267	0.00716279	12	1588	0.753934	0.752074	-0.654384	-0.10281	1601	0.049273	2.14492	Candidate cardiovascular disease genes, Disease related genes, Human disease related genes, Plasma proteins, Predicted secreted proteins	Tissue enriched	liver: 1539.8
P01042	KNG1	sex	-0.782378	0.145719	-5.36909	9.08549e-08	12	1588	0.742275	0.740328	-1.0682	-0.496557	1601	1.22025e-06	7.04165	Disease related genes, Human disease related genes, Plasma proteins, Predicted secreted proteins	Tissue enriched	liver: 3097.3
P04075	ALDOA	sex	0.626848	0.147939	4.23721	2.39318e-05	12	1588	0.736959	0.734971	0.336672	0.917024	1601	0.000267927	4.62103	Cancer-related genes, Disease related genes, Enzymes, Human disease related genes, Metabolic proteins, Plasma proteins, Potential drug targets, Predicted intracellular proteins	Group enriched	skeletal muscle: 25837.0;tongue: 8804.3
P02790	HPX	sex	-0.628746	0.148794	-4.22562	2.51835e-05	12	1588	0.732791	0.730772	-0.9206	-0.336893	1601	0.000281343	4.59888	Candidate cardiovascular disease genes, Plasma proteins, Predicted secreted proteins	Tissue enriched	liver: 5126.7
P01024	C3	sex	-0.417614	0.147042	-2.84009	0.00456754	12	1588	0.731279	0.729249	-0.706032	-0.129196	1601	0.0339622	2.34032	Candidate cardiovascular disease genes, Disease related genes, FDA approved drug targets, Human disease related genes, Plasma proteins, Predicted intracellular proteins, Predicted secreted proteins	Tissue enriched	liver: 5250.9
P01023	A2M	sex	-0.743031	0.148624	-4.99941	6.3873e-07	12	1588	0.723643	0.721555	-1.03455	-0.451512	1601	8.16252e-06	6.19468	Cancer-related genes, Candidate cardiovascular disease genes, Plasma proteins, Predicted secreted proteins	Tissue enhanced	liver: 1212.9;lung: 1626.5
P00734	F2	sex	-0.908007	0.152865	-5.93995	3.49635e-09	12	1588	0.713077	0.710909	-1.20784	-0.60817	1601	5.01545e-08	8.45639	Cancer-related genes, Candidate cardiovascular disease genes, Disease related genes, Enzymes, FDA approved drug targets, Human disease related genes, Metabolic proteins, Plasma proteins, Predicted intracellular proteins, Predicted secreted proteins	Tissue enriched	liver: 1180.6
P19823	ITIH2	sex	-0.47859	0.157869	-3.03157	0.0024722	12	1588	0.688635	0.686282	-0.788242	-0.168937	1601	0.0198681	2.60692	Plasma proteins, Predicted secreted proteins	Tissue enriched	liver: 2091.1
P01031	C5	sex	-0.606982	0.161739	-3.75285	0.000181126	12	1588	0.682828	0.680431	-0.924227	-0.289738	1601	0.00180989	3.74202	Disease related genes, FDA approved drug targets, Human disease related genes, Plasma proteins, Predicted intracellular proteins, Predicted secreted proteins	Tissue enriched	liver: 434.4
P00747	PLG	sex	-0.812591	0.160165	-5.07346	4.36556e-07	12	1588	0.679304	0.67688	-1.12675	-0.498434	1601	5.64275e-06	6.35996	Cancer-related genes, Candidate cardiovascular disease genes, Disease related genes, Enzymes, FDA approved drug targets, Human disease related genes, Metabolic proteins, Plasma proteins, Predicted intracellular proteins, Predicted secreted proteins	Tissue enriched	liver: 2571.0
P04004	VTN	sex	-0.601215	0.164475	-3.65535	0.000265197	12	1588	0.673679	0.671213	-0.923827	-0.278603	1601	0.0025926	3.57643	Cancer-related genes, Candidate cardiovascular disease genes, Plasma proteins, Predicted secreted proteins, Transporters	Tissue enriched	liver: 5852.0
P51884	LUM	sex	0.867987	0.160117	5.42094	6.84239e-08	12	1588	0.673455	0.670988	0.553923	1.18205	1601	9.22905e-07	7.16479	Cancer-related genes, Plasma proteins, Predicted secreted proteins	Tissue enhanced	gallbladder: 714.3;placenta: 518.2
P02787	TF	sex	-0.684393	0.164177	-4.16864	3.22956e-05	12	1588	0.66782	0.66531	-1.00642	-0.362367	1601	0.000356266	4.49086	Cancer-related genes, Disease related genes, Human disease related genes, Plasma proteins, Predicted intracellular proteins, Predicted secreted proteins	Tissue enhanced	brain: 1466.9;liver: 7278.6;retina: 2358.0
Q8IU68	TMC8	sex	-0.664372	0.163996	-4.05115	5.34272e-05	12	1588	0.660475	0.657909	-0.986043	-0.342701	1601	0.000575325	4.27224	Disease related genes, Human disease related genes, Potential drug targets, Predicted membrane proteins, Transporters	Group enriched	bone marrow: 73.1;intestine: 49.7;lymphoid tissue: 109.3
P02647	APOA1	sex	-0.570648	0.165001	-3.45846	0.000557624	12	1588	0.659744	0.657173	-0.894291	-0.247006	1601	0.00517004	3.25366	Cancer-related genes, Candidate cardiovascular disease genes, Disease related genes, Human disease related genes, Metabolic proteins, Plasma proteins, Predicted intracellular proteins, Predicted secreted proteins	Tissue enriched	liver: 18779.1
O95445	APOM	sex	-0.536082	0.165988	-3.22965	0.00126477	12	1588	0.659373	0.656799	-0.86166	-0.210504	1601	0.0110004	2.89799	Plasma proteins, Predicted intracellular proteins, Predicted secreted proteins	Tissue enriched	liver: 381.2
Q14624	ITIH4	sex	-0.987053	0.168346	-5.86323	5.51124e-09	12	1588	0.656016	0.653416	-1.31726	-0.656849	1601	7.8136e-08	8.25875	Cancer-related genes, Plasma proteins, Predicted intracellular proteins, Predicted secreted proteins	Tissue enriched	liver: 1807.4
P02652	APOA2	sex	-0.619315	0.168558	-3.67419	0.000246525	12	1588	0.647567	0.644904	-0.949935	-0.288695	1601	0.00241903	3.60814	Cancer-related genes, Candidate cardiovascular disease genes, Human disease related genes, Metabolic proteins, Plasma proteins, Predicted intracellular proteins, Predicted secreted proteins, Transporters	Tissue enriched	liver: 34742.6
Q15555	MAPRE2	sex	-0.547627	0.16853	-3.24943	0.00118056	12	1588	0.642737	0.640038	-0.878192	-0.217062	1601	0.0103565	2.92791	Disease related genes, Human disease related genes, Plasma proteins, Predicted intracellular proteins	Tissue enhanced	brain: 133.4
P06396	GSN	sex	0.454233	0.16565	2.74213	0.00617265	12	1588	0.641786	0.639079	0.129319	0.779148	1601	0.0436002	2.20953	Cancer-related genes, Disease related genes, Human disease related genes, Plasma proteins, Predicted intracellular proteins, Predicted secreted proteins	Tissue enhanced	heart muscle: 2404.8
P00742	F10	sex	-0.566458	0.17178	-3.29757	0.000996787	12	1588	0.635673	0.63292	-0.903398	-0.229518	1601	0.00886731	3.0014	Candidate cardiovascular disease genes, Disease related genes, Enzymes, FDA approved drug targets, Human disease related genes, Plasma proteins, Predicted secreted proteins	Tissue enhanced	liver: 156.1
P02788	LTF	sex	-0.801455	0.172048	-4.65832	3.45392e-06	12	1588	0.634617	0.631856	-1.13892	-0.46399	1601	4.15206e-05	5.46169	Cancer-related genes, Plasma proteins, Predicted intracellular proteins, Predicted secreted proteins	Group enriched	bone marrow: 4212.2;salivary gland: 1128.6
Q13643	FHL3	sex	-0.665981	0.170168	-3.91366	9.47505e-05	12	1588	0.631318	0.628532	-0.99976	-0.332203	1601	0.00098931	4.02342	Predicted intracellular proteins	Group enriched	skeletal muscle: 1546.2;tongue: 774.0
P36955	SERPINF1	sex	0.605229	0.172232	3.51404	0.000453719	12	1588	0.627156	0.624338	0.267404	0.943055	1601	0.00426928	3.34321	Cancer-related genes, Disease related genes, Human disease related genes, Plasma proteins, Predicted intracellular proteins, Predicted secreted proteins	Tissue enriched	choroid plexus: 4719.0
O75915	ARL6IP5	sex	-0.482316	0.173329	-2.78265	0.00545544	12	1588	0.626275	0.623451	-0.822295	-0.142337	1601	0.0393788	2.26317	Predicted membrane proteins, Transporters	Low tissue specificity
P06681	C2	sex	-0.505621	0.182131	-2.77614	0.00556549	12	1588	0.604119	0.601128	-0.862865	-0.148378	1601	0.0400817	2.2545	Disease related genes, Enzymes, Human disease related genes, Plasma proteins, Potential drug targets, Predicted intracellular proteins, Predicted secreted proteins	Tissue enriched	liver: 466.0
P00746	CFD	sex	0.937849	0.179839	5.21494	2.08041e-07	12	1588	0.598555	0.595521	0.585103	1.2906	1601	2.75668e-06	6.68185	Disease related genes, Enzymes, Human disease related genes, Plasma proteins, Potential drug targets, Predicted intracellular proteins, Predicted secreted proteins	Tissue enhanced	adipose tissue: 1448.6
Q6EMK4	VASN	sex	0.845504	0.175596	4.81505	1.61173e-06	12	1588	0.596498	0.593449	0.50108	1.18993	1601	1.99204e-05	5.79271	Plasma proteins, Predicted membrane proteins, Predicted secreted proteins	Low tissue specificity
P03952	KLKB1	sex	-0.55858	0.180391	-3.09649	0.00199254	12	1588	0.592198	0.589116	-0.91241	-0.204749	1601	0.0163882	2.70059	Disease related genes, Enzymes, FDA approved drug targets, Human disease related genes, Plasma proteins, Predicted intracellular proteins, Predicted secreted proteins	Tissue enriched	liver: 318.1
P48735	IDH2	sex	-0.625456	0.182103	-3.43463	0.000608631	12	1588	0.588847	0.58574	-0.982643	-0.268269	1601	0.00560352	3.21565	Cancer-related genes, Citric acid cycle related proteins, Disease related genes, Enzymes, FDA approved drug targets, Human disease related genes, Metabolic proteins, Plasma proteins, Predicted intracellular proteins	Group enriched	heart muscle: 476.6;skeletal muscle: 1256.7;tongue: 1548.2
P27487	DPP4	sex	0.652629	0.178528	3.65561	0.000264925	12	1588	0.586922	0.583801	0.302454	1.0028	1601	0.00259154	3.57688	CD markers, Enzymes, FDA approved drug targets, Plasma proteins, Predicted intracellular proteins, Predicted secreted proteins, Transporters	Tissue enhanced	intestine: 134.2;parathyroid gland: 151.0;placenta: 129.7;prostate: 103.7
P13473	LAMP2	sex	-0.976831	0.180212	-5.42046	6.86043e-08	12	1588	0.586086	0.582958	-1.33031	-0.623353	1601	9.24549e-07	7.16365	CD markers, Disease related genes, Human disease related genes, Plasma proteins, Potential drug targets, Predicted membrane proteins, Transporters	Low tissue specificity
P29622	SERPINA4	sex	-0.598498	0.181753	-3.29293	0.00101329	12	1588	0.578905	0.575723	-0.954999	-0.241998	1601	0.00900909	2.99426	Plasma proteins, Predicted secreted proteins	Tissue enriched	liver: 533.2
A0A0J9YX57	MAGEB6B	sex	-0.984378	0.181814	-5.41419	7.10052e-08	12	1588	0.578692	0.575509	-1.341	-0.627757	1601	9.55277e-07	7.14871	Predicted intracellular proteins	Not detected
P08185	SERPINA6	sex	-0.926224	0.185727	-4.98702	6.80413e-07	12	1588	0.578135	0.574947	-1.29052	-0.561928	1601	8.63933e-06	6.16723	Disease related genes, Human disease related genes, Plasma proteins, Predicted secreted proteins	Tissue enriched	liver: 752.4
P05543	SERPINA7	sex	-0.830086	0.189187	-4.38764	1.22133e-05	12	1588	0.576786	0.573588	-1.20117	-0.459003	1601	0.000141028	4.91317	Plasma proteins, Predicted secreted proteins	Tissue enriched	liver: 273.6
P04278	SHBG	sex	-1.48382	0.183626	-8.08063	1.26347e-15	12	1588	0.576783	0.573585	-1.84399	-1.12364	1601	2.14994e-14	14.8984	Cancer-related genes, Candidate cardiovascular disease genes, FDA approved drug targets, Plasma proteins, Predicted intracellular proteins, Predicted secreted proteins	Tissue enriched	liver: 61.5
P23142	FBLN1	sex	0.89564	0.184967	4.84216	1.40943e-06	12	1588	0.575844	0.572639	0.532835	1.25845	1601	1.7461e-05	5.85096	Disease related genes, Human disease related genes, Plasma proteins, Predicted intracellular proteins, Predicted secreted proteins	Tissue enhanced	choroid plexus: 1826.9
P00450	CP	sex	-1.32187	0.188128	-7.02645	3.13264e-12	12	1588	0.574592	0.571378	-1.69088	-0.952866	1601	4.90304e-11	11.5041	Cancer-related genes, Candidate cardiovascular disease genes, Disease related genes, Enzymes, Human disease related genes, Metabolic proteins, Plasma proteins, Potential drug targets, Predicted intracellular proteins, Predicted secreted proteins, Transporters	Tissue enriched	liver: 1815.4
P22105	TNXB	sex	0.776387	0.183441	4.23234	2.44502e-05	12	1588	0.573751	0.57053	0.416574	1.1362	1601	0.000273344	4.61172	Disease related genes, Human disease related genes, Plasma proteins, Predicted intracellular proteins, Predicted secreted proteins	Tissue enhanced	adrenal gland: 266.2
P08253	MMP2	sex	0.759438	0.184971	4.10571	4.23562e-05	12	1588	0.559986	0.556661	0.396625	1.12225	1601	0.000459868	4.37308	Cancer-related genes, Candidate cardiovascular disease genes, Disease related genes, Enzymes, Human disease related genes, Plasma proteins, Potential drug targets, Predicted intracellular proteins, Predicted secreted proteins	Tissue enhanced	gallbladder: 1025.9
P02654	APOC1	sex	-0.634558	0.187666	-3.38131	0.000738917	12	1588	0.55771	0.554368	-1.00266	-0.266458	1601	0.006748	3.1314	Cancer-related genes, Candidate cardiovascular disease genes, Metabolic proteins, Plasma proteins, Predicted secreted proteins	Tissue enriched	liver: 17322.1
Q6UY14	ADAMTSL4	sex	-0.55454	0.18379	-3.01724	0.00259142	12	1588	0.551723	0.548335	-0.915037	-0.194043	1601	0.0206894	2.58646	Disease related genes, Human disease related genes, Predicted secreted proteins	Low tissue specificity
P01019	AGT	sex	-1.0171	0.195996	-5.18938	2.38174e-07	12	1588	0.536915	0.533416	-1.40154	-0.632662	1601	3.14279e-06	6.62311	Candidate cardiovascular disease genes, Disease related genes, Human disease related genes, Metabolic proteins, Plasma proteins, Predicted secreted proteins	Tissue enriched	liver: 1563.6
Q9Y6Z7	COLEC10	sex	-0.512319	0.19004	-2.69585	0.00709509	12	1588	0.536666	0.533165	-0.885074	-0.139563	1601	0.0488924	2.14904	Disease related genes, Human disease related genes, Plasma proteins, Predicted secreted proteins	Tissue enriched	liver: 63.7
Q99784	OLFM1	sex	0.829805	0.192851	4.30284	1.78916e-05	12	1588	0.523582	0.519981	0.451536	1.20807	1601	0.000202455	4.74735	Plasma proteins, Predicted intracellular proteins, Predicted secreted proteins, Transporters	Tissue enriched	brain: 943.6
P01034	CST3	sex	0.533033	0.196285	2.7156	0.00668726	12	1588	0.514924	0.511258	0.148027	0.918039	1601	0.0465898	2.17475	Cancer-related genes, Disease related genes, Human disease related genes, Plasma proteins, Predicted secreted proteins	Tissue enhanced	brain: 4419.8;choroid plexus: 4010.9
P24592	IGFBP6	sex	0.787199	0.194495	4.0474	5.42822e-05	12	1588	0.510839	0.507142	0.405705	1.16869	1601	0.000584134	4.26534	Plasma proteins, Predicted intracellular proteins, Predicted secreted proteins	Tissue enhanced	choroid plexus: 348.1
P19320	VCAM1	sex	0.728284	0.195732	3.72082	0.000205498	12	1588	0.508411	0.504697	0.344363	1.1122	1601	0.00203668	3.68719	Cancer-related genes, CD markers, Plasma proteins, Predicted membrane proteins	Tissue enriched	lymphoid tissue: 379.4
O00194	RAB27B	sex	-0.564468	0.198147	-2.84873	0.004446	12	1588	0.505707	0.501972	-0.953126	-0.17581	1601	0.0331365	2.35203	Enzymes, Plasma proteins, Predicted intracellular proteins	Tissue enhanced	stomach 1: 43.0
Q15063	POSTN	sex	1.02077	0.199592	5.11427	3.53186e-07	12	1588	0.498692	0.494904	0.629275	1.41226	1601	4.59519e-06	6.452	Cancer-related genes, Plasma proteins, Predicted secreted proteins	Tissue enhanced	skin 1: 201.8;stomach 1: 170.3
P04114	APOB	sex	-0.608286	0.20481	-2.97	0.00302273	12	1588	0.490655	0.486806	-1.01001	-0.206559	1601	0.0236551	2.5196	Candidate cardiovascular disease genes, Disease related genes, Human disease related genes, Metabolic proteins, Plasma proteins, Predicted secreted proteins	Group enriched	intestine: 296.0;liver: 1155.6
Q12884	FAP	sex	0.84126	0.202675	4.15079	3.48912e-05	12	1588	0.490062	0.486208	0.443721	1.2388	1601	0.000383294	4.45728	Cancer-related genes, Enzymes, Plasma proteins, Predicted intracellular proteins, Predicted secreted proteins	Tissue enhanced	endometrium 1: 30.5;smooth muscle: 25.5
P02452	COL1A1	sex	1.56665	0.199937	7.83571	8.47285e-15	12	1588	0.485628	0.481741	1.17448	1.95882	1601	1.4084e-13	14.072	Cancer-related genes, Disease related genes, FDA approved drug targets, Human disease related genes, Plasma proteins, Predicted intracellular proteins, Predicted secreted proteins	Tissue enhanced	cervix: 1284.0;gallbladder: 1170.7;ovary: 1172.9
P05019	IGF1	sex	0.731124	0.200956	3.63823	0.000283294	12	1588	0.476238	0.47228	0.336958	1.12529	1601	0.0027525	3.54776	Disease related genes, Human disease related genes, Plasma proteins, Predicted secreted proteins, RAS pathway related proteins	Tissue enhanced	cervix: 85.5
Q9H161	ALX4	sex	-0.676167	0.202148	-3.34491	0.000842286	12	1588	0.46898	0.464967	-1.07267	-0.279661	1601	0.00761284	3.07454	Disease related genes, Human disease related genes, Predicted intracellular proteins, Transcription factors	Tissue enhanced	breast: 1.8;choroid plexus: 1.6
Q9NZN3	EHD3	sex	-0.561617	0.203629	-2.75804	0.0058815	12	1588	0.468035	0.464015	-0.961027	-0.162208	1601	0.041903	2.23051	Plasma proteins, Predicted intracellular proteins	Tissue enhanced	brain: 43.9;esophagus: 42.7
P24821	TNC	sex	0.665675	0.203765	3.26689	0.00111058	12	1588	0.461098	0.457026	0.266	1.06535	1601	0.00979689	2.95445	Cancer-related genes, Disease related genes, Human disease related genes, Plasma proteins, Predicted intracellular proteins, Predicted secreted proteins	Tissue enhanced	lymphoid tissue: 215.1;smooth muscle: 461.1
Q9NPY3	CD93	sex	0.574701	0.203858	2.81912	0.00487523	12	1588	0.458412	0.454319	0.174842	0.974561	1601	0.0358955	2.312	CD markers, Plasma proteins, Predicted membrane proteins	Tissue enhanced	placenta: 133.0
Q9UK55	SERPINA10	sex	-0.705161	0.212369	-3.32045	0.000919112	12	1588	0.451907	0.447766	-1.12172	-0.288607	1601	0.00826468	3.03663	Plasma proteins, Predicted membrane proteins, Predicted secreted proteins	Tissue enriched	liver: 338.3
Q9UGM5	FETUB	sex	-1.25626	0.210841	-5.9583	3.13316e-09	12	1588	0.445338	0.441146	-1.66981	-0.842699	1601	4.50674e-08	8.50402	Plasma proteins, Predicted intracellular proteins, Predicted secreted proteins	Tissue enriched	liver: 227.3
Q8IUL8	CILP2	sex	1.00827	0.210543	4.7889	1.83315e-06	12	1588	0.440365	0.436136	0.595299	1.42124	1601	2.25514e-05	5.7368	Predicted secreted proteins	Tissue enhanced	ovary: 2.4;testis: 5.4
P13591	NCAM1	sex	0.86499	0.212245	4.07542	4.82001e-05	12	1588	0.432647	0.42836	0.448679	1.2813	1601	0.000520812	4.31695	Cancer-related genes, CD markers, Plasma proteins, Predicted intracellular proteins, Predicted membrane proteins, Predicted secreted proteins, Transporters	Tissue enhanced	brain: 193.9;heart muscle: 140.8
P10451	SPP1	sex	0.848894	0.212213	4.0002	6.61995e-05	12	1588	0.42807	0.423748	0.432647	1.26514	1601	0.000705176	4.17915	Cancer-related genes, Plasma proteins, Predicted secreted proteins	Tissue enhanced	brain: 1980.6;gallbladder: 2349.6;kidney: 3486.9;placenta: 2701.1
Q9UHG3	PCYOX1	sex	-0.606853	0.217674	-2.7879	0.00536835	12	1588	0.41965	0.415265	-1.03381	-0.179894	1601	0.0389101	2.27016	Enzymes, Metabolic proteins, Plasma proteins, Predicted intracellular proteins	Low tissue specificity
Q6UXB8	PI16	sex	1.17156	0.214256	5.46802	5.27793e-08	12	1588	0.413293	0.40886	0.751301	1.59181	1601	7.15554e-07	7.27754	CD markers, Plasma proteins, Predicted membrane proteins, Predicted secreted proteins	Tissue enhanced	cervix: 135.5;heart muscle: 123.5;vagina: 123.4
P08709	F7	sex	-0.612885	0.219643	-2.79036	0.00532786	12	1588	0.398656	0.394112	-1.04371	-0.182063	1601	0.0386698	2.27345	Candidate cardiovascular disease genes, Disease related genes, Enzymes, FDA approved drug targets, Human disease related genes, Plasma proteins, Predicted secreted proteins	Tissue enriched	liver: 156.3
Q7Z7G0	ABI3BP	sex	1.38025	0.2147	6.42872	1.69759e-10	12	1588	0.397211	0.392656	0.959121	1.80137	1601	2.53405e-09	9.77017	Disease related genes, Plasma proteins, Predicted intracellular proteins, Predicted secreted proteins	Low tissue specificity
P13521	SCG2	sex	-0.591139	0.218558	-2.70472	0.00690928	12	1588	0.383891	0.379235	-1.01983	-0.162446	1601	0.0477911	2.16057	Plasma proteins, Predicted secreted proteins	Group enriched	adrenal gland: 349.2;brain: 368.9;pituitary gland: 261.8
P02741	CRP	sex	0.619833	0.223833	2.76917	0.00568521	12	1588	0.381002	0.376325	0.180794	1.05887	1601	0.0408795	2.24525	Cancer-related genes, Candidate cardiovascular disease genes, Human disease related genes, Plasma proteins, Predicted intracellular proteins, Predicted secreted proteins	Tissue enriched	liver: 9151.6
Q9BYJ0	FGFBP2	sex	0.967174	0.223932	4.31905	1.66407e-05	12	1588	0.380828	0.376149	0.52794	1.40641	1601	0.000189249	4.77883	Plasma proteins, Predicted secreted proteins	Tissue enhanced	adipose tissue: 28.1;bone marrow: 53.7
P49747	COMP	sex	1.30167	0.219381	5.93336	3.6365e-09	12	1588	0.379741	0.375054	0.87136	1.73198	1601	5.20705e-08	8.43932	Disease related genes, Human disease related genes, Plasma proteins, Predicted intracellular proteins, Predicted secreted proteins	Tissue enhanced	adipose tissue: 75.1;heart muscle: 63.2;skin 1: 78.0
Q86U17	SERPINA11	sex	-0.629453	0.22439	-2.80517	0.00509023	12	1588	0.366947	0.362163	-1.06958	-0.189321	1601	0.0371841	2.29326	Plasma proteins, Predicted secreted proteins	Tissue enriched	liver: 475.6
P12109	COL6A1	sex	1.05214	0.222629	4.726	2.49224e-06	12	1588	0.364153	0.359348	0.615465	1.48882	1601	3.02591e-05	5.60341	Cancer-related genes, Disease related genes, Human disease related genes, Plasma proteins, Predicted intracellular proteins, Predicted secreted proteins	Tissue enhanced	intestine: 770.1
[truncated: 357 more rows]

## Sheet: ST3
Supplementary Table 3: Plasma proteins that predicted age and BMI.
[truncated: 51 more rows]

## Sheet: ST4
Supplementary Table 4: Primary associations identified in the discovery cohort and assessment of novelty.
[truncated: 1,948 more rows]

[truncated: 10 more sheets: ST5, ST6, ST7, ST8, ST9, ST10, ST11, ST12, ST13, ST14]
