# Supplementary material for: Plasma proteome variation and its genetic determinants in children and adolescents
Source: Nat Genet. 2025 Feb 19;57(3):635–46. doi: 10.1038/s41588-025-02089-2 (PMC11906355; doi:10.1038/s41588-025-02089-2)
Supplement: Supplementary file 5 — Summary level data. [file 41588_2025_2089_MOESM5_ESM.xlsx]

## Sheet: Fig. 2a
	Gene_set	Nr.proteins	Term	Overlap	Genes
0	KEGG_2021_Human	62	Complement and coagulation cascades	62/85	SERPINA1;PROS1;F13A1;C4BPA;C4BPB;C8B;C8A;CLU;SERPINA5;C4B;C4A;C8G;MBL2;FGB;FGA;CR2;VWF;FGG;SERPINF2;F2;F5;F7;PROCR;F9;SERPING1;MASP2;MASP1;CFB;C1QB;CFD;C1QA;CPB2;C1S;CFH;C1R;SERPINC1;CFI;PLG;TFPI;KNG1;C2;C3;VTN;C5;C6;C7;C9;CD59;A2M;F10;SERPIND1;F12;F11;PROC;CFHR2;CFHR1;CFHR4;CFHR3;CFHR5;F13B;KLKB1;C1QC
1	GO_Biological_Process_2023	55	Proteolysis (GO:0006508)	55/330	FCN1;FCN2;ADAMDEC1;PRSS1;FCN3;CPQ;CTSZ;IHH;ECE2;PEPD;CTSS;CNDP1;CNDP2;ADAMTS5;SHH;ADAMTS2;CAPNS1;ANPEP;CAPN5;CAPN2;CAPN1;PRSS3;CTSD;HABP2;HGFAC;CTSB;MBL2;SRGN;MMP2;ADAM10;PCOLCE;MMP9;BACE2;F7;PSMA6;F9;MMP16;LPA;COLEC11;ENPEP;CPB2;COLEC10;CFH;PLG;CPN1;DPP4;ADAMTS13;NLRP1;ACE;ERAP2;F12;ERAP1;PROC;CNTN1;KLKB1
2	KEGG_2021_Human	51	PI3K-Akt signaling pathway	51/354	ITGB1;YWHAE;IFNA6;HSP90AB1;YWHAB;FLT4;ITGB3;ITGA2B;TNC;COMP;GHR;YWHAQ;TNN;AKT3;JAK2;YWHAG;YWHAH;HSP90AA1;VWF;ITGA2;MAGI2;ITGA1;OSMR;YWHAZ;EIF4E1B;KIT;COL6A1;COL6A3;ITGA6;MET;CSF1R;TNXB;THBS1;EGFR;THBS4;HSP90B1;VTN;RELN;CHAD;SPP1;FN1;IGF2;LAMB1;IGF1;COL1A1;COL1A2;CDK4;GNB1;GRB2;FGFR4;FGFR1
3	MSigDB_Hallmark_2020	41	Xenobiotic Metabolism	41/200	CRP;ITIH4;ENPEP;PROS1;ATP2A2;LCAT;FBLN1;PLG;SERPINA6;ITIH1;CNDP2;VTN;CA2;MAN1A1;APOE;CD36;PTGDS;HGFAC;MBL2;IGFBP1;ABCC2;F10;GSTO1;IGFBP4;GSS;IDH1;F11;GSR;IGF1;FAH;PGD;SLC6A6;RBP4;VNN1;CAT;ANGPTL3;FETUB;BLVRB;HRG;CFB;PPARD
4	MSigDB_Hallmark_2020	40	mTORC1 Signaling	40/200	GPI;TFRC;ATP2A2;SLC2A3;ENO1;SLC7A11;CFP;CORO1A;HSP90B1;HSPD1;STIP1;LDHA;PNP;PRDX1;PGK1;LTA4H;PGM1;ACTR3;ACTR2;G6PD;TPI1;IGFBP5;HSPA5;GOT1;HSPA4;EDEM1;IDH1;GSR;HSPE1;TUBA4A;WARS1;CCT6A;SLC6A6;PSMA4;CANX;CD9;CALR;ALDOA;PPIA;GAPDH
5	KEGG_2021_Human	34	Cell adhesion molecules	34/148	ITGB1;ICAM2;LRRC4;ICAM3;PTPRM;F11R;PVR;PTPRF;ICAM1;CDH5;ALCAM;CDH2;CDH1;NRCAM;NCAM1;CD58;NCAM2;NEO1;ICOSLG;CD99;NTNG1;VCAM1;CADM1;NEGR1;HLA-B;HLA-C;HLA-A;SELP;PTPRC;SELL;CNTN1;PECAM1;ITGA6;NECTIN1
6	GO_Biological_Process_2023	34	Protein Transport (GO:0015031)	34/313	ARF3;COPA;TFRC;SAR1A;LRP1;PDCD6;RAB1B;STXBP2;CLTC;ARHGAP1;AFM;CLU;HSP90B1;NEURL1B;HERC2;LAMP2;ARL6IP5;ARFIP1;APOE;CD36;APOB;RAB6B;RAB8B;YWHAH;FGG;PDIA4;CENPF;GOLPH3;CTTN;CANX;ERP29;MYH9;VIPAS39;RAB7A
7	GO_Biological_Process_2023	29	Inflammatory Response (GO:0006954)	29/236	CCL14;CRP;SERPINA3;CSF1R;ORM1;PXK;HP;HPR;F11R;THBS1;CRHBP;PRDX5;HYAL1;CCL5;CD14;PF4V1;APOL2;AOC3;TGFB1;VCAM1;PPBP;LYZ;HSPG2;VNN1;KIT;S100A9;CD44;S100A8;PF4
8	MSigDB_Hallmark_2020	26	heme Metabolism	26/200	TFRC;HBB;SLC4A1;HBD;SLC7A11;FTCD;TRAK2;C3;SPTA1;ALAD;SELENBP1;PRDX2;CA1;CA2;BSG;LAMP2;CTSB;SNCA;DMTN;NCOA4;BPGM;SPTB;KLF3;MINPP1;CAT;BLVRB
9	GO_Biological_Process_2023	25	Skeletal System Development (GO:0001501)	25/149	COL18A1;ANKRD11;CHD7;COL11A2;IHH;COMP;HYAL1;PRDX1;ALX4;SPP2;MYOC;AHSG;RFLNB;IGF1;COL1A1;EXT1;BMP3;COL1A2;MMP16;OGN;ALPL;PPIB;CD44;FBN1;FGFR1
10	GO_Biological_Process_2023	23	Regulation Of Endopeptidase Activity (GO:0052548)	23/69	SERPINA11;SERPINA3;SERPINB1;SERPINA1;SERPIND1;AHSG;SERPINF1;SERPINA10;SERPINF2;SERPINA6;SERPINA7;SERPINA4;KNG1;PSMB8;SERPINA5;SERPINB6;VTN;TIMP2;PSME1;FETUB;SERPING1;TIMP1;GAPDH
11	MSigDB_Hallmark_2020	22	Adipogenesis	22/200	ABCA1;ORM1;CAVIN2;GPX3;IDH1;OMD;ADIPOQ;TALDO1;FAH;SOD1;C3;GPD2;CAT;ENPP2;SPARCL1;STOM;APOE;CD36;ALDOA;TKT;PGM1;YWHAG
12	KEGG_2021_Human	22	Cholesterol metabolism	22/50	ABCA1;CETP;LRP1;OSBPL5;APOA2;PCSK9;APOA1;LCAT;APOC3;APOA4;NPC2;APOH;APOC2;APOC1;ANGPTL3;VDAC3;VDAC2;CD36;APOE;LPA;APOB;PLTP
13	MSigDB_Hallmark_2020	21	Apoptosis	21/161	APP;GPX1;GSN;GPX3;LUM;MMP2;GSR;HSPB1;F2;CLU;IGF2R;SOD1;LGALS3;TIMP2;VDAC2;CTNNB1;IGFBP6;CD14;TIMP1;DNM1L;CD44
14	MSigDB_Hallmark_2020	19	Fatty Acid Metabolism	19/158	AOC3;HSP90AA1;MDH1;IDH1;ACSL4;PRDX6;PTPRG;ALAD;LDHA;LGALS1;VNN1;CA2;GPD2;PSME1;ERP29;IDH3B;CD36;ALDOA;YWHAH
15	KEGG_2021_Human	18	Estrogen signaling pathway	18/137	HSPA8;HSP90AA1;HSP90AB1;SRC;MMP2;ITPR1;ITPR2;KRT10;MMP9;EGFR;KRT9;HSP90B1;GNAI2;AKT3;GRB2;CALM1;CTSD;HSPA1A
16	KEGG_2021_Human	17	Apoptosis	17/142	CTSZ;ITPR1;DAB2IP;ITPR2;ACTB;TUBA4A;CTSS;ACTG1;SPTA1;TUBA1C;AKT3;CAPN2;CYCS;CAPN1;CTSD;TUBA8;CTSB
17	GO_Biological_Process_2023	15	Regulation Of Immune Response (GO:0050776)	15/77	AMBP;FGL1;ERAP1;WDR41;C8B;CFP;C8A;FKBP1A;FCGR3A;COL3A1;C8G;FCGR3B;C6;C7;C9
18	MSigDB_Hallmark_2020	15	Angiogenesis	15/36	APP;NRP1;POSTN;LUM;PRG2;FSTL1;SERPINA5;VTN;COL3A1;APOH;SPP1;S100A4;TIMP1;PF4;FGFR1
19	GO_Biological_Process_2023	13	Glucose Metabolic Process (GO:0006006)	13/59	GPI;G6PD;TPI1;H6PD;MDH1;PGAM1;ENO1;HK1;HK3;PGK1;APOD;PGM1;PPARD
20	GO_Biological_Process_2023	12	Triglyceride Homeostasis (GO:0070328)	12/31	CETP;C1QTNF3;PNPLA8;APOC2;APOC4;ANGPTL3;APOA1;APOC3;APOA4;APOE;LCP1;APOA5
21	GO_Biological_Process_2023	8	Response To Steroid Hormone (GO:0048545)	8/29	HSPA8;TGFB1;ATP1A2;TFPI;THBS1;UBE2L3;NKX3-1;HSPA1A
22	GO_Biological_Process_2023	8	Regulation Of Epidermal Growth Factor Receptor Signaling Pathway (GO:0042058)	8/46	BCAR3;ITGA1;DAB2IP;CDH13;PTPRJ;MMP9;EGFR;AGT
