# Supplementary material for: Plasma proteome variation and its genetic determinants in children and adolescents
Source: Nat Genet. 2025 Feb 19;57(3):635–46. doi: 10.1038/s41588-025-02089-2 (PMC11906355; doi:10.1038/s41588-025-02089-2)
Supplement: Supplementary file 6 — Summary level data. [file 41588_2025_2089_MOESM6_ESM.xlsx]

## Sheet: Fig. 3a
chr	rs	ps	n_miss	allele1	allele0	af	beta	se	logl_H1	l_remle	p_wald	phenotype	REF	ALT	Protein ID	Gene name	pqtl_id
14	14_107164003_G_A	107164003	0	A	G	0.333	0.200816	0.0344914	-2699.49	0.0457544	6.79954e-09	O43491_EPB41L2	G	A	O43491	EPB41L2	14_107164003_G_A_O43491_EPB41L2
14	14_107170524_G_C	107170524	0	C	G	0.516	-0.189545	0.0329881	-2699.95	0.0112421	1.06252e-08	O43491_EPB41L2	G	C	O43491	EPB41L2	14_107170524_G_C_O43491_EPB41L2
14	14_107172629_T_G	107172629	0	G	T	0.642	-0.232364	0.0335991	-2692.63	0.129416	6.32893e-12	O43491_EPB41L2	T	G	O43491	EPB41L2	14_107172629_T_G_O43491_EPB41L2
14	14_107173102_T_C	107173102	0	C	T	0.512	-0.190351	0.0329118	-2699.73	0.0221755	8.523e-09	O43491_EPB41L2	T	C	O43491	EPB41L2	14_107173102_T_C_O43491_EPB41L2
14	14_107173799_T_C	107173799	0	C	T	0.653	-0.213516	0.0339604	-2696.68	0.128935	3.99783e-10	O43491_EPB41L2	T	C	O43491	EPB41L2	14_107173799_T_C_O43491_EPB41L2
14	14_107173865_C_T	107173865	0	T	C	0.646	-0.220524	0.0336095	-2694.96	0.139302	6.85058e-11	O43491_EPB41L2	C	T	O43491	EPB41L2	14_107173865_C_T_O43491_EPB41L2
14	14_107174039_C_G	107174039	0	G	C	0.634	-0.213484	0.0335697	-2696.24	0.129736	2.52846e-10	O43491_EPB41L2	C	G	O43491	EPB41L2	14_107174039_C_G_O43491_EPB41L2
14	14_107175085_G_A	107175085	0	A	G	0.341	0.226419	0.0338995	-2694.2	0.117566	3.14459e-11	O43491_EPB41L2	G	A	O43491	EPB41L2	14_107175085_G_A_O43491_EPB41L2
14	14_107207818_G_A	107207818	0	A	G	0.143	-0.418419	0.045895	-2675.65	1e-05	1.90605e-19	O43491_EPB41L2	G	A	O43491	EPB41L2	14_107207818_G_A_O43491_EPB41L2
14	14_107209226_A_T	107209226	0	T	A	0.217	0.247733	0.0386263	-2695.9	0.202939	1.78815e-10	O43491_EPB41L2	A	T	O43491	EPB41L2	14_107209226_A_T_O43491_EPB41L2
14	14_107220898_T_C	107220898	0	C	T	0.605	0.299296	0.0331496	-2676.42	1e-05	4.14427e-19	O43491_EPB41L2	T	C	O43491	EPB41L2	14_107220898_T_C_O43491_EPB41L2
14	14_107231086_C_T	107231086	0	T	C	0.377	0.31467	0.0329564	-2671.8	1e-05	3.89247e-21	O43491_EPB41L2	C	T	O43491	EPB41L2	14_107231086_C_T_O43491_EPB41L2
14	14_107231369_T_C	107231369	0	C	T	0.379	0.323398	0.0330205	-2669.54	1e-05	3.9433e-22	O43491_EPB41L2	T	C	O43491	EPB41L2	14_107231369_T_C_O43491_EPB41L2
14	14_107231967_A_G	107231967	0	G	A	0.375	0.319633	0.0328476	-2670.12	1e-05	7.13172e-22	O43491_EPB41L2	A	G	O43491	EPB41L2	14_107231967_A_G_O43491_EPB41L2
14	14_107235449_T_C	107235449	0	C	T	0.149	-0.444825	0.0445626	-2667.75	0.0140738	6.601e-23	O43491_EPB41L2	T	C	O43491	EPB41L2	14_107235449_T_C_O43491_EPB41L2
14	14_107238252_G_A	107238252	0	A	G	0.241	-0.283369	0.038101	-2688.99	0.123089	1.54527e-13	O43491_EPB41L2	G	A	O43491	EPB41L2	14_107238252_G_A_O43491_EPB41L2
14	14_107238608_A_G	107238608	0	G	A	0.241	-0.284494	0.0381552	-2688.85	0.125201	1.34458e-13	O43491_EPB41L2	A	G	O43491	EPB41L2	14_107238608_A_G_O43491_EPB41L2
14	14_107238809_G_C	107238809	0	C	G	0.256	-0.270221	0.0373733	-2690.46	0.176891	6.94602e-13	O43491_EPB41L2	G	C	O43491	EPB41L2	14_107238809_G_C_O43491_EPB41L2
14	14_107238920_T_C	107238920	0	C	T	0.24	-0.284042	0.0382156	-2689.02	0.119939	1.59957e-13	O43491_EPB41L2	T	C	O43491	EPB41L2	14_107238920_T_C_O43491_EPB41L2
14	14_107239561_A_G	107239561	0	G	A	0.257	-0.272773	0.037365	-2689.97	0.177693	4.19874e-13	O43491_EPB41L2	A	G	O43491	EPB41L2	14_107239561_A_G_O43491_EPB41L2
14	14_107239663_T_C	107239663	0	C	T	0.257	-0.272803	0.0373641	-2689.96	0.176964	4.16989e-13	O43491_EPB41L2	T	C	O43491	EPB41L2	14_107239663_T_C_O43491_EPB41L2
14	14_107240779_C_T	107240779	0	T	C	0.139	-0.419243	0.0459955	-2675.67	1e-05	1.94041e-19	O43491_EPB41L2	C	T	O43491	EPB41L2	14_107240779_C_T_O43491_EPB41L2
14	14_107240991_C_T	107240991	0	T	C	0.256	-0.271422	0.0373677	-2690.22	0.176199	5.47122e-13	O43491_EPB41L2	C	T	O43491	EPB41L2	14_107240991_C_T_O43491_EPB41L2
14	14_107242027_T_G	107242027	0	G	T	0.256	-0.271422	0.0373677	-2690.22	0.176199	5.47122e-13	O43491_EPB41L2	T	G	O43491	EPB41L2	14_107242027_T_G_O43491_EPB41L2
14	14_107243252_C_G	107243252	0	G	C	0.256	-0.271422	0.0373677	-2690.22	0.176199	5.47122e-13	O43491_EPB41L2	C	G	O43491	EPB41L2	14_107243252_C_G_O43491_EPB41L2
14	14_107243544_C_T	107243544	0	T	C	0.24	-0.283333	0.0381624	-2689.08	0.123925	1.69922e-13	O43491_EPB41L2	C	T	O43491	EPB41L2	14_107243544_C_T_O43491_EPB41L2
14	14_107244024_A_G	107244024	0	G	A	0.256	-0.271422	0.0373677	-2690.22	0.176199	5.47122e-13	O43491_EPB41L2	A	G	O43491	EPB41L2	14_107244024_A_G_O43491_EPB41L2
14	14_107244080_C_T	107244080	0	T	C	0.254	-0.2664	0.0373844	-2691.19	0.176394	1.45991e-12	O43491_EPB41L2	C	T	O43491	EPB41L2	14_107244080_C_T_O43491_EPB41L2
14	14_107245285_G_A	107245285	0	A	G	0.24	-0.279228	0.0381181	-2689.79	0.124785	3.50054e-13	O43491_EPB41L2	G	A	O43491	EPB41L2	14_107245285_G_A_O43491_EPB41L2
14	14_107246146_C_T	107246146	0	T	C	0.24	-0.278373	0.0381208	-2689.95	0.127323	4.13431e-13	O43491_EPB41L2	C	T	O43491	EPB41L2	14_107246146_C_T_O43491_EPB41L2
14	14_107246846_T_C	107246846	0	C	T	0.241	-0.283109	0.0380402	-2688.95	0.119927	1.48901e-13	O43491_EPB41L2	T	C	O43491	EPB41L2	14_107246846_T_C_O43491_EPB41L2
14	14_107249036_G_A	107249036	0	A	G	0.259	-0.273538	0.0372615	-2689.68	0.190091	3.12351e-13	O43491_EPB41L2	G	A	O43491	EPB41L2	14_107249036_G_A_O43491_EPB41L2
14	14_107249080_C_T	107249080	0	T	C	0.241	-0.282629	0.0381013	-2689.13	0.121649	1.78332e-13	O43491_EPB41L2	C	T	O43491	EPB41L2	14_107249080_C_T_O43491_EPB41L2
14	14_107250748_G_A	107250748	0	A	G	0.258	-0.269928	0.0372745	-2690.38	0.189224	6.40504e-13	O43491_EPB41L2	G	A	O43491	EPB41L2	14_107250748_G_A_O43491_EPB41L2
14	14_107251977_A_G	107251977	0	G	A	0.259	-0.273538	0.0372615	-2689.68	0.190091	3.12351e-13	O43491_EPB41L2	A	G	O43491	EPB41L2	14_107251977_A_G_O43491_EPB41L2
14	14_107252025_C_T	107252025	0	T	C	0.241	-0.282874	0.0380399	-2688.99	0.118803	1.55746e-13	O43491_EPB41L2	C	T	O43491	EPB41L2	14_107252025_C_T_O43491_EPB41L2
14	14_107252854_A_G	107252854	0	G	A	0.237	-0.287744	0.0382638	-2688.39	0.101108	8.38625e-14	O43491_EPB41L2	A	G	O43491	EPB41L2	14_107252854_A_G_O43491_EPB41L2
14	14_107253139_C_T	107253139	0	T	C	0.215	-0.307647	0.0394164	-2686.27	0.115545	9.73343e-15	O43491_EPB41L2	C	T	O43491	EPB41L2	14_107253139_C_T_O43491_EPB41L2
14	14_107253209_C_G	107253209	0	G	C	0.217	-0.311801	0.0391224	-2685	0.173929	2.71027e-15	O43491_EPB41L2	C	G	O43491	EPB41L2	14_107253209_C_G_O43491_EPB41L2
14	14_107253214_C_G	107253214	0	G	C	0.217	-0.307845	0.0391351	-2685.8	0.17179	6.07245e-15	O43491_EPB41L2	C	G	O43491	EPB41L2	14_107253214_C_G_O43491_EPB41L2
14	14_107257541_G_A	107257541	0	A	G	0.24	-0.281064	0.0379997	-2689.28	0.128697	2.08503e-13	O43491_EPB41L2	G	A	O43491	EPB41L2	14_107257541_G_A_O43491_EPB41L2
14	14_107260733_G_A	107260733	0	A	G	0.156	-0.421716	0.0436595	-2670.75	0.0369834	1.39123e-21	O43491_EPB41L2	G	A	O43491	EPB41L2	14_107260733_G_A_O43491_EPB41L2
14	14_107263150_G_A	107263150	0	A	G	0.262	-0.253487	0.0368731	-2692.9	0.1614	8.39562e-12	O43491_EPB41L2	G	A	O43491	EPB41L2	14_107263150_G_A_O43491_EPB41L2
14	14_107265439_G_A	107265439	0	A	G	0.26	-0.273817	0.0371671	-2689.49	0.202716	2.58216e-13	O43491_EPB41L2	G	A	O43491	EPB41L2	14_107265439_G_A_O43491_EPB41L2
14	14_107265859_A_G	107265859	0	G	A	0.243	-0.283074	0.0379253	-2688.79	0.125354	1.26974e-13	O43491_EPB41L2	A	G	O43491	EPB41L2	14_107265859_A_G_O43491_EPB41L2
14	14_107273163_T_C	107273163	0	C	T	0.259	-0.272907	0.0372183	-2689.74	0.19342	3.32133e-13	O43491_EPB41L2	T	C	O43491	EPB41L2	14_107273163_T_C_O43491_EPB41L2
14	14_107274881_C_T	107274881	0	T	C	0.076	-0.349714	0.0606173	-2699.83	1e-05	9.27415e-09	O43491_EPB41L2	C	T	O43491	EPB41L2	14_107274881_C_T_O43491_EPB41L2
14	14_107275964_G_T	107275964	0	T	G	0.242	-0.280391	0.0378234	-2689.16	0.123065	1.84542e-13	O43491_EPB41L2	G	T	O43491	EPB41L2	14_107275964_G_T_O43491_EPB41L2
14	14_107276627_A_G	107276627	0	G	A	0.243	-0.279857	0.0378241	-2689.26	0.122462	2.04835e-13	O43491_EPB41L2	A	G	O43491	EPB41L2	14_107276627_A_G_O43491_EPB41L2
14	14_107277697_A_G	107277697	0	G	A	0.241	-0.284747	0.0378687	-2688.39	0.12866	8.42969e-14	O43491_EPB41L2	A	G	O43491	EPB41L2	14_107277697_A_G_O43491_EPB41L2
14	14_107279152_A_G	107279152	0	G	A	0.259	-0.259635	0.0371063	-2692.08	0.181834	3.60583e-12	O43491_EPB41L2	A	G	O43491	EPB41L2	14_107279152_A_G_O43491_EPB41L2
14	14_107280094_C_A	107280094	0	A	C	0.259	-0.259635	0.0371063	-2692.08	0.181834	3.60583e-12	O43491_EPB41L2	C	A	O43491	EPB41L2	14_107280094_C_A_O43491_EPB41L2
14	14_107280856_G_T	107280856	0	T	G	0.244	-0.282491	0.0378697	-2688.82	0.127523	1.31193e-13	O43491_EPB41L2	G	T	O43491	EPB41L2	14_107280856_G_T_O43491_EPB41L2
14	14_107280925_C_A	107280925	0	A	C	0.242	-0.280916	0.0379375	-2689.22	0.12323	1.96305e-13	O43491_EPB41L2	C	A	O43491	EPB41L2	14_107280925_C_A_O43491_EPB41L2
14	14_107281980_A_G	107281980	0	G	A	0.262	-0.258642	0.037017	-2692.14	0.181986	3.86443e-12	O43491_EPB41L2	A	G	O43491	EPB41L2	14_107281980_A_G_O43491_EPB41L2
14	14_107282437_C_T	107282437	0	T	C	0.344	0.291496	0.0338998	-2680.03	0.0292335	1.653e-17	O43491_EPB41L2	C	T	O43491	EPB41L2	14_107282437_C_T_O43491_EPB41L2
14	14_107283160_C_T	107283160	0	T	C	0.26	-0.257049	0.0370157	-2692.43	0.182064	5.19781e-12	O43491_EPB41L2	C	T	O43491	EPB41L2	14_107283160_C_T_O43491_EPB41L2
14	14_107283411_A_G	107283411	0	G	A	0.26	-0.260429	0.0371065	-2691.93	0.172775	3.10769e-12	O43491_EPB41L2	A	G	O43491	EPB41L2	14_107283411_A_G_O43491_EPB41L2
14	14_107283415_G_A	107283415	0	A	G	0.241	-0.27468	0.0379603	-2690.43	0.108266	6.66975e-13	O43491_EPB41L2	G	A	O43491	EPB41L2	14_107283415_G_A_O43491_EPB41L2
14	14_107283452_C_T	107283452	0	T	C	0.243	-0.275158	0.0379525	-2690.32	0.115233	6.02809e-13	O43491_EPB41L2	C	T	O43491	EPB41L2	14_107283452_C_T_O43491_EPB41L2
14	14_107283486_T_C	107283486	0	C	T	0.259	-0.255897	0.037116	-2692.77	0.169716	7.32428e-12	O43491_EPB41L2	T	C	O43491	EPB41L2	14_107283486_T_C_O43491_EPB41L2
14	14_107283489_C_A	107283489	0	A	C	0.259	-0.253831	0.037121	-2693.15	0.166108	1.07839e-11	O43491_EPB41L2	C	A	O43491	EPB41L2	14_107283489_C_A_O43491_EPB41L2
14	14_107283886_A_G	107283886	0	G	A	0.261	-0.25855	0.0371227	-2692.3	0.183395	4.51315e-12	O43491_EPB41L2	A	G	O43491	EPB41L2	14_107283886_A_G_O43491_EPB41L2
14	14_107286267_G_T	107286267	0	T	G	0.333	-0.197022	0.0345114	-2700.09	0.165526	1.31607e-08	O43491_EPB41L2	G	T	O43491	EPB41L2	14_107286267_G_T_O43491_EPB41L2
14	14_107286497_A_T	107286497	0	T	A	0.333	-0.197022	0.0345114	-2700.09	0.165526	1.31607e-08	O43491_EPB41L2	A	T	O43491	EPB41L2	14_107286497_A_T_O43491_EPB41L2
14	14_107286755_A_G	107286755	0	G	A	0.352	-0.188894	0.0342235	-2701.14	0.209983	3.86671e-08	O43491_EPB41L2	A	G	O43491	EPB41L2	14_107286755_A_G_O43491_EPB41L2
14	14_107288377_C_T	107288377	0	T	C	0.34	-0.193757	0.0342343	-2700.36	0.128136	1.74626e-08	O43491_EPB41L2	C	T	O43491	EPB41L2	14_107288377_C_T_O43491_EPB41L2
14	14_107289436_C_G	107289436	0	G	C	0.34	-0.192493	0.0342809	-2700.61	0.130699	2.25254e-08	O43491_EPB41L2	C	G	O43491	EPB41L2	14_107289436_C_G_O43491_EPB41L2
14	14_105279080_G_A	105279080	0	A	G	0.156	0.272976	0.0444659	-2707.83	0.422306	1.00788e-09	Q96BZ4_PLD4	G	A	Q96BZ4	PLD4	14_105279080_G_A_Q96BZ4_PLD4
14	14_105279618_C_T	105279618	0	T	C	0.856	-0.310244	0.0460704	-2704.09	0.407966	2.1763e-11	Q96BZ4_PLD4	C	T	Q96BZ4	PLD4	14_105279618_C_T_Q96BZ4_PLD4
14	14_105280847_C_T	105280847	0	T	C	0.167	0.266975	0.0439254	-2708.23	0.38472	1.46682e-09	Q96BZ4_PLD4	C	T	Q96BZ4	PLD4	14_105280847_C_T_Q96BZ4_PLD4
14	14_105280853_C_T	105280853	0	T	C	0.751	-0.212545	0.0379584	-2710.98	0.381716	2.46309e-08	Q96BZ4_PLD4	C	T	Q96BZ4	PLD4	14_105280853_C_T_Q96BZ4_PLD4
14	14_105281420_C_A	105281420	0	A	C	0.162	0.267984	0.0443177	-2708.44	0.362592	1.77268e-09	Q96BZ4_PLD4	C	A	Q96BZ4	PLD4	14_105281420_C_A_Q96BZ4_PLD4
14	14_105284772_T_A	105284772	0	A	T	0.257	0.230358	0.0376527	-2708.06	0.325634	1.1474e-09	Q96BZ4_PLD4	T	A	Q96BZ4	PLD4	14_105284772_T_A_Q96BZ4_PLD4
14	14_105285159_A_G	105285159	0	G	A	0.743	-0.231902	0.0376477	-2707.82	0.323861	8.86221e-10	Q96BZ4_PLD4	A	G	Q96BZ4	PLD4	14_105285159_A_G_Q96BZ4_PLD4
14	14_105285423_C_A	105285423	0	A	C	0.743	-0.230358	0.0376527	-2708.06	0.325634	1.1474e-09	Q96BZ4_PLD4	C	A	Q96BZ4	PLD4	14_105285423_C_A_Q96BZ4_PLD4
14	14_105289916_G_A	105289916	0	A	G	0.743	-0.230358	0.0376527	-2708.06	0.325634	1.1474e-09	Q96BZ4_PLD4	G	A	Q96BZ4	PLD4	14_105289916_G_A_Q96BZ4_PLD4
14	14_105290216_G_C	105290216	0	C	G	0.743	-0.231902	0.0376477	-2707.82	0.323861	8.86221e-10	Q96BZ4_PLD4	G	C	Q96BZ4	PLD4	14_105290216_G_C_Q96BZ4_PLD4
14	14_105292123_G_C	105292123	0	C	G	0.142	0.367247	0.0463126	-2695.64	0.339104	3.70787e-15	Q96BZ4_PLD4	G	C	Q96BZ4	PLD4	14_105292123_G_C_Q96BZ4_PLD4
14	14_105292245_G_A	105292245	0	A	G	0.176	0.281141	0.043104	-2705.55	0.331451	8.84081e-11	Q96BZ4_PLD4	G	A	Q96BZ4	PLD4	14_105292245_G_A_Q96BZ4_PLD4
14	14_105292650_C_A	105292650	0	A	C	0.176	0.280398	0.0431194	-2705.67	0.334913	1.00418e-10	Q96BZ4_PLD4	C	A	Q96BZ4	PLD4	14_105292650_C_A_Q96BZ4_PLD4
14	14_105293940_C_G	105293940	0	G	C	0.175	0.277971	0.0431549	-2706.06	0.334986	1.49661e-10	Q96BZ4_PLD4	C	G	Q96BZ4	PLD4	14_105293940_C_G_Q96BZ4_PLD4
14	14_105295911_A_G	105295911	0	G	A	0.744	-0.232329	0.0378047	-2707.92	0.310551	9.68219e-10	Q96BZ4_PLD4	A	G	Q96BZ4	PLD4	14_105295911_A_G_Q96BZ4_PLD4
14	14_105298315_G_C	105298315	0	C	G	0.173	0.285931	0.0433044	-2705.05	0.324543	5.21554e-11	Q96BZ4_PLD4	G	C	Q96BZ4	PLD4	14_105298315_G_C_Q96BZ4_PLD4
14	14_105301841_G_A	105301841	0	A	G	0.176	0.280025	0.042945	-2705.58	0.321738	8.94759e-11	Q96BZ4_PLD4	G	A	Q96BZ4	PLD4	14_105301841_G_A_Q96BZ4_PLD4
14	14_105302190_G_T	105302190	0	T	G	0.176	0.280025	0.042945	-2705.58	0.321738	8.94759e-11	Q96BZ4_PLD4	G	T	Q96BZ4	PLD4	14_105302190_G_T_Q96BZ4_PLD4
14	14_105302400_G_A	105302400	0	A	G	0.176	0.280025	0.042945	-2705.58	0.321738	8.94759e-11	Q96BZ4_PLD4	G	A	Q96BZ4	PLD4	14_105302400_G_A_Q96BZ4_PLD4
14	14_105302536_G_A	105302536	0	A	G	0.176	0.280025	0.042945	-2705.58	0.321738	8.94759e-11	Q96BZ4_PLD4	G	A	Q96BZ4	PLD4	14_105302536_G_A_Q96BZ4_PLD4
14	14_105302878_A_G	105302878	0	G	A	0.176	0.280487	0.0432093	-2705.75	0.331431	1.0819e-10	Q96BZ4_PLD4	A	G	Q96BZ4	PLD4	14_105302878_A_G_Q96BZ4_PLD4
14	14_105303779_A_T	105303779	0	T	A	0.743	-0.234458	0.0377561	-2707.51	0.325611	6.49506e-10	Q96BZ4_PLD4	A	T	Q96BZ4	PLD4	14_105303779_A_T_Q96BZ4_PLD4
14	14_105304385_G_C	105304385	0	C	G	0.176	0.289136	0.0431909	-2704.43	0.340364	2.84026e-11	Q96BZ4_PLD4	G	C	Q96BZ4	PLD4	14_105304385_G_C_Q96BZ4_PLD4
14	14_105306468_C_T	105306468	0	T	C	0.741	-0.231239	0.0377214	-2707.98	0.331418	1.06414e-09	Q96BZ4_PLD4	C	T	Q96BZ4	PLD4	14_105306468_C_T_Q96BZ4_PLD4
14	14_105306664_C_A	105306664	0	A	C	0.741	-0.231239	0.0377214	-2707.98	0.331418	1.06414e-09	Q96BZ4_PLD4	C	A	Q96BZ4	PLD4	14_105306664_C_A_Q96BZ4_PLD4
14	14_105306816_C_A	105306816	0	A	C	0.741	-0.232795	0.0377168	-2707.73	0.329707	8.20836e-10	Q96BZ4_PLD4	C	A	Q96BZ4	PLD4	14_105306816_C_A_Q96BZ4_PLD4
14	14_105308519_A_G	105308519	0	G	A	0.181	0.27252	0.0426071	-2706.33	0.348552	1.99986e-10	Q96BZ4_PLD4	A	G	Q96BZ4	PLD4	14_105308519_A_G_Q96BZ4_PLD4
14	14_105308529_G_A	105308529	0	A	G	0.741	-0.232795	0.0377168	-2707.73	0.329707	8.20836e-10	Q96BZ4_PLD4	G	A	Q96BZ4	PLD4	14_105308529_G_A_Q96BZ4_PLD4
14	14_105309256_A_T	105309256	0	T	A	0.82	-0.273111	0.0427427	-2706.36	0.353587	2.08453e-10	Q96BZ4_PLD4	A	T	Q96BZ4	PLD4	14_105309256_A_T_Q96BZ4_PLD4
14	14_105309608_C_T	105309608	0	T	C	0.822	-0.278111	0.0429509	-2705.82	0.351581	1.2023e-10	Q96BZ4_PLD4	C	T	Q96BZ4	PLD4	14_105309608_C_T_Q96BZ4_PLD4
14	14_105309966_G_A	105309966	0	A	G	0.82	-0.273111	0.0427427	-2706.36	0.353587	2.08453e-10	Q96BZ4_PLD4	G	A	Q96BZ4	PLD4	14_105309966_G_A_Q96BZ4_PLD4
14	14_105310163_G_A	105310163	0	A	G	0.741	-0.229341	0.0377243	-2708.29	0.330161	1.45364e-09	Q96BZ4_PLD4	G	A	Q96BZ4	PLD4	14_105310163_G_A_Q96BZ4_PLD4
14	14_105310498_T_C	105310498	0	C	T	0.822	-0.278111	0.0429509	-2705.82	0.351581	1.2023e-10	Q96BZ4_PLD4	T	C	Q96BZ4	PLD4	14_105310498_T_C_Q96BZ4_PLD4
14	14_105310677_T_G	105310677	0	G	T	0.82	-0.273111	0.0427427	-2706.36	0.353587	2.08453e-10	Q96BZ4_PLD4	T	G	Q96BZ4	PLD4	14_105310677_T_G_Q96BZ4_PLD4
14	14_105312054_A_G	105312054	0	G	A	0.822	-0.278111	0.0429509	-2705.82	0.351581	1.2023e-10	Q96BZ4_PLD4	A	G	Q96BZ4	PLD4	14_105312054_A_G_Q96BZ4_PLD4
14	14_105312067_T_C	105312067	0	C	T	0.819	-0.27252	0.0426071	-2706.33	0.348552	1.99986e-10	Q96BZ4_PLD4	T	C	Q96BZ4	PLD4	14_105312067_T_C_Q96BZ4_PLD4
14	14_105312593_T_C	105312593	0	C	T	0.819	-0.27252	0.0426071	-2706.33	0.348552	1.99986e-10	Q96BZ4_PLD4	T	C	Q96BZ4	PLD4	14_105312593_T_C_Q96BZ4_PLD4
14	14_105312935_C_T	105312935	0	T	C	0.142	0.370999	0.0463948	-2695.14	0.332795	2.19836e-15	Q96BZ4_PLD4	C	T	Q96BZ4	PLD4	14_105312935_C_T_Q96BZ4_PLD4
14	14_105313861_A_G	105313861	0	G	A	0.82	-0.273111	0.0427427	-2706.36	0.353587	2.08453e-10	Q96BZ4_PLD4	A	G	Q96BZ4	PLD4	14_105313861_A_G_Q96BZ4_PLD4
14	14_105314007_A_G	105314007	0	G	A	0.82	-0.273111	0.0427427	-2706.36	0.353587	2.08453e-10	Q96BZ4_PLD4	A	G	Q96BZ4	PLD4	14_105314007_A_G_Q96BZ4_PLD4
14	14_105314093_G_T	105314093	0	T	G	0.822	-0.278111	0.0429509	-2705.82	0.351581	1.2023e-10	Q96BZ4_PLD4	G	T	Q96BZ4	PLD4	14_105314093_G_T_Q96BZ4_PLD4
14	14_105314262_T_C	105314262	0	C	T	0.82	-0.273111	0.0427427	-2706.36	0.353587	2.08453e-10	Q96BZ4_PLD4	T	C	Q96BZ4	PLD4	14_105314262_T_C_Q96BZ4_PLD4
14	14_105314642_T_C	105314642	0	C	T	0.741	-0.228471	0.0377825	-2708.48	0.33317	1.7713e-09	Q96BZ4_PLD4	T	C	Q96BZ4	PLD4	14_105314642_T_C_Q96BZ4_PLD4
14	14_105314981_C_T	105314981	0	T	C	0.738	-0.223693	0.0377136	-2709.14	0.344041	3.55911e-09	Q96BZ4_PLD4	C	T	Q96BZ4	PLD4	14_105314981_C_T_Q96BZ4_PLD4
14	14_105315023_T_C	105315023	0	C	T	0.847	-0.27335	0.0457646	-2708.85	0.38671	2.77301e-09	Q96BZ4_PLD4	T	C	Q96BZ4	PLD4	14_105315023_T_C_Q96BZ4_PLD4
14	14_105315682_T_G	105315682	0	G	T	0.821	-0.280738	0.0428349	-2705.31	0.358628	7.19189e-11	Q96BZ4_PLD4	T	G	Q96BZ4	PLD4	14_105315682_T_G_Q96BZ4_PLD4
14	14_105316950_C_G	105316950	0	G	C	0.821	-0.282586	0.0428172	-2705.02	0.357502	5.31966e-11	Q96BZ4_PLD4	C	G	Q96BZ4	PLD4	14_105316950_C_G_Q96BZ4_PLD4
14	14_105317145_T_C	105317145	0	C	T	0.823	-0.28317	0.0429788	-2705.09	0.359947	5.72847e-11	Q96BZ4_PLD4	T	C	Q96BZ4	PLD4	14_105317145_T_C_Q96BZ4_PLD4
14	14_105318117_G_A	105318117	0	A	G	0.741	-0.215004	0.0377864	-2710.49	0.370882	1.46786e-08	Q96BZ4_PLD4	G	A	Q96BZ4	PLD4	14_105318117_G_A_Q96BZ4_PLD4
14	14_105350799_C_T	105350799	0	T	C	0.773	-0.300263	0.0388786	-2697.27	0.300674	1.82126e-14	Q96BZ4_PLD4	C	T	Q96BZ4	PLD4	14_105350799_C_T_Q96BZ4_PLD4
14	14_105350868_C_T	105350868	0	T	C	0.772	-0.302168	0.0387955	-2696.81	0.279635	1.10319e-14	Q96BZ4_PLD4	C	T	Q96BZ4	PLD4	14_105350868_C_T_Q96BZ4_PLD4
14	14_105351440_G_C	105351440	0	C	G	0.773	-0.303281	0.0388556	-2696.69	0.278594	9.71135e-15	Q96BZ4_PLD4	G	C	Q96BZ4	PLD4	14_105351440_G_C_Q96BZ4_PLD4
14	14_105351637_A_G	105351637	0	G	A	0.774	-0.306535	0.0390462	-2696.35	0.2769	6.85407e-15	Q96BZ4_PLD4	A	G	Q96BZ4	PLD4	14_105351637_A_G_Q96BZ4_PLD4
14	14_105351673_C_T	105351673	0	T	C	0.773	-0.303281	0.0388556	-2696.69	0.278594	9.71135e-15	Q96BZ4_PLD4	C	T	Q96BZ4	PLD4	14_105351673_C_T_Q96BZ4_PLD4
14	14_105352255_T_A	105352255	0	A	T	0.774	-0.307443	0.0391055	-2696.27	0.270305	6.27951e-15	Q96BZ4_PLD4	T	A	Q96BZ4	PLD4	14_105352255_T_A_Q96BZ4_PLD4
14	14_105354293_A_G	105354293	0	G	A	0.775	-0.307009	0.0390564	-2696.26	0.28053	6.33989e-15	Q96BZ4_PLD4	A	G	Q96BZ4	PLD4	14_105354293_A_G_Q96BZ4_PLD4
14	14_105354545_A_G	105354545	0	G	A	0.775	-0.307009	0.0390564	-2696.26	0.28053	6.33989e-15	Q96BZ4_PLD4	A	G	Q96BZ4	PLD4	14_105354545_A_G_Q96BZ4_PLD4
14	14_105355549_C_T	105355549	0	T	C	0.774	-0.303747	0.0388656	-2696.6	0.282335	8.99393e-15	Q96BZ4_PLD4	C	T	Q96BZ4	PLD4	14_105355549_C_T_Q96BZ4_PLD4
14	14_105356137_G_C	105356137	0	C	G	0.775	-0.306353	0.0389896	-2696.3	0.275178	6.50715e-15	Q96BZ4_PLD4	G	C	Q96BZ4	PLD4	14_105356137_G_C_Q96BZ4_PLD4
14	14_105358032_G_A	105358032	0	A	G	0.689	-0.257827	0.0357012	-2700.94	0.281118	7.3835e-13	Q96BZ4_PLD4	G	A	Q96BZ4	PLD4	14_105358032_G_A_Q96BZ4_PLD4
14	14_105358315_T_C	105358315	0	C	T	0.773	-0.304285	0.0387916	-2696.4	0.273398	7.20602e-15	Q96BZ4_PLD4	T	C	Q96BZ4	PLD4	14_105358315_T_C_Q96BZ4_PLD4
14	14_105358349_C_T	105358349	0	T	C	0.773	-0.304285	0.0387916	-2696.4	0.273398	7.20602e-15	Q96BZ4_PLD4	C	T	Q96BZ4	PLD4	14_105358349_C_T_Q96BZ4_PLD4
14	14_105359306_G_C	105359306	0	C	G	0.776	-0.309133	0.0389269	-2695.66	0.273241	3.38649e-15	Q96BZ4_PLD4	G	C	Q96BZ4	PLD4	14_105359306_G_C_Q96BZ4_PLD4
14	14_105359659_C_T	105359659	0	T	C	0.776	-0.309133	0.0389269	-2695.66	0.273241	3.38649e-15	Q96BZ4_PLD4	C	T	Q96BZ4	PLD4	14_105359659_C_T_Q96BZ4_PLD4
14	14_105359827_T_C	105359827	0	C	T	0.777	-0.312493	0.0391205	-2695.3	0.271622	2.35168e-15	Q96BZ4_PLD4	T	C	Q96BZ4	PLD4	14_105359827_T_C_Q96BZ4_PLD4
14	14_105360355_C_T	105360355	0	T	C	0.692	-0.260324	0.0357201	-2700.48	0.279433	4.59109e-13	Q96BZ4_PLD4	C	T	Q96BZ4	PLD4	14_105360355_C_T_Q96BZ4_PLD4
14	14_105360746_T_C	105360746	0	C	T	0.787	-0.306135	0.0396058	-2697.23	0.292176	1.73401e-14	Q96BZ4_PLD4	T	C	Q96BZ4	PLD4	14_105360746_T_C_Q96BZ4_PLD4
14	14_105361934_T_C	105361934	0	C	T	0.777	-0.31279	0.0391211	-2695.24	0.273186	2.21781e-15	Q96BZ4_PLD4	T	C	Q96BZ4	PLD4	14_105361934_T_C_Q96BZ4_PLD4
14	14_105363157_A_G	105363157	0	G	A	0.694	-0.258126	0.0358306	-2701.06	0.283117	8.3822e-13	Q96BZ4_PLD4	A	G	Q96BZ4	PLD4	14_105363157_A_G_Q96BZ4_PLD4
14	14_105363202_A_G	105363202	0	G	A	0.778	-0.308968	0.0391435	-2696.02	0.276975	4.92623e-15	Q96BZ4_PLD4	A	G	Q96BZ4	PLD4	14_105363202_A_G_Q96BZ4_PLD4
14	14_105365156_T_C	105365156	0	C	T	0.797	-0.334551	0.0399715	-2692.22	0.313984	1.10254e-16	Q96BZ4_PLD4	T	C	Q96BZ4	PLD4	14_105365156_T_C_Q96BZ4_PLD4
14	14_105365456_C_G	105365456	0	G	C	0.797	-0.333327	0.0401148	-2692.69	0.322796	1.8047e-16	Q96BZ4_PLD4	C	G	Q96BZ4	PLD4	14_105365456_C_G_Q96BZ4_PLD4
14	14_105366499_C_T	105366499	0	T	C	0.711	-0.270387	0.0360746	-2698.92	0.322072	1.00792e-13	Q96BZ4_PLD4	C	T	Q96BZ4	PLD4	14_105366499_C_T_Q96BZ4_PLD4
14	14_105369235_A_T	105369235	0	T	A	0.712	-0.270508	0.0361586	-2699.02	0.319616	1.11868e-13	Q96BZ4_PLD4	A	T	Q96BZ4	PLD4	14_105369235_A_T_Q96BZ4_PLD4
14	14_105370903_T_G	105370903	0	G	T	0.803	-0.325569	0.0404919	-2694.84	0.306026	1.557e-15	Q96BZ4_PLD4	T	G	Q96BZ4	PLD4	14_105370903_T_G_Q96BZ4_PLD4
14	14_105374900_T_C	105374900	0	C	T	0.795	-0.341657	0.0399084	-2690.66	0.309398	2.26652e-17	Q96BZ4_PLD4	T	C	Q96BZ4	PLD4	14_105374900_T_C_Q96BZ4_PLD4
14	14_105378311_G_A	105378311	0	A	G	0.71	-0.276313	0.0360091	-2697.63	0.305436	2.65515e-14	Q96BZ4_PLD4	G	A	Q96BZ4	PLD4	14_105378311_G_A_Q96BZ4_PLD4
14	14_105381272_C_T	105381272	0	T	C	0.706	-0.271723	0.0358908	-2698.4	0.301385	5.74292e-14	Q96BZ4_PLD4	C	T	Q96BZ4	PLD4	14_105381272_C_T_Q96BZ4_PLD4
14	14_105381763_T_C	105381763	0	C	T	0.792	-0.331703	0.0395414	-2692.07	0.311451	9.43475e-17	Q96BZ4_PLD4	T	C	Q96BZ4	PLD4	14_105381763_T_C_Q96BZ4_PLD4
14	14_105382003_T_C	105382003	0	C	T	0.792	-0.331782	0.039477	-2691.94	0.308111	8.29471e-17	Q96BZ4_PLD4	T	C	Q96BZ4	PLD4	14_105382003_T_C_Q96BZ4_PLD4
14	14_105382578_G_T	105382578	0	T	G	0.79	-0.322617	0.0392966	-2693.49	0.317479	4.03642e-16	Q96BZ4_PLD4	G	T	Q96BZ4	PLD4	14_105382578_G_T_Q96BZ4_PLD4
14	14_105385055_C_T	105385055	0	T	C	0.161	0.248602	0.0442602	-2710.82	0.450501	2.23115e-08	Q96BZ4_PLD4	C	T	Q96BZ4	PLD4	14_105385055_C_T_Q96BZ4_PLD4
14	14_105385437_G_A	105385437	0	A	G	0.505	-0.483046	0.0310961	-2613.74	0.0370747	2.5038e-51	Q96BZ4_PLD4	G	A	Q96BZ4	PLD4	14_105385437_G_A_Q96BZ4_PLD4
14	14_105385483_G_A	105385483	0	A	G	0.636	-0.40893	0.0322073	-2649.73	0.10407	1.62039e-35	Q96BZ4_PLD4	G	A	Q96BZ4	PLD4	14_105385483_G_A_Q96BZ4_PLD4
14	14_105386039_T_C	105386039	0	C	T	0.521	0.513243	0.030467	-2595.23	1e-05	1.82429e-59	Q96BZ4_PLD4	T	C	Q96BZ4	PLD4	14_105386039_T_C_Q96BZ4_PLD4
14	14_105386149_G_C	105386149	0	C	G	0.483	0.566079	0.0298919	-2563.2	1e-05	2.03447e-73	Q96BZ4_PLD4	G	C	Q96BZ4	PLD4	14_105386149_G_C_Q96BZ4_PLD4
14	14_105386657_G_A	105386657	0	A	G	0.484	0.564346	0.0298862	-2564.07	1e-05	4.85091e-73	Q96BZ4_PLD4	G	A	Q96BZ4	PLD4	14_105386657_G_A_Q96BZ4_PLD4
14	14_105386726_C_G	105386726	0	G	C	0.522	0.511198	0.0305453	-2596.84	1e-05	9.1781e-59	Q96BZ4_PLD4	C	G	Q96BZ4	PLD4	14_105386726_C_G_Q96BZ4_PLD4
14	14_105386765_A_G	105386765	0	G	A	0.521	0.511367	0.030557	-2596.85	1e-05	9.30425e-59	Q96BZ4_PLD4	A	G	Q96BZ4	PLD4	14_105386765_A_G_Q96BZ4_PLD4
14	14_105388298_A_G	105388298	0	G	A	0.522	0.512703	0.0305106	-2595.84	1e-05	3.36959e-59	Q96BZ4_PLD4	A	G	Q96BZ4	PLD4	14_105388298_A_G_Q96BZ4_PLD4
14	14_105391005_C_T	105391005	0	T	C	0.49	0.49905	0.0305064	-2602.29	1e-05	2.18521e-56	Q96BZ4_PLD4	C	T	Q96BZ4	PLD4	14_105391005_C_T_Q96BZ4_PLD4
14	14_105391748_C_G	105391748	0	G	C	0.483	0.566821	0.0299294	-2563.08	0.0240253	2.00019e-73	Q96BZ4_PLD4	C	G	Q96BZ4	PLD4	14_105391748_C_G_Q96BZ4_PLD4
14	14_105392533_A_C	105392533	0	C	A	0.524	0.515802	0.0305916	-2595.01	1e-05	1.4618e-59	Q96BZ4_PLD4	A	C	Q96BZ4	PLD4	14_105392533_A_C_Q96BZ4_PLD4
14	14_105392729_A_G	105392729	0	G	A	0.524	0.514214	0.0305645	-2595.55	1e-05	2.51836e-59	Q96BZ4_PLD4	A	G	Q96BZ4	PLD4	14_105392729_A_G_Q96BZ4_PLD4
14	14_105393556_G_C	105393556	0	C	G	0.486	0.568566	0.0299512	-2562.46	0.00351469	9.82293e-74	Q96BZ4_PLD4	G	C	Q96BZ4	PLD4	14_105393556_G_C_Q96BZ4_PLD4
14	14_105393707_C_T	105393707	0	T	C	0.464	-0.507729	0.0307648	-2600.21	1e-05	2.70155e-57	Q96BZ4_PLD4	C	T	Q96BZ4	PLD4	14_105393707_C_T_Q96BZ4_PLD4
14	14_105394663_C_A	105394663	0	A	C	0.465	-0.507445	0.0308053	-2600.66	1e-05	4.22833e-57	Q96BZ4_PLD4	C	A	Q96BZ4	PLD4	14_105394663_C_A_Q96BZ4_PLD4
14	14_105394669_C_T	105394669	0	T	C	0.484	0.566317	0.0300059	-2564.13	0.020808	5.65223e-73	Q96BZ4_PLD4	C	T	Q96BZ4	PLD4	14_105394669_C_T_Q96BZ4_PLD4
14	14_105394859_G_A	105394859	0	A	G	0.484	0.566317	0.0300059	-2564.13	0.020808	5.65223e-73	Q96BZ4_PLD4	G	A	Q96BZ4	PLD4	14_105394859_G_A_Q96BZ4_PLD4
14	14_105395429_A_G	105395429	0	G	A	0.542	0.504117	0.0308646	-2602.66	1e-05	3.16227e-56	Q96BZ4_PLD4	A	G	Q96BZ4	PLD4	14_105395429_A_G_Q96BZ4_PLD4
14	14_105396693_G_C	105396693	0	C	G	0.516	-0.566615	0.0300609	-2564.46	0.0367563	8.37186e-73	Q96BZ4_PLD4	G	C	Q96BZ4	PLD4	14_105396693_G_C_Q96BZ4_PLD4
14	14_105398787_G_C	105398787	0	C	G	0.514	-0.55891	0.0301456	-2569.33	0.0372278	1.11087e-70	Q96BZ4_PLD4	G	C	Q96BZ4	PLD4	14_105398787_G_C_Q96BZ4_PLD4
14	14_105402418_C_T	105402418	0	T	C	0.518	-0.554034	0.0301923	-2572.3	0.0398253	2.19796e-69	Q96BZ4_PLD4	C	T	Q96BZ4	PLD4	14_105402418_C_T_Q96BZ4_PLD4
14	14_105402786_G_A	105402786	0	A	G	0.518	-0.554034	0.0301923	-2572.3	0.0398253	2.19796e-69	Q96BZ4_PLD4	G	A	Q96BZ4	PLD4	14_105402786_G_A_Q96BZ4_PLD4
14	14_105402994_T_C	105402994	0	C	T	0.518	-0.554034	0.0301923	-2572.3	0.0398253	2.19796e-69	Q96BZ4_PLD4	T	C	Q96BZ4	PLD4	14_105402994_T_C_Q96BZ4_PLD4
14	14_105403474_C_T	105403474	0	T	C	0.518	-0.554034	0.0301923	-2572.3	0.0398253	2.19796e-69	Q96BZ4_PLD4	C	T	Q96BZ4	PLD4	14_105403474_C_T_Q96BZ4_PLD4
14	14_105404384_T_C	105404384	0	C	T	0.518	-0.554034	0.0301923	-2572.3	0.0398253	2.19796e-69	Q96BZ4_PLD4	T	C	Q96BZ4	PLD4	14_105404384_T_C_Q96BZ4_PLD4
14	14_105405599_G_C	105405599	0	C	G	0.518	-0.556121	0.0301952	-2571.22	0.0455912	7.65244e-70	Q96BZ4_PLD4	G	C	Q96BZ4	PLD4	14_105405599_G_C_Q96BZ4_PLD4
14	14_105405942_G_A	105405942	0	A	G	0.518	-0.556121	0.0301952	-2571.22	0.0455912	7.65244e-70	Q96BZ4_PLD4	G	A	Q96BZ4	PLD4	14_105405942_G_A_Q96BZ4_PLD4
14	14_105406238_A_C	105406238	0	C	A	0.518	-0.555017	0.0302027	-2571.87	0.0443821	1.45781e-69	Q96BZ4_PLD4	A	C	Q96BZ4	PLD4	14_105406238_A_C_Q96BZ4_PLD4
14	14_105406372_C_T	105406372	0	T	C	0.467	-0.492572	0.0309663	-2608.71	1e-05	1.3716e-53	Q96BZ4_PLD4	C	T	Q96BZ4	PLD4	14_105406372_C_T_Q96BZ4_PLD4
14	14_105407031_A_G	105407031	0	G	A	0.517	-0.554628	0.0301539	-2571.59	0.0498767	1.1203e-69	Q96BZ4_PLD4	A	G	Q96BZ4	PLD4	14_105407031_A_G_Q96BZ4_PLD4
14	14_105407208_T_C	105407208	0	C	T	0.517	-0.554079	0.0300988	-2571.36	0.0445608	8.78802e-70	Q96BZ4_PLD4	T	C	Q96BZ4	PLD4	14_105407208_T_C_Q96BZ4_PLD4
14	14_105407798_T_C	105407798	0	C	T	0.518	-0.557248	0.0301871	-2570.55	0.0492054	3.94091e-70	Q96BZ4_PLD4	T	C	Q96BZ4	PLD4	14_105407798_T_C_Q96BZ4_PLD4
14	14_105408030_A_G	105408030	0	G	A	0.518	-0.557248	0.0301871	-2570.55	0.0492054	3.94091e-70	Q96BZ4_PLD4	A	G	Q96BZ4	PLD4	14_105408030_A_G_Q96BZ4_PLD4
14	14_105408182_T_G	105408182	0	G	T	0.48	-0.500032	0.0307938	-2604.02	1e-05	1.23765e-55	Q96BZ4_PLD4	T	G	Q96BZ4	PLD4	14_105408182_T_G_Q96BZ4_PLD4
14	14_105408315_T_C	105408315	0	C	T	0.518	-0.557248	0.0301871	-2570.55	0.0492054	3.94091e-70	Q96BZ4_PLD4	T	C	Q96BZ4	PLD4	14_105408315_T_C_Q96BZ4_PLD4
14	14_105408811_A_G	105408811	0	G	A	0.517	-0.556303	0.0301011	-2570.18	0.0590668	2.81754e-70	Q96BZ4_PLD4	A	G	Q96BZ4	PLD4	14_105408811_A_G_Q96BZ4_PLD4
14	14_105408827_A_C	105408827	0	C	A	0.519	-0.55653	0.0300331	-2569.43	0.0503072	1.29549e-70	Q96BZ4_PLD4	A	C	Q96BZ4	PLD4	14_105408827_A_C_Q96BZ4_PLD4
14	14_105408955_A_G	105408955	0	G	A	0.517	-0.556941	0.0301115	-2569.96	0.0549971	2.23348e-70	Q96BZ4_PLD4	A	G	Q96BZ4	PLD4	14_105408955_A_G_Q96BZ4_PLD4
14	14_105409907_T_C	105409907	0	C	T	0.465	-0.493467	0.0309056	-2607.86	1e-05	5.86112e-54	Q96BZ4_PLD4	T	C	Q96BZ4	PLD4	14_105409907_T_C_Q96BZ4_PLD4
14	14_105409959_G_T	105409959	0	T	G	0.517	-0.5569	0.0300923	-2569.81	0.050543	1.89613e-70	Q96BZ4_PLD4	G	T	Q96BZ4	PLD4	14_105409959_G_T_Q96BZ4_PLD4
14	14_105410183_T_C	105410183	0	C	T	0.517	-0.5569	0.0300923	-2569.81	0.050543	1.89613e-70	Q96BZ4_PLD4	T	C	Q96BZ4	PLD4	14_105410183_T_C_Q96BZ4_PLD4
14	14_105410411_C_T	105410411	0	T	C	0.517	-0.5569	0.0300923	-2569.81	0.050543	1.89613e-70	Q96BZ4_PLD4	C	T	Q96BZ4	PLD4	14_105410411_C_T_Q96BZ4_PLD4
14	14_105410775_A_G	105410775	0	G	A	0.517	-0.555221	0.030113	-2570.83	0.0645636	5.5567e-70	Q96BZ4_PLD4	A	G	Q96BZ4	PLD4	14_105410775_A_G_Q96BZ4_PLD4
14	14_105410827_C_T	105410827	0	T	C	0.517	-0.555756	0.0300853	-2570.32	0.0551064	3.22043e-70	Q96BZ4_PLD4	C	T	Q96BZ4	PLD4	14_105410827_C_T_Q96BZ4_PLD4
14	14_105411153_G_A	105411153	0	A	G	0.456	-0.479911	0.0311578	-2615.7	1e-05	1.53492e-50	Q96BZ4_PLD4	G	A	Q96BZ4	PLD4	14_105411153_G_A_Q96BZ4_PLD4
14	14_105411700_A_G	105411700	0	G	A	0.517	-0.556518	0.030099	-2570.05	0.0589284	2.46866e-70	Q96BZ4_PLD4	A	G	Q96BZ4	PLD4	14_105411700_A_G_Q96BZ4_PLD4
14	14_105411781_G_A	105411781	0	A	G	0.517	-0.557183	0.0300533	-2569.26	0.057615	1.11923e-70	Q96BZ4_PLD4	G	A	Q96BZ4	PLD4	14_105411781_G_A_Q96BZ4_PLD4
14	14_105412541_C_T	105412541	0	T	C	0.481	-0.512402	0.0304766	-2595.48	0.0573713	2.95731e-59	Q96BZ4_PLD4	C	T	Q96BZ4	PLD4	14_105412541_C_T_Q96BZ4_PLD4
14	14_105413204_G_T	105413204	0	T	G	0.517	-0.553829	0.0301074	-2571.5	0.0663024	1.08771e-69	Q96BZ4_PLD4	G	T	Q96BZ4	PLD4	14_105413204_G_T_Q96BZ4_PLD4
14	14_105413223_A_G	105413223	0	G	A	0.516	-0.552317	0.0301378	-2572.58	0.062513	3.18786e-69	Q96BZ4_PLD4	A	G	Q96BZ4	PLD4	14_105413223_A_G_Q96BZ4_PLD4
14	14_105413790_G_A	105413790	0	A	G	0.466	-0.490885	0.0307863	-2608.15	0.00569205	8.00145e-54	Q96BZ4_PLD4	G	A	Q96BZ4	PLD4	14_105413790_G_A_Q96BZ4_PLD4
14	14_105414252_C_T	105414252	0	T	C	0.513	-0.544293	0.0298476	-2573.88	0.093695	1.31118e-68	Q96BZ4_PLD4	C	T	Q96BZ4	PLD4	14_105414252_C_T_Q96BZ4_PLD4
14	14_105414280_T_G	105414280	0	G	T	0.852	-0.325798	0.046107	-2701.77	0.640164	2.22576e-12	Q96BZ4_PLD4	T	G	Q96BZ4	PLD4	14_105414280_T_G_Q96BZ4_PLD4
14	14_105414629_G_A	105414629	0	A	G	0.519	-0.552726	0.0299831	-2570.86	0.0723393	5.85295e-70	Q96BZ4_PLD4	G	A	Q96BZ4	PLD4	14_105414629_G_A_Q96BZ4_PLD4
14	14_105414790_A_G	105414790	0	G	A	0.518	-0.552874	0.0299987	-2570.92	0.0765415	6.30249e-70	Q96BZ4_PLD4	A	G	Q96BZ4	PLD4	14_105414790_A_G_Q96BZ4_PLD4
14	14_105414810_C_G	105414810	0	G	C	0.518	-0.552874	0.0299987	-2570.92	0.0765415	6.30249e-70	Q96BZ4_PLD4	C	G	Q96BZ4	PLD4	14_105414810_C_G_Q96BZ4_PLD4
14	14_105415748_G_A	105415748	0	A	G	0.527	-0.41403	0.0314951	-2644.79	1e-05	7.57092e-38	Q96BZ4_PLD4	G	A	Q96BZ4	PLD4	14_105415748_G_A_Q96BZ4_PLD4
14	14_105417147_A_G	105417147	0	G	A	0.536	-0.415626	0.0313633	-2643.5	1e-05	2.08243e-38	Q96BZ4_PLD4	A	G	Q96BZ4	PLD4	14_105417147_A_G_Q96BZ4_PLD4
14	14_105417894_C_G	105417894	0	G	C	0.836	-0.249326	0.0442714	-2710.69	0.602184	2.04918e-08	Q96BZ4_PLD4	C	G	Q96BZ4	PLD4	14_105417894_C_G_Q96BZ4_PLD4
14	14_105418344_T_G	105418344	0	G	T	0.516	-0.548038	0.02999	-2573.27	0.0975826	7.21262e-69	Q96BZ4_PLD4	T	G	Q96BZ4	PLD4	14_105418344_T_G_Q96BZ4_PLD4
14	14_105418391_C_T	105418391	0	T	C	0.516	-0.550486	0.0299881	-2571.96	0.1053	1.98136e-69	Q96BZ4_PLD4	C	T	Q96BZ4	PLD4	14_105418391_C_T_Q96BZ4_PLD4
14	14_105420927_A_G	105420927	0	G	A	0.454	-0.472725	0.031198	-2618.88	0.0555799	4.68986e-49	Q96BZ4_PLD4	A	G	Q96BZ4	PLD4	14_105420927_A_G_Q96BZ4_PLD4
14	14_105421050_T_G	105421050	0	G	T	0.454	-0.47164	0.0312283	-2619.56	0.0522546	9.16969e-49	Q96BZ4_PLD4	T	G	Q96BZ4	PLD4	14_105421050_T_G_Q96BZ4_PLD4
14	14_105422228_C_T	105422228	0	T	C	0.466	-0.48986	0.0308224	-2608.86	0.00955207	1.66419e-53	Q96BZ4_PLD4	C	T	Q96BZ4	PLD4	14_105422228_C_T_Q96BZ4_PLD4
14	14_105422580_T_C	105422580	0	C	T	0.646	-0.421899	0.0330716	-2648.72	0.215894	7.95299e-36	Q96BZ4_PLD4	T	C	Q96BZ4	PLD4	14_105422580_T_C_Q96BZ4_PLD4
14	14_105423227_A_G	105423227	0	G	A	0.594	-0.344276	0.0329163	-2673.66	0.196091	6.21158e-25	Q96BZ4_PLD4	A	G	Q96BZ4	PLD4	14_105423227_A_G_Q96BZ4_PLD4
14	14_105424432_G_C	105424432	0	C	G	0.596	-0.337281	0.0330089	-2675.97	0.217777	6.73395e-24	Q96BZ4_PLD4	G	C	Q96BZ4	PLD4	14_105424432_G_C_Q96BZ4_PLD4
14	14_105428982_A_T	105428982	0	T	A	0.088	-0.323334	0.0567472	-2710.32	0.591482	1.40322e-08	Q96BZ4_PLD4	A	T	Q96BZ4	PLD4	14_105428982_A_T_Q96BZ4_PLD4
14	14_105430738_G_A	105430738	0	A	G	0.616	-0.335211	0.0330698	-2676.64	0.273742	1.48865e-23	Q96BZ4_PLD4	G	A	Q96BZ4	PLD4	14_105430738_G_A_Q96BZ4_PLD4
14	14_105430927_T_G	105430927	0	G	T	0.628	-0.325758	0.0331733	-2679.61	0.294869	3.086e-22	Q96BZ4_PLD4	T	G	Q96BZ4	PLD4	14_105430927_T_G_Q96BZ4_PLD4
14	14_105431949_A_C	105431949	0	C	A	0.681	-0.417149	0.0336964	-2652.92	0.310336	6.53432e-34	Q96BZ4_PLD4	A	C	Q96BZ4	PLD4	14_105431949_A_C_Q96BZ4_PLD4
14	14_105432044_G_A	105432044	0	A	G	0.207	0.369837	0.040312	-2685.23	0.623028	1.14516e-19	Q96BZ4_PLD4	G	A	Q96BZ4	PLD4	14_105432044_G_A_Q96BZ4_PLD4
14	14_105432370_T_C	105432370	0	C	T	0.643	-0.33195	0.0332853	-2678.19	0.282654	7.20498e-23	Q96BZ4_PLD4	T	C	Q96BZ4	PLD4	14_105432370_T_C_Q96BZ4_PLD4
14	14_105433129_A_G	105433129	0	G	A	0.628	-0.324481	0.033173	-2679.97	0.294504	4.43227e-22	Q96BZ4_PLD4	A	G	Q96BZ4	PLD4	14_105433129_A_G_Q96BZ4_PLD4
14	14_105435649_A_G	105435649	0	G	A	0.692	-0.387335	0.0341561	-2664.34	0.351278	6.84564e-29	Q96BZ4_PLD4	A	G	Q96BZ4	PLD4	14_105435649_A_G_Q96BZ4_PLD4
14	14_105437057_A_C	105437057	0	C	A	0.616	-0.333616	0.0329653	-2676.79	0.27773	1.74312e-23	Q96BZ4_PLD4	A	C	Q96BZ4	PLD4	14_105437057_A_C_Q96BZ4_PLD4
14	14_105440006_G_A	105440006	0	A	G	0.627	-0.326366	0.0331205	-2679.32	0.275085	2.23696e-22	Q96BZ4_PLD4	G	A	Q96BZ4	PLD4	14_105440006_G_A_Q96BZ4_PLD4
14	14_105440784_A_C	105440784	0	C	A	0.67	-0.421633	0.0333119	-2649.75	0.284906	2.58416e-35	Q96BZ4_PLD4	A	C	Q96BZ4	PLD4	14_105440784_A_C_Q96BZ4_PLD4
14	14_105443695_C_T	105443695	0	T	C	0.327	0.266316	0.0346287	-2697.35	0.437883	2.33118e-14	Q96BZ4_PLD4	C	T	Q96BZ4	PLD4	14_105443695_C_T_Q96BZ4_PLD4
14	14_105444012_C_T	105444012	0	T	C	0.397	-0.380258	0.0326445	-2661.37	0.171694	2.42961e-30	Q96BZ4_PLD4	C	T	Q96BZ4	PLD4	14_105444012_C_T_Q96BZ4_PLD4
14	14_105445412_G_C	105445412	0	C	G	0.134	0.3299	0.0469334	-2702.04	0.536414	2.88441e-12	Q96BZ4_PLD4	G	C	Q96BZ4	PLD4	14_105445412_G_C_Q96BZ4_PLD4
14	14_105450002_C_A	105450002	0	A	C	0.166	0.311691	0.0435053	-2701.09	0.592699	1.11154e-12	Q96BZ4_PLD4	C	A	Q96BZ4	PLD4	14_105450002_C_A_Q96BZ4_PLD4
14	14_105452035_A_G	105452035	0	G	A	0.894	-0.337576	0.0522441	-2705.99	0.300256	1.31286e-10	Q96BZ4_PLD4	A	G	Q96BZ4	PLD4	14_105452035_A_G_Q96BZ4_PLD4
14	14_105453413_G_C	105453413	0	C	G	0.876	-0.295937	0.0493558	-2708.76	0.34812	2.41367e-09	Q96BZ4_PLD4	G	C	Q96BZ4	PLD4	14_105453413_G_C_Q96BZ4_PLD4
14	14_105454226_G_A	105454226	0	A	G	0.163	0.30303	0.0438967	-2702.88	0.572774	6.89789e-12	Q96BZ4_PLD4	G	A	Q96BZ4	PLD4	14_105454226_G_A_Q96BZ4_PLD4
14	14_105457771_A_G	105457771	0	G	A	0.82	-0.30965	0.041613	-2699.26	0.359387	1.50212e-13	Q96BZ4_PLD4	A	G	Q96BZ4	PLD4	14_105457771_A_G_Q96BZ4_PLD4
14	14_105458512_T_C	105458512	0	C	T	0.818	-0.307663	0.0415724	-2699.55	0.365561	2.02221e-13	Q96BZ4_PLD4	T	C	Q96BZ4	PLD4	14_105458512_T_C_Q96BZ4_PLD4
14	14_105458521_T_C	105458521	0	C	T	0.818	-0.307663	0.0415724	-2699.55	0.365561	2.02221e-13	Q96BZ4_PLD4	T	C	Q96BZ4	PLD4	14_105458521_T_C_Q96BZ4_PLD4
14	14_105459924_A_G	105459924	0	G	A	0.818	-0.307663	0.0415724	-2699.55	0.365561	2.02221e-13	Q96BZ4_PLD4	A	G	Q96BZ4	PLD4	14_105459924_A_G_Q96BZ4_PLD4
14	14_105460117_C_T	105460117	0	T	C	0.679	-0.262222	0.0347456	-2698.51	0.347461	6.86633e-14	Q96BZ4_PLD4	C	T	Q96BZ4	PLD4	14_105460117_C_T_Q96BZ4_PLD4
14	14_105460429_G_A	105460429	0	A	G	0.679	-0.262557	0.0347516	-2698.44	0.350124	6.45068e-14	Q96BZ4_PLD4	G	A	Q96BZ4	PLD4	14_105460429_G_A_Q96BZ4_PLD4
14	14_105460539_G_A	105460539	0	A	G	0.678	-0.262257	0.0347168	-2698.45	0.353104	6.50352e-14	Q96BZ4_PLD4	G	A	Q96BZ4	PLD4	14_105460539_G_A_Q96BZ4_PLD4
14	14_105461067_C_T	105461067	0	T	C	0.818	-0.306979	0.0414812	-2699.54	0.371664	2.02535e-13	Q96BZ4_PLD4	C	T	Q96BZ4	PLD4	14_105461067_C_T_Q96BZ4_PLD4
14	14_105462058_A_G	105462058	0	G	A	0.678	-0.262659	0.0347254	-2698.37	0.353457	6.04874e-14	Q96BZ4_PLD4	A	G	Q96BZ4	PLD4	14_105462058_A_G_Q96BZ4_PLD4
14	14_105462069_C_T	105462069	0	T	C	0.678	-0.262659	0.0347254	-2698.37	0.353457	6.04874e-14	Q96BZ4_PLD4	C	T	Q96BZ4	PLD4	14_105462069_C_T_Q96BZ4_PLD4
14	14_105462570_C_G	105462570	0	G	C	0.818	-0.307663	0.0415724	-2699.55	0.365561	2.02221e-13	Q96BZ4_PLD4	C	G	Q96BZ4	PLD4	14_105462570_C_G_Q96BZ4_PLD4
14	14_105463936_T_C	105463936	0	C	T	0.678	-0.262623	0.0347542	-2698.43	0.347821	6.38732e-14	Q96BZ4_PLD4	T	C	Q96BZ4	PLD4	14_105463936_T_C_Q96BZ4_PLD4
14	14_105464163_C_T	105464163	0	T	C	0.818	-0.307663	0.0415724	-2699.55	0.365561	2.02221e-13	Q96BZ4_PLD4	C	T	Q96BZ4	PLD4	14_105464163_C_T_Q96BZ4_PLD4
14	14_105465841_G_A	105465841	0	A	G	0.819	-0.306903	0.0415959	-2699.7	0.369698	2.38321e-13	Q96BZ4_PLD4	G	A	Q96BZ4	PLD4	14_105465841_G_A_Q96BZ4_PLD4
14	14_105466027_A_G	105466027	0	G	A	0.819	-0.306903	0.0415959	-2699.7	0.369698	2.38321e-13	Q96BZ4_PLD4	A	G	Q96BZ4	PLD4	14_105466027_A_G_Q96BZ4_PLD4
14	14_105467700_A_G	105467700	0	G	A	0.819	-0.306903	0.0415959	-2699.7	0.369698	2.38321e-13	Q96BZ4_PLD4	A	G	Q96BZ4	PLD4	14_105467700_A_G_Q96BZ4_PLD4
14	14_105468764_T_A	105468764	0	A	T	0.82	-0.310352	0.0416223	-2699.14	0.364864	1.34291e-13	Q96BZ4_PLD4	T	A	Q96BZ4	PLD4	14_105468764_T_A_Q96BZ4_PLD4
14	14_105468785_A_G	105468785	0	G	A	0.819	-0.306903	0.0415959	-2699.7	0.369698	2.38321e-13	Q96BZ4_PLD4	A	G	Q96BZ4	PLD4	14_105468785_A_G_Q96BZ4_PLD4
14	14_105469368_G_T	105469368	0	T	G	0.679	-0.262414	0.0347506	-2698.47	0.352302	6.6415e-14	Q96BZ4_PLD4	G	T	Q96BZ4	PLD4	14_105469368_G_T_Q96BZ4_PLD4
14	14_105469626_G_A	105469626	0	A	G	0.819	-0.306903	0.0415959	-2699.7	0.369698	2.38321e-13	Q96BZ4_PLD4	G	A	Q96BZ4	PLD4	14_105469626_G_A_Q96BZ4_PLD4
14	14_105470463_T_G	105470463	0	G	T	0.679	-0.262414	0.0347506	-2698.47	0.352302	6.6415e-14	Q96BZ4_PLD4	T	G	Q96BZ4	PLD4	14_105470463_T_G_Q96BZ4_PLD4
14	14_105473696_G_C	105473696	0	C	G	0.82	-0.308692	0.0416168	-2699.43	0.356417	1.78778e-13	Q96BZ4_PLD4	G	C	Q96BZ4	PLD4	14_105473696_G_C_Q96BZ4_PLD4
14	14_105474840_A_G	105474840	0	G	A	0.712	-0.329545	0.0356822	-2684.86	0.333205	6.63726e-20	Q96BZ4_PLD4	A	G	Q96BZ4	PLD4	14_105474840_A_G_Q96BZ4_PLD4
14	14_105475270_C_T	105475270	0	T	C	0.82	-0.305436	0.04162	-2700	0.357143	3.17785e-13	Q96BZ4_PLD4	C	T	Q96BZ4	PLD4	14_105475270_C_T_Q96BZ4_PLD4
14	14_105476065_T_C	105476065	0	C	T	0.82	-0.306298	0.0416262	-2699.86	0.358907	2.75534e-13	Q96BZ4_PLD4	T	C	Q96BZ4	PLD4	14_105476065_T_C_Q96BZ4_PLD4
14	14_105476658_T_C	105476658	0	C	T	0.82	-0.306298	0.0416262	-2699.86	0.358907	2.75534e-13	Q96BZ4_PLD4	T	C	Q96BZ4	PLD4	14_105476658_T_C_Q96BZ4_PLD4
14	14_105476853_C_T	105476853	0	T	C	0.82	-0.301543	0.0415615	-2700.58	0.364756	5.8034e-13	Q96BZ4_PLD4	C	T	Q96BZ4	PLD4	14_105476853_C_T_Q96BZ4_PLD4
14	14_105477349_G_C	105477349	0	C	G	0.82	-0.301543	0.0415615	-2700.58	0.364756	5.8034e-13	Q96BZ4_PLD4	G	C	Q96BZ4	PLD4	14_105477349_G_C_Q96BZ4_PLD4
14	14_105478102_G_A	105478102	0	A	G	0.674	-0.24697	0.0347209	-2701.6	0.349035	1.60016e-12	Q96BZ4_PLD4	G	A	Q96BZ4	PLD4	14_105478102_G_A_Q96BZ4_PLD4
14	14_105478881_T_G	105478881	0	G	T	0.673	-0.248365	0.0346795	-2701.26	0.349716	1.13316e-12	Q96BZ4_PLD4	T	G	Q96BZ4	PLD4	14_105478881_T_G_Q96BZ4_PLD4
14	14_105479490_T_C	105479490	0	C	T	0.82	-0.311391	0.0416031	-2698.95	0.352582	1.08876e-13	Q96BZ4_PLD4	T	C	Q96BZ4	PLD4	14_105479490_T_C_Q96BZ4_PLD4
14	14_105479655_C_T	105479655	0	T	C	0.712	-0.333335	0.035666	-2683.89	0.329593	2.45957e-20	Q96BZ4_PLD4	C	T	Q96BZ4	PLD4	14_105479655_C_T_Q96BZ4_PLD4
14	14_105480025_G_A	105480025	0	A	G	0.712	-0.333335	0.035666	-2683.89	0.329593	2.45957e-20	Q96BZ4_PLD4	G	A	Q96BZ4	PLD4	14_105480025_G_A_Q96BZ4_PLD4
14	14_105480102_C_T	105480102	0	T	C	0.82	-0.311391	0.0416031	-2698.95	0.352582	1.08876e-13	Q96BZ4_PLD4	C	T	Q96BZ4	PLD4	14_105480102_C_T_Q96BZ4_PLD4
14	14_105480130_T_C	105480130	0	C	T	0.712	-0.333335	0.035666	-2683.89	0.329593	2.45957e-20	Q96BZ4_PLD4	T	C	Q96BZ4	PLD4	14_105480130_T_C_Q96BZ4_PLD4
14	14_105480237_G_A	105480237	0	A	G	0.711	-0.33149	0.0356761	-2684.37	0.330895	4.01415e-20	Q96BZ4_PLD4	G	A	Q96BZ4	PLD4	14_105480237_G_A_Q96BZ4_PLD4
14	14_105480240_G_A	105480240	0	A	G	0.711	-0.33149	0.0356761	-2684.37	0.330895	4.01415e-20	Q96BZ4_PLD4	G	A	Q96BZ4	PLD4	14_105480240_G_A_Q96BZ4_PLD4
14	14_105480250_T_G	105480250	0	G	T	0.711	-0.33149	0.0356761	-2684.37	0.330895	4.01415e-20	Q96BZ4_PLD4	T	G	Q96BZ4	PLD4	14_105480250_T_G_Q96BZ4_PLD4
14	14_105480509_T_C	105480509	0	C	T	0.82	-0.308717	0.0416015	-2699.41	0.354844	1.74473e-13	Q96BZ4_PLD4	T	C	Q96BZ4	PLD4	14_105480509_T_C_Q96BZ4_PLD4
14	14_105480587_C_T	105480587	0	T	C	0.673	-0.248365	0.0346795	-2701.26	0.349716	1.13316e-12	Q96BZ4_PLD4	C	T	Q96BZ4	PLD4	14_105480587_C_T_Q96BZ4_PLD4
14	14_105480641_A_G	105480641	0	G	A	0.82	-0.308717	0.0416015	-2699.41	0.354844	1.74473e-13	Q96BZ4_PLD4	A	G	Q96BZ4	PLD4	14_105480641_A_G_Q96BZ4_PLD4
14	14_105481158_C_A	105481158	0	A	C	0.673	-0.248365	0.0346795	-2701.26	0.349716	1.13316e-12	Q96BZ4_PLD4	C	A	Q96BZ4	PLD4	14_105481158_C_A_Q96BZ4_PLD4
14	14_105481186_G_A	105481186	0	A	G	0.711	-0.33149	0.0356761	-2684.37	0.330895	4.01415e-20	Q96BZ4_PLD4	G	A	Q96BZ4	PLD4	14_105481186_G_A_Q96BZ4_PLD4
14	14_105481927_C_T	105481927	0	T	C	0.82	-0.308717	0.0416015	-2699.41	0.354844	1.74473e-13	Q96BZ4_PLD4	C	T	Q96BZ4	PLD4	14_105481927_C_T_Q96BZ4_PLD4
14	14_105481988_A_G	105481988	0	G	A	0.82	-0.308717	0.0416015	-2699.41	0.354844	1.74473e-13	Q96BZ4_PLD4	A	G	Q96BZ4	PLD4	14_105481988_A_G_Q96BZ4_PLD4
14	14_105482065_A_G	105482065	0	G	A	0.82	-0.308717	0.0416015	-2699.41	0.354844	1.74473e-13	Q96BZ4_PLD4	A	G	Q96BZ4	PLD4	14_105482065_A_G_Q96BZ4_PLD4
14	14_105482079_G_A	105482079	0	A	G	0.711	-0.33149	0.0356761	-2684.37	0.330895	4.01415e-20	Q96BZ4_PLD4	G	A	Q96BZ4	PLD4	14_105482079_G_A_Q96BZ4_PLD4
14	14_105482276_C_T	105482276	0	T	C	0.711	-0.33149	0.0356761	-2684.37	0.330895	4.01415e-20	Q96BZ4_PLD4	C	T	Q96BZ4	PLD4	14_105482276_C_T_Q96BZ4_PLD4
14	14_105482279_C_G	105482279	0	G	C	0.82	-0.308717	0.0416015	-2699.41	0.354844	1.74473e-13	Q96BZ4_PLD4	C	G	Q96BZ4	PLD4	14_105482279_C_G_Q96BZ4_PLD4
14	14_105482352_G_A	105482352	0	A	G	0.674	-0.24823	0.0346735	-2701.27	0.352051	1.15481e-12	Q96BZ4_PLD4	G	A	Q96BZ4	PLD4	14_105482352_G_A_Q96BZ4_PLD4
14	14_105482373_A_T	105482373	0	T	A	0.82	-0.308717	0.0416015	-2699.41	0.354844	1.74473e-13	Q96BZ4_PLD4	A	T	Q96BZ4	PLD4	14_105482373_A_T_Q96BZ4_PLD4
14	14_105483700_T_C	105483700	0	C	T	0.674	-0.24823	0.0346735	-2701.27	0.352051	1.15481e-12	Q96BZ4_PLD4	T	C	Q96BZ4	PLD4	14_105483700_T_C_Q96BZ4_PLD4
14	14_105483996_A_G	105483996	0	G	A	0.82	-0.308717	0.0416015	-2699.41	0.354844	1.74473e-13	Q96BZ4_PLD4	A	G	Q96BZ4	PLD4	14_105483996_A_G_Q96BZ4_PLD4
14	14_105484781_A_G	105484781	0	G	A	0.82	-0.310943	0.0416042	-2699.03	0.352877	1.18079e-13	Q96BZ4_PLD4	A	G	Q96BZ4	PLD4	14_105484781_A_G_Q96BZ4_PLD4
14	14_105486138_T_G	105486138	0	G	T	0.82	-0.308717	0.0416015	-2699.41	0.354844	1.74473e-13	Q96BZ4_PLD4	T	G	Q96BZ4	PLD4	14_105486138_T_G_Q96BZ4_PLD4
14	14_105486280_C_A	105486280	0	A	C	0.674	-0.24823	0.0346735	-2701.27	0.352051	1.15481e-12	Q96BZ4_PLD4	C	A	Q96BZ4	PLD4	14_105486280_C_A_Q96BZ4_PLD4
14	14_105486749_G_A	105486749	0	A	G	0.706	-0.305985	0.0354986	-2690.15	0.330904	1.38709e-17	Q96BZ4_PLD4	G	A	Q96BZ4	PLD4	14_105486749_G_A_Q96BZ4_PLD4
14	14_105488267_G_C	105488267	0	C	G	0.673	-0.247249	0.0346853	-2701.49	0.351593	1.43583e-12	Q96BZ4_PLD4	G	C	Q96BZ4	PLD4	14_105488267_G_C_Q96BZ4_PLD4
14	14_105488819_G_T	105488819	0	T	G	0.82	-0.30605	0.0416916	-2699.98	0.363736	3.12888e-13	Q96BZ4_PLD4	G	T	Q96BZ4	PLD4	14_105488819_G_T_Q96BZ4_PLD4
14	14_105493110_C_G	105493110	0	G	C	0.671	-0.238472	0.0346175	-2703.13	0.346708	7.61902e-12	Q96BZ4_PLD4	C	G	Q96BZ4	PLD4	14_105493110_C_G_Q96BZ4_PLD4
14	14_105493112_A_G	105493112	0	G	A	0.817	-0.291898	0.0414981	-2702.13	0.357565	2.7875e-12	Q96BZ4_PLD4	A	G	Q96BZ4	PLD4	14_105493112_A_G_Q96BZ4_PLD4
14	14_105493175_C_T	105493175	0	T	C	0.709	-0.319781	0.03568	-2687.25	0.329242	7.3849e-19	Q96BZ4_PLD4	C	T	Q96BZ4	PLD4	14_105493175_C_T_Q96BZ4_PLD4
14	14_105494262_G_A	105494262	0	A	G	0.709	-0.31835	0.0356384	-2687.49	0.341073	9.56106e-19	Q96BZ4_PLD4	G	A	Q96BZ4	PLD4	14_105494262_G_A_Q96BZ4_PLD4
14	14_105495369_C_T	105495369	0	T	C	0.671	-0.237313	0.0345755	-2703.29	0.355704	9.04983e-12	Q96BZ4_PLD4	C	T	Q96BZ4	PLD4	14_105495369_C_T_Q96BZ4_PLD4
14	14_105495507_T_C	105495507	0	C	T	0.817	-0.290232	0.0415162	-2702.41	0.369785	3.7664e-12	Q96BZ4_PLD4	T	C	Q96BZ4	PLD4	14_105495507_T_C_Q96BZ4_PLD4
14	14_105495550_T_G	105495550	0	G	T	0.89	-0.320356	0.0517756	-2707.63	0.336717	7.46855e-10	Q96BZ4_PLD4	T	G	Q96BZ4	PLD4	14_105495550_T_G_Q96BZ4_PLD4
14	14_105495886_T_C	105495886	0	C	T	0.709	-0.31835	0.0356384	-2687.49	0.341073	9.56106e-19	Q96BZ4_PLD4	T	C	Q96BZ4	PLD4	14_105495886_T_C_Q96BZ4_PLD4
14	14_105496145_G_A	105496145	0	A	G	0.709	-0.31835	0.0356384	-2687.49	0.341073	9.56106e-19	Q96BZ4_PLD4	G	A	Q96BZ4	PLD4	14_105496145_G_A_Q96BZ4_PLD4
14	14_105496739_G_T	105496739	0	T	G	0.817	-0.290232	0.0415162	-2702.41	0.369785	3.7664e-12	Q96BZ4_PLD4	G	T	Q96BZ4	PLD4	14_105496739_G_T_Q96BZ4_PLD4
14	14_105497911_C_T	105497911	0	T	C	0.671	-0.237313	0.0345755	-2703.29	0.355704	9.04983e-12	Q96BZ4_PLD4	C	T	Q96BZ4	PLD4	14_105497911_C_T_Q96BZ4_PLD4
14	14_105498140_A_G	105498140	0	G	A	0.817	-0.290232	0.0415162	-2702.41	0.369785	3.7664e-12	Q96BZ4_PLD4	A	G	Q96BZ4	PLD4	14_105498140_A_G_Q96BZ4_PLD4
14	14_105498785_G_A	105498785	0	A	G	0.817	-0.290232	0.0415162	-2702.41	0.369785	3.7664e-12	Q96BZ4_PLD4	G	A	Q96BZ4	PLD4	14_105498785_G_A_Q96BZ4_PLD4
14	14_105498970_C_A	105498970	0	A	C	0.817	-0.293901	0.0415113	-2701.81	0.36431	2.01879e-12	Q96BZ4_PLD4	C	A	Q96BZ4	PLD4	14_105498970_C_A_Q96BZ4_PLD4
14	14_105499073_T_C	105499073	0	C	T	0.817	-0.290232	0.0415162	-2702.41	0.369785	3.7664e-12	Q96BZ4_PLD4	T	C	Q96BZ4	PLD4	14_105499073_T_C_Q96BZ4_PLD4
14	14_105500009_G_C	105500009	0	C	G	0.691	-0.3064	0.0351188	-2689.25	0.346071	5.70934e-18	Q96BZ4_PLD4	G	C	Q96BZ4	PLD4	14_105500009_G_C_Q96BZ4_PLD4
14	14_105500152_G_A	105500152	0	A	G	0.655	-0.235136	0.0342724	-2703.31	0.348936	9.22657e-12	Q96BZ4_PLD4	G	A	Q96BZ4	PLD4	14_105500152_G_A_Q96BZ4_PLD4
14	14_105505003_T_C	105505003	0	C	T	0.654	-0.227754	0.0343341	-2704.78	0.375128	4.25892e-11	Q96BZ4_PLD4	T	C	Q96BZ4	PLD4	14_105505003_T_C_Q96BZ4_PLD4
14	14_105510027_G_T	105510027	0	T	G	0.664	-0.216979	0.0346107	-2707.09	0.368843	4.47889e-10	Q96BZ4_PLD4	G	T	Q96BZ4	PLD4	14_105510027_G_T_Q96BZ4_PLD4
14	14_105516226_C_T	105516226	0	T	C	0.673	-0.194496	0.0351138	-2711.32	0.372287	3.46456e-08	Q96BZ4_PLD4	C	T	Q96BZ4	PLD4	14_105516226_C_T_Q96BZ4_PLD4
19	19_54701846_G_A	54701846	0	A	G	0.387	-0.189335	0.033334	-2681.18	2.00044	1.55513e-08	Q8N6C8_LILRA3	G	A	Q8N6C8	LILRA3	19_54701846_G_A_Q8N6C8_LILRA3
19	19_54701934_G_A	54701934	0	A	G	0.249	0.272208	0.0367275	-2670.12	1.93063	1.8669e-13	Q8N6C8_LILRA3	G	A	Q8N6C8	LILRA3	19_54701934_G_A_Q8N6C8_LILRA3
19	19_54702450_C_T	54702450	0	T	C	0.25	0.271149	0.0367337	-2670.34	1.92069	2.32707e-13	Q8N6C8_LILRA3	C	T	Q8N6C8	LILRA3	19_54702450_C_T_Q8N6C8_LILRA3
19	19_54704720_G_C	54704720	0	C	G	0.302	0.289478	0.0344149	-2662.52	1.73641	7.83155e-17	Q8N6C8_LILRA3	G	C	Q8N6C8	LILRA3	19_54704720_G_C_Q8N6C8_LILRA3
19	19_54704760_A_C	54704760	0	C	A	0.385	-0.191353	0.0333515	-2680.86	1.99564	1.11545e-08	Q8N6C8_LILRA3	A	C	Q8N6C8	LILRA3	19_54704760_A_C_Q8N6C8_LILRA3
19	19_54704997_G_T	54704997	0	T	G	0.301	0.288008	0.0344182	-2662.86	1.76663	1.11931e-16	Q8N6C8_LILRA3	G	T	Q8N6C8	LILRA3	19_54704997_G_T_Q8N6C8_LILRA3
19	19_54705317_C_G	54705317	0	G	C	0.384	-0.192673	0.0333348	-2680.62	2.00723	8.71196e-09	Q8N6C8_LILRA3	C	G	Q8N6C8	LILRA3	19_54705317_C_G_Q8N6C8_LILRA3
19	19_54705340_C_G	54705340	0	G	C	0.384	-0.192673	0.0333348	-2680.62	2.00723	8.71196e-09	Q8N6C8_LILRA3	C	G	Q8N6C8	LILRA3	19_54705340_C_G_Q8N6C8_LILRA3
19	19_54705588_A_G	54705588	0	G	A	0.386	-0.190151	0.0333151	-2681.03	1.99374	1.32569e-08	Q8N6C8_LILRA3	A	G	Q8N6C8	LILRA3	19_54705588_A_G_Q8N6C8_LILRA3
19	19_54705641_T_C	54705641	0	C	T	0.386	-0.191422	0.033322	-2680.82	1.99103	1.0702e-08	Q8N6C8_LILRA3	T	C	Q8N6C8	LILRA3	19_54705641_T_C_Q8N6C8_LILRA3
19	19_54705912_C_G	54705912	0	G	C	0.386	-0.191422	0.033322	-2680.82	1.99103	1.0702e-08	Q8N6C8_LILRA3	C	G	Q8N6C8	LILRA3	19_54705912_C_G_Q8N6C8_LILRA3
19	19_54705928_T_C	54705928	0	C	T	0.386	-0.189804	0.033336	-2681.11	1.98943	1.43692e-08	Q8N6C8_LILRA3	T	C	Q8N6C8	LILRA3	19_54705928_T_C_Q8N6C8_LILRA3
19	19_54706042_C_T	54706042	0	T	C	0.386	-0.191422	0.033322	-2680.82	1.99103	1.0702e-08	Q8N6C8_LILRA3	C	T	Q8N6C8	LILRA3	19_54706042_C_T_Q8N6C8_LILRA3
19	19_54706088_C_T	54706088	0	T	C	0.386	-0.191422	0.033322	-2680.82	1.99103	1.0702e-08	Q8N6C8_LILRA3	C	T	Q8N6C8	LILRA3	19_54706088_C_T_Q8N6C8_LILRA3
19	19_54706104_G_A	54706104	0	A	G	0.386	-0.191422	0.033322	-2680.82	1.99103	1.0702e-08	Q8N6C8_LILRA3	G	A	Q8N6C8	LILRA3	19_54706104_G_A_Q8N6C8_LILRA3
19	19_54706127_C_A	54706127	0	A	C	0.386	-0.191422	0.033322	-2680.82	1.99103	1.0702e-08	Q8N6C8_LILRA3	C	A	Q8N6C8	LILRA3	19_54706127_C_A_Q8N6C8_LILRA3
19	19_54706157_G_A	54706157	0	A	G	0.386	-0.191422	0.033322	-2680.82	1.99103	1.0702e-08	Q8N6C8_LILRA3	G	A	Q8N6C8	LILRA3	19_54706157_G_A_Q8N6C8_LILRA3
19	19_54706279_T_A	54706279	0	A	T	0.386	-0.191422	0.033322	-2680.82	1.99103	1.0702e-08	Q8N6C8_LILRA3	T	A	Q8N6C8	LILRA3	19_54706279_T_A_Q8N6C8_LILRA3
19	19_54706422_T_C	54706422	0	C	T	0.386	-0.191422	0.033322	-2680.82	1.99103	1.0702e-08	Q8N6C8_LILRA3	T	C	Q8N6C8	LILRA3	19_54706422_T_C_Q8N6C8_LILRA3
19	19_54706443_A_C	54706443	0	C	A	0.386	-0.191422	0.033322	-2680.82	1.99103	1.0702e-08	Q8N6C8_LILRA3	A	C	Q8N6C8	LILRA3	19_54706443_A_C_Q8N6C8_LILRA3
19	19_54706680_C_A	54706680	0	A	C	0.386	-0.191422	0.033322	-2680.82	1.99103	1.0702e-08	Q8N6C8_LILRA3	C	A	Q8N6C8	LILRA3	19_54706680_C_A_Q8N6C8_LILRA3
19	19_54706772_A_C	54706772	0	C	A	0.386	-0.191422	0.033322	-2680.82	1.99103	1.0702e-08	Q8N6C8_LILRA3	A	C	Q8N6C8	LILRA3	19_54706772_A_C_Q8N6C8_LILRA3
19	19_54706827_A_T	54706827	0	T	A	0.386	-0.191422	0.033322	-2680.82	1.99103	1.0702e-08	Q8N6C8_LILRA3	A	T	Q8N6C8	LILRA3	19_54706827_A_T_Q8N6C8_LILRA3
19	19_54706990_T_C	54706990	0	C	T	0.386	-0.191422	0.033322	-2680.82	1.99103	1.0702e-08	Q8N6C8_LILRA3	T	C	Q8N6C8	LILRA3	19_54706990_T_C_Q8N6C8_LILRA3
19	19_54707248_A_T	54707248	0	T	A	0.3	0.286505	0.0345495	-2663.47	1.75594	2.06736e-16	Q8N6C8_LILRA3	A	T	Q8N6C8	LILRA3	19_54707248_A_T_Q8N6C8_LILRA3
19	19_54707359_G_A	54707359	0	A	G	0.386	-0.192011	0.0332988	-2680.7	1.97982	9.43338e-09	Q8N6C8_LILRA3	G	A	Q8N6C8	LILRA3	19_54707359_G_A_Q8N6C8_LILRA3
19	19_54707562_C_T	54707562	0	T	C	0.386	-0.191422	0.033322	-2680.82	1.99103	1.0702e-08	Q8N6C8_LILRA3	C	T	Q8N6C8	LILRA3	19_54707562_C_T_Q8N6C8_LILRA3
19	19_54707576_C_T	54707576	0	T	C	0.386	-0.191422	0.033322	-2680.82	1.99103	1.0702e-08	Q8N6C8_LILRA3	C	T	Q8N6C8	LILRA3	19_54707576_C_T_Q8N6C8_LILRA3
19	19_54707588_G_A	54707588	0	A	G	0.386	-0.191422	0.033322	-2680.82	1.99103	1.0702e-08	Q8N6C8_LILRA3	G	A	Q8N6C8	LILRA3	19_54707588_G_A_Q8N6C8_LILRA3
19	19_54707822_T_C	54707822	0	C	T	0.386	-0.191422	0.033322	-2680.82	1.99103	1.0702e-08	Q8N6C8_LILRA3	T	C	Q8N6C8	LILRA3	19_54707822_T_C_Q8N6C8_LILRA3
19	19_54707954_C_T	54707954	0	T	C	0.386	-0.191422	0.033322	-2680.82	1.99103	1.0702e-08	Q8N6C8_LILRA3	C	T	Q8N6C8	LILRA3	19_54707954_C_T_Q8N6C8_LILRA3
19	19_54708077_T_C	54708077	0	C	T	0.386	-0.191422	0.033322	-2680.82	1.99103	1.0702e-08	Q8N6C8_LILRA3	T	C	Q8N6C8	LILRA3	19_54708077_T_C_Q8N6C8_LILRA3
19	19_54708129_G_T	54708129	0	T	G	0.301	0.285255	0.0345127	-2663.69	1.75474	2.58108e-16	Q8N6C8_LILRA3	G	T	Q8N6C8	LILRA3	19_54708129_G_T_Q8N6C8_LILRA3
19	19_54708156_C_T	54708156	0	T	C	0.386	-0.191422	0.033322	-2680.82	1.99103	1.0702e-08	Q8N6C8_LILRA3	C	T	Q8N6C8	LILRA3	19_54708156_C_T_Q8N6C8_LILRA3
19	19_54708158_A_G	54708158	0	G	A	0.386	-0.191422	0.033322	-2680.82	1.99103	1.0702e-08	Q8N6C8_LILRA3	A	G	Q8N6C8	LILRA3	19_54708158_A_G_Q8N6C8_LILRA3
19	19_54708250_G_A	54708250	0	A	G	0.386	-0.191422	0.033322	-2680.82	1.99103	1.0702e-08	Q8N6C8_LILRA3	G	A	Q8N6C8	LILRA3	19_54708250_G_A_Q8N6C8_LILRA3
19	19_54708399_G_A	54708399	0	A	G	0.386	-0.191422	0.033322	-2680.82	1.99103	1.0702e-08	Q8N6C8_LILRA3	G	A	Q8N6C8	LILRA3	19_54708399_G_A_Q8N6C8_LILRA3
19	19_54708646_A_G	54708646	0	G	A	0.3	0.286505	0.0345495	-2663.47	1.75594	2.06736e-16	Q8N6C8_LILRA3	A	G	Q8N6C8	LILRA3	19_54708646_A_G_Q8N6C8_LILRA3
19	19_54708665_T_C	54708665	0	C	T	0.386	-0.191422	0.033322	-2680.82	1.99103	1.0702e-08	Q8N6C8_LILRA3	T	C	Q8N6C8	LILRA3	19_54708665_T_C_Q8N6C8_LILRA3
19	19_54709243_T_C	54709243	0	C	T	0.386	-0.191422	0.033322	-2680.82	1.99103	1.0702e-08	Q8N6C8_LILRA3	T	C	Q8N6C8	LILRA3	19_54709243_T_C_Q8N6C8_LILRA3
19	19_54709298_G_C	54709298	0	C	G	0.386	-0.191422	0.033322	-2680.82	1.99103	1.0702e-08	Q8N6C8_LILRA3	G	C	Q8N6C8	LILRA3	19_54709298_G_C_Q8N6C8_LILRA3
19	19_54709328_T_C	54709328	0	C	T	0.301	0.285255	0.0345127	-2663.69	1.75474	2.58108e-16	Q8N6C8_LILRA3	T	C	Q8N6C8	LILRA3	19_54709328_T_C_Q8N6C8_LILRA3
19	19_54709377_A_G	54709377	0	G	A	0.386	-0.191422	0.033322	-2680.82	1.99103	1.0702e-08	Q8N6C8_LILRA3	A	G	Q8N6C8	LILRA3	19_54709377_A_G_Q8N6C8_LILRA3
19	19_54709379_G_A	54709379	0	A	G	0.386	-0.191422	0.033322	-2680.82	1.99103	1.0702e-08	Q8N6C8_LILRA3	G	A	Q8N6C8	LILRA3	19_54709379_G_A_Q8N6C8_LILRA3
19	19_54709443_T_G	54709443	0	G	T	0.301	0.284883	0.0345211	-2663.79	1.75038	2.86182e-16	Q8N6C8_LILRA3	T	G	Q8N6C8	LILRA3	19_54709443_T_G_Q8N6C8_LILRA3
19	19_54709882_C_T	54709882	0	T	C	0.386	-0.191422	0.033322	-2680.82	1.99103	1.0702e-08	Q8N6C8_LILRA3	C	T	Q8N6C8	LILRA3	19_54709882_C_T_Q8N6C8_LILRA3
19	19_54709930_C_A	54709930	0	A	C	0.386	-0.191422	0.033322	-2680.82	1.99103	1.0702e-08	Q8N6C8_LILRA3	C	A	Q8N6C8	LILRA3	19_54709930_C_A_Q8N6C8_LILRA3
19	19_54710673_T_C	54710673	0	C	T	0.322	0.214366	0.0344408	-2678.04	1.84196	5.93778e-10	Q8N6C8_LILRA3	T	C	Q8N6C8	LILRA3	19_54710673_T_C_Q8N6C8_LILRA3
19	19_54711032_A_G	54711032	0	G	A	0.416	0.191736	0.0322405	-2679.67	1.93528	3.23989e-09	Q8N6C8_LILRA3	A	G	Q8N6C8	LILRA3	19_54711032_A_G_Q8N6C8_LILRA3
19	19_54711981_G_A	54711981	0	A	G	0.301	0.286697	0.0344685	-2663.27	1.75288	1.68609e-16	Q8N6C8_LILRA3	G	A	Q8N6C8	LILRA3	19_54711981_G_A_Q8N6C8_LILRA3
19	19_54713150_G_A	54713150	0	A	G	0.386	-0.19316	0.0333046	-2680.51	1.98957	7.75595e-09	Q8N6C8_LILRA3	G	A	Q8N6C8	LILRA3	19_54713150_G_A_Q8N6C8_LILRA3
19	19_54713254_C_A	54713254	0	A	C	0.386	-0.19316	0.0333046	-2680.51	1.98957	7.75595e-09	Q8N6C8_LILRA3	C	A	Q8N6C8	LILRA3	19_54713254_C_A_Q8N6C8_LILRA3
19	19_54716663_G_A	54716663	0	A	G	0.348	0.283226	0.0337198	-2662.59	1.80475	8.643e-17	Q8N6C8_LILRA3	G	A	Q8N6C8	LILRA3	19_54716663_G_A_Q8N6C8_LILRA3
19	19_54719858_T_C	54719858	0	C	T	0.314	0.278253	0.0347044	-2665.62	1.79839	1.86021e-15	Q8N6C8_LILRA3	T	C	Q8N6C8	LILRA3	19_54719858_T_C_Q8N6C8_LILRA3
19	19_54722275_G_A	54722275	0	A	G	0.314	0.270946	0.0346922	-2667.19	1.87256	9.37052e-15	Q8N6C8_LILRA3	G	A	Q8N6C8	LILRA3	19_54722275_G_A_Q8N6C8_LILRA3
19	19_54723355_A_G	54723355	0	G	A	0.447	-0.197352	0.0322316	-2678.63	1.94122	1.11293e-09	Q8N6C8_LILRA3	A	G	Q8N6C8	LILRA3	19_54723355_A_G_Q8N6C8_LILRA3
19	19_54723546_C_T	54723546	0	T	C	0.447	-0.197367	0.0322202	-2678.61	1.9504	1.09505e-09	Q8N6C8_LILRA3	C	T	Q8N6C8	LILRA3	19_54723546_C_T_Q8N6C8_LILRA3
19	19_54728623_T_C	54728623	0	C	T	0.382	0.284658	0.0333718	-2661.48	1.99709	2.93878e-17	Q8N6C8_LILRA3	T	C	Q8N6C8	LILRA3	19_54728623_T_C_Q8N6C8_LILRA3
19	19_54728767_G_A	54728767	0	A	G	0.381	0.290529	0.0333165	-2659.92	1.90585	5.92629e-18	Q8N6C8_LILRA3	G	A	Q8N6C8	LILRA3	19_54728767_G_A_Q8N6C8_LILRA3
19	19_54731483_C_T	54731483	0	T	C	0.348	0.294897	0.0343468	-2661.09	1.74127	1.84132e-17	Q8N6C8_LILRA3	C	T	Q8N6C8	LILRA3	19_54731483_C_T_Q8N6C8_LILRA3
19	19_54731563_G_A	54731563	0	A	G	0.348	0.296615	0.0343758	-2660.75	1.716	1.28641e-17	Q8N6C8_LILRA3	G	A	Q8N6C8	LILRA3	19_54731563_G_A_Q8N6C8_LILRA3
19	19_54732351_C_T	54732351	0	T	C	0.402	-0.184684	0.0327301	-2681.41	1.91456	1.92598e-08	Q8N6C8_LILRA3	C	T	Q8N6C8	LILRA3	19_54732351_C_T_Q8N6C8_LILRA3
19	19_54732456_C_T	54732456	0	T	C	0.349	0.29788	0.0343813	-2660.44	1.73805	9.54341e-18	Q8N6C8_LILRA3	C	T	Q8N6C8	LILRA3	19_54732456_C_T_Q8N6C8_LILRA3
19	19_54732548_A_G	54732548	0	G	A	0.348	0.296595	0.0344235	-2660.84	1.73772	1.4295e-17	Q8N6C8_LILRA3	A	G	Q8N6C8	LILRA3	19_54732548_A_G_Q8N6C8_LILRA3
19	19_54732682_C_G	54732682	0	G	C	0.348	0.297617	0.0344444	-2660.63	1.763	1.16387e-17	Q8N6C8_LILRA3	C	G	Q8N6C8	LILRA3	19_54732682_C_G_Q8N6C8_LILRA3
19	19_54733056_C_T	54733056	0	T	C	0.379	0.285291	0.0334745	-2661.57	1.86119	3.12171e-17	Q8N6C8_LILRA3	C	T	Q8N6C8	LILRA3	19_54733056_C_T_Q8N6C8_LILRA3
19	19_54733333_G_A	54733333	0	A	G	0.347	0.306596	0.0344554	-2658.47	1.72722	1.28817e-18	Q8N6C8_LILRA3	G	A	Q8N6C8	LILRA3	19_54733333_G_A_Q8N6C8_LILRA3
19	19_54733420_C_G	54733420	0	G	C	0.347	0.304968	0.0344691	-2658.91	1.72419	1.99638e-18	Q8N6C8_LILRA3	C	G	Q8N6C8	LILRA3	19_54733420_C_G_Q8N6C8_LILRA3
19	19_54748377_G_A	54748377	0	A	G	0.441	-0.22449	0.0315421	-2672.38	1.54108	1.55396e-12	Q8N6C8_LILRA3	G	A	Q8N6C8	LILRA3	19_54748377_G_A_Q8N6C8_LILRA3
19	19_54748760_G_T	54748760	0	T	G	0.418	-0.206084	0.0319349	-2676.77	1.54834	1.385e-10	Q8N6C8_LILRA3	G	T	Q8N6C8	LILRA3	19_54748760_G_T_Q8N6C8_LILRA3
19	19_54749011_T_G	54749011	0	G	T	0.437	-0.225986	0.0316227	-2672.17	1.54961	1.26413e-12	Q8N6C8_LILRA3	T	G	Q8N6C8	LILRA3	19_54749011_T_G_Q8N6C8_LILRA3
19	19_54749474_T_G	54749474	0	G	T	0.422	-0.220193	0.031848	-2673.78	1.53254	6.4124e-12	Q8N6C8_LILRA3	T	G	Q8N6C8	LILRA3	19_54749474_T_G_Q8N6C8_LILRA3
19	19_54750633_G_A	54750633	0	A	G	0.305	-0.285305	0.0341398	-2663.11	1.50778	1.22377e-16	Q8N6C8_LILRA3	G	A	Q8N6C8	LILRA3	19_54750633_G_A_Q8N6C8_LILRA3
19	19_54760691_C_T	54760691	0	T	C	0.224	0.249885	0.0382169	-2676.09	1.793	7.9534e-11	Q8N6C8_LILRA3	C	T	Q8N6C8	LILRA3	19_54760691_C_T_Q8N6C8_LILRA3
19	19_54762408_C_T	54762408	0	T	C	0.222	0.253105	0.0383022	-2675.65	1.79212	5.03735e-11	Q8N6C8_LILRA3	C	T	Q8N6C8	LILRA3	19_54762408_C_T_Q8N6C8_LILRA3
19	19_54763969_G_A	54763969	0	A	G	0.209	-0.52863	0.0383614	-2607.32	1.16367	2.97752e-41	Q8N6C8_LILRA3	G	A	Q8N6C8	LILRA3	19_54763969_G_A_Q8N6C8_LILRA3
19	19_54764322_A_G	54764322	0	G	A	0.314	-0.594286	0.0325385	-2544.91	0.82223	8.42818e-69	Q8N6C8_LILRA3	A	G	Q8N6C8	LILRA3	19_54764322_A_G_Q8N6C8_LILRA3
19	19_54765499_G_A	54765499	0	A	G	0.11	-0.369347	0.0516312	-2671.98	1.7996	1.20067e-12	Q8N6C8_LILRA3	G	A	Q8N6C8	LILRA3	19_54765499_G_A_Q8N6C8_LILRA3
19	19_54766055_T_C	54766055	0	C	T	0.203	0.277542	0.0401425	-2673.63	1.78566	6.41087e-12	Q8N6C8_LILRA3	T	C	Q8N6C8	LILRA3	19_54766055_T_C_Q8N6C8_LILRA3
19	19_54766162_T_C	54766162	0	C	T	0.487	-0.363597	0.0314389	-2632.58	1.84899	6.02881e-30	Q8N6C8_LILRA3	T	C	Q8N6C8	LILRA3	19_54766162_T_C_Q8N6C8_LILRA3
19	19_54766344_C_T	54766344	0	T	C	0.109	-0.38402	0.051844	-2670.18	1.80359	1.92744e-13	Q8N6C8_LILRA3	C	T	Q8N6C8	LILRA3	19_54766344_C_T_Q8N6C8_LILRA3
19	19_54766423_A_G	54766423	0	G	A	0.156	-0.722217	0.0417929	-2558.96	1.2698	2.8528e-62	Q8N6C8_LILRA3	A	G	Q8N6C8	LILRA3	19_54766423_A_G_Q8N6C8_LILRA3
19	19_54766548_A_G	54766548	0	G	A	0.109	-0.38402	0.051844	-2670.18	1.80359	1.92744e-13	Q8N6C8_LILRA3	A	G	Q8N6C8	LILRA3	19_54766548_A_G_Q8N6C8_LILRA3
19	19_54766898_T_A	54766898	0	A	T	0.109	-0.382782	0.0518108	-2670.32	1.7996	2.21716e-13	Q8N6C8_LILRA3	T	A	Q8N6C8	LILRA3	19_54766898_T_A_Q8N6C8_LILRA3
19	19_54767879_T_C	54767879	0	C	T	0.484	-0.361716	0.0314006	-2633.06	1.92222	9.9178e-30	Q8N6C8_LILRA3	T	C	Q8N6C8	LILRA3	19_54767879_T_C_Q8N6C8_LILRA3
19	19_54767901_A_G	54767901	0	G	A	0.109	-0.382782	0.0518108	-2670.32	1.7996	2.21716e-13	Q8N6C8_LILRA3	A	G	Q8N6C8	LILRA3	19_54767901_A_G_Q8N6C8_LILRA3
19	19_54767965_G_A	54767965	0	A	G	0.202	0.276407	0.0401748	-2673.85	1.79731	8.08482e-12	Q8N6C8_LILRA3	G	A	Q8N6C8	LILRA3	19_54767965_G_A_Q8N6C8_LILRA3
19	19_54768314_T_C	54768314	0	C	T	0.109	-0.382782	0.0518108	-2670.32	1.7996	2.21716e-13	Q8N6C8_LILRA3	T	C	Q8N6C8	LILRA3	19_54768314_T_C_Q8N6C8_LILRA3
19	19_54769320_T_C	54769320	0	C	T	0.109	-0.382782	0.0518108	-2670.32	1.7996	2.21716e-13	Q8N6C8_LILRA3	T	C	Q8N6C8	LILRA3	19_54769320_T_C_Q8N6C8_LILRA3
19	19_54769366_G_A	54769366	0	A	G	0.202	0.275793	0.0401626	-2673.94	1.79523	8.84827e-12	Q8N6C8_LILRA3	G	A	Q8N6C8	LILRA3	19_54769366_G_A_Q8N6C8_LILRA3
19	19_54770827_T_G	54770827	0	G	T	0.205	0.281701	0.0399285	-2672.66	1.81189	2.40424e-12	Q8N6C8_LILRA3	T	G	Q8N6C8	LILRA3	19_54770827_T_G_Q8N6C8_LILRA3
19	19_54772435_T_A	54772435	0	A	T	0.624	0.243426	0.0332005	-2670.67	2.10345	3.33615e-13	Q8N6C8_LILRA3	T	A	Q8N6C8	LILRA3	19_54772435_T_A_Q8N6C8_LILRA3
19	19_54772569_T_A	54772569	0	A	T	0.624	0.243426	0.0332005	-2670.67	2.10345	3.33615e-13	Q8N6C8_LILRA3	T	A	Q8N6C8	LILRA3	19_54772569_T_A_Q8N6C8_LILRA3
19	19_54772618_A_C	54772618	0	C	A	0.163	-0.722549	0.0408237	-2552.79	1.17844	5.10649e-65	Q8N6C8_LILRA3	A	C	Q8N6C8	LILRA3	19_54772618_A_C_Q8N6C8_LILRA3
19	19_54772738_A_G	54772738	0	G	A	0.624	0.243426	0.0332005	-2670.67	2.10345	3.33615e-13	Q8N6C8_LILRA3	A	G	Q8N6C8	LILRA3	19_54772738_A_G_Q8N6C8_LILRA3
19	19_54772873_C_G	54772873	0	G	C	0.624	0.243426	0.0332005	-2670.67	2.10345	3.33615e-13	Q8N6C8_LILRA3	C	G	Q8N6C8	LILRA3	19_54772873_C_G_Q8N6C8_LILRA3
19	19_54772881_A_G	54772881	0	G	A	0.624	0.243426	0.0332005	-2670.67	2.10345	3.33615e-13	Q8N6C8_LILRA3	A	G	Q8N6C8	LILRA3	19_54772881_A_G_Q8N6C8_LILRA3
19	19_54773032_T_C	54773032	0	C	T	0.513	0.377399	0.0313541	-2627.38	1.8941	3.25564e-32	Q8N6C8_LILRA3	T	C	Q8N6C8	LILRA3	19_54773032_T_C_Q8N6C8_LILRA3
19	19_54774439_T_A	54774439	0	A	T	0.513	0.376497	0.0313556	-2627.71	1.89247	4.52972e-32	Q8N6C8_LILRA3	T	A	Q8N6C8	LILRA3	19_54774439_T_A_Q8N6C8_LILRA3
19	19_54774493_A_G	54774493	0	G	A	0.108	-0.393929	0.0520697	-2669.03	1.80964	5.97985e-14	Q8N6C8_LILRA3	A	G	Q8N6C8	LILRA3	19_54774493_A_G_Q8N6C8_LILRA3
19	19_54774592_G_A	54774592	0	A	G	0.514	0.37791	0.0313624	-2627.25	1.85604	2.80838e-32	Q8N6C8_LILRA3	G	A	Q8N6C8	LILRA3	19_54774592_G_A_Q8N6C8_LILRA3
19	19_54774976_T_C	54774976	0	C	T	0.624	0.241991	0.0331878	-2670.96	2.09761	4.47011e-13	Q8N6C8_LILRA3	T	C	Q8N6C8	LILRA3	19_54774976_T_C_Q8N6C8_LILRA3
19	19_54775270_C_T	54775270	0	T	C	0.62	0.242297	0.0331034	-2670.76	2.09288	3.6552e-13	Q8N6C8_LILRA3	C	T	Q8N6C8	LILRA3	19_54775270_C_T_Q8N6C8_LILRA3
19	19_54775304_T_C	54775304	0	C	T	0.62	0.242318	0.033091	-2670.74	2.09604	3.5665e-13	Q8N6C8_LILRA3	T	C	Q8N6C8	LILRA3	19_54775304_T_C_Q8N6C8_LILRA3
19	19_54775349_C_G	54775349	0	G	C	0.163	-0.722549	0.0408237	-2552.79	1.17844	5.10649e-65	Q8N6C8_LILRA3	C	G	Q8N6C8	LILRA3	19_54775349_C_G_Q8N6C8_LILRA3
19	19_54775389_C_T	54775389	0	T	C	0.624	0.243426	0.0332005	-2670.67	2.10345	3.33615e-13	Q8N6C8_LILRA3	C	T	Q8N6C8	LILRA3	19_54775389_C_T_Q8N6C8_LILRA3
19	19_54776539_C_T	54776539	0	T	C	0.11	-0.397703	0.0519074	-2668.3	1.86735	2.89965e-14	Q8N6C8_LILRA3	C	T	Q8N6C8	LILRA3	19_54776539_C_T_Q8N6C8_LILRA3
19	19_54776663_C_A	54776663	0	A	C	0.109	-0.397945	0.0519578	-2668.32	1.88254	2.96097e-14	Q8N6C8_LILRA3	C	A	Q8N6C8	LILRA3	19_54776663_C_A_Q8N6C8_LILRA3
19	19_54776948_C_A	54776948	0	A	C	0.109	-0.401287	0.0520363	-2667.93	1.88436	1.9868e-14	Q8N6C8_LILRA3	C	A	Q8N6C8	LILRA3	19_54776948_C_A_Q8N6C8_LILRA3
19	19_54776999_T_C	54776999	0	C	T	0.11	-0.400689	0.0518649	-2667.82	1.87966	1.7867e-14	Q8N6C8_LILRA3	T	C	Q8N6C8	LILRA3	19_54776999_T_C_Q8N6C8_LILRA3
19	19_54779101_C_T	54779101	0	T	C	0.139	-0.720768	0.0433733	-2568.83	1.20105	5.14004e-58	Q8N6C8_LILRA3	C	T	Q8N6C8	LILRA3	19_54779101_C_T_Q8N6C8_LILRA3
19	19_54779389_C_T	54779389	0	T	C	0.146	-0.708871	0.042634	-2568.75	1.16493	4.50289e-58	Q8N6C8_LILRA3	C	T	Q8N6C8	LILRA3	19_54779389_C_T_Q8N6C8_LILRA3
19	19_54779455_C_T	54779455	0	T	C	0.798	-0.267155	0.0404546	-2675.67	1.8056	5.18086e-11	Q8N6C8_LILRA3	C	T	Q8N6C8	LILRA3	19_54779455_C_T_Q8N6C8_LILRA3
19	19_54781010_T_C	54781010	0	C	T	0.542	0.379005	0.0317114	-2628.31	2.1136	8.45623e-32	Q8N6C8_LILRA3	T	C	Q8N6C8	LILRA3	19_54781010_T_C_Q8N6C8_LILRA3
19	19_54781078_G_T	54781078	0	T	G	0.145	-0.717862	0.0427014	-2566.4	0.995564	3.03555e-59	Q8N6C8_LILRA3	G	T	Q8N6C8	LILRA3	19_54781078_G_T_Q8N6C8_LILRA3
19	19_54781466_C_G	54781466	0	G	C	0.65	0.231211	0.0339966	-2674.33	2.19946	1.38577e-11	Q8N6C8_LILRA3	C	G	Q8N6C8	LILRA3	19_54781466_C_G_Q8N6C8_LILRA3
19	19_54781509_C_T	54781509	0	T	C	0.65	0.231392	0.0340063	-2674.31	2.18668	1.35459e-11	Q8N6C8_LILRA3	C	T	Q8N6C8	LILRA3	19_54781509_C_T_Q8N6C8_LILRA3
19	19_54781843_C_T	54781843	0	T	C	0.617	0.314896	0.0329433	-2652.57	2.31837	3.52843e-21	Q8N6C8_LILRA3	C	T	Q8N6C8	LILRA3	19_54781843_C_T_Q8N6C8_LILRA3
19	19_54782407_C_T	54782407	0	T	C	0.589	0.360223	0.0322378	-2636.71	2.12311	4.01133e-28	Q8N6C8_LILRA3	C	T	Q8N6C8	LILRA3	19_54782407_C_T_Q8N6C8_LILRA3
19	19_54782420_G_A	54782420	0	A	G	0.591	0.360621	0.0323355	-2636.93	2.10178	5.03072e-28	Q8N6C8_LILRA3	G	A	Q8N6C8	LILRA3	19_54782420_G_A_Q8N6C8_LILRA3
19	19_54782589_T_C	54782589	0	C	T	0.601	0.367799	0.0323491	-2634.64	2.01906	4.98786e-29	Q8N6C8_LILRA3	T	C	Q8N6C8	LILRA3	19_54782589_T_C_Q8N6C8_LILRA3
19	19_54782724_G_A	54782724	0	A	G	0.591	0.356881	0.0321698	-2637.55	2.13454	9.34422e-28	Q8N6C8_LILRA3	G	A	Q8N6C8	LILRA3	19_54782724_G_A_Q8N6C8_LILRA3
19	19_54782919_C_T	54782919	0	T	C	0.193	-0.819636	0.0367818	-2477.82	0.876508	6.05701e-98	Q8N6C8_LILRA3	C	T	Q8N6C8	LILRA3	19_54782919_C_T_Q8N6C8_LILRA3
19	19_54783077_C_G	54783077	0	G	C	0.589	0.35571	0.0321584	-2637.89	2.12322	1.3136e-27	Q8N6C8_LILRA3	C	G	Q8N6C8	LILRA3	19_54783077_C_G_Q8N6C8_LILRA3
19	19_54783375_T_A	54783375	0	A	T	0.803	-0.262445	0.0408613	-2676.82	1.81002	1.68484e-10	Q8N6C8_LILRA3	T	A	Q8N6C8	LILRA3	19_54783375_T_A_Q8N6C8_LILRA3
19	19_54783521_C_T	54783521	0	T	C	0.193	-0.819764	0.0367688	-2477.71	0.843332	4.95426e-98	Q8N6C8_LILRA3	C	T	Q8N6C8	LILRA3	19_54783521_C_T_Q8N6C8_LILRA3
19	19_54784130_T_C	54784130	0	C	T	0.193	-0.820701	0.0367619	-2477.22	0.829294	2.92714e-98	Q8N6C8_LILRA3	T	C	Q8N6C8	LILRA3	19_54784130_T_C_Q8N6C8_LILRA3
19	19_54784936_C_T	54784936	0	T	C	0.193	-0.819764	0.0367688	-2477.71	0.843332	4.95426e-98	Q8N6C8_LILRA3	C	T	Q8N6C8	LILRA3	19_54784936_C_T_Q8N6C8_LILRA3
19	19_54785593_A_G	54785593	0	G	A	0.805	-0.257531	0.0411969	-2677.88	1.82875	5.01314e-10	Q8N6C8_LILRA3	A	G	Q8N6C8	LILRA3	19_54785593_A_G_Q8N6C8_LILRA3
19	19_54786022_G_C	54786022	0	C	G	0.386	0.33778	0.0325775	-2645.07	1.56254	1.52899e-24	Q8N6C8_LILRA3	G	C	Q8N6C8	LILRA3	19_54786022_G_C_Q8N6C8_LILRA3
19	19_54786546_C_G	54786546	0	G	C	0.805	-0.257531	0.0411969	-2677.88	1.82875	5.01314e-10	Q8N6C8_LILRA3	C	G	Q8N6C8	LILRA3	19_54786546_C_G_Q8N6C8_LILRA3
19	19_54787418_C_T	54787418	0	T	C	0.385	0.3394	0.0325531	-2644.5	1.5723	8.63751e-25	Q8N6C8_LILRA3	C	T	Q8N6C8	LILRA3	19_54787418_C_T_Q8N6C8_LILRA3
19	19_54789266_G_T	54789266	0	T	G	0.519	0.409945	0.0311183	-2614.13	2.07939	5.39681e-38	Q8N6C8_LILRA3	G	T	Q8N6C8	LILRA3	19_54789266_G_T_Q8N6C8_LILRA3
19	19_54791788_A_G	54791788	0	G	A	0.331	-0.578494	0.0315655	-2543.42	1.02486	3.16747e-69	Q8N6C8_LILRA3	A	G	Q8N6C8	LILRA3	19_54791788_A_G_Q8N6C8_LILRA3
19	19_54792079_G_T	54792079	0	T	G	0.194	-0.836808	0.0364118	-2465.55	0.813495	2.31566e-103	Q8N6C8_LILRA3	G	T	Q8N6C8	LILRA3	19_54792079_G_T_Q8N6C8_LILRA3
19	19_54792358_A_G	54792358	0	G	A	0.611	0.387212	0.0324364	-2628.47	2.18225	9.89903e-32	Q8N6C8_LILRA3	A	G	Q8N6C8	LILRA3	19_54792358_A_G_Q8N6C8_LILRA3
19	19_54792761_G_C	54792761	0	C	G	0.222	-0.931481	0.032513	-2357.95	0.64644	2.06622e-150	Q8N6C8_LILRA3	G	C	Q8N6C8	LILRA3	19_54792761_G_C_Q8N6C8_LILRA3
19	19_54792769_G_T	54792769	0	T	G	0.222	-0.931481	0.032513	-2357.95	0.64644	2.06622e-150	Q8N6C8_LILRA3	G	T	Q8N6C8	LILRA3	19_54792769_G_T_Q8N6C8_LILRA3
19	19_54793038_A_G	54793038	0	G	A	0.223	-0.928168	0.0324904	-2359.39	0.699597	1.0688e-149	Q8N6C8_LILRA3	A	G	Q8N6C8	LILRA3	19_54793038_A_G_Q8N6C8_LILRA3
19	19_54793048_A_C	54793048	0	C	A	0.223	-0.928168	0.0324904	-2359.39	0.699597	1.0688e-149	Q8N6C8_LILRA3	A	C	Q8N6C8	LILRA3	19_54793048_A_C_Q8N6C8_LILRA3
19	19_54793188_A_G	54793188	0	G	A	0.221	-0.922647	0.0325961	-2364.63	0.697988	2.01133e-147	Q8N6C8_LILRA3	A	G	Q8N6C8	LILRA3	19_54793188_A_G_Q8N6C8_LILRA3
19	19_54793239_G_A	54793239	0	A	G	0.212	-0.959049	0.03271	-2345.24	0.478003	2.83794e-156	Q8N6C8_LILRA3	G	A	Q8N6C8	LILRA3	19_54793239_G_A_Q8N6C8_LILRA3
19	19_54793250_G_T	54793250	0	T	G	0.221	-0.923456	0.0326611	-2365.38	0.66619	3.77486e-147	Q8N6C8_LILRA3	G	T	Q8N6C8	LILRA3	19_54793250_G_T_Q8N6C8_LILRA3
19	19_54793273_T_A	54793273	0	A	T	0.22	-0.924322	0.032659	-2364.73	0.688855	2.14411e-147	Q8N6C8_LILRA3	T	A	Q8N6C8	LILRA3	19_54793273_T_A_Q8N6C8_LILRA3
19	19_54793280_T_C	54793280	0	C	T	0.22	-0.924322	0.032659	-2364.73	0.688855	2.14411e-147	Q8N6C8_LILRA3	T	C	Q8N6C8	LILRA3	19_54793280_T_C_Q8N6C8_LILRA3
19	19_54793357_G_A	54793357	0	A	G	0.221	-0.926357	0.0326861	-2363.93	0.696668	9.89006e-148	Q8N6C8_LILRA3	G	A	Q8N6C8	LILRA3	19_54793357_G_A_Q8N6C8_LILRA3
19	19_54793415_C_T	54793415	0	T	C	0.222	-0.924464	0.0325607	-2362.97	0.679662	3.57021e-148	Q8N6C8_LILRA3	C	T	Q8N6C8	LILRA3	19_54793415_C_T_Q8N6C8_LILRA3
19	19_54793505_A_G	54793505	0	G	A	0.222	-0.924464	0.0325607	-2362.97	0.679662	3.57021e-148	Q8N6C8_LILRA3	A	G	Q8N6C8	LILRA3	19_54793505_A_G_Q8N6C8_LILRA3
19	19_54793830_G_C	54793830	0	C	G	0.214	-0.968093	0.0324575	-2335.61	0.364342	9.72433e-161	Q8N6C8_LILRA3	G	C	Q8N6C8	LILRA3	19_54793830_G_C_Q8N6C8_LILRA3
19	19_54794098_G_C	54794098	0	C	G	0.214	-0.969376	0.0324326	-2334.33	0.36642	2.72687e-161	Q8N6C8_LILRA3	G	C	Q8N6C8	LILRA3	19_54794098_G_C_Q8N6C8_LILRA3
19	19_54794205_T_C	54794205	0	C	T	0.215	-0.964889	0.032503	-2337.92	0.457867	1.68644e-159	Q8N6C8_LILRA3	T	C	Q8N6C8	LILRA3	19_54794205_T_C_Q8N6C8_LILRA3
19	19_54795299_T_C	54795299	0	C	T	0.733	-0.260721	0.0359642	-2671.26	2.11489	6.05415e-13	Q8N6C8_LILRA3	T	C	Q8N6C8	LILRA3	19_54795299_T_C_Q8N6C8_LILRA3
19	19_54796630_G_A	54796630	0	A	G	0.216	-0.966723	0.0323785	-2334.74	0.405673	5.23015e-161	Q8N6C8_LILRA3	G	A	Q8N6C8	LILRA3	19_54796630_G_A_Q8N6C8_LILRA3
19	19_54796719_C_G	54796719	0	G	C	0.227	-0.924639	0.0322929	-2358.52	0.589379	2.88226e-150	Q8N6C8_LILRA3	C	G	Q8N6C8	LILRA3	19_54796719_C_G_Q8N6C8_LILRA3
19	19_54797848_C_T	54797848	0	T	C	0.217	-0.971057	0.0322273	-2329.17	0.402772	1.93341e-163	Q8N6C8_LILRA3	C	T	Q8N6C8	LILRA3	19_54797848_C_T_Q8N6C8_LILRA3
19	19_54799083_A_G	54799083	0	G	A	0.217	-0.971057	0.0322273	-2329.17	0.402772	1.93341e-163	Q8N6C8_LILRA3	A	G	Q8N6C8	LILRA3	19_54799083_A_G_Q8N6C8_LILRA3
19	19_54800222_A_G	54800222	0	G	A	0.3	-0.752923	0.0309953	-2441.96	0.70781	8.9393e-114	Q8N6C8_LILRA3	A	G	Q8N6C8	LILRA3	19_54800222_A_G_Q8N6C8_LILRA3
19	19_54800225_A_G	54800225	0	G	A	0.299	-0.753417	0.0309852	-2441.52	0.70711	5.74743e-114	Q8N6C8_LILRA3	A	G	Q8N6C8	LILRA3	19_54800225_A_G_Q8N6C8_LILRA3
19	19_54800371_T_C	54800371	0	C	T	0.303	-0.756135	0.0308076	-2437.57	0.628203	8.13997e-116	Q8N6C8_LILRA3	T	C	Q8N6C8	LILRA3	19_54800371_T_C_Q8N6C8_LILRA3
19	19_54800500_A_G	54800500	0	G	A	0.219	-0.961448	0.0321279	-2333.35	0.404531	1.2892e-161	Q8N6C8_LILRA3	A	G	Q8N6C8	LILRA3	19_54800500_A_G_Q8N6C8_LILRA3
19	19_54808174_A_G	54808174	0	G	A	0.219	-0.958076	0.0320294	-2334.23	0.307319	1.68892e-161	Q8N6C8_LILRA3	A	G	Q8N6C8	LILRA3	19_54808174_A_G_Q8N6C8_LILRA3
19	19_54809336_C_G	54809336	0	G	C	0.218	-0.953193	0.032122	-2339.05	0.310597	2.15427e-159	Q8N6C8_LILRA3	C	G	Q8N6C8	LILRA3	19_54809336_C_G_Q8N6C8_LILRA3
19	19_54809343_T_G	54809343	0	G	T	0.218	-0.951	0.0320767	-2339.72	0.291119	3.6862e-159	Q8N6C8_LILRA3	T	G	Q8N6C8	LILRA3	19_54809343_T_G_Q8N6C8_LILRA3
19	19_54813266_G_A	54813266	0	A	G	0.326	-0.705159	0.0305699	-2463.59	0.969905	4.9674e-104	Q8N6C8_LILRA3	G	A	Q8N6C8	LILRA3	19_54813266_G_A_Q8N6C8_LILRA3
19	19_54813762_T_C	54813762	0	C	T	0.326	-0.703692	0.0305932	-2464.63	1.0307	1.62108e-103	Q8N6C8_LILRA3	T	C	Q8N6C8	LILRA3	19_54813762_T_C_Q8N6C8_LILRA3
19	19_54813872_A_T	54813872	0	T	A	0.326	-0.704161	0.0305859	-2464.39	0.973515	1.11362e-103	Q8N6C8_LILRA3	A	T	Q8N6C8	LILRA3	19_54813872_A_T_Q8N6C8_LILRA3
19	19_54813987_A_C	54813987	0	C	A	0.326	-0.704161	0.0305859	-2464.39	0.973515	1.11362e-103	Q8N6C8_LILRA3	A	C	Q8N6C8	LILRA3	19_54813987_A_C_Q8N6C8_LILRA3
19	19_54814234_C_T	54814234	0	T	C	0.507	-0.504102	0.0305497	-2570.05	1.65699	2.80235e-57	Q8N6C8_LILRA3	C	T	Q8N6C8	LILRA3	19_54814234_C_T_Q8N6C8_LILRA3
19	19_54814354_A_G	54814354	0	G	A	0.326	-0.705731	0.0305532	-2463.06	0.955778	2.82179e-104	Q8N6C8_LILRA3	A	G	Q8N6C8	LILRA3	19_54814354_A_G_Q8N6C8_LILRA3
19	19_54814414_G_T	54814414	0	T	G	0.326	-0.705094	0.0305566	-2463.42	0.980086	4.30607e-104	Q8N6C8_LILRA3	G	T	Q8N6C8	LILRA3	19_54814414_G_T_Q8N6C8_LILRA3
19	19_54814428_T_A	54814428	0	A	T	0.326	-0.705094	0.0305566	-2463.42	0.980086	4.30607e-104	Q8N6C8_LILRA3	T	A	Q8N6C8	LILRA3	19_54814428_T_A_Q8N6C8_LILRA3
19	19_54814429_T_C	54814429	0	C	T	0.326	-0.705094	0.0305566	-2463.42	0.980086	4.30607e-104	Q8N6C8_LILRA3	T	C	Q8N6C8	LILRA3	19_54814429_T_C_Q8N6C8_LILRA3
19	19_54814524_A_G	54814524	0	G	A	0.326	-0.705159	0.0305699	-2463.59	0.969905	4.9674e-104	Q8N6C8_LILRA3	A	G	Q8N6C8	LILRA3	19_54814524_A_G_Q8N6C8_LILRA3
19	19_54814602_C_A	54814602	0	A	C	0.316	-0.694535	0.0309156	-2474.4	0.948923	2.40249e-99	Q8N6C8_LILRA3	C	A	Q8N6C8	LILRA3	19_54814602_C_A_Q8N6C8_LILRA3
19	19_54814854_G_C	54814854	0	C	G	0.326	-0.705159	0.0305699	-2463.59	0.969905	4.9674e-104	Q8N6C8_LILRA3	G	C	Q8N6C8	LILRA3	19_54814854_G_C_Q8N6C8_LILRA3
19	19_54815093_G_C	54815093	0	C	G	0.326	-0.705929	0.0305985	-2463.59	0.941826	4.65333e-104	Q8N6C8_LILRA3	G	C	Q8N6C8	LILRA3	19_54815093_G_C_Q8N6C8_LILRA3
19	19_54815281_T_C	54815281	0	C	T	0.506	-0.502041	0.0304998	-2570.71	1.53968	5.04342e-57	Q8N6C8_LILRA3	T	C	Q8N6C8	LILRA3	19_54815281_T_C_Q8N6C8_LILRA3
19	19_54815366_T_C	54815366	0	C	T	0.506	-0.502041	0.0304998	-2570.71	1.53968	5.04342e-57	Q8N6C8_LILRA3	T	C	Q8N6C8	LILRA3	19_54815366_T_C_Q8N6C8_LILRA3
19	19_54815387_A_G	54815387	0	G	A	0.325	-0.706309	0.0305865	-2463.23	0.930546	3.15832e-104	Q8N6C8_LILRA3	A	G	Q8N6C8	LILRA3	19_54815387_A_G_Q8N6C8_LILRA3
19	19_54815577_T_C	54815577	0	C	T	0.325	-0.706309	0.0305865	-2463.23	0.930546	3.15832e-104	Q8N6C8_LILRA3	T	C	Q8N6C8	LILRA3	19_54815577_T_C_Q8N6C8_LILRA3
19	19_54816509_C_T	54816509	0	T	C	0.506	-0.500653	0.0304778	-2571.21	1.523	8.20424e-57	Q8N6C8_LILRA3	C	T	Q8N6C8	LILRA3	19_54816509_C_T_Q8N6C8_LILRA3
19	19_54819466_T_A	54819466	0	A	T	0.312	-0.662536	0.0312815	-2496.9	0.928089	1.40778e-89	Q8N6C8_LILRA3	T	A	Q8N6C8	LILRA3	19_54819466_T_A_Q8N6C8_LILRA3
19	19_54819909_G_A	54819909	0	A	G	0.312	-0.660632	0.0312955	-2498.01	0.968614	4.70692e-89	Q8N6C8_LILRA3	G	A	Q8N6C8	LILRA3	19_54819909_G_A_Q8N6C8_LILRA3
19	19_54820663_T_C	54820663	0	C	T	0.493	-0.451104	0.030861	-2596.02	1.69703	6.07818e-46	Q8N6C8_LILRA3	T	C	Q8N6C8	LILRA3	19_54820663_T_C_Q8N6C8_LILRA3
19	19_54821448_A_G	54821448	0	G	A	0.493	-0.451514	0.0308918	-2596.09	1.60703	6.1798e-46	Q8N6C8_LILRA3	A	G	Q8N6C8	LILRA3	19_54821448_A_G_Q8N6C8_LILRA3
19	19_54821819_A_G	54821819	0	G	A	0.493	-0.449275	0.0308757	-2596.9	1.68445	1.45365e-45	Q8N6C8_LILRA3	A	G	Q8N6C8	LILRA3	19_54821819_A_G_Q8N6C8_LILRA3
19	19_54823533_T_C	54823533	0	C	T	0.296	-0.627944	0.0322098	-2524.69	1.08445	2.5006e-77	Q8N6C8_LILRA3	T	C	Q8N6C8	LILRA3	19_54823533_T_C_Q8N6C8_LILRA3
19	19_54824177_C_T	54824177	0	T	C	0.296	-0.627944	0.0322098	-2524.69	1.08445	2.5006e-77	Q8N6C8_LILRA3	C	T	Q8N6C8	LILRA3	19_54824177_C_T_Q8N6C8_LILRA3
19	19_54824667_T_C	54824667	0	C	T	0.296	-0.627944	0.0322098	-2524.69	1.08445	2.5006e-77	Q8N6C8_LILRA3	T	C	Q8N6C8	LILRA3	19_54824667_T_C_Q8N6C8_LILRA3
19	19_54825174_A_C	54825174	0	C	A	0.493	-0.44489	0.0309868	-2599.44	1.64654	1.83395e-44	Q8N6C8_LILRA3	A	C	Q8N6C8	LILRA3	19_54825174_A_C_Q8N6C8_LILRA3
19	19_54827401_T_C	54827401	0	C	T	0.296	-0.622723	0.0322716	-2527.7	1.20726	6.34529e-76	Q8N6C8_LILRA3	T	C	Q8N6C8	LILRA3	19_54827401_T_C_Q8N6C8_LILRA3
19	19_54827448_C_G	54827448	0	G	C	0.295	-0.624877	0.0322443	-2526.35	1.21203	1.65012e-76	Q8N6C8_LILRA3	C	G	Q8N6C8	LILRA3	19_54827448_C_G_Q8N6C8_LILRA3
19	19_54827480_G_T	54827480	0	T	G	0.297	-0.619607	0.0322703	-2529.28	1.18686	2.98218e-75	Q8N6C8_LILRA3	G	T	Q8N6C8	LILRA3	19_54827480_G_T_Q8N6C8_LILRA3
19	19_54828164_G_A	54828164	0	A	G	0.295	-0.622584	0.0323017	-2528.24	1.10507	9.10337e-76	Q8N6C8_LILRA3	G	A	Q8N6C8	LILRA3	19_54828164_G_A_Q8N6C8_LILRA3
19	19_54828580_G_C	54828580	0	C	G	0.493	-0.435872	0.0310104	-2603.33	1.62409	9.01755e-43	Q8N6C8_LILRA3	G	C	Q8N6C8	LILRA3	19_54828580_G_C_Q8N6C8_LILRA3
19	19_54831977_A_T	54831977	0	T	A	0.305	-0.63023	0.0317562	-2519.33	0.919959	8.00895e-80	Q8N6C8_LILRA3	A	T	Q8N6C8	LILRA3	19_54831977_A_T_Q8N6C8_LILRA3
19	19_54832867_C_T	54832867	0	T	C	0.308	-0.620472	0.0316701	-2523.25	1.02483	5.19429e-78	Q8N6C8_LILRA3	C	T	Q8N6C8	LILRA3	19_54832867_C_T_Q8N6C8_LILRA3
19	19_54834700_A_T	54834700	0	T	A	0.316	-0.605391	0.0316198	-2530.65	0.94216	7.18922e-75	Q8N6C8_LILRA3	A	T	Q8N6C8	LILRA3	19_54834700_A_T_Q8N6C8_LILRA3
19	19_54835771_T_C	54835771	0	C	T	0.325	-0.58375	0.0317853	-2542.69	1.08868	1.7303e-69	Q8N6C8_LILRA3	T	C	Q8N6C8	LILRA3	19_54835771_T_C_Q8N6C8_LILRA3
19	19_54837165_G_A	54837165	0	A	G	0.299	-0.601717	0.0321664	-2537.04	1.26686	8.05342e-72	Q8N6C8_LILRA3	G	A	Q8N6C8	LILRA3	19_54837165_G_A_Q8N6C8_LILRA3
19	19_54837633_A_C	54837633	0	C	A	0.313	-0.587949	0.0322921	-2545.13	1.09986	2.04328e-68	Q8N6C8_LILRA3	A	C	Q8N6C8	LILRA3	19_54837633_A_C_Q8N6C8_LILRA3
19	19_54837635_G_T	54837635	0	T	G	0.313	-0.58933	0.0322729	-2544.28	1.10959	8.86399e-69	Q8N6C8_LILRA3	G	T	Q8N6C8	LILRA3	19_54837635_G_T_Q8N6C8_LILRA3
1	1_101360215_C_T	101360215	0	T	C	0.09	-0.295635	0.0535755	-2677.32	1e-05	3.89553e-08	Q9UBQ6_EXTL2	C	T	Q9UBQ6	EXTL2	1_101360215_C_T_Q9UBQ6_EXTL2
1	1_101462232_G_A	101462232	0	A	G	0.094	-0.30065	0.0525723	-2676.21	1e-05	1.2429e-08	Q9UBQ6_EXTL2	G	A	Q9UBQ6	EXTL2	1_101462232_G_A_Q9UBQ6_EXTL2
1	1_101463138_G_A	101463138	0	A	G	0.094	-0.30065	0.0525723	-2676.21	1e-05	1.2429e-08	Q9UBQ6_EXTL2	G	A	Q9UBQ6	EXTL2	1_101463138_G_A_Q9UBQ6_EXTL2
1	1_101476712_G_C	101476712	0	C	G	0.094	-0.295904	0.052388	-2676.6	1e-05	1.8643e-08	Q9UBQ6_EXTL2	G	C	Q9UBQ6	EXTL2	1_101476712_G_C_Q9UBQ6_EXTL2
1	1_101514356_A_T	101514356	0	T	A	0.094	-0.297167	0.0524313	-2676.49	1e-05	1.66806e-08	Q9UBQ6_EXTL2	A	T	Q9UBQ6	EXTL2	1_101514356_A_T_Q9UBQ6_EXTL2
6	6_73877301_G_A	73877301	0	A	G	0.537	0.180236	0.032137	-2676.82	1e-05	2.34112e-08	Q9UBQ6_EXTL2	G	A	Q9UBQ6	EXTL2	6_73877301_G_A_Q9UBQ6_EXTL2
6	6_73877404_C_T	73877404	0	T	C	0.539	0.180009	0.0321699	-2676.89	1e-05	2.51747e-08	Q9UBQ6_EXTL2	C	T	Q9UBQ6	EXTL2	6_73877404_C_T_Q9UBQ6_EXTL2
21	21_45618128_T_G	45618128	0	G	T	0.17	-0.266695	0.0432411	-2701.33	1e-05	8.44251e-10	O75144_ICOSLG	T	G	O75144	ICOSLG	21_45618128_T_G_O75144_ICOSLG
21	21_45621230_G_A	45621230	0	A	G	0.17	-0.269281	0.0433274	-2701.04	1e-05	6.28669e-10	O75144_ICOSLG	G	A	O75144	ICOSLG	21_45621230_G_A_O75144_ICOSLG
21	21_45621292_G_C	45621292	0	C	G	0.169	-0.266706	0.0434436	-2701.5	1e-05	1.00706e-09	O75144_ICOSLG	G	C	O75144	ICOSLG	21_45621292_G_C_O75144_ICOSLG
21	21_45621817_A_G	45621817	0	G	A	0.174	-0.268669	0.0431334	-2700.95	1e-05	5.76945e-10	O75144_ICOSLG	A	G	O75144	ICOSLG	21_45621817_A_G_O75144_ICOSLG
21	21_45621939_T_G	45621939	0	G	T	0.174	-0.268669	0.0431334	-2700.95	1e-05	5.76945e-10	O75144_ICOSLG	T	G	O75144	ICOSLG	21_45621939_T_G_O75144_ICOSLG
21	21_45622609_A_G	45622609	0	G	A	0.176	-0.264945	0.0427288	-2701.13	1e-05	6.87902e-10	O75144_ICOSLG	A	G	O75144	ICOSLG	21_45622609_A_G_O75144_ICOSLG
21	21_45622705_G_A	45622705	0	A	G	0.174	-0.268669	0.0431334	-2700.95	1e-05	5.76945e-10	O75144_ICOSLG	G	A	O75144	ICOSLG	21_45622705_G_A_O75144_ICOSLG
21	21_45622816_A_T	45622816	0	T	A	0.174	-0.268669	0.0431334	-2700.95	1e-05	5.76945e-10	O75144_ICOSLG	A	T	O75144	ICOSLG	21_45622816_A_T_O75144_ICOSLG
21	21_45622925_G_C	45622925	0	C	G	0.173	-0.268741	0.043147	-2700.96	1e-05	5.77985e-10	O75144_ICOSLG	G	C	O75144	ICOSLG	21_45622925_G_C_O75144_ICOSLG
21	21_45624551_C_T	45624551	0	T	C	0.174	-0.269761	0.0431183	-2700.79	1e-05	4.85578e-10	O75144_ICOSLG	C	T	O75144	ICOSLG	21_45624551_C_T_O75144_ICOSLG
21	21_45624667_T_C	45624667	0	C	T	0.174	-0.269761	0.0431183	-2700.79	1e-05	4.85578e-10	O75144_ICOSLG	T	C	O75144	ICOSLG	21_45624667_T_C_O75144_ICOSLG
21	21_45625253_G_A	45625253	0	A	G	0.174	-0.269761	0.0431183	-2700.79	1e-05	4.85578e-10	O75144_ICOSLG	G	A	O75144	ICOSLG	21_45625253_G_A_O75144_ICOSLG
21	21_45627581_A_T	45627581	0	T	A	0.169	-0.292451	0.043431	-2697.75	1e-05	2.18247e-11	O75144_ICOSLG	A	T	O75144	ICOSLG	21_45627581_A_T_O75144_ICOSLG
21	21_45628401_C_T	45628401	0	T	C	0.351	-0.239683	0.0341833	-2695.89	1e-05	3.25719e-12	O75144_ICOSLG	C	T	O75144	ICOSLG	21_45628401_C_T_O75144_ICOSLG
21	21_45629121_A_T	45629121	0	T	A	0.17	-0.295527	0.0433928	-2697.25	1e-05	1.29943e-11	O75144_ICOSLG	A	T	O75144	ICOSLG	21_45629121_A_T_O75144_ICOSLG
21	21_45630480_T_C	45630480	0	C	T	0.069	-0.35232	0.0638314	-2705.05	1e-05	3.86427e-08	O75144_ICOSLG	T	C	O75144	ICOSLG	21_45630480_T_C_O75144_ICOSLG
21	21_45633226_T_C	45633226	0	C	T	0.493	-0.176947	0.0322717	-2705.24	1e-05	4.73794e-08	O75144_ICOSLG	T	C	O75144	ICOSLG	21_45633226_T_C_O75144_ICOSLG
21	21_45636387_T_C	45636387	0	C	T	0.43	-0.236781	0.0324923	-2693.97	1e-05	4.61094e-13	O75144_ICOSLG	T	C	O75144	ICOSLG	21_45636387_T_C_O75144_ICOSLG
21	21_45636978_A_G	45636978	0	G	A	0.411	-0.241452	0.0325072	-2692.97	1e-05	1.65926e-13	O75144_ICOSLG	A	G	O75144	ICOSLG	21_45636978_A_G_O75144_ICOSLG
21	21_45636981_C_A	45636981	0	A	C	0.411	-0.241452	0.0325072	-2692.97	1e-05	1.65926e-13	O75144_ICOSLG	C	A	O75144	ICOSLG	21_45636981_C_A_O75144_ICOSLG
21	21_45637392_A_G	45637392	0	G	A	0.529	-0.185831	0.0321963	-2703.65	1e-05	9.13517e-09	O75144_ICOSLG	A	G	O75144	ICOSLG	21_45637392_A_G_O75144_ICOSLG
21	21_45637406_A_G	45637406	0	G	A	0.528	-0.187031	0.032189	-2703.43	1e-05	7.28864e-09	O75144_ICOSLG	A	G	O75144	ICOSLG	21_45637406_A_G_O75144_ICOSLG
21	21_45639368_C_T	45639368	0	T	C	0.488	-0.179746	0.032079	-2704.59	1e-05	2.41078e-08	O75144_ICOSLG	C	T	O75144	ICOSLG	21_45639368_C_T_O75144_ICOSLG
21	21_45642057_C_T	45642057	0	T	C	0.526	-0.197092	0.0321062	-2701.5	1e-05	1.00952e-09	O75144_ICOSLG	C	T	O75144	ICOSLG	21_45642057_C_T_O75144_ICOSLG
21	21_45642155_A_T	45642155	0	T	A	0.527	-0.195353	0.0321032	-2701.82	1e-05	1.40328e-09	O75144_ICOSLG	A	T	O75144	ICOSLG	21_45642155_A_T_O75144_ICOSLG
21	21_45643396_G_C	45643396	0	C	G	0.53	-0.193956	0.032199	-2702.19	1e-05	2.04123e-09	O75144_ICOSLG	G	C	O75144	ICOSLG	21_45643396_G_C_O75144_ICOSLG
21	21_45646256_C_A	45646256	0	A	C	0.467	0.188456	0.0321394	-2703.12	1e-05	5.32294e-09	O75144_ICOSLG	C	A	O75144	ICOSLG	21_45646256_C_A_O75144_ICOSLG
21	21_45647202_C_T	45647202	0	T	C	0.482	0.197666	0.0320653	-2701.35	1e-05	8.60815e-10	O75144_ICOSLG	C	T	O75144	ICOSLG	21_45647202_C_T_O75144_ICOSLG
21	21_45648880_C_T	45648880	0	T	C	0.105	-0.295741	0.0523491	-2704.33	1e-05	1.85285e-08	O75144_ICOSLG	C	T	O75144	ICOSLG	21_45648880_C_T_O75144_ICOSLG
21	21_45649640_C_T	45649640	0	T	C	0.204	-0.320065	0.0391485	-2687.31	1e-05	5.30803e-16	O75144_ICOSLG	C	T	O75144	ICOSLG	21_45649640_C_T_O75144_ICOSLG
21	21_45649666_G_A	45649666	0	A	G	0.483	0.205453	0.0320357	-2699.81	1e-05	1.79176e-10	O75144_ICOSLG	G	A	O75144	ICOSLG	21_45649666_G_A_O75144_ICOSLG
21	21_45649778_A_G	45649778	0	G	A	0.71	0.197227	0.0349325	-2704.35	1e-05	1.88968e-08	O75144_ICOSLG	A	G	O75144	ICOSLG	21_45649778_A_G_O75144_ICOSLG
21	21_45650800_C_G	45650800	0	G	C	0.457	0.200604	0.0325585	-2701.36	1e-05	8.77905e-10	O75144_ICOSLG	C	G	O75144	ICOSLG	21_45650800_C_G_O75144_ICOSLG
21	21_45652484_C_T	45652484	0	T	C	0.207	-0.332374	0.0390048	-2684.53	1e-05	3.1544e-17	O75144_ICOSLG	C	T	O75144	ICOSLG	21_45652484_C_T_O75144_ICOSLG
21	21_45652514_C_T	45652514	0	T	C	0.482	0.206645	0.032187	-2699.77	1e-05	1.71433e-10	O75144_ICOSLG	C	T	O75144	ICOSLG	21_45652514_C_T_O75144_ICOSLG
21	21_45652644_G_A	45652644	0	A	G	0.522	0.190766	0.0320599	-2702.62	1e-05	3.17761e-09	O75144_ICOSLG	G	A	O75144	ICOSLG	21_45652644_G_A_O75144_ICOSLG
21	21_45652756_T_C	45652756	0	C	T	0.748	0.226567	0.0369578	-2701.55	0.00231703	1.06257e-09	O75144_ICOSLG	T	C	O75144	ICOSLG	21_45652756_T_C_O75144_ICOSLG
21	21_45653614_A_G	45653614	0	G	A	0.054	-0.586891	0.07035	-2685.98	1e-05	1.37792e-16	O75144_ICOSLG	A	G	O75144	ICOSLG	21_45653614_A_G_O75144_ICOSLG
21	21_45653759_A_G	45653759	0	G	A	0.183	-0.428637	0.0409251	-2666.83	1e-05	5.37066e-25	O75144_ICOSLG	A	G	O75144	ICOSLG	21_45653759_A_G_O75144_ICOSLG
21	21_45653764_G_C	45653764	0	C	G	0.254	-0.558985	0.0351202	-2601.24	1e-05	1.19727e-53	O75144_ICOSLG	G	C	O75144	ICOSLG	21_45653764_G_C_O75144_ICOSLG
21	21_45655124_A_T	45655124	0	T	A	0.276	-0.510572	0.0344456	-2616.19	1e-05	3.98228e-47	O75144_ICOSLG	A	T	O75144	ICOSLG	21_45655124_A_T_O75144_ICOSLG
21	21_45655658_G_A	45655658	0	A	G	0.276	-0.512028	0.0343875	-2615.29	1e-05	1.61708e-47	O75144_ICOSLG	G	A	O75144	ICOSLG	21_45655658_G_A_O75144_ICOSLG
21	21_45656199_T_C	45656199	0	C	T	0.277	-0.508731	0.0343634	-2616.43	1e-05	5.07263e-47	O75144_ICOSLG	T	C	O75144	ICOSLG	21_45656199_T_C_O75144_ICOSLG
21	21_45656774_C_T	45656774	0	T	C	0.259	-0.581087	0.0347737	-2589.87	1e-05	1.32767e-58	O75144_ICOSLG	C	T	O75144	ICOSLG	21_45656774_C_T_O75144_ICOSLG
21	21_45657700_C_G	45657700	0	G	C	0.277	-0.516649	0.0343098	-2613.04	1e-05	1.67747e-48	O75144_ICOSLG	C	G	O75144	ICOSLG	21_45657700_C_G_O75144_ICOSLG
21	21_45657848_C_G	45657848	0	G	C	0.276	-0.509738	0.0344498	-2616.54	1e-05	5.63522e-47	O75144_ICOSLG	C	G	O75144	ICOSLG	21_45657848_C_G_O75144_ICOSLG
21	21_45657970_T_C	45657970	0	C	T	0.275	-0.509832	0.0344363	-2616.42	1e-05	5.02951e-47	O75144_ICOSLG	T	C	O75144	ICOSLG	21_45657970_T_C_O75144_ICOSLG
21	21_45658474_A_G	45658474	0	G	A	0.252	-0.566679	0.0353188	-2599.43	1e-05	1.94813e-54	O75144_ICOSLG	A	G	O75144	ICOSLG	21_45658474_A_G_O75144_ICOSLG
21	21_45659183_T_C	45659183	0	C	T	0.255	-0.487098	0.0361033	-2633.24	1e-05	1.0929e-39	O75144_ICOSLG	T	C	O75144	ICOSLG	21_45659183_T_C_O75144_ICOSLG
21	21_45660835_C_A	45660835	0	A	C	0.456	-0.19166	0.0325002	-2702.93	1e-05	4.36361e-09	O75144_ICOSLG	C	A	O75144	ICOSLG	21_45660835_C_A_O75144_ICOSLG
21	21_45661528_C_T	45661528	0	T	C	0.183	-0.238773	0.0427203	-2704.67	1e-05	2.60977e-08	O75144_ICOSLG	C	T	O75144	ICOSLG	21_45661528_C_T_O75144_ICOSLG
21	21_45662236_A_C	45662236	0	C	A	0.221	-0.233738	0.0397052	-2702.99	1e-05	4.64107e-09	O75144_ICOSLG	A	C	O75144	ICOSLG	21_45662236_A_C_O75144_ICOSLG
21	21_45662979_C_G	45662979	0	G	C	0.408	-0.182484	0.0331364	-2705.11	1e-05	4.1437e-08	O75144_ICOSLG	C	G	O75144	ICOSLG	21_45662979_C_G_O75144_ICOSLG
21	21_45663949_T_G	45663949	0	G	T	0.087	-0.415597	0.0564929	-2693.48	1e-05	2.78886e-13	O75144_ICOSLG	T	G	O75144	ICOSLG	21_45663949_T_G_O75144_ICOSLG
21	21_45664118_C_T	45664118	0	T	C	0.203	-0.22787	0.0409276	-2704.78	1e-05	2.94844e-08	O75144_ICOSLG	C	T	O75144	ICOSLG	21_45664118_C_T_O75144_ICOSLG
21	21_45664257_G_A	45664257	0	A	G	0.606	-0.353159	0.0335761	-2666.39	1e-05	3.44032e-25	O75144_ICOSLG	G	A	O75144	ICOSLG	21_45664257_G_A_O75144_ICOSLG
21	21_45664815_G_A	45664815	0	A	G	0.682	-0.380147	0.0348822	-2662.55	1e-05	7.18138e-27	O75144_ICOSLG	G	A	O75144	ICOSLG	21_45664815_G_A_O75144_ICOSLG
21	21_45664848_T_C	45664848	0	C	T	0.607	-0.350709	0.0336283	-2667.27	1e-05	8.38588e-25	O75144_ICOSLG	T	C	O75144	ICOSLG	21_45664848_T_C_O75144_ICOSLG
21	21_45665330_G_T	45665330	0	T	G	0.607	-0.349168	0.0336479	-2667.78	1e-05	1.40396e-24	O75144_ICOSLG	G	T	O75144	ICOSLG	21_45665330_G_T_O75144_ICOSLG
21	21_45666623_C_T	45666623	0	T	C	0.071	-0.552898	0.0623805	-2681.67	1e-05	1.74296e-18	O75144_ICOSLG	C	T	O75144	ICOSLG	21_45666623_C_T_O75144_ICOSLG
21	21_45669602_G_A	45669602	0	A	G	0.676	-0.381315	0.0342148	-2660	1e-05	5.45829e-28	O75144_ICOSLG	G	A	O75144	ICOSLG	21_45669602_G_A_O75144_ICOSLG
21	21_45669629_G_A	45669629	0	A	G	0.636	-0.340309	0.0332951	-2669.31	1e-05	6.53152e-24	O75144_ICOSLG	G	A	O75144	ICOSLG	21_45669629_G_A_O75144_ICOSLG
21	21_45672285_A_C	45672285	0	C	A	0.514	-0.221435	0.032656	-2697.44	1e-05	1.58852e-11	O75144_ICOSLG	A	C	O75144	ICOSLG	21_45672285_A_C_O75144_ICOSLG
21	21_45674950_T_A	45674950	0	A	T	0.663	-0.315222	0.0343567	-2678.97	1e-05	1.13878e-19	O75144_ICOSLG	T	A	O75144	ICOSLG	21_45674950_T_A_O75144_ICOSLG
21	21_45675827_A_G	45675827	0	G	A	0.668	-0.32493	0.0342997	-2676.31	1e-05	7.73347e-21	O75144_ICOSLG	A	G	O75144	ICOSLG	21_45675827_A_G_O75144_ICOSLG
21	21_45677248_A_G	45677248	0	G	A	0.667	-0.32975	0.0342811	-2674.99	1e-05	2.0207e-21	O75144_ICOSLG	A	G	O75144	ICOSLG	21_45677248_A_G_O75144_ICOSLG
21	21_45681153_T_C	45681153	0	C	T	0.667	-0.32953	0.0342655	-2675	1e-05	2.06002e-21	O75144_ICOSLG	T	C	O75144	ICOSLG	21_45681153_T_C_O75144_ICOSLG
21	21_45682807_A_T	45682807	0	T	A	0.069	-0.459724	0.063809	-2694.55	1e-05	8.34441e-13	O75144_ICOSLG	A	T	O75144	ICOSLG	21_45682807_A_T_O75144_ICOSLG
21	21_45683575_G_T	45683575	0	T	G	0.656	-0.348758	0.0337528	-2668.22	1e-05	2.17814e-24	O75144_ICOSLG	G	T	O75144	ICOSLG	21_45683575_G_T_O75144_ICOSLG
21	21_45684394_A_G	45684394	0	G	A	0.749	-0.27403	0.0376934	-2694.09	1e-05	5.22393e-13	O75144_ICOSLG	A	G	O75144	ICOSLG	21_45684394_A_G_O75144_ICOSLG
21	21_45684851_T_C	45684851	0	C	T	0.748	-0.274127	0.0376377	-2694	1e-05	4.7449e-13	O75144_ICOSLG	T	C	O75144	ICOSLG	21_45684851_T_C_O75144_ICOSLG
21	21_45687581_A_G	45687581	0	G	A	0.731	-0.275161	0.0369022	-2692.76	1e-05	1.34192e-13	O75144_ICOSLG	A	G	O75144	ICOSLG	21_45687581_A_G_O75144_ICOSLG
21	21_45688829_A_C	45688829	0	C	A	0.746	-0.279415	0.0375089	-2692.81	1e-05	1.41478e-13	O75144_ICOSLG	A	C	O75144	ICOSLG	21_45688829_A_C_O75144_ICOSLG
21	21_45691467_A_G	45691467	0	G	A	0.746	-0.278221	0.0375135	-2693.05	1e-05	1.80006e-13	O75144_ICOSLG	A	G	O75144	ICOSLG	21_45691467_A_G_O75144_ICOSLG
21	21_45695743_G_C	45695743	0	C	G	0.73	-0.272546	0.0368647	-2693.22	1e-05	2.13678e-13	O75144_ICOSLG	G	C	O75144	ICOSLG	21_45695743_G_C_O75144_ICOSLG
17	17_6892184_G_T	6892184	0	T	G	0.507	-0.202555	0.032249	-2698.27	0.200083	4.15732e-10	P18054_ALOX12	G	T	P18054	ALOX12	17_6892184_G_T_P18054_ALOX12
17	17_6893691_G_A	6893691	0	A	G	0.507	-0.202974	0.0322302	-2698.16	0.201004	3.74259e-10	P18054_ALOX12	G	A	P18054	ALOX12	17_6893691_G_A_P18054_ALOX12
17	17_6899118_C_T	6899118	0	T	C	0.505	-0.204361	0.0323112	-2697.99	0.213714	3.15186e-10	P18054_ALOX12	C	T	P18054	ALOX12	17_6899118_C_T_P18054_ALOX12
17	17_6900076_G_A	6900076	0	A	G	0.293	0.301392	0.0354217	-2682.45	0.0450275	3.50514e-17	P18054_ALOX12	G	A	P18054	ALOX12	17_6900076_G_A_P18054_ALOX12
17	17_6903944_G_A	6903944	0	A	G	0.51	-0.213527	0.0323103	-2696.21	0.189869	5.02006e-11	P18054_ALOX12	G	A	P18054	ALOX12	17_6903944_G_A_P18054_ALOX12
17	17_6904546_A_G	6904546	0	G	A	0.51	-0.214848	0.0323406	-2695.98	0.197583	3.99096e-11	P18054_ALOX12	A	G	P18054	ALOX12	17_6904546_A_G_P18054_ALOX12
17	17_6906571_C_G	6906571	0	G	C	0.678	-0.296398	0.0345578	-2681.93	0.022164	1.98539e-17	P18054_ALOX12	C	G	P18054	ALOX12	17_6906571_C_G_P18054_ALOX12
17	17_6906944_A_G	6906944	0	G	A	0.678	-0.296398	0.0345578	-2681.93	0.022164	1.98539e-17	P18054_ALOX12	A	G	P18054	ALOX12	17_6906944_A_G_P18054_ALOX12
17	17_6907070_A_G	6907070	0	G	A	0.679	-0.282715	0.0345498	-2685.11	0.0284213	5.01207e-16	P18054_ALOX12	A	G	P18054	ALOX12	17_6907070_A_G_P18054_ALOX12
17	17_6910988_G_C	6910988	0	C	G	0.602	-0.309842	0.032662	-2673.97	0.073046	6.86216e-21	P18054_ALOX12	G	C	P18054	ALOX12	17_6910988_G_C_P18054_ALOX12
17	17_6912219_T_C	6912219	0	C	T	0.332	0.288206	0.0343805	-2683.5	0.033832	9.90199e-17	P18054_ALOX12	T	C	P18054	ALOX12	17_6912219_T_C_P18054_ALOX12
17	17_6912568_C_G	6912568	0	G	C	0.602	-0.308794	0.0326325	-2674.17	0.0762895	8.51299e-21	P18054_ALOX12	C	G	P18054	ALOX12	17_6912568_C_G_P18054_ALOX12
17	17_6915401_C_G	6915401	0	G	C	0.603	-0.306801	0.032603	-2674.66	0.0662307	1.37443e-20	P18054_ALOX12	C	G	P18054	ALOX12	17_6915401_C_G_P18054_ALOX12
17	17_6946559_G_A	6946559	0	A	G	0.233	0.260149	0.0382241	-2695.19	1e-05	1.34081e-11	P18054_ALOX12	G	A	P18054	ALOX12	17_6946559_G_A_P18054_ALOX12
13	13_113864837_G_A	113864837	0	A	G	0.25	0.213803	0.0369986	-2671.55	0.470662	8.7761e-09	P11279_LAMP1	G	A	P11279	LAMP1	13_113864837_G_A_P11279_LAMP1
13	13_113867153_T_G	113867153	0	G	T	0.247	0.219012	0.0371535	-2670.88	0.476656	4.42681e-09	P11279_LAMP1	T	G	P11279	LAMP1	13_113867153_T_G_P11279_LAMP1
13	13_113869045_G_A	113869045	0	A	G	0.243	0.215017	0.0373802	-2671.7	0.487484	1.02415e-08	P11279_LAMP1	G	A	P11279	LAMP1	13_113869045_G_A_P11279_LAMP1
13	13_113869244_G_T	113869244	0	T	G	0.756	-0.219575	0.0373055	-2670.93	0.480956	4.66764e-09	P11279_LAMP1	G	T	P11279	LAMP1	13_113869244_G_T_P11279_LAMP1
13	13_113869410_G_A	113869410	0	A	G	0.243	0.213006	0.037389	-2672.01	0.486403	1.40935e-08	P11279_LAMP1	G	A	P11279	LAMP1	13_113869410_G_A_P11279_LAMP1
13	13_113870510_G_A	113870510	0	A	G	0.244	0.21458	0.0373305	-2671.72	0.483212	1.04858e-08	P11279_LAMP1	G	A	P11279	LAMP1	13_113870510_G_A_P11279_LAMP1
13	13_113872712_T_C	113872712	0	C	T	0.244	0.216259	0.0373204	-2671.45	0.479746	7.99292e-09	P11279_LAMP1	T	C	P11279	LAMP1	13_113872712_T_C_P11279_LAMP1
13	13_113874814_C_T	113874814	0	T	C	0.243	0.213006	0.037389	-2672.01	0.486403	1.40935e-08	P11279_LAMP1	C	T	P11279	LAMP1	13_113874814_C_T_P11279_LAMP1
13	13_113875062_G_A	113875062	0	A	G	0.243	0.213006	0.037389	-2672.01	0.486403	1.40935e-08	P11279_LAMP1	G	A	P11279	LAMP1	13_113875062_G_A_P11279_LAMP1
13	13_113877487_C_T	113877487	0	T	C	0.244	0.214255	0.0373803	-2671.81	0.485877	1.15307e-08	P11279_LAMP1	C	T	P11279	LAMP1	13_113877487_C_T_P11279_LAMP1
13	13_113878182_T_C	113878182	0	C	T	0.755	-0.219101	0.0373079	-2671.01	0.483632	5.04476e-09	P11279_LAMP1	T	C	P11279	LAMP1	13_113878182_T_C_P11279_LAMP1
13	13_113878263_T_A	113878263	0	A	T	0.244	0.213719	0.0373816	-2671.89	0.490077	1.25423e-08	P11279_LAMP1	T	A	P11279	LAMP1	13_113878263_T_A_P11279_LAMP1
13	13_113878441_C_T	113878441	0	T	C	0.243	0.212571	0.0373903	-2672.07	0.489275	1.50872e-08	P11279_LAMP1	C	T	P11279	LAMP1	13_113878441_C_T_P11279_LAMP1
13	13_113878523_C_T	113878523	0	T	C	0.246	0.21665	0.037261	-2671.34	0.489643	7.12018e-09	P11279_LAMP1	C	T	P11279	LAMP1	13_113878523_C_T_P11279_LAMP1
13	13_113878653_C_T	113878653	0	T	C	0.243	0.210955	0.0373919	-2672.31	0.486573	1.93575e-08	P11279_LAMP1	C	T	P11279	LAMP1	13_113878653_C_T_P11279_LAMP1
13	13_113879357_T_C	113879357	0	C	T	0.244	0.213719	0.0373816	-2671.89	0.490077	1.25423e-08	P11279_LAMP1	T	C	P11279	LAMP1	13_113879357_T_C_P11279_LAMP1
13	13_113879900_T_C	113879900	0	C	T	0.245	0.215289	0.037323	-2671.61	0.486875	9.32581e-09	P11279_LAMP1	T	C	P11279	LAMP1	13_113879900_T_C_P11279_LAMP1
13	13_113879997_G_A	113879997	0	A	G	0.244	0.213719	0.0373816	-2671.89	0.490077	1.25423e-08	P11279_LAMP1	G	A	P11279	LAMP1	13_113879997_G_A_P11279_LAMP1
13	13_113881185_T_C	113881185	0	C	T	0.244	0.213719	0.0373816	-2671.89	0.490077	1.25423e-08	P11279_LAMP1	T	C	P11279	LAMP1	13_113881185_T_C_P11279_LAMP1
13	13_113881228_C_T	113881228	0	T	C	0.244	0.213719	0.0373816	-2671.89	0.490077	1.25423e-08	P11279_LAMP1	C	T	P11279	LAMP1	13_113881228_C_T_P11279_LAMP1
13	13_113881752_G_C	113881752	0	C	G	0.244	0.213719	0.0373816	-2671.89	0.490077	1.25423e-08	P11279_LAMP1	G	C	P11279	LAMP1	13_113881752_G_C_P11279_LAMP1
13	13_113881944_T_G	113881944	0	G	T	0.245	0.215289	0.037323	-2671.61	0.486875	9.32581e-09	P11279_LAMP1	T	G	P11279	LAMP1	13_113881944_T_G_P11279_LAMP1
13	13_113882564_C_G	113882564	0	G	C	0.243	0.213975	0.0374396	-2671.9	0.494287	1.26902e-08	P11279_LAMP1	C	G	P11279	LAMP1	13_113882564_C_G_P11279_LAMP1
13	13_113883315_G_A	113883315	0	A	G	0.755	-0.2174	0.0373698	-2671.32	0.485871	6.98915e-09	P11279_LAMP1	G	A	P11279	LAMP1	13_113883315_G_A_P11279_LAMP1
13	13_113884754_A_C	113884754	0	C	A	0.244	0.213268	0.0374376	-2672.01	0.49008	1.41254e-08	P11279_LAMP1	A	C	P11279	LAMP1	13_113884754_A_C_P11279_LAMP1
13	13_113886152_G_A	113886152	0	A	G	0.243	0.209559	0.0374553	-2672.57	0.496957	2.52694e-08	P11279_LAMP1	G	A	P11279	LAMP1	13_113886152_G_A_P11279_LAMP1
13	13_113887173_C_G	113887173	0	G	C	0.753	-0.221297	0.0372453	-2670.61	0.4853	3.34758e-09	P11279_LAMP1	C	G	P11279	LAMP1	13_113887173_C_G_P11279_LAMP1
13	13_113888425_T_C	113888425	0	C	T	0.245	0.218109	0.0373212	-2671.17	0.500513	5.97716e-09	P11279_LAMP1	T	C	P11279	LAMP1	13_113888425_T_C_P11279_LAMP1
13	13_113888687_T_C	113888687	0	C	T	0.246	0.21979	0.0373117	-2670.9	0.497144	4.53701e-09	P11279_LAMP1	T	C	P11279	LAMP1	13_113888687_T_C_P11279_LAMP1
13	13_113889127_A_G	113889127	0	G	A	0.246	0.21979	0.0373117	-2670.9	0.497144	4.53701e-09	P11279_LAMP1	A	G	P11279	LAMP1	13_113889127_A_G_P11279_LAMP1
13	13_113889212_A_G	113889212	0	G	A	0.246	0.21979	0.0373117	-2670.9	0.497144	4.53701e-09	P11279_LAMP1	A	G	P11279	LAMP1	13_113889212_A_G_P11279_LAMP1
13	13_113889226_T_C	113889226	0	C	T	0.246	0.21979	0.0373117	-2670.9	0.497144	4.53701e-09	P11279_LAMP1	T	C	P11279	LAMP1	13_113889226_T_C_P11279_LAMP1
13	13_113889355_A_G	113889355	0	G	A	0.246	0.217173	0.037319	-2671.31	0.497838	6.91445e-09	P11279_LAMP1	A	G	P11279	LAMP1	13_113889355_A_G_P11279_LAMP1
13	13_113889474_C_T	113889474	0	T	C	0.752	-0.22417	0.0372387	-2670.15	0.488355	2.08953e-09	P11279_LAMP1	C	T	P11279	LAMP1	13_113889474_C_T_P11279_LAMP1
13	13_113889499_A_G	113889499	0	G	A	0.246	0.21979	0.0373117	-2670.9	0.497144	4.53701e-09	P11279_LAMP1	A	G	P11279	LAMP1	13_113889499_A_G_P11279_LAMP1
13	13_113890022_G_C	113890022	0	C	G	0.246	0.219762	0.0373113	-2670.91	0.497234	4.55565e-09	P11279_LAMP1	G	C	P11279	LAMP1	13_113890022_G_C_P11279_LAMP1
13	13_113891075_G_A	113891075	0	A	G	0.753	-0.221281	0.0372486	-2670.61	0.494817	3.36662e-09	P11279_LAMP1	G	A	P11279	LAMP1	13_113891075_G_A_P11279_LAMP1
13	13_113891887_A_G	113891887	0	G	A	0.246	0.21836	0.0373147	-2671.13	0.490724	5.71032e-09	P11279_LAMP1	A	G	P11279	LAMP1	13_113891887_A_G_P11279_LAMP1
13	13_113893625_G_A	113893625	0	A	G	0.247	0.21992	0.0372569	-2670.83	0.487485	4.22087e-09	P11279_LAMP1	G	A	P11279	LAMP1	13_113893625_G_A_P11279_LAMP1
13	13_113893729_G_A	113893729	0	A	G	0.246	0.216677	0.0373242	-2671.39	0.494098	7.51139e-09	P11279_LAMP1	G	A	P11279	LAMP1	13_113893729_G_A_P11279_LAMP1
13	13_113894236_G_T	113894236	0	T	G	0.247	0.21992	0.0372569	-2670.83	0.487485	4.22087e-09	P11279_LAMP1	G	T	P11279	LAMP1	13_113894236_G_T_P11279_LAMP1
13	13_113894564_G_T	113894564	0	T	G	0.246	0.21836	0.0373147	-2671.13	0.490724	5.71032e-09	P11279_LAMP1	G	T	P11279	LAMP1	13_113894564_G_T_P11279_LAMP1
13	13_113894750_C_A	113894750	0	A	C	0.246	0.217446	0.0373697	-2671.32	0.490452	6.93794e-09	P11279_LAMP1	C	A	P11279	LAMP1	13_113894750_C_A_P11279_LAMP1
13	13_113894766_G_A	113894766	0	A	G	0.246	0.217446	0.0373697	-2671.32	0.490452	6.93794e-09	P11279_LAMP1	G	A	P11279	LAMP1	13_113894766_G_A_P11279_LAMP1
13	13_113894821_C_T	113894821	0	T	C	0.245	0.219793	0.0373614	-2670.95	0.489108	4.75121e-09	P11279_LAMP1	C	T	P11279	LAMP1	13_113894821_C_T_P11279_LAMP1
13	13_113894846_C_T	113894846	0	T	C	0.245	0.215758	0.0373791	-2671.58	0.493807	9.11633e-09	P11279_LAMP1	C	T	P11279	LAMP1	13_113894846_C_T_P11279_LAMP1
13	13_113894908_A_G	113894908	0	G	A	0.246	0.2207	0.0373065	-2670.76	0.489387	3.90448e-09	P11279_LAMP1	A	G	P11279	LAMP1	13_113894908_A_G_P11279_LAMP1
13	13_113894911_A_G	113894911	0	G	A	0.246	0.222251	0.0372484	-2670.46	0.486089	2.87893e-09	P11279_LAMP1	A	G	P11279	LAMP1	13_113894911_A_G_P11279_LAMP1
13	13_113895443_C_G	113895443	0	G	C	0.246	0.21836	0.0373147	-2671.13	0.490724	5.71032e-09	P11279_LAMP1	C	G	P11279	LAMP1	13_113895443_C_G_P11279_LAMP1
13	13_113896156_A_G	113896156	0	G	A	0.245	0.220996	0.0373065	-2670.71	0.490843	3.72408e-09	P11279_LAMP1	A	G	P11279	LAMP1	13_113896156_A_G_P11279_LAMP1
13	13_113896402_A_C	113896402	0	C	A	0.245	0.220996	0.0373065	-2670.71	0.490843	3.72408e-09	P11279_LAMP1	A	C	P11279	LAMP1	13_113896402_A_C_P11279_LAMP1
13	13_113897320_C_T	113897320	0	T	C	0.245	0.220996	0.0373065	-2670.71	0.490843	3.72408e-09	P11279_LAMP1	C	T	P11279	LAMP1	13_113897320_C_T_P11279_LAMP1
13	13_113897648_G_A	113897648	0	A	G	0.245	0.219315	0.0373162	-2670.98	0.4943	4.91399e-09	P11279_LAMP1	G	A	P11279	LAMP1	13_113897648_G_A_P11279_LAMP1
13	13_113898064_A_C	113898064	0	C	A	0.245	0.220996	0.0373065	-2670.71	0.490843	3.72408e-09	P11279_LAMP1	A	C	P11279	LAMP1	13_113898064_A_C_P11279_LAMP1
13	13_113898329_T_C	113898329	0	C	T	0.245	0.220996	0.0373065	-2670.71	0.490843	3.72408e-09	P11279_LAMP1	T	C	P11279	LAMP1	13_113898329_T_C_P11279_LAMP1
13	13_113898385_T_C	113898385	0	C	T	0.245	0.220996	0.0373065	-2670.71	0.490843	3.72408e-09	P11279_LAMP1	T	C	P11279	LAMP1	13_113898385_T_C_P11279_LAMP1
13	13_113898418_C_T	113898418	0	T	C	0.246	0.222544	0.0372482	-2670.41	0.48748	2.74562e-09	P11279_LAMP1	C	T	P11279	LAMP1	13_113898418_C_T_P11279_LAMP1
13	13_113900197_G_A	113900197	0	A	G	0.754	-0.222964	0.0372989	-2670.4	0.491746	2.69426e-09	P11279_LAMP1	G	A	P11279	LAMP1	13_113900197_G_A_P11279_LAMP1
13	13_113900557_C_T	113900557	0	T	C	0.245	0.220996	0.0373065	-2670.71	0.490843	3.72408e-09	P11279_LAMP1	C	T	P11279	LAMP1	13_113900557_C_T_P11279_LAMP1
13	13_113900782_C_T	113900782	0	T	C	0.753	-0.225813	0.0372344	-2669.88	0.488503	1.59075e-09	P11279_LAMP1	C	T	P11279	LAMP1	13_113900782_C_T_P11279_LAMP1
13	13_113901406_C_T	113901406	0	T	C	0.246	0.219793	0.0372521	-2670.85	0.489444	4.28752e-09	P11279_LAMP1	C	T	P11279	LAMP1	13_113901406_C_T_P11279_LAMP1
13	13_113902355_G_A	113902355	0	A	G	0.245	0.220996	0.0373065	-2670.71	0.490843	3.72408e-09	P11279_LAMP1	G	A	P11279	LAMP1	13_113902355_G_A_P11279_LAMP1
13	13_113903745_T_C	113903745	0	C	T	0.245	0.220996	0.0373065	-2670.71	0.490843	3.72408e-09	P11279_LAMP1	T	C	P11279	LAMP1	13_113903745_T_C_P11279_LAMP1
13	13_113904636_T_C	113904636	0	C	T	0.245	0.220996	0.0373065	-2670.71	0.490843	3.72408e-09	P11279_LAMP1	T	C	P11279	LAMP1	13_113904636_T_C_P11279_LAMP1
13	13_113905308_G_T	113905308	0	T	G	0.245	0.220996	0.0373065	-2670.71	0.490843	3.72408e-09	P11279_LAMP1	G	T	P11279	LAMP1	13_113905308_G_T_P11279_LAMP1
13	13_113905812_C_G	113905812	0	G	C	0.245	0.219315	0.0373162	-2670.98	0.4943	4.91399e-09	P11279_LAMP1	C	G	P11279	LAMP1	13_113905812_C_G_P11279_LAMP1
13	13_113906097_A_G	113906097	0	G	A	0.245	0.222427	0.0373035	-2670.49	0.497323	2.95077e-09	P11279_LAMP1	A	G	P11279	LAMP1	13_113906097_A_G_P11279_LAMP1
13	13_113906308_C_T	113906308	0	T	C	0.245	0.222427	0.0373035	-2670.49	0.497323	2.95077e-09	P11279_LAMP1	C	T	P11279	LAMP1	13_113906308_C_T_P11279_LAMP1
13	13_113906497_T_C	113906497	0	C	T	0.245	0.222427	0.0373035	-2670.49	0.497323	2.95077e-09	P11279_LAMP1	T	C	P11279	LAMP1	13_113906497_T_C_P11279_LAMP1
13	13_113907391_A_G	113907391	0	G	A	0.246	0.223968	0.037245	-2670.19	0.493978	2.17277e-09	P11279_LAMP1	A	G	P11279	LAMP1	13_113907391_A_G_P11279_LAMP1
13	13_113907644_G_A	113907644	0	A	G	0.246	0.223968	0.037245	-2670.19	0.493978	2.17277e-09	P11279_LAMP1	G	A	P11279	LAMP1	13_113907644_G_A_P11279_LAMP1
13	13_113908240_G_C	113908240	0	C	G	0.245	0.220748	0.0373132	-2670.76	0.500775	3.89955e-09	P11279_LAMP1	G	C	P11279	LAMP1	13_113908240_G_C_P11279_LAMP1
13	13_113908294_T_A	113908294	0	A	T	0.246	0.223968	0.037245	-2670.19	0.493978	2.17277e-09	P11279_LAMP1	T	A	P11279	LAMP1	13_113908294_T_A_P11279_LAMP1
13	13_113908478_G_A	113908478	0	A	G	0.246	0.223968	0.037245	-2670.19	0.493978	2.17277e-09	P11279_LAMP1	G	A	P11279	LAMP1	13_113908478_G_A_P11279_LAMP1
13	13_113908826_A_G	113908826	0	G	A	0.246	0.223968	0.037245	-2670.19	0.493978	2.17277e-09	P11279_LAMP1	A	G	P11279	LAMP1	13_113908826_A_G_P11279_LAMP1
13	13_113909339_A_G	113909339	0	G	A	0.245	0.220748	0.0373132	-2670.76	0.500775	3.89955e-09	P11279_LAMP1	A	G	P11279	LAMP1	13_113909339_A_G_P11279_LAMP1
13	13_113909822_A_G	113909822	0	G	A	0.245	0.219966	0.0373107	-2670.88	0.497403	4.40765e-09	P11279_LAMP1	A	G	P11279	LAMP1	13_113909822_A_G_P11279_LAMP1
13	13_113910611_A_G	113910611	0	G	A	0.754	-0.225275	0.0372388	-2669.97	0.494146	1.7448e-09	P11279_LAMP1	A	G	P11279	LAMP1	13_113910611_A_G_P11279_LAMP1
13	13_113910926_A_G	113910926	0	G	A	0.252	0.221208	0.0367787	-2670.18	0.494745	2.15716e-09	P11279_LAMP1	A	G	P11279	LAMP1	13_113910926_A_G_P11279_LAMP1
13	13_113911532_C_G	113911532	0	G	C	0.253	0.220278	0.0367305	-2670.28	0.495945	2.39678e-09	P11279_LAMP1	C	G	P11279	LAMP1	13_113911532_C_G_P11279_LAMP1
13	13_113949751_G_A	113949751	0	A	G	0.26	0.222266	0.0367971	-2670.03	0.448277	1.84498e-09	P11279_LAMP1	G	A	P11279	LAMP1	13_113949751_G_A_P11279_LAMP1
13	13_113967851_G_C	113967851	0	C	G	0.294	0.220123	0.0353197	-2668.87	0.471262	5.6437e-10	P11279_LAMP1	G	C	P11279	LAMP1	13_113967851_G_C_P11279_LAMP1
13	13_113975290_G_A	113975290	0	A	G	0.29	0.228075	0.0355613	-2667.76	0.422781	1.78827e-10	P11279_LAMP1	G	A	P11279	LAMP1	13_113975290_G_A_P11279_LAMP1
17	17_4739161_T_G	4739161	0	G	T	0.345	0.186973	0.0336755	-2698.73	0.673592	3.21669e-08	P07359_GP1BA	T	G	P07359	GP1BA	17_4739161_T_G_P07359_GP1BA
17	17_4755424_A_G	4755424	0	G	A	0.279	0.228256	0.0362813	-2694.53	0.534737	3.89579e-10	P07359_GP1BA	A	G	P07359	GP1BA	17_4755424_A_G_P07359_GP1BA
17	17_4757598_T_C	4757598	0	C	T	0.277	0.229136	0.0363417	-2694.45	0.529934	3.57094e-10	P07359_GP1BA	T	C	P07359	GP1BA	17_4757598_T_C_P07359_GP1BA
17	17_4796656_T_C	4796656	0	C	T	0.254	0.26081	0.0373756	-2690.15	0.46951	4.11474e-12	P07359_GP1BA	T	C	P07359	GP1BA	17_4796656_T_C_P07359_GP1BA
17	17_4797718_C_T	4797718	0	T	C	0.127	0.332079	0.0485608	-2690.96	0.599157	1.07476e-11	P07359_GP1BA	C	T	P07359	GP1BA	17_4797718_C_T_P07359_GP1BA
17	17_4799236_C_T	4799236	0	T	C	0.123	0.334811	0.0491383	-2691.11	0.624299	1.27194e-11	P07359_GP1BA	C	T	P07359	GP1BA	17_4799236_C_T_P07359_GP1BA
17	17_4801594_C_G	4801594	0	G	C	0.137	0.2967	0.0474665	-2694.7	0.639351	5.02893e-10	P07359_GP1BA	C	G	P07359	GP1BA	17_4801594_C_G_P07359_GP1BA
17	17_4801970_G_A	4801970	0	A	G	0.135	0.313347	0.0475922	-2692.6	0.644052	5.90441e-11	P07359_GP1BA	G	A	P07359	GP1BA	17_4801970_G_A_P07359_GP1BA
17	17_4802329_G_A	4802329	0	A	G	0.134	0.309567	0.0477933	-2693.28	0.653065	1.18594e-10	P07359_GP1BA	G	A	P07359	GP1BA	17_4802329_G_A_P07359_GP1BA
17	17_4803711_G_A	4803711	0	A	G	0.137	0.290198	0.0473673	-2695.44	0.648513	1.08835e-09	P07359_GP1BA	G	A	P07359	GP1BA	17_4803711_G_A_P07359_GP1BA
17	17_4804073_G_C	4804073	0	C	G	0.135	0.296283	0.0475842	-2694.84	0.640591	5.85278e-10	P07359_GP1BA	G	C	P07359	GP1BA	17_4804073_G_C_P07359_GP1BA
17	17_4806738_A_T	4806738	0	T	A	0.14	0.291649	0.0469658	-2694.95	0.630358	6.4948e-10	P07359_GP1BA	A	T	P07359	GP1BA	17_4806738_A_T_P07359_GP1BA
17	17_4807926_G_A	4807926	0	A	G	0.139	0.298545	0.0470728	-2694.14	0.62968	2.82183e-10	P07359_GP1BA	G	A	P07359	GP1BA	17_4807926_G_A_P07359_GP1BA
17	17_4807995_C_T	4807995	0	T	C	0.86	-0.291649	0.0469658	-2694.95	0.630358	6.4948e-10	P07359_GP1BA	C	T	P07359	GP1BA	17_4807995_C_T_P07359_GP1BA
17	17_4810702_A_T	4810702	0	T	A	0.141	0.289131	0.0465873	-2694.97	0.631938	6.64235e-10	P07359_GP1BA	A	T	P07359	GP1BA	17_4810702_A_T_P07359_GP1BA
17	17_4813957_T_C	4813957	0	C	T	0.325	0.211306	0.0346529	-2695.62	0.639673	1.29873e-09	P07359_GP1BA	T	C	P07359	GP1BA	17_4813957_T_C_P07359_GP1BA
17	17_4814022_A_G	4814022	0	G	A	0.305	0.219128	0.0352553	-2694.9	0.657848	6.27042e-10	P07359_GP1BA	A	G	P07359	GP1BA	17_4814022_A_G_P07359_GP1BA
17	17_4814689_C_T	4814689	0	T	C	0.084	0.353232	0.0587628	-2696.13	0.650349	2.20213e-09	P07359_GP1BA	C	T	P07359	GP1BA	17_4814689_C_T_P07359_GP1BA
17	17_4826592_G_T	4826592	0	T	G	0.084	0.376794	0.0587387	-2693.68	0.63502	1.77476e-10	P07359_GP1BA	G	T	P07359	GP1BA	17_4826592_G_T_P07359_GP1BA
17	17_4836381_C_T	4836381	0	T	C	0.083	0.377295	0.0589498	-2693.77	0.634478	1.94744e-10	P07359_GP1BA	C	T	P07359	GP1BA	17_4836381_C_T_P07359_GP1BA
17	17_4839400_C_G	4839400	0	G	C	0.083	0.374105	0.0588925	-2694.08	0.628871	2.64531e-10	P07359_GP1BA	C	G	P07359	GP1BA	17_4839400_C_G_P07359_GP1BA
17	17_4840868_G_A	4840868	0	A	G	0.083	0.377295	0.0589498	-2693.77	0.634478	1.94744e-10	P07359_GP1BA	G	A	P07359	GP1BA	17_4840868_G_A_P07359_GP1BA
17	17_4849627_A_T	4849627	0	T	A	0.083	0.345482	0.0586323	-2696.82	0.669758	4.49139e-09	P07359_GP1BA	A	T	P07359	GP1BA	17_4849627_A_T_P07359_GP1BA
17	17_4850312_G_C	4850312	0	C	G	0.082	0.343903	0.0587073	-2697.02	0.663783	5.50849e-09	P07359_GP1BA	G	C	P07359	GP1BA	17_4850312_G_C_P07359_GP1BA
17	17_4865928_G_A	4865928	0	A	G	0.075	0.360243	0.0612764	-2696.87	0.795906	4.86233e-09	P07359_GP1BA	G	A	P07359	GP1BA	17_4865928_G_A_P07359_GP1BA
17	17_4866304_C_T	4866304	0	T	C	0.075	0.360243	0.0612764	-2696.87	0.795906	4.86233e-09	P07359_GP1BA	C	T	P07359	GP1BA	17_4866304_C_T_P07359_GP1BA
17	17_4869093_T_C	4869093	0	C	T	0.221	0.228513	0.0390419	-2697.03	0.704087	5.67065e-09	P07359_GP1BA	T	C	P07359	GP1BA	17_4869093_T_C_P07359_GP1BA
17	17_4870893_G_A	4870893	0	A	G	0.076	0.356683	0.0611251	-2697.12	0.782452	6.29537e-09	P07359_GP1BA	G	A	P07359	GP1BA	17_4870893_G_A_P07359_GP1BA
17	17_4871518_T_C	4871518	0	C	T	0.076	0.356683	0.0611251	-2697.12	0.782452	6.29537e-09	P07359_GP1BA	T	C	P07359	GP1BA	17_4871518_T_C_P07359_GP1BA
17	17_4875628_A_G	4875628	0	G	A	0.079	0.339224	0.0602251	-2698.26	0.806982	2.03937e-08	P07359_GP1BA	A	G	P07359	GP1BA	17_4875628_A_G_P07359_GP1BA
17	17_4876327_T_C	4876327	0	C	T	0.079	0.337454	0.0603169	-2698.47	0.814218	2.53037e-08	P07359_GP1BA	T	C	P07359	GP1BA	17_4876327_T_C_P07359_GP1BA
17	17_4877358_G_A	4877358	0	A	G	0.079	0.336639	0.0601657	-2698.47	0.809669	2.52274e-08	P07359_GP1BA	G	A	P07359	GP1BA	17_4877358_G_A_P07359_GP1BA
17	17_4878437_C_G	4878437	0	G	C	0.079	0.336639	0.0601657	-2698.47	0.809669	2.52274e-08	P07359_GP1BA	C	G	P07359	GP1BA	17_4878437_C_G_P07359_GP1BA
17	17_4880320_T_C	4880320	0	C	T	0.225	0.220643	0.0389562	-2698.1	0.70902	1.70527e-08	P07359_GP1BA	T	C	P07359	GP1BA	17_4880320_T_C_P07359_GP1BA
17	17_4881434_C_T	4881434	0	T	C	0.079	0.336639	0.0601657	-2698.47	0.809669	2.52274e-08	P07359_GP1BA	C	T	P07359	GP1BA	17_4881434_C_T_P07359_GP1BA
17	17_4882332_G_A	4882332	0	A	G	0.079	0.336639	0.0601657	-2698.47	0.809669	2.52274e-08	P07359_GP1BA	G	A	P07359	GP1BA	17_4882332_G_A_P07359_GP1BA
17	17_4895763_G_A	4895763	0	A	G	0.08	0.331666	0.0598935	-2698.78	0.812083	3.49226e-08	P07359_GP1BA	G	A	P07359	GP1BA	17_4895763_G_A_P07359_GP1BA
17	17_4904376_T_A	4904376	0	A	T	0.084	0.330241	0.0586164	-2698.25	0.819527	2.02396e-08	P07359_GP1BA	T	A	P07359	GP1BA	17_4904376_T_A_P07359_GP1BA
17	17_4907103_G_A	4907103	0	A	G	0.083	0.331175	0.0586654	-2698.19	0.826108	1.89845e-08	P07359_GP1BA	G	A	P07359	GP1BA	17_4907103_G_A_P07359_GP1BA
17	17_4908721_A_G	4908721	0	G	A	0.079	0.345147	0.0599985	-2697.59	0.848484	1.02162e-08	P07359_GP1BA	A	G	P07359	GP1BA	17_4908721_A_G_P07359_GP1BA
17	17_4911317_A_G	4911317	0	G	A	0.083	0.339562	0.0587808	-2697.45	0.838243	8.87551e-09	P07359_GP1BA	A	G	P07359	GP1BA	17_4911317_A_G_P07359_GP1BA
17	17_4914028_C_T	4914028	0	T	C	0.083	0.331569	0.0585295	-2698.08	0.835413	1.69449e-08	P07359_GP1BA	C	T	P07359	GP1BA	17_4914028_C_T_P07359_GP1BA
17	17_4916019_G_T	4916019	0	T	G	0.083	0.331569	0.0585295	-2698.08	0.835413	1.69449e-08	P07359_GP1BA	G	T	P07359	GP1BA	17_4916019_G_T_P07359_GP1BA
17	17_4921397_T_C	4921397	0	C	T	0.09	0.31854	0.0563378	-2698.14	0.824515	1.80358e-08	P07359_GP1BA	T	C	P07359	GP1BA	17_4921397_T_C_P07359_GP1BA
17	17_4924097_C_G	4924097	0	G	C	0.089	0.319054	0.0564513	-2698.15	0.828503	1.82709e-08	P07359_GP1BA	C	G	P07359	GP1BA	17_4924097_C_G_P07359_GP1BA
17	17_4930115_G_A	4930115	0	A	G	0.089	0.320781	0.0570153	-2698.3	0.832585	2.11496e-08	P07359_GP1BA	G	A	P07359	GP1BA	17_4930115_G_A_P07359_GP1BA
17	17_4930509_C_G	4930509	0	G	C	0.089	0.320781	0.0570153	-2698.3	0.832585	2.11496e-08	P07359_GP1BA	C	G	P07359	GP1BA	17_4930509_C_G_P07359_GP1BA
17	17_4931553_G_T	4931553	0	T	G	0.088	0.321891	0.0572502	-2698.32	0.83054	2.15991e-08	P07359_GP1BA	G	T	P07359	GP1BA	17_4931553_G_T_P07359_GP1BA
17	17_4932537_C_G	4932537	0	G	C	0.084	0.339598	0.058958	-2697.55	0.816621	9.78581e-09	P07359_GP1BA	C	G	P07359	GP1BA	17_4932537_C_G_P07359_GP1BA
17	17_4932673_G_A	4932673	0	A	G	0.093	0.33105	0.0565132	-2696.99	0.855887	5.50858e-09	P07359_GP1BA	G	A	P07359	GP1BA	17_4932673_G_A_P07359_GP1BA
17	17_4933406_G_A	4933406	0	A	G	0.084	0.339598	0.058958	-2697.55	0.816621	9.78581e-09	P07359_GP1BA	G	A	P07359	GP1BA	17_4933406_G_A_P07359_GP1BA
17	17_4937351_G_T	4937351	0	T	G	0.083	0.339226	0.0590931	-2697.66	0.813775	1.09582e-08	P07359_GP1BA	G	T	P07359	GP1BA	17_4937351_G_T_P07359_GP1BA
17	17_4937967_C_T	4937967	0	T	C	0.083	0.340351	0.0588138	-2697.39	0.82235	8.36254e-09	P07359_GP1BA	C	T	P07359	GP1BA	17_4937967_C_T_P07359_GP1BA
17	17_4938122_G_C	4938122	0	C	G	0.083	0.340351	0.0588138	-2697.39	0.82235	8.36254e-09	P07359_GP1BA	G	C	P07359	GP1BA	17_4938122_G_C_P07359_GP1BA
17	17_4942112_T_A	4942112	0	A	T	0.083	0.342113	0.05888	-2697.26	0.823979	7.29078e-09	P07359_GP1BA	T	A	P07359	GP1BA	17_4942112_T_A_P07359_GP1BA
17	17_4943015_C_T	4943015	0	T	C	0.083	0.340351	0.0588138	-2697.39	0.82235	8.36254e-09	P07359_GP1BA	C	T	P07359	GP1BA	17_4943015_C_T_P07359_GP1BA
17	17_4946028_A_G	4946028	0	G	A	0.083	0.340351	0.0588138	-2697.39	0.82235	8.36254e-09	P07359_GP1BA	A	G	P07359	GP1BA	17_4946028_A_G_P07359_GP1BA
17	17_4949714_C_T	4949714	0	T	C	0.083	0.339857	0.0588865	-2697.48	0.826745	9.15721e-09	P07359_GP1BA	C	T	P07359	GP1BA	17_4949714_C_T_P07359_GP1BA
17	17_4950175_C_T	4950175	0	T	C	0.083	0.339857	0.0588865	-2697.48	0.826745	9.15721e-09	P07359_GP1BA	C	T	P07359	GP1BA	17_4950175_C_T_P07359_GP1BA
13	13_113800622_T_C	113800622	0	C	T	0.679	0.447437	0.033652	-2620.93	1.06996	1.21622e-38	Q9UK55_SERPINA10	T	C	Q9UK55	SERPINA10	13_113800622_T_C_Q9UK55_SERPINA10
13	13_113801189_A_G	113801189	0	G	A	0.876	0.431814	0.0492669	-2667.78	1.30926	4.05766e-18	Q9UK55_SERPINA10	A	G	Q9UK55	SERPINA10	13_113801189_A_G_Q9UK55_SERPINA10
13	13_113801737_C_T	113801737	0	T	C	0.875	0.435293	0.0491953	-2667.07	1.28504	1.9845e-18	Q9UK55_SERPINA10	C	T	Q9UK55	SERPINA10	13_113801737_C_T_Q9UK55_SERPINA10
13	13_113805074_C_A	113805074	0	A	C	0.172	-0.44886	0.0425905	-2651.47	1.35221	2.79206e-25	Q9UK55_SERPINA10	C	A	Q9UK55	SERPINA10	13_113805074_C_A_Q9UK55_SERPINA10
13	13_113810186_T_C	113810186	0	C	T	0.83	0.476599	0.0427407	-2645.21	1.17735	5.11319e-28	Q9UK55_SERPINA10	T	C	Q9UK55	SERPINA10	13_113810186_T_C_Q9UK55_SERPINA10
13	13_113810542_C_T	113810542	0	T	C	0.169	-0.482402	0.042862	-2644.12	1.17805	1.70207e-28	Q9UK55_SERPINA10	C	T	Q9UK55	SERPINA10	13_113810542_C_T_Q9UK55_SERPINA10
13	13_113812962_G_A	113812962	0	A	G	0.936	0.372461	0.0661263	-2689.71	1.19028	2.0399e-08	Q9UK55_SERPINA10	G	A	Q9UK55	SERPINA10	13_113812962_G_A_Q9UK55_SERPINA10
13	13_113813268_A_G	113813268	0	G	A	0.165	-0.469369	0.0431719	-2648.09	1.27291	9.38682e-27	Q9UK55_SERPINA10	A	G	Q9UK55	SERPINA10	13_113813268_A_G_Q9UK55_SERPINA10
13	13_113813321_G_A	113813321	0	A	G	0.165	-0.469369	0.0431719	-2648.09	1.27291	9.38682e-27	Q9UK55_SERPINA10	G	A	Q9UK55	SERPINA10	13_113813321_G_A_Q9UK55_SERPINA10
13	13_113813853_A_G	113813853	0	G	A	0.164	-0.471512	0.0431674	-2647.57	1.25703	5.55186e-27	Q9UK55_SERPINA10	A	G	Q9UK55	SERPINA10	13_113813853_A_G_Q9UK55_SERPINA10
13	13_113814225_G_A	113814225	0	A	G	0.164	-0.471512	0.0431674	-2647.57	1.25703	5.55186e-27	Q9UK55_SERPINA10	G	A	Q9UK55	SERPINA10	13_113814225_G_A_Q9UK55_SERPINA10
13	13_113815200_C_T	113815200	0	T	C	0.167	-0.477467	0.0429745	-2645.63	1.23098	7.83105e-28	Q9UK55_SERPINA10	C	T	Q9UK55	SERPINA10	13_113815200_C_T_Q9UK55_SERPINA10
13	13_113817537_T_C	113817537	0	C	T	0.186	-0.442312	0.0407513	-2648.28	1.15869	1.13225e-26	Q9UK55_SERPINA10	T	C	Q9UK55	SERPINA10	13_113817537_T_C_Q9UK55_SERPINA10
13	13_113818708_A_T	113818708	0	T	A	0.766	0.471633	0.0371379	-2628.15	0.895077	1.57008e-35	Q9UK55_SERPINA10	A	T	Q9UK55	SERPINA10	13_113818708_A_T_Q9UK55_SERPINA10
13	13_113819009_T_A	113819009	0	A	T	0.232	-0.481589	0.0371515	-2625.02	0.92549	6.87275e-37	Q9UK55_SERPINA10	T	A	Q9UK55	SERPINA10	13_113819009_T_A_Q9UK55_SERPINA10
13	13_113819513_G_A	113819513	0	A	G	0.205	-0.464704	0.0390701	-2637.38	0.833972	1.6088e-31	Q9UK55_SERPINA10	G	A	Q9UK55	SERPINA10	13_113819513_G_A_Q9UK55_SERPINA10
13	13_113819921_T_A	113819921	0	A	T	0.794	0.459123	0.0390187	-2638.75	0.871986	6.61076e-31	Q9UK55_SERPINA10	T	A	Q9UK55	SERPINA10	13_113819921_T_A_Q9UK55_SERPINA10
13	13_113819948_G_A	113819948	0	A	G	0.204	-0.466363	0.039224	-2637.43	0.835349	1.68946e-31	Q9UK55_SERPINA10	G	A	Q9UK55	SERPINA10	13_113819948_G_A_Q9UK55_SERPINA10
13	13_113820136_C_T	113820136	0	T	C	0.322	0.330977	0.0342985	-2660.03	1.01149	1.51739e-21	Q9UK55_SERPINA10	C	T	Q9UK55	SERPINA10	13_113820136_C_T_Q9UK55_SERPINA10
13	13_113821430_C_T	113821430	0	T	C	0.203	-0.45538	0.0392714	-2640.59	0.902626	4.32332e-30	Q9UK55_SERPINA10	C	T	Q9UK55	SERPINA10	13_113821430_C_T_Q9UK55_SERPINA10
13	13_113821477_A_C	113821477	0	C	A	0.203	-0.45528	0.0392638	-2640.6	0.891333	4.33867e-30	Q9UK55_SERPINA10	A	C	Q9UK55	SERPINA10	13_113821477_A_C_Q9UK55_SERPINA10
13	13_113821598_A_G	113821598	0	G	A	0.201	-0.462275	0.0394755	-2639.36	0.875915	1.23042e-30	Q9UK55_SERPINA10	A	G	Q9UK55	SERPINA10	13_113821598_A_G_Q9UK55_SERPINA10
13	13_113821777_G_A	113821777	0	A	G	0.202	-0.459334	0.0393342	-2639.7	0.896655	1.7627e-30	Q9UK55_SERPINA10	G	A	Q9UK55	SERPINA10	13_113821777_G_A_Q9UK55_SERPINA10
13	13_113821787_C_G	113821787	0	G	C	0.202	-0.459334	0.0393342	-2639.7	0.896655	1.7627e-30	Q9UK55_SERPINA10	C	G	Q9UK55	SERPINA10	13_113821787_C_G_Q9UK55_SERPINA10
13	13_113822481_A_G	113822481	0	G	A	0.797	0.450376	0.0392889	-2642.03	0.888876	1.82291e-29	Q9UK55_SERPINA10	A	G	Q9UK55	SERPINA10	13_113822481_A_G_Q9UK55_SERPINA10
13	13_113822530_C_T	113822530	0	T	C	0.201	-0.462275	0.0394755	-2639.36	0.875915	1.23042e-30	Q9UK55_SERPINA10	C	T	Q9UK55	SERPINA10	13_113822530_C_T_Q9UK55_SERPINA10
13	13_113822950_G_C	113822950	0	C	G	0.202	-0.459334	0.0393342	-2639.7	0.896655	1.7627e-30	Q9UK55_SERPINA10	G	C	Q9UK55	SERPINA10	13_113822950_G_C_Q9UK55_SERPINA10
13	13_113823186_G_T	113823186	0	T	G	0.201	-0.462275	0.0394755	-2639.36	0.875915	1.23042e-30	Q9UK55_SERPINA10	G	T	Q9UK55	SERPINA10	13_113823186_G_T_Q9UK55_SERPINA10
13	13_113824090_C_G	113824090	0	G	C	0.201	-0.462275	0.0394755	-2639.36	0.875915	1.23042e-30	Q9UK55_SERPINA10	C	G	Q9UK55	SERPINA10	13_113824090_C_G_Q9UK55_SERPINA10
13	13_113824266_T_C	113824266	0	C	T	0.797	0.450376	0.0392889	-2642.03	0.888876	1.82291e-29	Q9UK55_SERPINA10	T	C	Q9UK55	SERPINA10	13_113824266_T_C_Q9UK55_SERPINA10
13	13_113824314_A_G	113824314	0	G	A	0.203	-0.45538	0.0392714	-2640.59	0.902626	4.32332e-30	Q9UK55_SERPINA10	A	G	Q9UK55	SERPINA10	13_113824314_A_G_Q9UK55_SERPINA10
13	13_113825174_C_G	113825174	0	G	C	0.202	-0.458359	0.0394207	-2640.25	0.891264	3.05985e-30	Q9UK55_SERPINA10	C	G	Q9UK55	SERPINA10	13_113825174_C_G_Q9UK55_SERPINA10
13	13_113825601_G_T	113825601	0	T	G	0.203	-0.455473	0.0392804	-2640.58	0.911825	4.33681e-30	Q9UK55_SERPINA10	G	T	Q9UK55	SERPINA10	13_113825601_G_T_Q9UK55_SERPINA10
13	13_113827075_G_A	113827075	0	A	G	0.203	-0.456618	0.0392705	-2640.25	0.889818	3.05579e-30	Q9UK55_SERPINA10	G	A	Q9UK55	SERPINA10	13_113827075_G_A_Q9UK55_SERPINA10
13	13_113828412_C_T	113828412	0	T	C	0.797	0.451629	0.0392889	-2641.69	0.876623	1.29085e-29	Q9UK55_SERPINA10	C	T	Q9UK55	SERPINA10	13_113828412_C_T_Q9UK55_SERPINA10
13	13_113829090_G_A	113829090	0	A	G	0.2	-0.456861	0.0396275	-2641.28	0.949343	8.94681e-30	Q9UK55_SERPINA10	G	A	Q9UK55	SERPINA10	13_113829090_G_A_Q9UK55_SERPINA10
13	13_113829350_C_T	113829350	0	T	C	0.799	0.446007	0.0395813	-2644.06	0.946118	1.47684e-28	Q9UK55_SERPINA10	C	T	Q9UK55	SERPINA10	13_113829350_C_T_Q9UK55_SERPINA10
13	13_113829873_T_C	113829873	0	C	T	0.2	-0.456861	0.0396275	-2641.28	0.949343	8.94681e-30	Q9UK55_SERPINA10	T	C	Q9UK55	SERPINA10	13_113829873_T_C_Q9UK55_SERPINA10
13	13_113830181_C_T	113830181	0	T	C	0.198	-0.449385	0.0398583	-2644.01	0.921609	1.37916e-28	Q9UK55_SERPINA10	C	T	Q9UK55	SERPINA10	13_113830181_C_T_Q9UK55_SERPINA10
13	13_113830459_C_T	113830459	0	T	C	0.798	0.439888	0.0393051	-2644.86	0.960004	3.32613e-28	Q9UK55_SERPINA10	C	T	Q9UK55	SERPINA10	13_113830459_C_T_Q9UK55_SERPINA10
13	13_113830694_T_C	113830694	0	C	T	0.2	-0.452489	0.0395647	-2642.26	0.962496	2.42684e-29	Q9UK55_SERPINA10	T	C	Q9UK55	SERPINA10	13_113830694_T_C_Q9UK55_SERPINA10
13	13_113830718_G_C	113830718	0	C	G	0.201	-0.451488	0.0394798	-2642.26	0.975607	2.44668e-29	Q9UK55_SERPINA10	G	C	Q9UK55	SERPINA10	13_113830718_G_C_Q9UK55_SERPINA10
13	13_113831552_A_G	113831552	0	G	A	0.203	-0.457638	0.0392613	-2639.93	0.899434	2.23132e-30	Q9UK55_SERPINA10	A	G	Q9UK55	SERPINA10	13_113831552_A_G_Q9UK55_SERPINA10
13	13_113833221_A_G	113833221	0	G	A	0.203	-0.456226	0.0392022	-2640.13	0.906779	2.73021e-30	Q9UK55_SERPINA10	A	G	Q9UK55	SERPINA10	13_113833221_A_G_Q9UK55_SERPINA10
13	13_113833499_G_A	113833499	0	A	G	0.796	0.453558	0.0391973	-2640.84	0.916729	5.65175e-30	Q9UK55_SERPINA10	G	A	Q9UK55	SERPINA10	13_113833499_G_A_Q9UK55_SERPINA10
13	13_113836519_C_T	113836519	0	T	C	0.796	0.453558	0.0391973	-2640.84	0.916729	5.65175e-30	Q9UK55_SERPINA10	C	T	Q9UK55	SERPINA10	13_113836519_C_T_Q9UK55_SERPINA10
13	13_113837871_C_A	113837871	0	A	C	0.796	0.453558	0.0391973	-2640.84	0.916729	5.65175e-30	Q9UK55_SERPINA10	C	A	Q9UK55	SERPINA10	13_113837871_C_A_Q9UK55_SERPINA10
13	13_113838015_A_G	113838015	0	G	A	0.796	0.453558	0.0391973	-2640.84	0.916729	5.65175e-30	Q9UK55_SERPINA10	A	G	Q9UK55	SERPINA10	13_113838015_A_G_Q9UK55_SERPINA10
13	13_113843427_G_A	113843427	0	A	G	0.202	-0.459959	0.0392655	-2639.3	0.902406	1.18183e-30	Q9UK55_SERPINA10	G	A	Q9UK55	SERPINA10	13_113843427_G_A_Q9UK55_SERPINA10
13	13_113844454_C_G	113844454	0	G	C	0.065	-0.488513	0.0655199	-2678.04	1.15786	1.34727e-13	Q9UK55_SERPINA10	C	G	Q9UK55	SERPINA10	13_113844454_C_G_Q9UK55_SERPINA10
13	13_113845059_T_C	113845059	0	C	T	0.796	0.45103	0.0391353	-2641.34	0.924943	9.34602e-30	Q9UK55_SERPINA10	T	C	Q9UK55	SERPINA10	13_113845059_T_C_Q9UK55_SERPINA10
13	13_113846614_C_T	113846614	0	T	C	0.796	0.45103	0.0391353	-2641.34	0.924943	9.34602e-30	Q9UK55_SERPINA10	C	T	Q9UK55	SERPINA10	13_113846614_C_T_Q9UK55_SERPINA10
13	13_113846989_G_C	113846989	0	C	G	0.266	0.216836	0.0366468	-2688.09	1.16901	3.8799e-09	Q9UK55_SERPINA10	G	C	Q9UK55	SERPINA10	13_113846989_G_C_Q9UK55_SERPINA10
13	13_113848387_G_A	113848387	0	A	G	0.202	-0.459959	0.0392655	-2639.3	0.902406	1.18183e-30	Q9UK55_SERPINA10	G	A	Q9UK55	SERPINA10	13_113848387_G_A_Q9UK55_SERPINA10
13	13_113849932_G_T	113849932	0	T	G	0.796	0.45103	0.0391353	-2641.34	0.924943	9.34602e-30	Q9UK55_SERPINA10	G	T	Q9UK55	SERPINA10	13_113849932_G_T_Q9UK55_SERPINA10
13	13_113851633_A_G	113851633	0	G	A	0.203	-0.459763	0.0392603	-2639.33	0.910515	1.2274e-30	Q9UK55_SERPINA10	A	G	Q9UK55	SERPINA10	13_113851633_A_G_Q9UK55_SERPINA10
13	13_113851874_T_C	113851874	0	C	T	0.22	-0.393537	0.0384219	-2654.45	0.964516	5.29078e-24	Q9UK55_SERPINA10	T	C	Q9UK55	SERPINA10	13_113851874_T_C_Q9UK55_SERPINA10
13	13_113853035_A_G	113853035	0	G	A	0.312	0.315201	0.0347427	-2665.18	1.0452	2.82061e-19	Q9UK55_SERPINA10	A	G	Q9UK55	SERPINA10	13_113853035_A_G_Q9UK55_SERPINA10
13	13_113853149_T_C	113853149	0	C	T	0.799	0.450085	0.0394934	-2642.68	0.97345	3.74201e-29	Q9UK55_SERPINA10	T	C	Q9UK55	SERPINA10	13_113853149_T_C_Q9UK55_SERPINA10
13	13_113854715_C_T	113854715	0	T	C	0.778	0.387835	0.0383081	-2655.57	0.996525	1.67827e-23	Q9UK55_SERPINA10	C	T	Q9UK55	SERPINA10	13_113854715_C_T_Q9UK55_SERPINA10
13	13_113858789_C_T	113858789	0	T	C	0.312	0.312821	0.0346781	-2665.63	1.0401	4.44168e-19	Q9UK55_SERPINA10	C	T	Q9UK55	SERPINA10	13_113858789_C_T_Q9UK55_SERPINA10
13	13_113859658_T_C	113859658	0	C	T	0.796	0.455208	0.0393163	-2640.77	0.914514	5.23943e-30	Q9UK55_SERPINA10	T	C	Q9UK55	SERPINA10	13_113859658_T_C_Q9UK55_SERPINA10
13	13_113860121_G_A	113860121	0	A	G	0.205	-0.464695	0.0390223	-2637.21	0.84314	1.37062e-31	Q9UK55_SERPINA10	G	A	Q9UK55	SERPINA10	13_113860121_G_A_Q9UK55_SERPINA10
13	13_113861385_C_T	113861385	0	T	C	0.793	0.456192	0.0389644	-2639.4	0.865095	1.26505e-30	Q9UK55_SERPINA10	C	T	Q9UK55	SERPINA10	13_113861385_C_T_Q9UK55_SERPINA10
13	13_113861441_C_T	113861441	0	T	C	0.793	0.456192	0.0389644	-2639.4	0.865095	1.26505e-30	Q9UK55_SERPINA10	C	T	Q9UK55	SERPINA10	13_113861441_C_T_Q9UK55_SERPINA10
13	13_113861606_T_G	113861606	0	G	T	0.205	-0.465062	0.0390288	-2637.13	0.840127	1.26196e-31	Q9UK55_SERPINA10	T	G	Q9UK55	SERPINA10	13_113861606_T_G_Q9UK55_SERPINA10
13	13_113864837_G_A	113864837	0	A	G	0.25	-0.362599	0.036871	-2658.35	0.945553	2.6937e-22	Q9UK55_SERPINA10	G	A	Q9UK55	SERPINA10	13_113864837_G_A_Q9UK55_SERPINA10
13	13_113867153_T_G	113867153	0	G	T	0.247	-0.359712	0.0370756	-2659.55	0.986871	9.32407e-22	Q9UK55_SERPINA10	T	G	Q9UK55	SERPINA10	13_113867153_T_G_Q9UK55_SERPINA10
13	13_113869045_G_A	113869045	0	A	G	0.243	-0.35589	0.0373147	-2661.04	1.02928	4.28959e-21	Q9UK55_SERPINA10	G	A	Q9UK55	SERPINA10	13_113869045_G_A_Q9UK55_SERPINA10
13	13_113869244_G_T	113869244	0	T	G	0.756	0.351403	0.0372747	-2662.04	1.02622	1.17537e-20	Q9UK55_SERPINA10	G	T	Q9UK55	SERPINA10	13_113869244_G_T_Q9UK55_SERPINA10
13	13_113869410_G_A	113869410	0	A	G	0.243	-0.356423	0.0373172	-2660.92	1.02669	3.78299e-21	Q9UK55_SERPINA10	G	A	Q9UK55	SERPINA10	13_113869410_G_A_Q9UK55_SERPINA10
13	13_113870510_G_A	113870510	0	A	G	0.244	-0.357384	0.0372612	-2660.55	1.03855	2.61178e-21	Q9UK55_SERPINA10	G	A	Q9UK55	SERPINA10	13_113870510_G_A_Q9UK55_SERPINA10
13	13_113872712_T_C	113872712	0	C	T	0.244	-0.356237	0.0372617	-2660.83	1.03543	3.47404e-21	Q9UK55_SERPINA10	T	C	Q9UK55	SERPINA10	13_113872712_T_C_Q9UK55_SERPINA10
13	13_113874814_C_T	113874814	0	T	C	0.243	-0.356423	0.0373172	-2660.92	1.02669	3.78299e-21	Q9UK55_SERPINA10	C	T	Q9UK55	SERPINA10	13_113874814_C_T_Q9UK55_SERPINA10
13	13_113875062_G_A	113875062	0	A	G	0.243	-0.356423	0.0373172	-2660.92	1.02669	3.78299e-21	Q9UK55_SERPINA10	G	A	Q9UK55	SERPINA10	13_113875062_G_A_Q9UK55_SERPINA10
13	13_113875080_C_T	113875080	0	T	C	0.262	0.324566	0.037422	-2668.58	1.04971	8.83719e-18	Q9UK55_SERPINA10	C	T	Q9UK55	SERPINA10	13_113875080_C_T_Q9UK55_SERPINA10
13	13_113877487_C_T	113877487	0	T	C	0.244	-0.35735	0.0373068	-2660.67	1.02938	2.93511e-21	Q9UK55_SERPINA10	C	T	Q9UK55	SERPINA10	13_113877487_C_T_Q9UK55_SERPINA10
13	13_113878182_T_C	113878182	0	C	T	0.755	0.356292	0.0372538	-2660.8	1.03237	3.36356e-21	Q9UK55_SERPINA10	T	C	Q9UK55	SERPINA10	13_113878182_T_C_Q9UK55_SERPINA10
13	13_113878263_T_A	113878263	0	A	T	0.244	-0.358217	0.0373028	-2660.44	1.03515	2.3451e-21	Q9UK55_SERPINA10	T	A	Q9UK55	SERPINA10	13_113878263_T_A_Q9UK55_SERPINA10
13	13_113878441_C_T	113878441	0	T	C	0.243	-0.358498	0.0373062	-2660.38	1.03246	2.20483e-21	Q9UK55_SERPINA10	C	T	Q9UK55	SERPINA10	13_113878441_C_T_Q9UK55_SERPINA10
13	13_113878523_C_T	113878523	0	T	C	0.246	-0.353837	0.0372082	-2661.3	1.01285	5.54084e-21	Q9UK55_SERPINA10	C	T	Q9UK55	SERPINA10	13_113878523_C_T_Q9UK55_SERPINA10
13	13_113878653_C_T	113878653	0	T	C	0.243	-0.357635	0.0373154	-2660.6	1.06104	2.79125e-21	Q9UK55_SERPINA10	C	T	Q9UK55	SERPINA10	13_113878653_C_T_Q9UK55_SERPINA10
13	13_113879357_T_C	113879357	0	C	T	0.244	-0.358217	0.0373028	-2660.44	1.03515	2.3451e-21	Q9UK55_SERPINA10	T	C	Q9UK55	SERPINA10	13_113879357_T_C_Q9UK55_SERPINA10
13	13_113879900_T_C	113879900	0	C	T	0.245	-0.359172	0.0372467	-2660.07	1.04701	1.61655e-21	Q9UK55_SERPINA10	T	C	Q9UK55	SERPINA10	13_113879900_T_C_Q9UK55_SERPINA10
13	13_113879997_G_A	113879997	0	A	G	0.244	-0.358217	0.0373028	-2660.44	1.03515	2.3451e-21	Q9UK55_SERPINA10	G	A	Q9UK55	SERPINA10	13_113879997_G_A_Q9UK55_SERPINA10
13	13_113881185_T_C	113881185	0	C	T	0.244	-0.358217	0.0373028	-2660.44	1.03515	2.3451e-21	Q9UK55_SERPINA10	T	C	Q9UK55	SERPINA10	13_113881185_T_C_Q9UK55_SERPINA10
13	13_113881228_C_T	113881228	0	T	C	0.244	-0.358217	0.0373028	-2660.44	1.03515	2.3451e-21	Q9UK55_SERPINA10	C	T	Q9UK55	SERPINA10	13_113881228_C_T_Q9UK55_SERPINA10
13	13_113881752_G_C	113881752	0	C	G	0.244	-0.358217	0.0373028	-2660.44	1.03515	2.3451e-21	Q9UK55_SERPINA10	G	C	Q9UK55	SERPINA10	13_113881752_G_C_Q9UK55_SERPINA10
13	13_113881944_T_G	113881944	0	G	T	0.245	-0.359172	0.0372467	-2660.07	1.04701	1.61655e-21	Q9UK55_SERPINA10	T	G	Q9UK55	SERPINA10	13_113881944_T_G_Q9UK55_SERPINA10
13	13_113882564_C_G	113882564	0	G	C	0.243	-0.355992	0.037373	-2661.15	1.03402	4.79663e-21	Q9UK55_SERPINA10	C	G	Q9UK55	SERPINA10	13_113882564_C_G_Q9UK55_SERPINA10
13	13_113883315_G_A	113883315	0	A	G	0.755	0.354601	0.0373214	-2661.37	1.03344	5.98352e-21	Q9UK55_SERPINA10	G	A	Q9UK55	SERPINA10	13_113883315_G_A_Q9UK55_SERPINA10
13	13_113884301_T_C	113884301	0	C	T	0.238	-0.334857	0.0375152	-2666.48	0.965886	1.01467e-18	Q9UK55_SERPINA10	T	C	Q9UK55	SERPINA10	13_113884301_T_C_Q9UK55_SERPINA10
13	13_113884754_A_C	113884754	0	C	A	0.244	-0.355345	0.0373721	-2661.31	1.02771	5.61017e-21	Q9UK55_SERPINA10	A	C	Q9UK55	SERPINA10	13_113884754_A_C_Q9UK55_SERPINA10
13	13_113885187_T_C	113885187	0	C	T	0.232	-0.342123	0.038009	-2665.83	0.965959	5.27241e-19	Q9UK55_SERPINA10	T	C	Q9UK55	SERPINA10	13_113885187_T_C_Q9UK55_SERPINA10
13	13_113886152_G_A	113886152	0	A	G	0.243	-0.357891	0.0373658	-2660.67	1.03197	2.95271e-21	Q9UK55_SERPINA10	G	A	Q9UK55	SERPINA10	13_113886152_G_A_Q9UK55_SERPINA10
13	13_113887173_C_G	113887173	0	G	C	0.753	0.351222	0.037218	-2661.97	1.00514	1.07784e-20	Q9UK55_SERPINA10	C	G	Q9UK55	SERPINA10	13_113887173_C_G_Q9UK55_SERPINA10
13	13_113888425_T_C	113888425	0	C	T	0.245	-0.353316	0.0372781	-2661.59	1.02631	7.4173e-21	Q9UK55_SERPINA10	T	C	Q9UK55	SERPINA10	13_113888425_T_C_Q9UK55_SERPINA10
13	13_113888687_T_C	113888687	0	C	T	0.246	-0.352184	0.0372793	-2661.86	1.02352	9.81454e-21	Q9UK55_SERPINA10	T	C	Q9UK55	SERPINA10	13_113888687_T_C_Q9UK55_SERPINA10
13	13_113889127_A_G	113889127	0	G	A	0.246	-0.352184	0.0372793	-2661.86	1.02352	9.81454e-21	Q9UK55_SERPINA10	A	G	Q9UK55	SERPINA10	13_113889127_A_G_Q9UK55_SERPINA10
13	13_113889212_A_G	113889212	0	G	A	0.246	-0.352184	0.0372793	-2661.86	1.02352	9.81454e-21	Q9UK55_SERPINA10	A	G	Q9UK55	SERPINA10	13_113889212_A_G_Q9UK55_SERPINA10
13	13_113889226_T_C	113889226	0	C	T	0.246	-0.352184	0.0372793	-2661.86	1.02352	9.81454e-21	Q9UK55_SERPINA10	T	C	Q9UK55	SERPINA10	13_113889226_T_C_Q9UK55_SERPINA10
13	13_113889355_A_G	113889355	0	G	A	0.246	-0.351328	0.0372804	-2662.07	1.01926	1.21321e-20	Q9UK55_SERPINA10	A	G	Q9UK55	SERPINA10	13_113889355_A_G_Q9UK55_SERPINA10
13	13_113889474_C_T	113889474	0	T	C	0.752	0.351795	0.0372196	-2661.82	1.0162	9.40148e-21	Q9UK55_SERPINA10	C	T	Q9UK55	SERPINA10	13_113889474_C_T_Q9UK55_SERPINA10
13	13_113889499_A_G	113889499	0	G	A	0.246	-0.352184	0.0372793	-2661.86	1.02352	9.81454e-21	Q9UK55_SERPINA10	A	G	Q9UK55	SERPINA10	13_113889499_A_G_Q9UK55_SERPINA10
13	13_113890022_G_C	113890022	0	C	G	0.246	-0.351046	0.0372853	-2662.15	1.02867	1.31432e-20	Q9UK55_SERPINA10	G	C	Q9UK55	SERPINA10	13_113890022_G_C_Q9UK55_SERPINA10
13	13_113891075_G_A	113891075	0	A	G	0.753	0.351888	0.0372126	-2661.79	1.00105	9.04342e-21	Q9UK55_SERPINA10	G	A	Q9UK55	SERPINA10	13_113891075_G_A_Q9UK55_SERPINA10
13	13_113891887_A_G	113891887	0	G	A	0.246	-0.351858	0.0372812	-2661.95	1.0201	1.06782e-20	Q9UK55_SERPINA10	A	G	Q9UK55	SERPINA10	13_113891887_A_G_Q9UK55_SERPINA10
13	13_113893032_C_G	113893032	0	G	C	0.171	-0.301545	0.0433346	-2681.52	1.19272	4.7119e-12	Q9UK55_SERPINA10	C	G	Q9UK55	SERPINA10	13_113893032_C_G_Q9UK55_SERPINA10
13	13_113893625_G_A	113893625	0	A	G	0.247	-0.352838	0.0372261	-2661.58	1.03165	7.38828e-21	Q9UK55_SERPINA10	G	A	Q9UK55	SERPINA10	13_113893625_G_A_Q9UK55_SERPINA10
13	13_113893729_G_A	113893729	0	A	G	0.246	-0.352989	0.0372801	-2661.67	1.02286	8.07262e-21	Q9UK55_SERPINA10	G	A	Q9UK55	SERPINA10	13_113893729_G_A_Q9UK55_SERPINA10
13	13_113894236_G_T	113894236	0	T	G	0.247	-0.352838	0.0372261	-2661.58	1.03165	7.38828e-21	Q9UK55_SERPINA10	G	T	Q9UK55	SERPINA10	13_113894236_G_T_Q9UK55_SERPINA10
13	13_113894564_G_T	113894564	0	T	G	0.246	-0.351858	0.0372812	-2661.95	1.0201	1.06782e-20	Q9UK55_SERPINA10	G	T	Q9UK55	SERPINA10	13_113894564_G_T_Q9UK55_SERPINA10
13	13_113894750_C_A	113894750	0	A	C	0.246	-0.355242	0.0373149	-2661.21	1.01436	5.03456e-21	Q9UK55_SERPINA10	C	A	Q9UK55	SERPINA10	13_113894750_C_A_Q9UK55_SERPINA10
13	13_113894766_G_A	113894766	0	A	G	0.246	-0.355242	0.0373149	-2661.21	1.01436	5.03456e-21	Q9UK55_SERPINA10	G	A	Q9UK55	SERPINA10	13_113894766_G_A_Q9UK55_SERPINA10
13	13_113894821_C_T	113894821	0	T	C	0.245	-0.356071	0.0373102	-2660.99	1.01554	4.05813e-21	Q9UK55_SERPINA10	C	T	Q9UK55	SERPINA10	13_113894821_C_T_Q9UK55_SERPINA10
13	13_113894846_C_T	113894846	0	T	C	0.245	-0.356376	0.0373137	-2660.93	1.01709	3.79553e-21	Q9UK55_SERPINA10	C	T	Q9UK55	SERPINA10	13_113894846_C_T_Q9UK55_SERPINA10
13	13_113894908_A_G	113894908	0	G	A	0.246	-0.352685	0.0372765	-2661.74	1.0213	8.62525e-21	Q9UK55_SERPINA10	A	G	Q9UK55	SERPINA10	13_113894908_A_G_Q9UK55_SERPINA10
13	13_113894911_A_G	113894911	0	G	A	0.246	-0.353659	0.0372211	-2661.37	1.03282	5.96756e-21	Q9UK55_SERPINA10	A	G	Q9UK55	SERPINA10	13_113894911_A_G_Q9UK55_SERPINA10
13	13_113895443_C_G	113895443	0	G	C	0.246	-0.351858	0.0372812	-2661.95	1.0201	1.06782e-20	Q9UK55_SERPINA10	C	G	Q9UK55	SERPINA10	13_113895443_C_G_Q9UK55_SERPINA10
13	13_113896156_A_G	113896156	0	G	A	0.245	-0.350176	0.0372903	-2662.37	1.02434	1.64307e-20	Q9UK55_SERPINA10	A	G	Q9UK55	SERPINA10	13_113896156_A_G_Q9UK55_SERPINA10
13	13_113896402_A_C	113896402	0	C	A	0.245	-0.350176	0.0372903	-2662.37	1.02434	1.64307e-20	Q9UK55_SERPINA10	A	C	Q9UK55	SERPINA10	13_113896402_A_C_Q9UK55_SERPINA10
13	13_113897320_C_T	113897320	0	T	C	0.245	-0.350176	0.0372903	-2662.37	1.02434	1.64307e-20	Q9UK55_SERPINA10	C	T	Q9UK55	SERPINA10	13_113897320_C_T_Q9UK55_SERPINA10
13	13_113897648_G_A	113897648	0	A	G	0.245	-0.351311	0.0372894	-2662.1	1.02725	1.24341e-20	Q9UK55_SERPINA10	G	A	Q9UK55	SERPINA10	13_113897648_G_A_Q9UK55_SERPINA10
13	13_113898064_A_C	113898064	0	C	A	0.245	-0.350176	0.0372903	-2662.37	1.02434	1.64307e-20	Q9UK55_SERPINA10	A	C	Q9UK55	SERPINA10	13_113898064_A_C_Q9UK55_SERPINA10
13	13_113898329_T_C	113898329	0	C	T	0.245	-0.350176	0.0372903	-2662.37	1.02434	1.64307e-20	Q9UK55_SERPINA10	T	C	Q9UK55	SERPINA10	13_113898329_T_C_Q9UK55_SERPINA10
13	13_113898385_T_C	113898385	0	C	T	0.245	-0.350176	0.0372903	-2662.37	1.02434	1.64307e-20	Q9UK55_SERPINA10	T	C	Q9UK55	SERPINA10	13_113898385_T_C_Q9UK55_SERPINA10
13	13_113898418_C_T	113898418	0	T	C	0.246	-0.35115	0.0372345	-2662.01	1.03551	1.1396e-20	Q9UK55_SERPINA10	C	T	Q9UK55	SERPINA10	13_113898418_C_T_Q9UK55_SERPINA10
13	13_113900197_G_A	113900197	0	A	G	0.754	0.352473	0.0372782	-2661.79	1.02755	9.12214e-21	Q9UK55_SERPINA10	G	A	Q9UK55	SERPINA10	13_113900197_G_A_Q9UK55_SERPINA10
13	13_113900557_C_T	113900557	0	T	C	0.245	-0.350176	0.0372903	-2662.37	1.02434	1.64307e-20	Q9UK55_SERPINA10	C	T	Q9UK55	SERPINA10	13_113900557_C_T_Q9UK55_SERPINA10
13	13_113900782_C_T	113900782	0	T	C	0.753	0.349145	0.0372373	-2662.5	1.02664	1.87132e-20	Q9UK55_SERPINA10	C	T	Q9UK55	SERPINA10	13_113900782_C_T_Q9UK55_SERPINA10
13	13_113901406_C_T	113901406	0	T	C	0.246	-0.348514	0.0372367	-2662.65	1.02034	2.17802e-20	Q9UK55_SERPINA10	C	T	Q9UK55	SERPINA10	13_113901406_C_T_Q9UK55_SERPINA10
13	13_113902355_G_A	113902355	0	A	G	0.245	-0.350176	0.0372903	-2662.37	1.02434	1.64307e-20	Q9UK55_SERPINA10	G	A	Q9UK55	SERPINA10	13_113902355_G_A_Q9UK55_SERPINA10
13	13_113903745_T_C	113903745	0	C	T	0.245	-0.350176	0.0372903	-2662.37	1.02434	1.64307e-20	Q9UK55_SERPINA10	T	C	Q9UK55	SERPINA10	13_113903745_T_C_Q9UK55_SERPINA10
13	13_113904636_T_C	113904636	0	C	T	0.245	-0.350176	0.0372903	-2662.37	1.02434	1.64307e-20	Q9UK55_SERPINA10	T	C	Q9UK55	SERPINA10	13_113904636_T_C_Q9UK55_SERPINA10
13	13_113905308_G_T	113905308	0	T	G	0.245	-0.350176	0.0372903	-2662.37	1.02434	1.64307e-20	Q9UK55_SERPINA10	G	T	Q9UK55	SERPINA10	13_113905308_G_T_Q9UK55_SERPINA10
13	13_113905812_C_G	113905812	0	G	C	0.245	-0.351311	0.0372894	-2662.1	1.02725	1.24341e-20	Q9UK55_SERPINA10	C	G	Q9UK55	SERPINA10	13_113905812_C_G_Q9UK55_SERPINA10
13	13_113906097_A_G	113906097	0	G	A	0.245	-0.350502	0.0372883	-2662.29	1.02768	1.51073e-20	Q9UK55_SERPINA10	A	G	Q9UK55	SERPINA10	13_113906097_A_G_Q9UK55_SERPINA10
13	13_113906308_C_T	113906308	0	T	C	0.245	-0.350502	0.0372883	-2662.29	1.02768	1.51073e-20	Q9UK55_SERPINA10	C	T	Q9UK55	SERPINA10	13_113906308_C_T_Q9UK55_SERPINA10
13	13_113906497_T_C	113906497	0	C	T	0.245	-0.350502	0.0372883	-2662.29	1.02768	1.51073e-20	Q9UK55_SERPINA10	T	C	Q9UK55	SERPINA10	13_113906497_T_C_Q9UK55_SERPINA10
13	13_113907391_A_G	113907391	0	G	A	0.246	-0.351474	0.0372323	-2661.92	1.03894	1.0477e-20	Q9UK55_SERPINA10	A	G	Q9UK55	SERPINA10	13_113907391_A_G_Q9UK55_SERPINA10
13	13_113907644_G_A	113907644	0	A	G	0.246	-0.351474	0.0372323	-2661.92	1.03894	1.0477e-20	Q9UK55_SERPINA10	G	A	Q9UK55	SERPINA10	13_113907644_G_A_Q9UK55_SERPINA10
13	13_113908240_G_C	113908240	0	C	G	0.245	-0.351638	0.0372874	-2662.01	1.03062	1.14289e-20	Q9UK55_SERPINA10	G	C	Q9UK55	SERPINA10	13_113908240_G_C_Q9UK55_SERPINA10
13	13_113908294_T_A	113908294	0	A	T	0.246	-0.351474	0.0372323	-2661.92	1.03894	1.0477e-20	Q9UK55_SERPINA10	T	A	Q9UK55	SERPINA10	13_113908294_T_A_Q9UK55_SERPINA10
13	13_113908478_G_A	113908478	0	A	G	0.246	-0.351474	0.0372323	-2661.92	1.03894	1.0477e-20	Q9UK55_SERPINA10	G	A	Q9UK55	SERPINA10	13_113908478_G_A_Q9UK55_SERPINA10
13	13_113908826_A_G	113908826	0	G	A	0.246	-0.351474	0.0372323	-2661.92	1.03894	1.0477e-20	Q9UK55_SERPINA10	A	G	Q9UK55	SERPINA10	13_113908826_A_G_Q9UK55_SERPINA10
13	13_113909339_A_G	113909339	0	G	A	0.245	-0.351638	0.0372874	-2662.01	1.03062	1.14289e-20	Q9UK55_SERPINA10	A	G	Q9UK55	SERPINA10	13_113909339_A_G_Q9UK55_SERPINA10
13	13_113909822_A_G	113909822	0	G	A	0.245	-0.352577	0.0372764	-2661.76	1.02559	8.85501e-21	Q9UK55_SERPINA10	A	G	Q9UK55	SERPINA10	13_113909822_A_G_Q9UK55_SERPINA10
13	13_113910611_A_G	113910611	0	G	A	0.754	0.347176	0.0372471	-2662.99	1.02681	3.08488e-20	Q9UK55_SERPINA10	A	G	Q9UK55	SERPINA10	13_113910611_A_G_Q9UK55_SERPINA10
13	13_113910926_A_G	113910926	0	G	A	0.252	-0.332253	0.0368245	-2665.63	0.987433	4.36783e-19	Q9UK55_SERPINA10	A	G	Q9UK55	SERPINA10	13_113910926_A_G_Q9UK55_SERPINA10
13	13_113911532_C_G	113911532	0	G	C	0.253	-0.332942	0.0367695	-2665.35	0.992097	3.29222e-19	Q9UK55_SERPINA10	C	G	Q9UK55	SERPINA10	13_113911532_C_G_Q9UK55_SERPINA10
13	13_113915303_G_A	113915303	0	A	G	0.168	-0.297285	0.0434541	-2682.32	1.16314	1.05351e-11	Q9UK55_SERPINA10	G	A	Q9UK55	SERPINA10	13_113915303_G_A_Q9UK55_SERPINA10
13	13_113915485_G_A	113915485	0	A	G	0.168	-0.297285	0.0434541	-2682.32	1.16314	1.05351e-11	Q9UK55_SERPINA10	G	A	Q9UK55	SERPINA10	13_113915485_G_A_Q9UK55_SERPINA10
13	13_113930853_C_T	113930853	0	T	C	0.172	-0.242642	0.0435141	-2690.01	1.18619	2.80982e-08	Q9UK55_SERPINA10	C	T	Q9UK55	SERPINA10	13_113930853_C_T_Q9UK55_SERPINA10
13	13_113949751_G_A	113949751	0	A	G	0.26	-0.286088	0.0370486	-2676.13	0.99672	1.83728e-14	Q9UK55_SERPINA10	G	A	Q9UK55	SERPINA10	13_113949751_G_A_Q9UK55_SERPINA10
13	13_113967851_G_C	113967851	0	C	G	0.294	-0.247702	0.0356597	-2681.65	1.02382	5.12881e-12	Q9UK55_SERPINA10	G	C	Q9UK55	SERPINA10	13_113967851_G_C_Q9UK55_SERPINA10
13	13_113975290_G_A	113975290	0	A	G	0.29	-0.257458	0.03589	-2680.16	0.9025	1.04206e-12	Q9UK55_SERPINA10	G	A	Q9UK55	SERPINA10	13_113975290_G_A_Q9UK55_SERPINA10
13	13_113989173_G_A	113989173	0	A	G	0.236	-0.233436	0.0378455	-2686.64	1.02841	8.41723e-10	Q9UK55_SERPINA10	G	A	Q9UK55	SERPINA10	13_113989173_G_A_Q9UK55_SERPINA10
14	14_94595794_G_A	94595794	0	A	G	0.115	-0.280852	0.0511882	-2690.51	1.32485	4.64319e-08	Q9UK55_SERPINA10	G	A	Q9UK55	SERPINA10	14_94595794_G_A_Q9UK55_SERPINA10
14	14_94603990_T_C	94603990	0	C	T	0.073	-0.392506	0.0632973	-2686.4	1.19289	6.86214e-10	Q9UK55_SERPINA10	T	C	Q9UK55	SERPINA10	14_94603990_T_C_Q9UK55_SERPINA10
14	14_94635189_G_A	94635189	0	A	G	0.067	-0.479614	0.0656828	-2679.14	1.29731	4.14665e-13	Q9UK55_SERPINA10	G	A	Q9UK55	SERPINA10	14_94635189_G_A_Q9UK55_SERPINA10
14	14_94676294_A_G	94676294	0	G	A	0.068	-0.477836	0.0652745	-2679.01	1.33261	3.6283e-13	Q9UK55_SERPINA10	A	G	Q9UK55	SERPINA10	14_94676294_A_G_Q9UK55_SERPINA10
14	14_94680797_G_C	94680797	0	C	G	0.069	-0.478794	0.0648421	-2678.56	1.35482	2.28438e-13	Q9UK55_SERPINA10	G	C	Q9UK55	SERPINA10	14_94680797_G_C_Q9UK55_SERPINA10
14	14_94723823_A_G	94723823	0	G	A	0.069	-0.477233	0.0648389	-2678.73	1.34748	2.7156e-13	Q9UK55_SERPINA10	A	G	Q9UK55	SERPINA10	14_94723823_A_G_Q9UK55_SERPINA10
14	14_94757226_G_A	94757226	0	A	G	0.069	-0.502892	0.0649674	-2675.95	1.40355	1.59299e-14	Q9UK55_SERPINA10	G	A	Q9UK55	SERPINA10	14_94757226_G_A_Q9UK55_SERPINA10
7	7_141387520_C_T	141387520	0	T	C	0.063	-0.370315	0.0662619	-2688.41	1.0537	2.61827e-08	P22891_PROZ	C	T	P22891	PROZ	7_141387520_C_T_P22891_PROZ
7	7_141388111_T_A	141388111	0	A	T	0.063	-0.370315	0.0662619	-2688.41	1.0537	2.61827e-08	P22891_PROZ	T	A	P22891	PROZ	7_141388111_T_A_P22891_PROZ
7	7_141390371_C_T	141390371	0	T	C	0.063	-0.370315	0.0662619	-2688.41	1.0537	2.61827e-08	P22891_PROZ	C	T	P22891	PROZ	7_141390371_C_T_P22891_PROZ
7	7_141398039_C_T	141398039	0	T	C	0.062	-0.36771	0.0663783	-2688.68	1.05305	3.45284e-08	P22891_PROZ	C	T	P22891	PROZ	7_141398039_C_T_P22891_PROZ
13	13_113719803_G_A	113719803	0	A	G	0.395	0.18155	0.0331419	-2689.01	1.20264	4.8739e-08	P22891_PROZ	G	A	P22891	PROZ	13_113719803_G_A_P22891_PROZ
13	13_113781018_G_A	113781018	0	A	G	0.21	0.218375	0.0393441	-2688.61	1.06225	3.24953e-08	P22891_PROZ	G	A	P22891	PROZ	13_113781018_G_A_P22891_PROZ
13	13_113800622_T_C	113800622	0	C	T	0.679	0.736283	0.0308127	-2454.75	0.499655	1.36003e-110	P22891_PROZ	T	C	P22891	PROZ	13_113800622_T_C_P22891_PROZ
13	13_113800655_C_T	113800655	0	T	C	0.053	0.487767	0.0712288	-2680.79	1.36242	1.0076e-11	P22891_PROZ	C	T	P22891	PROZ	13_113800655_C_T_P22891_PROZ
13	13_113801189_A_G	113801189	0	G	A	0.876	0.664048	0.0478275	-2612.09	1.01904	8.00457e-42	P22891_PROZ	A	G	P22891	PROZ	13_113801189_A_G_P22891_PROZ
13	13_113801737_C_T	113801737	0	T	C	0.875	0.662589	0.0477784	-2612.31	0.97558	9.83385e-42	P22891_PROZ	C	T	P22891	PROZ	13_113801737_C_T_P22891_PROZ
13	13_113805074_C_A	113805074	0	A	C	0.172	-0.729472	0.0404374	-2553.73	0.894899	2.75007e-67	P22891_PROZ	C	A	P22891	PROZ	13_113805074_C_A_P22891_PROZ
13	13_113810186_T_C	113810186	0	C	T	0.83	0.790311	0.0401404	-2527.65	0.741422	1.06184e-78	P22891_PROZ	T	C	P22891	PROZ	13_113810186_T_C_P22891_PROZ
13	13_113810542_C_T	113810542	0	T	C	0.169	-0.795288	0.0402549	-2526.54	0.745232	3.49943e-79	P22891_PROZ	C	T	P22891	PROZ	13_113810542_C_T_P22891_PROZ
13	13_113812962_G_A	113812962	0	A	G	0.936	0.682591	0.0647736	-2649.98	0.901782	2.81677e-25	P22891_PROZ	G	A	P22891	PROZ	13_113812962_G_A_P22891_PROZ
13	13_113813268_A_G	113813268	0	G	A	0.165	-0.782551	0.0406349	-2534.56	0.835042	1.1773e-75	P22891_PROZ	A	G	P22891	PROZ	13_113813268_A_G_P22891_PROZ
13	13_113813321_G_A	113813321	0	A	G	0.165	-0.782551	0.0406349	-2534.56	0.835042	1.1773e-75	P22891_PROZ	G	A	P22891	PROZ	13_113813321_G_A_P22891_PROZ
13	13_113813853_A_G	113813853	0	G	A	0.164	-0.783015	0.0406405	-2534.43	0.820847	1.0218e-75	P22891_PROZ	A	G	P22891	PROZ	13_113813853_A_G_P22891_PROZ
13	13_113814225_G_A	113814225	0	A	G	0.164	-0.783015	0.0406405	-2534.43	0.820847	1.0218e-75	P22891_PROZ	G	A	P22891	PROZ	13_113814225_G_A_P22891_PROZ
13	13_113815200_C_T	113815200	0	T	C	0.167	-0.796925	0.0403251	-2526.4	0.776997	3.15794e-79	P22891_PROZ	C	T	P22891	PROZ	13_113815200_C_T_P22891_PROZ
13	13_113817537_T_C	113817537	0	C	T	0.186	-0.709295	0.0386321	-2549	0.646634	1.87688e-69	P22891_PROZ	T	C	P22891	PROZ	13_113817537_T_C_P22891_PROZ
13	13_113818708_A_T	113818708	0	T	A	0.766	0.796003	0.0340113	-2463.55	0.595173	1.10092e-106	P22891_PROZ	A	T	P22891	PROZ	13_113818708_A_T_P22891_PROZ
13	13_113819009_T_A	113819009	0	A	T	0.232	-0.799973	0.0340436	-2461.83	0.591895	1.97003e-107	P22891_PROZ	T	A	P22891	PROZ	13_113819009_T_A_P22891_PROZ
13	13_113819513_G_A	113819513	0	A	G	0.205	-0.754742	0.0365256	-2511.63	0.601106	9.38627e-86	P22891_PROZ	G	A	P22891	PROZ	13_113819513_G_A_P22891_PROZ
13	13_113819921_T_A	113819921	0	A	T	0.794	0.748157	0.036508	-2514.42	0.651155	1.66508e-84	P22891_PROZ	T	A	P22891	PROZ	13_113819921_T_A_P22891_PROZ
13	13_113819948_G_A	113819948	0	A	G	0.204	-0.756058	0.0366994	-2512.59	0.660563	2.67737e-85	P22891_PROZ	G	A	P22891	PROZ	13_113819948_G_A_P22891_PROZ
13	13_113820136_C_T	113820136	0	T	C	0.322	0.605067	0.0321958	-2542.83	0.351386	2.0262e-72	P22891_PROZ	C	T	P22891	PROZ	13_113820136_C_T_P22891_PROZ
13	13_113821430_C_T	113821430	0	T	C	0.203	-0.734214	0.0369043	-2524.3	0.702737	3.55286e-80	P22891_PROZ	C	T	P22891	PROZ	13_113821430_C_T_P22891_PROZ
13	13_113821477_A_C	113821477	0	C	A	0.203	-0.734916	0.0368872	-2523.85	0.687896	2.22799e-80	P22891_PROZ	A	C	P22891	PROZ	13_113821477_A_C_P22891_PROZ
13	13_113821598_A_G	113821598	0	G	A	0.201	-0.743147	0.0370748	-2521.84	0.69412	2.99379e-81	P22891_PROZ	A	G	P22891	PROZ	13_113821598_A_G_P22891_PROZ
13	13_113821777_G_A	113821777	0	A	G	0.202	-0.73881	0.0369487	-2522.64	0.70116	6.74275e-81	P22891_PROZ	G	A	P22891	PROZ	13_113821777_G_A_P22891_PROZ
13	13_113821787_C_G	113821787	0	G	C	0.202	-0.73881	0.0369487	-2522.64	0.70116	6.74275e-81	P22891_PROZ	C	G	P22891	PROZ	13_113821787_C_G_P22891_PROZ
13	13_113822481_A_G	113822481	0	G	A	0.797	0.729303	0.0369398	-2526.83	0.679585	4.34981e-79	P22891_PROZ	A	G	P22891	PROZ	13_113822481_A_G_P22891_PROZ
13	13_113822530_C_T	113822530	0	T	C	0.201	-0.743147	0.0370748	-2521.84	0.69412	2.99379e-81	P22891_PROZ	C	T	P22891	PROZ	13_113822530_C_T_P22891_PROZ
13	13_113822950_G_C	113822950	0	C	G	0.202	-0.73881	0.0369487	-2522.64	0.70116	6.74275e-81	P22891_PROZ	G	C	P22891	PROZ	13_113822950_G_C_P22891_PROZ
13	13_113823186_G_T	113823186	0	T	G	0.201	-0.743147	0.0370748	-2521.84	0.69412	2.99379e-81	P22891_PROZ	G	T	P22891	PROZ	13_113823186_G_T_P22891_PROZ
13	13_113824090_C_G	113824090	0	G	C	0.201	-0.743147	0.0370748	-2521.84	0.69412	2.99379e-81	P22891_PROZ	C	G	P22891	PROZ	13_113824090_C_G_P22891_PROZ
13	13_113824266_T_C	113824266	0	C	T	0.797	0.729303	0.0369398	-2526.83	0.679585	4.34981e-79	P22891_PROZ	T	C	P22891	PROZ	13_113824266_T_C_P22891_PROZ
13	13_113824314_A_G	113824314	0	G	A	0.203	-0.734214	0.0369043	-2524.3	0.702737	3.55286e-80	P22891_PROZ	A	G	P22891	PROZ	13_113824314_A_G_P22891_PROZ
13	13_113825174_C_G	113825174	0	G	C	0.202	-0.739829	0.0370214	-2522.84	0.695004	8.19329e-81	P22891_PROZ	C	G	P22891	PROZ	13_113825174_C_G_P22891_PROZ
13	13_113825601_G_T	113825601	0	T	G	0.203	-0.735548	0.036896	-2523.63	0.70188	1.81758e-80	P22891_PROZ	G	T	P22891	PROZ	13_113825601_G_T_P22891_PROZ
13	13_113827075_G_A	113827075	0	A	G	0.203	-0.736588	0.0368945	-2523.12	0.725374	1.12386e-80	P22891_PROZ	G	A	P22891	PROZ	13_113827075_G_A_P22891_PROZ
13	13_113828412_C_T	113828412	0	T	C	0.797	0.731686	0.0369307	-2525.66	0.702611	1.38993e-79	P22891_PROZ	C	T	P22891	PROZ	13_113828412_C_T_P22891_PROZ
13	13_113829090_G_A	113829090	0	A	G	0.2	-0.734174	0.0372944	-2527.68	0.755192	1.11174e-78	P22891_PROZ	G	A	P22891	PROZ	13_113829090_G_A_P22891_PROZ
13	13_113829350_C_T	113829350	0	T	C	0.799	0.723149	0.0372841	-2532.44	0.720934	1.26781e-76	P22891_PROZ	C	T	P22891	PROZ	13_113829350_C_T_P22891_PROZ
13	13_113829873_T_C	113829873	0	C	T	0.2	-0.734174	0.0372944	-2527.68	0.755192	1.11174e-78	P22891_PROZ	T	C	P22891	PROZ	13_113829873_T_C_P22891_PROZ
13	13_113830181_C_T	113830181	0	T	C	0.198	-0.726599	0.0375713	-2533.34	0.732915	3.16872e-76	P22891_PROZ	C	T	P22891	PROZ	13_113830181_C_T_P22891_PROZ
13	13_113830459_C_T	113830459	0	T	C	0.798	0.71008	0.037092	-2536.46	0.758115	7.44984e-75	P22891_PROZ	C	T	P22891	PROZ	13_113830459_C_T_P22891_PROZ
13	13_113830694_T_C	113830694	0	C	T	0.2	-0.727714	0.0372623	-2530.24	0.74478	1.43578e-77	P22891_PROZ	T	C	P22891	PROZ	13_113830694_T_C_P22891_PROZ
13	13_113830718_G_C	113830718	0	C	G	0.201	-0.727663	0.0371683	-2529.44	0.76426	6.55365e-78	P22891_PROZ	G	C	P22891	PROZ	13_113830718_G_C_P22891_PROZ
13	13_113831552_A_G	113831552	0	G	A	0.203	-0.73693	0.0368889	-2522.91	0.739158	9.17244e-81	P22891_PROZ	A	G	P22891	PROZ	13_113831552_A_G_P22891_PROZ
13	13_113833221_A_G	113833221	0	G	A	0.203	-0.738228	0.0367982	-2521.53	0.722328	2.25921e-81	P22891_PROZ	A	G	P22891	PROZ	13_113833221_A_G_P22891_PROZ
13	13_113833499_G_A	113833499	0	A	G	0.796	0.740718	0.0367381	-2519.91	0.683046	4.23794e-82	P22891_PROZ	G	A	P22891	PROZ	13_113833499_G_A_P22891_PROZ
13	13_113836519_C_T	113836519	0	T	C	0.796	0.740718	0.0367381	-2519.91	0.683046	4.23794e-82	P22891_PROZ	C	T	P22891	PROZ	13_113836519_C_T_P22891_PROZ
13	13_113837871_C_A	113837871	0	A	C	0.796	0.740718	0.0367381	-2519.91	0.683046	4.23794e-82	P22891_PROZ	C	A	P22891	PROZ	13_113837871_C_A_P22891_PROZ
13	13_113838015_A_G	113838015	0	G	A	0.796	0.740718	0.0367381	-2519.91	0.683046	4.23794e-82	P22891_PROZ	A	G	P22891	PROZ	13_113838015_A_G_P22891_PROZ
13	13_113843427_G_A	113843427	0	A	G	0.202	-0.746592	0.0367901	-2517.73	0.674904	4.7491e-83	P22891_PROZ	G	A	P22891	PROZ	13_113843427_G_A_P22891_PROZ
13	13_113844454_C_G	113844454	0	G	C	0.065	-0.760429	0.0640408	-2636.01	0.793398	2.00975e-31	P22891_PROZ	C	G	P22891	PROZ	13_113844454_C_G_P22891_PROZ
13	13_113845059_T_C	113845059	0	C	T	0.796	0.735744	0.0367082	-2521.88	0.686619	3.06952e-81	P22891_PROZ	T	C	P22891	PROZ	13_113845059_T_C_P22891_PROZ
13	13_113846614_C_T	113846614	0	T	C	0.796	0.735744	0.0367082	-2521.88	0.686619	3.06952e-81	P22891_PROZ	C	T	P22891	PROZ	13_113846614_C_T_P22891_PROZ
13	13_113846989_G_C	113846989	0	C	G	0.266	0.35861	0.0360206	-2655.61	0.954727	8.49335e-23	P22891_PROZ	G	C	P22891	PROZ	13_113846989_G_C_P22891_PROZ
13	13_113848387_G_A	113848387	0	A	G	0.202	-0.746592	0.0367901	-2517.73	0.674904	4.7491e-83	P22891_PROZ	G	A	P22891	PROZ	13_113848387_G_A_P22891_PROZ
13	13_113849932_G_T	113849932	0	T	G	0.796	0.735744	0.0367082	-2521.88	0.686619	3.06952e-81	P22891_PROZ	G	T	P22891	PROZ	13_113849932_G_T_P22891_PROZ
13	13_113851633_A_G	113851633	0	G	A	0.203	-0.745331	0.0367982	-2518.36	0.688407	9.0751e-83	P22891_PROZ	A	G	P22891	PROZ	13_113851633_A_G_P22891_PROZ
13	13_113851874_T_C	113851874	0	C	T	0.22	-0.651935	0.0364362	-2556.16	0.696491	2.65081e-66	P22891_PROZ	T	C	P22891	PROZ	13_113851874_T_C_P22891_PROZ
13	13_113853035_A_G	113853035	0	G	A	0.312	0.589653	0.0327472	-2554.76	0.493666	4.59967e-67	P22891_PROZ	A	G	P22891	PROZ	13_113853035_A_G_P22891_PROZ
13	13_113853149_T_C	113853149	0	C	T	0.799	0.732867	0.0371066	-2526.68	0.700127	3.86072e-79	P22891_PROZ	T	C	P22891	PROZ	13_113853149_T_C_P22891_PROZ
13	13_113854715_C_T	113854715	0	T	C	0.778	0.644206	0.0363496	-2558.76	0.69057	3.58154e-65	P22891_PROZ	C	T	P22891	PROZ	13_113854715_C_T_P22891_PROZ
13	13_113858789_C_T	113858789	0	T	C	0.312	0.587135	0.032692	-2555.54	0.46441	9.43816e-67	P22891_PROZ	C	T	P22891	PROZ	13_113858789_C_T_P22891_PROZ
13	13_113859658_T_C	113859658	0	C	T	0.796	0.751652	0.0367676	-2515.19	0.701439	3.83797e-84	P22891_PROZ	T	C	P22891	PROZ	13_113859658_T_C_P22891_PROZ
13	13_113860121_G_A	113860121	0	A	G	0.205	-0.76266	0.0363996	-2506.65	0.656194	6.90443e-88	P22891_PROZ	G	A	P22891	PROZ	13_113860121_G_A_P22891_PROZ
13	13_113860900_G_A	113860900	0	A	G	0.177	0.324196	0.0416038	-2674.01	1.14611	1.07215e-14	P22891_PROZ	G	A	P22891	PROZ	13_113860900_G_A_P22891_PROZ
13	13_113861385_C_T	113861385	0	T	C	0.793	0.754344	0.036375	-2510.25	0.684798	2.65137e-86	P22891_PROZ	C	T	P22891	PROZ	13_113861385_C_T_P22891_PROZ
13	13_113861441_C_T	113861441	0	T	C	0.793	0.754344	0.036375	-2510.25	0.684798	2.65137e-86	P22891_PROZ	C	T	P22891	PROZ	13_113861441_C_T_P22891_PROZ
13	13_113861606_T_G	113861606	0	G	T	0.205	-0.76076	0.036429	-2507.83	0.650542	2.24292e-87	P22891_PROZ	T	G	P22891	PROZ	13_113861606_T_G_P22891_PROZ
13	13_113864837_G_A	113864837	0	A	G	0.25	-0.543019	0.035596	-2594.33	0.706886	1.15879e-49	P22891_PROZ	G	A	P22891	PROZ	13_113864837_G_A_P22891_PROZ
13	13_113867153_T_G	113867153	0	G	T	0.247	-0.527044	0.0359092	-2602.04	0.726443	2.75435e-46	P22891_PROZ	T	G	P22891	PROZ	13_113867153_T_G_P22891_PROZ
13	13_113869045_G_A	113869045	0	A	G	0.243	-0.517688	0.0362016	-2606.95	0.734387	3.8614e-44	P22891_PROZ	G	A	P22891	PROZ	13_113869045_G_A_P22891_PROZ
13	13_113869244_G_T	113869244	0	T	G	0.756	0.514799	0.0361596	-2607.77	0.73029	8.76712e-44	P22891_PROZ	G	T	P22891	PROZ	13_113869244_G_T_P22891_PROZ
13	13_113869410_G_A	113869410	0	A	G	0.243	-0.519491	0.0361935	-2606.26	0.737667	1.93887e-44	P22891_PROZ	G	A	P22891	PROZ	13_113869410_G_A_P22891_PROZ
13	13_113870510_G_A	113870510	0	A	G	0.244	-0.52018	0.0361361	-2605.71	0.749716	1.12345e-44	P22891_PROZ	G	A	P22891	PROZ	13_113870510_G_A_P22891_PROZ
13	13_113872712_T_C	113872712	0	C	T	0.244	-0.520684	0.0361272	-2605.48	0.746954	8.94346e-45	P22891_PROZ	T	C	P22891	PROZ	13_113872712_T_C_P22891_PROZ
13	13_113874814_C_T	113874814	0	T	C	0.243	-0.519491	0.0361935	-2606.26	0.737667	1.93887e-44	P22891_PROZ	C	T	P22891	PROZ	13_113874814_C_T_P22891_PROZ
13	13_113875062_G_A	113875062	0	A	G	0.243	-0.519491	0.0361935	-2606.26	0.737667	1.93887e-44	P22891_PROZ	G	A	P22891	PROZ	13_113875062_G_A_P22891_PROZ
13	13_113875080_C_T	113875080	0	T	C	0.262	0.554292	0.0358852	-2592.19	0.440384	8.41203e-51	P22891_PROZ	C	T	P22891	PROZ	13_113875080_C_T_P22891_PROZ
13	13_113877487_C_T	113877487	0	T	C	0.244	-0.520541	0.0361823	-2605.82	0.747035	1.2535e-44	P22891_PROZ	C	T	P22891	PROZ	13_113877487_C_T_P22891_PROZ
13	13_113878182_T_C	113878182	0	C	T	0.755	0.517631	0.0361436	-2606.66	0.745521	2.92532e-44	P22891_PROZ	T	C	P22891	PROZ	13_113878182_T_C_P22891_PROZ
13	13_113878263_T_A	113878263	0	A	T	0.244	-0.522294	0.036172	-2605.12	0.76354	6.31073e-45	P22891_PROZ	T	A	P22891	PROZ	13_113878263_T_A_P22891_PROZ
13	13_113878441_C_T	113878441	0	T	C	0.243	-0.520035	0.0361911	-2606.04	0.749753	1.57461e-44	P22891_PROZ	C	T	P22891	PROZ	13_113878441_C_T_P22891_PROZ
13	13_113878523_C_T	113878523	0	T	C	0.246	-0.515366	0.0361031	-2607.27	0.744141	5.35909e-44	P22891_PROZ	C	T	P22891	PROZ	13_113878523_C_T_P22891_PROZ
13	13_113878653_C_T	113878653	0	T	C	0.243	-0.520422	0.036188	-2605.88	0.755852	1.34775e-44	P22891_PROZ	C	T	P22891	PROZ	13_113878653_C_T_P22891_PROZ
13	13_113879357_T_C	113879357	0	C	T	0.244	-0.522294	0.036172	-2605.12	0.76354	6.31073e-45	P22891_PROZ	T	C	P22891	PROZ	13_113879357_T_C_P22891_PROZ
13	13_113879900_T_C	113879900	0	C	T	0.245	-0.522979	0.0361145	-2604.56	0.775782	3.64369e-45	P22891_PROZ	T	C	P22891	PROZ	13_113879900_T_C_P22891_PROZ
13	13_113879997_G_A	113879997	0	A	G	0.244	-0.522294	0.036172	-2605.12	0.76354	6.31073e-45	P22891_PROZ	G	A	P22891	PROZ	13_113879997_G_A_P22891_PROZ
13	13_113881185_T_C	113881185	0	C	T	0.244	-0.522294	0.036172	-2605.12	0.76354	6.31073e-45	P22891_PROZ	T	C	P22891	PROZ	13_113881185_T_C_P22891_PROZ
13	13_113881228_C_T	113881228	0	T	C	0.244	-0.522294	0.036172	-2605.12	0.76354	6.31073e-45	P22891_PROZ	C	T	P22891	PROZ	13_113881228_C_T_P22891_PROZ
13	13_113881752_G_C	113881752	0	C	G	0.244	-0.522294	0.036172	-2605.12	0.76354	6.31073e-45	P22891_PROZ	G	C	P22891	PROZ	13_113881752_G_C_P22891_PROZ
13	13_113881944_T_G	113881944	0	G	T	0.245	-0.522979	0.0361145	-2604.56	0.775782	3.64369e-45	P22891_PROZ	T	G	P22891	PROZ	13_113881944_T_G_P22891_PROZ
13	13_113882564_C_G	113882564	0	G	C	0.243	-0.520332	0.0362451	-2606.21	0.754379	1.86936e-44	P22891_PROZ	C	G	P22891	PROZ	13_113882564_C_G_P22891_PROZ
13	13_113883315_G_A	113883315	0	A	G	0.755	0.517461	0.0362064	-2607.04	0.752527	4.29182e-44	P22891_PROZ	G	A	P22891	PROZ	13_113883315_G_A_P22891_PROZ
13	13_113884301_T_C	113884301	0	C	T	0.238	-0.487722	0.0365447	-2618.91	0.765827	6.59986e-39	P22891_PROZ	T	C	P22891	PROZ	13_113884301_T_C_P22891_PROZ
13	13_113884754_A_C	113884754	0	C	A	0.244	-0.519477	0.0362478	-2606.53	0.751224	2.57719e-44	P22891_PROZ	A	C	P22891	PROZ	13_113884754_A_C_P22891_PROZ
13	13_113885187_T_C	113885187	0	C	T	0.232	-0.491078	0.0370488	-2620.08	0.70578	2.01049e-38	P22891_PROZ	T	C	P22891	PROZ	13_113885187_T_C_P22891_PROZ
13	13_113886152_G_A	113886152	0	A	G	0.243	-0.519732	0.0362529	-2606.46	0.757938	2.41396e-44	P22891_PROZ	G	A	P22891	PROZ	13_113886152_G_A_P22891_PROZ
13	13_113887173_C_G	113887173	0	G	C	0.753	0.511609	0.0361264	-2608.74	0.72936	2.31341e-43	P22891_PROZ	C	G	P22891	PROZ	13_113887173_C_G_P22891_PROZ
13	13_113888425_T_C	113888425	0	C	T	0.245	-0.513201	0.0361841	-2608.45	0.743371	1.75571e-43	P22891_PROZ	T	C	P22891	PROZ	13_113888425_T_C_P22891_PROZ
13	13_113888687_T_C	113888687	0	C	T	0.246	-0.513723	0.0361759	-2608.23	0.741086	1.39835e-43	P22891_PROZ	T	C	P22891	PROZ	13_113888687_T_C_P22891_PROZ
13	13_113889127_A_G	113889127	0	G	A	0.246	-0.513723	0.0361759	-2608.23	0.741086	1.39835e-43	P22891_PROZ	A	G	P22891	PROZ	13_113889127_A_G_P22891_PROZ
13	13_113889212_A_G	113889212	0	G	A	0.246	-0.513723	0.0361759	-2608.23	0.741086	1.39835e-43	P22891_PROZ	A	G	P22891	PROZ	13_113889212_A_G_P22891_PROZ
13	13_113889226_T_C	113889226	0	C	T	0.246	-0.513723	0.0361759	-2608.23	0.741086	1.39835e-43	P22891_PROZ	T	C	P22891	PROZ	13_113889226_T_C_P22891_PROZ
13	13_113889355_A_G	113889355	0	G	A	0.246	-0.512887	0.0361791	-2608.55	0.735658	1.91401e-43	P22891_PROZ	A	G	P22891	PROZ	13_113889355_A_G_P22891_PROZ
13	13_113889474_C_T	113889474	0	T	C	0.752	0.511942	0.036127	-2608.62	0.734272	2.06065e-43	P22891_PROZ	C	T	P22891	PROZ	13_113889474_C_T_P22891_PROZ
13	13_113889499_A_G	113889499	0	G	A	0.246	-0.513723	0.0361759	-2608.23	0.741086	1.39835e-43	P22891_PROZ	A	G	P22891	PROZ	13_113889499_A_G_P22891_PROZ
13	13_113890022_G_C	113890022	0	C	G	0.246	-0.511212	0.036195	-2609.21	0.744761	3.76271e-43	P22891_PROZ	G	C	P22891	PROZ	13_113890022_G_C_P22891_PROZ
13	13_113891075_G_A	113891075	0	A	G	0.753	0.510239	0.0361337	-2609.27	0.720583	3.90784e-43	P22891_PROZ	G	A	P22891	PROZ	13_113891075_G_A_P22891_PROZ
13	13_113891359_A_G	113891359	0	G	A	0.425	-0.197346	0.0329844	-2686.27	0.821113	2.61009e-09	P22891_PROZ	A	G	P22891	PROZ	13_113891359_A_G_P22891_PROZ
13	13_113891887_A_G	113891887	0	G	A	0.246	-0.513779	0.0361765	-2608.21	0.740928	1.37478e-43	P22891_PROZ	A	G	P22891	PROZ	13_113891887_A_G_P22891_PROZ
13	13_113893032_C_G	113893032	0	G	C	0.171	-0.384329	0.0428987	-2664.64	0.892397	7.61204e-19	P22891_PROZ	C	G	P22891	PROZ	13_113893032_C_G_P22891_PROZ
13	13_113893625_G_A	113893625	0	A	G	0.247	-0.514501	0.0361199	-2607.66	0.752714	7.96599e-44	P22891_PROZ	G	A	P22891	PROZ	13_113893625_G_A_P22891_PROZ
13	13_113893729_G_A	113893729	0	A	G	0.246	-0.513257	0.0361847	-2608.43	0.743197	1.72617e-43	P22891_PROZ	G	A	P22891	PROZ	13_113893729_G_A_P22891_PROZ
13	13_113894236_G_T	113894236	0	T	G	0.247	-0.514501	0.0361199	-2607.66	0.752714	7.96599e-44	P22891_PROZ	G	T	P22891	PROZ	13_113894236_G_T_P22891_PROZ
13	13_113894329_T_C	113894329	0	C	T	0.134	0.482351	0.0475615	-2654.24	0.561145	1.41569e-23	P22891_PROZ	T	C	P22891	PROZ	13_113894329_T_C_P22891_PROZ
13	13_113894564_G_T	113894564	0	T	G	0.246	-0.513779	0.0361765	-2608.21	0.740928	1.37478e-43	P22891_PROZ	G	T	P22891	PROZ	13_113894564_G_T_P22891_PROZ
13	13_113894750_C_A	113894750	0	A	C	0.246	-0.513587	0.036232	-2608.56	0.740976	1.94863e-43	P22891_PROZ	C	A	P22891	PROZ	13_113894750_C_A_P22891_PROZ
13	13_113894766_G_A	113894766	0	A	G	0.246	-0.513587	0.036232	-2608.56	0.740976	1.94863e-43	P22891_PROZ	G	A	P22891	PROZ	13_113894766_G_A_P22891_PROZ
13	13_113894821_C_T	113894821	0	T	C	0.245	-0.512982	0.0362361	-2608.79	0.742436	2.4672e-43	P22891_PROZ	C	T	P22891	PROZ	13_113894821_C_T_P22891_PROZ
13	13_113894846_C_T	113894846	0	T	C	0.245	-0.513062	0.0362401	-2608.78	0.743184	2.44663e-43	P22891_PROZ	C	T	P22891	PROZ	13_113894846_C_T_P22891_PROZ
13	13_113894908_A_G	113894908	0	G	A	0.246	-0.513176	0.0361807	-2608.44	0.742408	1.74083e-43	P22891_PROZ	A	G	P22891	PROZ	13_113894908_A_G_P22891_PROZ
13	13_113894911_A_G	113894911	0	G	A	0.246	-0.513893	0.0361238	-2607.89	0.754045	1.01031e-43	P22891_PROZ	A	G	P22891	PROZ	13_113894911_A_G_P22891_PROZ
13	13_113895443_C_G	113895443	0	G	C	0.246	-0.513779	0.0361765	-2608.21	0.740928	1.37478e-43	P22891_PROZ	C	G	P22891	PROZ	13_113895443_C_G_P22891_PROZ
13	13_113896156_A_G	113896156	0	G	A	0.245	-0.511868	0.0361923	-2608.96	0.747336	2.93998e-43	P22891_PROZ	A	G	P22891	PROZ	13_113896156_A_G_P22891_PROZ
13	13_113896402_A_C	113896402	0	C	A	0.245	-0.511868	0.0361923	-2608.96	0.747336	2.93998e-43	P22891_PROZ	A	C	P22891	PROZ	13_113896402_A_C_P22891_PROZ
13	13_113897320_C_T	113897320	0	T	C	0.245	-0.511868	0.0361923	-2608.96	0.747336	2.93998e-43	P22891_PROZ	C	T	P22891	PROZ	13_113897320_C_T_P22891_PROZ
13	13_113897648_G_A	113897648	0	A	G	0.245	-0.51135	0.0362007	-2609.18	0.74988	3.68557e-43	P22891_PROZ	G	A	P22891	PROZ	13_113897648_G_A_P22891_PROZ
13	13_113898064_A_C	113898064	0	C	A	0.245	-0.511868	0.0361923	-2608.96	0.747336	2.93998e-43	P22891_PROZ	A	C	P22891	PROZ	13_113898064_A_C_P22891_PROZ
13	13_113898329_T_C	113898329	0	C	T	0.245	-0.511868	0.0361923	-2608.96	0.747336	2.93998e-43	P22891_PROZ	T	C	P22891	PROZ	13_113898329_T_C_P22891_PROZ
13	13_113898385_T_C	113898385	0	C	T	0.245	-0.511868	0.0361923	-2608.96	0.747336	2.93998e-43	P22891_PROZ	T	C	P22891	PROZ	13_113898385_T_C_P22891_PROZ
13	13_113898418_C_T	113898418	0	T	C	0.246	-0.512582	0.0361351	-2608.41	0.758549	1.70899e-43	P22891_PROZ	C	T	P22891	PROZ	13_113898418_C_T_P22891_PROZ
13	13_113900197_G_A	113900197	0	A	G	0.754	0.512371	0.036187	-2608.76	0.74756	2.39349e-43	P22891_PROZ	G	A	P22891	PROZ	13_113900197_G_A_P22891_PROZ
13	13_113900557_C_T	113900557	0	T	C	0.245	-0.511868	0.0361923	-2608.96	0.747336	2.93998e-43	P22891_PROZ	C	T	P22891	PROZ	13_113900557_C_T_P22891_PROZ
13	13_113900782_C_T	113900782	0	T	C	0.753	0.508999	0.0361533	-2609.78	0.74468	6.69378e-43	P22891_PROZ	C	T	P22891	PROZ	13_113900782_C_T_P22891_PROZ
13	13_113901406_C_T	113901406	0	T	C	0.246	-0.511257	0.0361318	-2608.89	0.734551	2.69408e-43	P22891_PROZ	C	T	P22891	PROZ	13_113901406_C_T_P22891_PROZ
13	13_113902355_G_A	113902355	0	A	G	0.245	-0.511868	0.0361923	-2608.96	0.747336	2.93998e-43	P22891_PROZ	G	A	P22891	PROZ	13_113902355_G_A_P22891_PROZ
13	13_113903658_G_A	113903658	0	A	G	0.26	0.328796	0.0361888	-2663.53	0.939478	2.51272e-19	P22891_PROZ	G	A	P22891	PROZ	13_113903658_G_A_P22891_PROZ
13	13_113903745_T_C	113903745	0	C	T	0.245	-0.511868	0.0361923	-2608.96	0.747336	2.93998e-43	P22891_PROZ	T	C	P22891	PROZ	13_113903745_T_C_P22891_PROZ
13	13_113904636_T_C	113904636	0	C	T	0.245	-0.511868	0.0361923	-2608.96	0.747336	2.93998e-43	P22891_PROZ	T	C	P22891	PROZ	13_113904636_T_C_P22891_PROZ
13	13_113905308_G_T	113905308	0	T	G	0.245	-0.511868	0.0361923	-2608.96	0.747336	2.93998e-43	P22891_PROZ	G	T	P22891	PROZ	13_113905308_G_T_P22891_PROZ
13	13_113905812_C_G	113905812	0	G	C	0.245	-0.51135	0.0362007	-2609.18	0.74988	3.68557e-43	P22891_PROZ	C	G	P22891	PROZ	13_113905812_C_G_P22891_PROZ
13	13_113906097_A_G	113906097	0	G	A	0.245	-0.511812	0.0361917	-2608.98	0.747392	2.98973e-43	P22891_PROZ	A	G	P22891	PROZ	13_113906097_A_G_P22891_PROZ
13	13_113906308_C_T	113906308	0	T	C	0.245	-0.511812	0.0361917	-2608.98	0.747392	2.98973e-43	P22891_PROZ	C	T	P22891	PROZ	13_113906308_C_T_P22891_PROZ
13	13_113906497_T_C	113906497	0	C	T	0.245	-0.511812	0.0361917	-2608.98	0.747392	2.98973e-43	P22891_PROZ	T	C	P22891	PROZ	13_113906497_T_C_P22891_PROZ
13	13_113907391_A_G	113907391	0	G	A	0.246	-0.512522	0.0361344	-2608.43	0.758695	1.73931e-43	P22891_PROZ	A	G	P22891	PROZ	13_113907391_A_G_P22891_PROZ
13	13_113907644_G_A	113907644	0	A	G	0.246	-0.512522	0.0361344	-2608.43	0.758695	1.73931e-43	P22891_PROZ	G	A	P22891	PROZ	13_113907644_G_A_P22891_PROZ
13	13_113908240_G_C	113908240	0	C	G	0.245	-0.511295	0.0362001	-2609.2	0.749952	3.74785e-43	P22891_PROZ	G	C	P22891	PROZ	13_113908240_G_C_P22891_PROZ
13	13_113908294_T_A	113908294	0	A	T	0.246	-0.512522	0.0361344	-2608.43	0.758695	1.73931e-43	P22891_PROZ	T	A	P22891	PROZ	13_113908294_T_A_P22891_PROZ
13	13_113908478_G_A	113908478	0	A	G	0.246	-0.512522	0.0361344	-2608.43	0.758695	1.73931e-43	P22891_PROZ	G	A	P22891	PROZ	13_113908478_G_A_P22891_PROZ
13	13_113908826_A_G	113908826	0	G	A	0.246	-0.512522	0.0361344	-2608.43	0.758695	1.73931e-43	P22891_PROZ	A	G	P22891	PROZ	13_113908826_A_G_P22891_PROZ
13	13_113909339_A_G	113909339	0	G	A	0.245	-0.511295	0.0362001	-2609.2	0.749952	3.74785e-43	P22891_PROZ	A	G	P22891	PROZ	13_113909339_A_G_P22891_PROZ
13	13_113909822_A_G	113909822	0	G	A	0.245	-0.513354	0.0361808	-2608.37	0.752525	1.63455e-43	P22891_PROZ	A	G	P22891	PROZ	13_113909822_A_G_P22891_PROZ
13	13_113910611_A_G	113910611	0	G	A	0.754	0.508437	0.0361578	-2610	0.74452	8.35518e-43	P22891_PROZ	A	G	P22891	PROZ	13_113910611_A_G_P22891_PROZ
13	13_113910926_A_G	113910926	0	G	A	0.252	-0.481737	0.0358548	-2617.82	0.748451	2.18357e-39	P22891_PROZ	A	G	P22891	PROZ	13_113910926_A_G_P22891_PROZ
13	13_113911532_C_G	113911532	0	G	C	0.253	-0.481766	0.0358025	-2617.57	0.755733	1.6972e-39	P22891_PROZ	C	G	P22891	PROZ	13_113911532_C_G_P22891_PROZ
13	13_113915303_G_A	113915303	0	A	G	0.168	-0.362053	0.043111	-2669.33	0.882052	8.73296e-17	P22891_PROZ	G	A	P22891	PROZ	13_113915303_G_A_P22891_PROZ
13	13_113915485_G_A	113915485	0	A	G	0.168	-0.362053	0.043111	-2669.33	0.882052	8.73296e-17	P22891_PROZ	G	A	P22891	PROZ	13_113915485_G_A_P22891_PROZ
13	13_113922447_A_G	113922447	0	G	A	0.292	0.258814	0.0359802	-2678.6	0.694744	9.05425e-13	P22891_PROZ	A	G	P22891	PROZ	13_113922447_A_G_P22891_PROZ
13	13_113927485_A_G	113927485	0	G	A	0.08	-0.386021	0.0592774	-2682.96	0.93993	9.45285e-11	P22891_PROZ	A	G	P22891	PROZ	13_113927485_A_G_P22891_PROZ
13	13_113930853_C_T	113930853	0	T	C	0.172	-0.302024	0.0432405	-2679.86	0.899434	3.9285e-12	P22891_PROZ	C	T	P22891	PROZ	13_113930853_C_T_P22891_PROZ
13	13_113933540_C_T	113933540	0	T	C	0.095	0.386148	0.0547984	-2679.5	0.803868	2.55049e-12	P22891_PROZ	C	T	P22891	PROZ	13_113933540_C_T_P22891_PROZ
13	13_113944627_C_T	113944627	0	T	C	0.172	-0.282633	0.0430717	-2682.66	0.895212	6.82576e-11	P22891_PROZ	C	T	P22891	PROZ	13_113944627_C_T_P22891_PROZ
13	13_113949751_G_A	113949751	0	A	G	0.26	-0.404176	0.0363889	-2644.26	0.780632	8.11363e-28	P22891_PROZ	G	A	P22891	PROZ	13_113949751_G_A_P22891_PROZ
13	13_113967851_G_C	113967851	0	C	G	0.294	-0.322793	0.0352809	-2663.04	0.820592	1.43161e-19	P22891_PROZ	G	C	P22891	PROZ	13_113967851_G_C_P22891_PROZ
13	13_113975290_G_A	113975290	0	A	G	0.29	-0.378674	0.0352497	-2648.14	0.664478	3.54715e-26	P22891_PROZ	G	A	P22891	PROZ	13_113975290_G_A_P22891_PROZ
13	13_113979880_G_A	113979880	0	A	G	0.125	0.426943	0.048493	-2665.91	1.0428	2.8963e-18	P22891_PROZ	G	A	P22891	PROZ	13_113979880_G_A_P22891_PROZ
13	13_113989173_G_A	113989173	0	A	G	0.236	-0.302415	0.0375447	-2672.03	0.92267	1.38919e-15	P22891_PROZ	G	A	P22891	PROZ	13_113989173_G_A_P22891_PROZ
13	13_113993521_A_G	113993521	0	G	A	0.371	-0.240621	0.0331953	-2678.09	0.813523	6.08937e-13	P22891_PROZ	A	G	P22891	PROZ	13_113993521_A_G_P22891_PROZ
17	17_40598606_C_T	40598606	0	T	C	0.184	-0.304017	0.042071	-2666.31	0.18593	7.1491e-13	P54802_NAGLU	C	T	P54802	NAGLU	17_40598606_C_T_P54802_NAGLU
17	17_40605099_A_G	40605099	0	G	A	0.183	-0.304616	0.0420923	-2666.23	0.186221	6.62813e-13	P54802_NAGLU	A	G	P54802	NAGLU	17_40605099_A_G_P54802_NAGLU
17	17_40649360_G_T	40649360	0	T	G	0.211	-0.347378	0.0399584	-2655.01	0.185133	7.43852e-18	P54802_NAGLU	G	T	P54802	NAGLU	17_40649360_G_T_P54802_NAGLU
17	17_40654524_A_G	40654524	0	G	A	0.183	-0.315463	0.0421432	-2664.45	0.18934	1.08305e-13	P54802_NAGLU	A	G	P54802	NAGLU	17_40654524_A_G_P54802_NAGLU
17	17_40670230_C_G	40670230	0	G	C	0.211	-0.343972	0.0400483	-2655.88	0.177779	1.79471e-17	P54802_NAGLU	C	G	P54802	NAGLU	17_40670230_C_G_P54802_NAGLU
17	17_40679398_G_A	40679398	0	A	G	0.216	-0.350248	0.0396377	-2653.85	0.142346	2.20057e-18	P54802_NAGLU	G	A	P54802	NAGLU	17_40679398_G_A_P54802_NAGLU
17	17_40693344_C_T	40693344	0	T	C	0.948	-0.839894	0.0709231	-2624.37	0.313547	2.86247e-31	P54802_NAGLU	C	T	P54802	NAGLU	17_40693344_C_T_P54802_NAGLU
17	17_40696233_C_G	40696233	0	G	C	0.947	-0.885394	0.0698786	-2614.99	0.37581	2.20955e-35	P54802_NAGLU	C	G	P54802	NAGLU	17_40696233_C_G_P54802_NAGLU
17	17_40696750_G_A	40696750	0	A	G	0.947	-0.885394	0.0698786	-2614.99	0.37581	2.20955e-35	P54802_NAGLU	G	A	P54802	NAGLU	17_40696750_G_A_P54802_NAGLU
17	17_40696915_C_T	40696915	0	T	C	0.271	-0.255284	0.0363864	-2667.76	0.191942	3.16221e-12	P54802_NAGLU	C	T	P54802	NAGLU	17_40696915_C_T_P54802_NAGLU
17	17_40697056_C_T	40697056	0	T	C	0.946	-0.869272	0.0695118	-2616.9	0.363481	1.52283e-34	P54802_NAGLU	C	T	P54802	NAGLU	17_40697056_C_T_P54802_NAGLU
17	17_40698075_A_G	40698075	0	G	A	0.242	-0.2284	0.0376922	-2673.87	0.203289	1.64044e-09	P54802_NAGLU	A	G	P54802	NAGLU	17_40698075_A_G_P54802_NAGLU
17	17_40698246_A_G	40698246	0	G	A	0.947	-0.885394	0.0698786	-2614.99	0.37581	2.20955e-35	P54802_NAGLU	A	G	P54802	NAGLU	17_40698246_A_G_P54802_NAGLU
17	17_40698530_G_A	40698530	0	A	G	0.947	-0.885394	0.0698786	-2614.99	0.37581	2.20955e-35	P54802_NAGLU	G	A	P54802	NAGLU	17_40698530_G_A_P54802_NAGLU
17	17_40699291_G_A	40699291	0	A	G	0.947	-0.885394	0.0698786	-2614.99	0.37581	2.20955e-35	P54802_NAGLU	G	A	P54802	NAGLU	17_40699291_G_A_P54802_NAGLU
17	17_40699332_T_C	40699332	0	C	T	0.947	-0.885394	0.0698786	-2614.99	0.37581	2.20955e-35	P54802_NAGLU	T	C	P54802	NAGLU	17_40699332_T_C_P54802_NAGLU
17	17_40700448_C_G	40700448	0	G	C	0.947	-0.885394	0.0698786	-2614.99	0.37581	2.20955e-35	P54802_NAGLU	C	G	P54802	NAGLU	17_40700448_C_G_P54802_NAGLU
17	17_40701379_C_T	40701379	0	T	C	0.947	-0.885394	0.0698786	-2614.99	0.37581	2.20955e-35	P54802_NAGLU	C	T	P54802	NAGLU	17_40701379_C_T_P54802_NAGLU
17	17_40701507_A_G	40701507	0	G	A	0.947	-0.885394	0.0698786	-2614.99	0.37581	2.20955e-35	P54802_NAGLU	A	G	P54802	NAGLU	17_40701507_A_G_P54802_NAGLU
17	17_40701737_C_G	40701737	0	G	C	0.946	-0.879739	0.0696011	-2615.35	0.38912	3.17056e-35	P54802_NAGLU	C	G	P54802	NAGLU	17_40701737_C_G_P54802_NAGLU
17	17_40703144_C_T	40703144	0	T	C	0.947	-0.885394	0.0698786	-2614.99	0.37581	2.20955e-35	P54802_NAGLU	C	T	P54802	NAGLU	17_40703144_C_T_P54802_NAGLU
17	17_40704008_C_G	40704008	0	G	C	0.574	-0.270017	0.0324771	-2658.13	0.170458	1.73638e-16	P54802_NAGLU	C	G	P54802	NAGLU	17_40704008_C_G_P54802_NAGLU
17	17_40704185_C_T	40704185	0	T	C	0.574	-0.270017	0.0324771	-2658.13	0.170458	1.73638e-16	P54802_NAGLU	C	T	P54802	NAGLU	17_40704185_C_T_P54802_NAGLU
17	17_40705100_C_T	40705100	0	T	C	0.574	-0.270017	0.0324771	-2658.13	0.170458	1.73638e-16	P54802_NAGLU	C	T	P54802	NAGLU	17_40705100_C_T_P54802_NAGLU
17	17_40705715_G_A	40705715	0	A	G	0.574	-0.270017	0.0324771	-2658.13	0.170458	1.73638e-16	P54802_NAGLU	G	A	P54802	NAGLU	17_40705715_G_A_P54802_NAGLU
17	17_40705724_T_G	40705724	0	G	T	0.574	-0.270017	0.0324771	-2658.13	0.170458	1.73638e-16	P54802_NAGLU	T	G	P54802	NAGLU	17_40705724_T_G_P54802_NAGLU
17	17_40706273_C_A	40706273	0	A	C	0.276	-0.265791	0.0360244	-2665.24	0.176058	2.38548e-13	P54802_NAGLU	C	A	P54802	NAGLU	17_40706273_C_A_P54802_NAGLU
17	17_40706906_G_A	40706906	0	A	G	0.574	-0.270073	0.0324918	-2658.14	0.175334	1.76523e-16	P54802_NAGLU	G	A	P54802	NAGLU	17_40706906_G_A_P54802_NAGLU
17	17_40707444_A_C	40707444	0	C	A	0.574	-0.270017	0.0324771	-2658.13	0.170458	1.73638e-16	P54802_NAGLU	A	C	P54802	NAGLU	17_40707444_A_C_P54802_NAGLU
17	17_40710438_C_G	40710438	0	G	C	0.574	-0.270017	0.0324771	-2658.13	0.170458	1.73638e-16	P54802_NAGLU	C	G	P54802	NAGLU	17_40710438_C_G_P54802_NAGLU
17	17_40710892_T_C	40710892	0	C	T	0.948	-0.873524	0.0710431	-2619.29	0.311823	1.71525e-33	P54802_NAGLU	T	C	P54802	NAGLU	17_40710892_T_C_P54802_NAGLU
17	17_40711808_C_T	40711808	0	T	C	0.573	-0.268022	0.0324663	-2658.59	0.172982	2.79445e-16	P54802_NAGLU	C	T	P54802	NAGLU	17_40711808_C_T_P54802_NAGLU
17	17_40712417_G_C	40712417	0	C	G	0.947	-0.885394	0.0698786	-2614.99	0.37581	2.20955e-35	P54802_NAGLU	G	C	P54802	NAGLU	17_40712417_G_C_P54802_NAGLU
17	17_40712811_T_A	40712811	0	A	T	0.947	-0.885394	0.0698786	-2614.99	0.37581	2.20955e-35	P54802_NAGLU	T	A	P54802	NAGLU	17_40712811_T_A_P54802_NAGLU
17	17_40714014_C_A	40714014	0	A	C	0.574	-0.269595	0.0324916	-2658.26	0.1737	1.98861e-16	P54802_NAGLU	C	A	P54802	NAGLU	17_40714014_C_A_P54802_NAGLU
17	17_40714804_C_A	40714804	0	A	C	0.572	-0.266541	0.0325004	-2659.03	0.170375	4.3269e-16	P54802_NAGLU	C	A	P54802	NAGLU	17_40714804_C_A_P54802_NAGLU
17	17_40715570_G_T	40715570	0	T	G	0.573	-0.267911	0.0324465	-2658.58	0.174562	2.75858e-16	P54802_NAGLU	G	T	P54802	NAGLU	17_40715570_G_T_P54802_NAGLU
17	17_40716235_C_T	40716235	0	T	C	0.272	-0.275633	0.0362637	-2663.61	0.186405	4.58899e-14	P54802_NAGLU	C	T	P54802	NAGLU	17_40716235_C_T_P54802_NAGLU
17	17_40716520_A_G	40716520	0	G	A	0.573	-0.267911	0.0324465	-2658.58	0.174562	2.75858e-16	P54802_NAGLU	A	G	P54802	NAGLU	17_40716520_A_G_P54802_NAGLU
17	17_40720605_G_A	40720605	0	A	G	0.574	-0.269772	0.0324887	-2658.21	0.168622	1.89115e-16	P54802_NAGLU	G	A	P54802	NAGLU	17_40720605_G_A_P54802_NAGLU
17	17_40720632_G_A	40720632	0	A	G	0.276	-0.265791	0.0360244	-2665.24	0.176058	2.38548e-13	P54802_NAGLU	G	A	P54802	NAGLU	17_40720632_G_A_P54802_NAGLU
17	17_40721042_C_T	40721042	0	T	C	0.243	-0.227823	0.0376919	-2673.96	0.204995	1.80025e-09	P54802_NAGLU	C	T	P54802	NAGLU	17_40721042_C_T_P54802_NAGLU
17	17_40721360_C_A	40721360	0	A	C	0.574	-0.269473	0.0324712	-2658.26	0.162005	1.96544e-16	P54802_NAGLU	C	A	P54802	NAGLU	17_40721360_C_A_P54802_NAGLU
17	17_40722029_A_G	40722029	0	G	A	0.276	-0.265791	0.0360244	-2665.24	0.176058	2.38548e-13	P54802_NAGLU	A	G	P54802	NAGLU	17_40722029_A_G_P54802_NAGLU
17	17_40725656_G_C	40725656	0	C	G	0.574	-0.269473	0.0324712	-2658.26	0.162005	1.96544e-16	P54802_NAGLU	G	C	P54802	NAGLU	17_40725656_G_C_P54802_NAGLU
17	17_40725799_C_T	40725799	0	T	C	0.574	-0.269473	0.0324712	-2658.26	0.162005	1.96544e-16	P54802_NAGLU	C	T	P54802	NAGLU	17_40725799_C_T_P54802_NAGLU
17	17_40727427_C_G	40727427	0	G	C	0.574	-0.268051	0.0324848	-2658.64	0.160535	2.88194e-16	P54802_NAGLU	C	G	P54802	NAGLU	17_40727427_C_G_P54802_NAGLU
17	17_40728229_C_T	40728229	0	T	C	0.574	-0.268542	0.0325282	-2658.6	0.164917	2.78852e-16	P54802_NAGLU	C	T	P54802	NAGLU	17_40728229_C_T_P54802_NAGLU
17	17_40730825_G_A	40730825	0	A	G	0.574	-0.268051	0.0324848	-2658.64	0.160535	2.88194e-16	P54802_NAGLU	G	A	P54802	NAGLU	17_40730825_G_A_P54802_NAGLU
17	17_40730853_G_A	40730853	0	A	G	0.948	-0.881757	0.0709717	-2617.82	0.297485	3.91037e-34	P54802_NAGLU	G	A	P54802	NAGLU	17_40730853_G_A_P54802_NAGLU
17	17_40730865_A_G	40730865	0	G	A	0.947	-0.896261	0.0699266	-2613.25	0.337212	3.90514e-36	P54802_NAGLU	A	G	P54802	NAGLU	17_40730865_A_G_P54802_NAGLU
17	17_40731411_G_C	40731411	0	C	G	0.27	-0.256123	0.0364808	-2667.73	0.186715	3.05738e-12	P54802_NAGLU	G	C	P54802	NAGLU	17_40731411_G_C_P54802_NAGLU
17	17_40731597_T_A	40731597	0	A	T	0.276	-0.26387	0.0360269	-2665.63	0.171567	3.52905e-13	P54802_NAGLU	T	A	P54802	NAGLU	17_40731597_T_A_P54802_NAGLU
17	17_40735469_T_G	40735469	0	G	T	0.574	-0.268542	0.0325282	-2658.6	0.164917	2.78852e-16	P54802_NAGLU	T	G	P54802	NAGLU	17_40735469_T_G_P54802_NAGLU
17	17_40735641_C_T	40735641	0	T	C	0.275	-0.265293	0.0360675	-2665.41	0.168454	2.81313e-13	P54802_NAGLU	C	T	P54802	NAGLU	17_40735641_C_T_P54802_NAGLU
17	17_40737043_G_C	40737043	0	C	G	0.574	-0.268542	0.0325282	-2658.6	0.164917	2.78852e-16	P54802_NAGLU	G	C	P54802	NAGLU	17_40737043_G_C_P54802_NAGLU
17	17_40740277_G_T	40740277	0	T	G	0.574	-0.268542	0.0325282	-2658.6	0.164917	2.78852e-16	P54802_NAGLU	G	T	P54802	NAGLU	17_40740277_G_T_P54802_NAGLU
17	17_40741013_T_C	40741013	0	C	T	0.275	-0.265293	0.0360675	-2665.41	0.168454	2.81313e-13	P54802_NAGLU	T	C	P54802	NAGLU	17_40741013_T_C_P54802_NAGLU
17	17_40742454_C_G	40742454	0	G	C	0.574	-0.266964	0.0325026	-2658.93	0.164357	3.91415e-16	P54802_NAGLU	C	G	P54802	NAGLU	17_40742454_C_G_P54802_NAGLU
17	17_40742683_C_T	40742683	0	T	C	0.574	-0.268051	0.0324848	-2658.64	0.160535	2.88194e-16	P54802_NAGLU	C	T	P54802	NAGLU	17_40742683_C_T_P54802_NAGLU
17	17_40744438_T_A	40744438	0	A	T	0.948	-0.878795	0.0708258	-2618.01	0.312042	4.71781e-34	P54802_NAGLU	T	A	P54802	NAGLU	17_40744438_T_A_P54802_NAGLU
17	17_40746395_G_A	40746395	0	A	G	0.574	-0.268051	0.0324848	-2658.64	0.160535	2.88194e-16	P54802_NAGLU	G	A	P54802	NAGLU	17_40746395_G_A_P54802_NAGLU
17	17_40748737_G_C	40748737	0	C	G	0.574	-0.268051	0.0324848	-2658.64	0.160535	2.88194e-16	P54802_NAGLU	G	C	P54802	NAGLU	17_40748737_G_C_P54802_NAGLU
17	17_40749145_A_G	40749145	0	G	A	0.947	-0.893391	0.0697881	-2613.44	0.351826	4.70383e-36	P54802_NAGLU	A	G	P54802	NAGLU	17_40749145_A_G_P54802_NAGLU
17	17_40749466_A_G	40749466	0	G	A	0.159	-0.270662	0.0449334	-2674.07	0.231523	2.04174e-09	P54802_NAGLU	A	G	P54802	NAGLU	17_40749466_A_G_P54802_NAGLU
17	17_40750099_A_G	40750099	0	G	A	0.574	-0.268051	0.0324848	-2658.64	0.160535	2.88194e-16	P54802_NAGLU	A	G	P54802	NAGLU	17_40750099_A_G_P54802_NAGLU
17	17_40751362_T_C	40751362	0	C	T	0.574	-0.268051	0.0324848	-2658.64	0.160535	2.88194e-16	P54802_NAGLU	T	C	P54802	NAGLU	17_40751362_T_C_P54802_NAGLU
17	17_40752166_C_T	40752166	0	T	C	0.574	-0.268542	0.0325282	-2658.6	0.164917	2.78852e-16	P54802_NAGLU	C	T	P54802	NAGLU	17_40752166_C_T_P54802_NAGLU
17	17_40753332_T_C	40753332	0	C	T	0.574	-0.268051	0.0324848	-2658.64	0.160535	2.88194e-16	P54802_NAGLU	T	C	P54802	NAGLU	17_40753332_T_C_P54802_NAGLU
17	17_40755811_C_T	40755811	0	T	C	0.574	-0.268051	0.0324848	-2658.64	0.160535	2.88194e-16	P54802_NAGLU	C	T	P54802	NAGLU	17_40755811_C_T_P54802_NAGLU
17	17_40757564_A_C	40757564	0	C	A	0.574	-0.268051	0.0324848	-2658.64	0.160535	2.88194e-16	P54802_NAGLU	A	C	P54802	NAGLU	17_40757564_A_C_P54802_NAGLU
17	17_40757736_G_C	40757736	0	C	G	0.947	-0.893391	0.0697881	-2613.44	0.351826	4.70383e-36	P54802_NAGLU	G	C	P54802	NAGLU	17_40757736_G_C_P54802_NAGLU
17	17_40757839_T_C	40757839	0	C	T	0.947	-0.893391	0.0697881	-2613.44	0.351826	4.70383e-36	P54802_NAGLU	T	C	P54802	NAGLU	17_40757839_T_C_P54802_NAGLU
17	17_40759448_G_A	40759448	0	A	G	0.275	-0.265293	0.0360675	-2665.41	0.168454	2.81313e-13	P54802_NAGLU	G	A	P54802	NAGLU	17_40759448_G_A_P54802_NAGLU
17	17_40760129_A_T	40760129	0	T	A	0.574	-0.268542	0.0325282	-2658.6	0.164917	2.78852e-16	P54802_NAGLU	A	T	P54802	NAGLU	17_40760129_A_T_P54802_NAGLU
17	17_40760875_G_A	40760875	0	A	G	0.574	-0.268051	0.0324848	-2658.64	0.160535	2.88194e-16	P54802_NAGLU	G	A	P54802	NAGLU	17_40760875_G_A_P54802_NAGLU
17	17_40761628_A_G	40761628	0	G	A	0.948	-0.878795	0.0708258	-2618.01	0.312042	4.71781e-34	P54802_NAGLU	A	G	P54802	NAGLU	17_40761628_A_G_P54802_NAGLU
17	17_40763386_A_C	40763386	0	C	A	0.574	-0.268051	0.0324848	-2658.64	0.160535	2.88194e-16	P54802_NAGLU	A	C	P54802	NAGLU	17_40763386_A_C_P54802_NAGLU
17	17_40766546_C_G	40766546	0	G	C	0.574	-0.268542	0.0325282	-2658.6	0.164917	2.78852e-16	P54802_NAGLU	C	G	P54802	NAGLU	17_40766546_C_G_P54802_NAGLU
17	17_40767688_C_T	40767688	0	T	C	0.574	-0.268051	0.0324848	-2658.64	0.160535	2.88194e-16	P54802_NAGLU	C	T	P54802	NAGLU	17_40767688_C_T_P54802_NAGLU
17	17_40767786_G_A	40767786	0	A	G	0.947	-0.893391	0.0697881	-2613.44	0.351826	4.70383e-36	P54802_NAGLU	G	A	P54802	NAGLU	17_40767786_G_A_P54802_NAGLU
17	17_40768629_C_T	40768629	0	T	C	0.275	-0.266622	0.0360594	-2665.13	0.168266	2.12381e-13	P54802_NAGLU	C	T	P54802	NAGLU	17_40768629_C_T_P54802_NAGLU
17	17_40768804_T_C	40768804	0	C	T	0.948	-0.878795	0.0708258	-2618.01	0.312042	4.71781e-34	P54802_NAGLU	T	C	P54802	NAGLU	17_40768804_T_C_P54802_NAGLU
17	17_40769225_A_G	40769225	0	G	A	0.574	-0.268051	0.0324848	-2658.64	0.160535	2.88194e-16	P54802_NAGLU	A	G	P54802	NAGLU	17_40769225_A_G_P54802_NAGLU
17	17_40769326_C_T	40769326	0	T	C	0.574	-0.268051	0.0324848	-2658.64	0.160535	2.88194e-16	P54802_NAGLU	C	T	P54802	NAGLU	17_40769326_C_T_P54802_NAGLU
17	17_40771994_C_T	40771994	0	T	C	0.572	-0.262274	0.0324298	-2659.94	0.153329	1.07275e-15	P54802_NAGLU	C	T	P54802	NAGLU	17_40771994_C_T_P54802_NAGLU
17	17_40772288_T_C	40772288	0	C	T	0.275	-0.266622	0.0360594	-2665.13	0.168266	2.12381e-13	P54802_NAGLU	T	C	P54802	NAGLU	17_40772288_T_C_P54802_NAGLU
17	17_40772397_A_G	40772397	0	G	A	0.574	-0.268051	0.0324848	-2658.64	0.160535	2.88194e-16	P54802_NAGLU	A	G	P54802	NAGLU	17_40772397_A_G_P54802_NAGLU
17	17_40772475_A_G	40772475	0	G	A	0.947	-0.893391	0.0697881	-2613.44	0.351826	4.70383e-36	P54802_NAGLU	A	G	P54802	NAGLU	17_40772475_A_G_P54802_NAGLU
17	17_40772870_G_A	40772870	0	A	G	0.574	-0.268051	0.0324848	-2658.64	0.160535	2.88194e-16	P54802_NAGLU	G	A	P54802	NAGLU	17_40772870_G_A_P54802_NAGLU
17	17_40773348_A_G	40773348	0	G	A	0.948	-0.878795	0.0708258	-2618.01	0.312042	4.71781e-34	P54802_NAGLU	A	G	P54802	NAGLU	17_40773348_A_G_P54802_NAGLU
17	17_40775026_A_T	40775026	0	T	A	0.574	-0.268051	0.0324848	-2658.64	0.160535	2.88194e-16	P54802_NAGLU	A	T	P54802	NAGLU	17_40775026_A_T_P54802_NAGLU
17	17_40775433_G_A	40775433	0	A	G	0.574	-0.268051	0.0324848	-2658.64	0.160535	2.88194e-16	P54802_NAGLU	G	A	P54802	NAGLU	17_40775433_G_A_P54802_NAGLU
17	17_40777072_A_G	40777072	0	G	A	0.574	-0.268051	0.0324848	-2658.64	0.160535	2.88194e-16	P54802_NAGLU	A	G	P54802	NAGLU	17_40777072_A_G_P54802_NAGLU
17	17_40777251_C_T	40777251	0	T	C	0.574	-0.268542	0.0325282	-2658.6	0.164917	2.78852e-16	P54802_NAGLU	C	T	P54802	NAGLU	17_40777251_C_T_P54802_NAGLU
17	17_40778768_G_A	40778768	0	A	G	0.574	-0.268051	0.0324848	-2658.64	0.160535	2.88194e-16	P54802_NAGLU	G	A	P54802	NAGLU	17_40778768_G_A_P54802_NAGLU
17	17_40778888_G_A	40778888	0	A	G	0.574	-0.268051	0.0324848	-2658.64	0.160535	2.88194e-16	P54802_NAGLU	G	A	P54802	NAGLU	17_40778888_G_A_P54802_NAGLU
17	17_40779867_A_G	40779867	0	G	A	0.574	-0.268542	0.0325282	-2658.6	0.164917	2.78852e-16	P54802_NAGLU	A	G	P54802	NAGLU	17_40779867_A_G_P54802_NAGLU
17	17_40780847_C_T	40780847	0	T	C	0.275	-0.266622	0.0360594	-2665.13	0.168266	2.12381e-13	P54802_NAGLU	C	T	P54802	NAGLU	17_40780847_C_T_P54802_NAGLU
17	17_40781561_G_T	40781561	0	T	G	0.27	-0.259624	0.036515	-2667.12	0.187677	1.63359e-12	P54802_NAGLU	G	T	P54802	NAGLU	17_40781561_G_T_P54802_NAGLU
17	17_40782447_G_A	40782447	0	A	G	0.574	-0.268051	0.0324848	-2658.64	0.160535	2.88194e-16	P54802_NAGLU	G	A	P54802	NAGLU	17_40782447_G_A_P54802_NAGLU
17	17_40784194_G_A	40784194	0	A	G	0.574	-0.268542	0.0325282	-2658.6	0.164917	2.78852e-16	P54802_NAGLU	G	A	P54802	NAGLU	17_40784194_G_A_P54802_NAGLU
17	17_40785566_A_C	40785566	0	C	A	0.948	-0.878795	0.0708258	-2618.01	0.312042	4.71781e-34	P54802_NAGLU	A	C	P54802	NAGLU	17_40785566_A_C_P54802_NAGLU
17	17_40786248_C_T	40786248	0	T	C	0.574	-0.268051	0.0324848	-2658.64	0.160535	2.88194e-16	P54802_NAGLU	C	T	P54802	NAGLU	17_40786248_C_T_P54802_NAGLU
17	17_40787608_G_T	40787608	0	T	G	0.947	-0.893391	0.0697881	-2613.44	0.351826	4.70383e-36	P54802_NAGLU	G	T	P54802	NAGLU	17_40787608_G_T_P54802_NAGLU
17	17_40787764_C_G	40787764	0	G	C	0.275	-0.266622	0.0360594	-2665.13	0.168266	2.12381e-13	P54802_NAGLU	C	G	P54802	NAGLU	17_40787764_C_G_P54802_NAGLU
17	17_40787932_T_A	40787932	0	A	T	0.947	-0.893391	0.0697881	-2613.44	0.351826	4.70383e-36	P54802_NAGLU	T	A	P54802	NAGLU	17_40787932_T_A_P54802_NAGLU
17	17_40790311_T_G	40790311	0	G	T	0.948	-0.878795	0.0708258	-2618.01	0.312042	4.71781e-34	P54802_NAGLU	T	G	P54802	NAGLU	17_40790311_T_G_P54802_NAGLU
17	17_40791351_C_G	40791351	0	G	C	0.949	-0.88826	0.0715122	-2617.85	0.294526	4.04707e-34	P54802_NAGLU	C	G	P54802	NAGLU	17_40791351_C_G_P54802_NAGLU
17	17_40792710_T_C	40792710	0	C	T	0.575	-0.269959	0.0325053	-2658.19	0.178076	1.8679e-16	P54802_NAGLU	T	C	P54802	NAGLU	17_40792710_T_C_P54802_NAGLU
17	17_40794280_G_A	40794280	0	A	G	0.575	-0.269959	0.0325053	-2658.19	0.178076	1.8679e-16	P54802_NAGLU	G	A	P54802	NAGLU	17_40794280_G_A_P54802_NAGLU
17	17_40794305_A_C	40794305	0	C	A	0.574	-0.265583	0.0325452	-2659.34	0.180676	5.99727e-16	P54802_NAGLU	A	C	P54802	NAGLU	17_40794305_A_C_P54802_NAGLU
17	17_40795384_C_T	40795384	0	T	C	0.575	-0.269959	0.0325053	-2658.19	0.178076	1.8679e-16	P54802_NAGLU	C	T	P54802	NAGLU	17_40795384_C_T_P54802_NAGLU
17	17_40795390_G_A	40795390	0	A	G	0.575	-0.269959	0.0325053	-2658.19	0.178076	1.8679e-16	P54802_NAGLU	G	A	P54802	NAGLU	17_40795390_G_A_P54802_NAGLU
17	17_40796211_T_A	40796211	0	A	T	0.949	-0.88826	0.0715122	-2617.85	0.294526	4.04707e-34	P54802_NAGLU	T	A	P54802	NAGLU	17_40796211_T_A_P54802_NAGLU
17	17_40796311_A_G	40796311	0	G	A	0.575	-0.269959	0.0325053	-2658.19	0.178076	1.8679e-16	P54802_NAGLU	A	G	P54802	NAGLU	17_40796311_A_G_P54802_NAGLU
17	17_40797107_T_C	40797107	0	C	T	0.575	-0.269959	0.0325053	-2658.19	0.178076	1.8679e-16	P54802_NAGLU	T	C	P54802	NAGLU	17_40797107_T_C_P54802_NAGLU
17	17_40797184_T_C	40797184	0	C	T	0.575	-0.269959	0.0325053	-2658.19	0.178076	1.8679e-16	P54802_NAGLU	T	C	P54802	NAGLU	17_40797184_T_C_P54802_NAGLU
17	17_40799633_G_A	40799633	0	A	G	0.296	-0.255356	0.035187	-2666.08	0.200281	5.73024e-13	P54802_NAGLU	G	A	P54802	NAGLU	17_40799633_G_A_P54802_NAGLU
17	17_40801187_G_A	40801187	0	A	G	0.947	-0.902744	0.0704428	-2613.27	0.333354	3.99352e-36	P54802_NAGLU	G	A	P54802	NAGLU	17_40801187_G_A_P54802_NAGLU
17	17_40801475_T_C	40801475	0	C	T	0.575	-0.269959	0.0325053	-2658.19	0.178076	1.8679e-16	P54802_NAGLU	T	C	P54802	NAGLU	17_40801475_T_C_P54802_NAGLU
17	17_40802376_A_T	40802376	0	T	A	0.574	-0.267599	0.0324971	-2658.76	0.179665	3.30651e-16	P54802_NAGLU	A	T	P54802	NAGLU	17_40802376_A_T_P54802_NAGLU
17	17_40803145_C_T	40803145	0	T	C	0.574	-0.267599	0.0324971	-2658.76	0.179665	3.30651e-16	P54802_NAGLU	C	T	P54802	NAGLU	17_40803145_C_T_P54802_NAGLU
17	17_40803294_T_C	40803294	0	C	T	0.575	-0.269959	0.0325053	-2658.19	0.178076	1.8679e-16	P54802_NAGLU	T	C	P54802	NAGLU	17_40803294_T_C_P54802_NAGLU
17	17_40803870_A_G	40803870	0	G	A	0.575	-0.269959	0.0325053	-2658.19	0.178076	1.8679e-16	P54802_NAGLU	A	G	P54802	NAGLU	17_40803870_A_G_P54802_NAGLU
17	17_40803950_C_G	40803950	0	G	C	0.574	-0.267599	0.0324971	-2658.76	0.179665	3.30651e-16	P54802_NAGLU	C	G	P54802	NAGLU	17_40803950_C_G_P54802_NAGLU
17	17_40804988_A_G	40804988	0	G	A	0.947	-0.902744	0.0704428	-2613.27	0.333354	3.99352e-36	P54802_NAGLU	A	G	P54802	NAGLU	17_40804988_A_G_P54802_NAGLU
17	17_40805777_C_A	40805777	0	A	C	0.575	-0.269959	0.0325053	-2658.19	0.178076	1.8679e-16	P54802_NAGLU	C	A	P54802	NAGLU	17_40805777_C_A_P54802_NAGLU
17	17_40805844_T_G	40805844	0	G	T	0.575	-0.269959	0.0325053	-2658.19	0.178076	1.8679e-16	P54802_NAGLU	T	G	P54802	NAGLU	17_40805844_T_G_P54802_NAGLU
17	17_40807155_A_G	40807155	0	G	A	0.575	-0.269185	0.0325231	-2658.42	0.180344	2.351e-16	P54802_NAGLU	A	G	P54802	NAGLU	17_40807155_A_G_P54802_NAGLU
17	17_40807170_A_G	40807170	0	G	A	0.575	-0.269185	0.0325231	-2658.42	0.180344	2.351e-16	P54802_NAGLU	A	G	P54802	NAGLU	17_40807170_A_G_P54802_NAGLU
17	17_40807341_G_T	40807341	0	T	G	0.574	-0.267599	0.0324971	-2658.76	0.179665	3.30651e-16	P54802_NAGLU	G	T	P54802	NAGLU	17_40807341_G_T_P54802_NAGLU
17	17_40808069_G_A	40808069	0	A	G	0.575	-0.269185	0.0325231	-2658.42	0.180344	2.351e-16	P54802_NAGLU	G	A	P54802	NAGLU	17_40808069_G_A_P54802_NAGLU
17	17_40808446_G_A	40808446	0	A	G	0.574	-0.267599	0.0324971	-2658.76	0.179665	3.30651e-16	P54802_NAGLU	G	A	P54802	NAGLU	17_40808446_G_A_P54802_NAGLU
17	17_40808838_G_A	40808838	0	A	G	0.575	-0.269185	0.0325231	-2658.42	0.180344	2.351e-16	P54802_NAGLU	G	A	P54802	NAGLU	17_40808838_G_A_P54802_NAGLU
17	17_40809583_A_G	40809583	0	G	A	0.574	-0.267599	0.0324971	-2658.76	0.179665	3.30651e-16	P54802_NAGLU	A	G	P54802	NAGLU	17_40809583_A_G_P54802_NAGLU
17	17_40809723_T_C	40809723	0	C	T	0.575	-0.269185	0.0325231	-2658.42	0.180344	2.351e-16	P54802_NAGLU	T	C	P54802	NAGLU	17_40809723_T_C_P54802_NAGLU
17	17_40809784_T_C	40809784	0	C	T	0.295	-0.253594	0.0351844	-2666.43	0.199161	8.17358e-13	P54802_NAGLU	T	C	P54802	NAGLU	17_40809784_T_C_P54802_NAGLU
17	17_40811781_C_T	40811781	0	T	C	0.577	-0.260505	0.032478	-2660.44	0.173241	1.81434e-15	P54802_NAGLU	C	T	P54802	NAGLU	17_40811781_C_T_P54802_NAGLU
17	17_40813865_T_C	40813865	0	C	T	0.949	-0.876504	0.0715904	-2619.89	0.316819	3.12384e-33	P54802_NAGLU	T	C	P54802	NAGLU	17_40813865_T_C_P54802_NAGLU
17	17_40814207_A_T	40814207	0	T	A	0.948	-0.879486	0.0714036	-2619.04	0.301748	1.34135e-33	P54802_NAGLU	A	T	P54802	NAGLU	17_40814207_A_T_P54802_NAGLU
17	17_40817990_G_A	40817990	0	A	G	0.948	-0.879486	0.0714036	-2619.04	0.301748	1.34135e-33	P54802_NAGLU	G	A	P54802	NAGLU	17_40817990_G_A_P54802_NAGLU
17	17_40818584_C_T	40818584	0	T	C	0.294	-0.25209	0.0352694	-2666.85	0.202235	1.25315e-12	P54802_NAGLU	C	T	P54802	NAGLU	17_40818584_C_T_P54802_NAGLU
17	17_40818699_A_G	40818699	0	G	A	0.575	-0.270413	0.0324591	-2657.99	0.17627	1.51441e-16	P54802_NAGLU	A	G	P54802	NAGLU	17_40818699_A_G_P54802_NAGLU
17	17_40821098_G_A	40821098	0	A	G	0.573	-0.269539	0.0323536	-2657.99	0.168555	1.51189e-16	P54802_NAGLU	G	A	P54802	NAGLU	17_40821098_G_A_P54802_NAGLU
17	17_40822308_C_A	40822308	0	A	C	0.949	-0.88826	0.0715122	-2617.85	0.294526	4.04707e-34	P54802_NAGLU	C	A	P54802	NAGLU	17_40822308_C_A_P54802_NAGLU
17	17_40824823_G_A	40824823	0	A	G	0.28	-0.249381	0.0359279	-2668.25	0.226355	5.31286e-12	P54802_NAGLU	G	A	P54802	NAGLU	17_40824823_G_A_P54802_NAGLU
17	17_40824834_A_G	40824834	0	G	A	0.281	-0.247952	0.0358391	-2668.4	0.229854	6.21243e-12	P54802_NAGLU	A	G	P54802	NAGLU	17_40824834_A_G_P54802_NAGLU
17	17_40828206_T_C	40828206	0	C	T	0.949	-0.88826	0.0715122	-2617.85	0.294526	4.04707e-34	P54802_NAGLU	T	C	P54802	NAGLU	17_40828206_T_C_P54802_NAGLU
17	17_40833187_C_G	40833187	0	G	C	0.576	-0.272167	0.0325087	-2657.66	0.17724	1.08107e-16	P54802_NAGLU	C	G	P54802	NAGLU	17_40833187_C_G_P54802_NAGLU
17	17_40834631_G_C	40834631	0	C	G	0.576	-0.272167	0.0325087	-2657.66	0.17724	1.08107e-16	P54802_NAGLU	G	C	P54802	NAGLU	17_40834631_G_C_P54802_NAGLU
17	17_40835451_A_C	40835451	0	C	A	0.576	-0.27294	0.0324909	-2657.43	0.174964	8.56638e-17	P54802_NAGLU	A	C	P54802	NAGLU	17_40835451_A_C_P54802_NAGLU
17	17_40840070_G_A	40840070	0	A	G	0.06	0.458716	0.0677381	-2669.37	0.285701	1.68737e-11	P54802_NAGLU	G	A	P54802	NAGLU	17_40840070_G_A_P54802_NAGLU
17	17_40841210_T_C	40841210	0	C	T	0.061	0.468164	0.0672237	-2668.09	0.315836	4.52778e-12	P54802_NAGLU	T	C	P54802	NAGLU	17_40841210_T_C_P54802_NAGLU
17	17_40841397_C_T	40841397	0	T	C	0.555	-0.191025	0.0325971	-2675.13	0.110733	5.43537e-09	P54802_NAGLU	C	T	P54802	NAGLU	17_40841397_C_T_P54802_NAGLU
17	17_40841818_G_A	40841818	0	A	G	0.06	0.457525	0.0677389	-2669.49	0.286538	1.90094e-11	P54802_NAGLU	G	A	P54802	NAGLU	17_40841818_G_A_P54802_NAGLU
17	17_40842084_G_A	40842084	0	A	G	0.556	-0.186796	0.0325868	-2675.86	0.105196	1.14978e-08	P54802_NAGLU	G	A	P54802	NAGLU	17_40842084_G_A_P54802_NAGLU
17	17_40842441_T_C	40842441	0	C	T	0.06	0.457525	0.0677389	-2669.49	0.286538	1.90094e-11	P54802_NAGLU	T	C	P54802	NAGLU	17_40842441_T_C_P54802_NAGLU
17	17_40842762_C_A	40842762	0	A	C	0.059	0.458267	0.0678541	-2669.49	0.291624	1.90761e-11	P54802_NAGLU	C	A	P54802	NAGLU	17_40842762_C_A_P54802_NAGLU
17	17_40843392_G_T	40843392	0	T	G	0.059	0.458267	0.0678541	-2669.49	0.291624	1.90761e-11	P54802_NAGLU	G	T	P54802	NAGLU	17_40843392_G_T_P54802_NAGLU
17	17_40846131_A_C	40846131	0	C	A	0.578	-0.196119	0.0324996	-2674.11	0.114296	1.9113e-09	P54802_NAGLU	A	C	P54802	NAGLU	17_40846131_A_C_P54802_NAGLU
17	17_40846914_C_T	40846914	0	T	C	0.578	-0.190988	0.0326062	-2675.15	0.107438	5.52548e-09	P54802_NAGLU	C	T	P54802	NAGLU	17_40846914_C_T_P54802_NAGLU
17	17_40849842_A_G	40849842	0	G	A	0.577	-0.191237	0.0324184	-2674.92	0.0974372	4.31685e-09	P54802_NAGLU	A	G	P54802	NAGLU	17_40849842_A_G_P54802_NAGLU
17	17_40852841_G_A	40852841	0	A	G	0.577	-0.190397	0.0325783	-2675.22	0.108514	5.97033e-09	P54802_NAGLU	G	A	P54802	NAGLU	17_40852841_G_A_P54802_NAGLU
17	17_40858830_T_C	40858830	0	C	T	0.579	-0.186612	0.0325063	-2675.81	0.10857	1.09417e-08	P54802_NAGLU	T	C	P54802	NAGLU	17_40858830_T_C_P54802_NAGLU
17	17_40858841_T_C	40858841	0	C	T	0.576	-0.188184	0.0325171	-2675.54	0.112255	8.34793e-09	P54802_NAGLU	T	C	P54802	NAGLU	17_40858841_T_C_P54802_NAGLU
17	17_40862647_G_T	40862647	0	T	G	0.578	-0.187535	0.0326002	-2675.73	0.121857	1.02172e-08	P54802_NAGLU	G	T	P54802	NAGLU	17_40862647_G_T_P54802_NAGLU
17	17_40863258_G_A	40863258	0	A	G	0.575	-0.193623	0.0324125	-2674.48	0.102598	2.76019e-09	P54802_NAGLU	G	A	P54802	NAGLU	17_40863258_G_A_P54802_NAGLU
17	17_40865612_A_G	40865612	0	G	A	0.577	-0.188047	0.0325508	-2675.6	0.113373	8.86107e-09	P54802_NAGLU	A	G	P54802	NAGLU	17_40865612_A_G_P54802_NAGLU
17	17_40868417_G_C	40868417	0	C	G	0.577	-0.188758	0.032587	-2675.52	0.109952	8.09732e-09	P54802_NAGLU	G	C	P54802	NAGLU	17_40868417_G_C_P54802_NAGLU
17	17_40871006_G_A	40871006	0	A	G	0.053	0.58011	0.0709002	-2659.14	0.231231	5.04288e-16	P54802_NAGLU	G	A	P54802	NAGLU	17_40871006_G_A_P54802_NAGLU
17	17_40874057_C_T	40874057	0	T	C	0.577	-0.188194	0.0325455	-2675.57	0.109571	8.58248e-09	P54802_NAGLU	C	T	P54802	NAGLU	17_40874057_C_T_P54802_NAGLU
17	17_40877432_A_G	40877432	0	G	A	0.053	0.58011	0.0709002	-2659.14	0.231231	5.04288e-16	P54802_NAGLU	A	G	P54802	NAGLU	17_40877432_A_G_P54802_NAGLU
17	17_40879013_G_A	40879013	0	A	G	0.577	-0.190855	0.0325488	-2675.11	0.108478	5.32494e-09	P54802_NAGLU	G	A	P54802	NAGLU	17_40879013_G_A_P54802_NAGLU
17	17_40880264_C_T	40880264	0	T	C	0.577	-0.187781	0.0325354	-2675.64	0.10978	9.14697e-09	P54802_NAGLU	C	T	P54802	NAGLU	17_40880264_C_T_P54802_NAGLU
17	17_40881162_C_T	40881162	0	T	C	0.577	-0.187781	0.0325354	-2675.64	0.10978	9.14697e-09	P54802_NAGLU	C	T	P54802	NAGLU	17_40881162_C_T_P54802_NAGLU
17	17_40888783_C_T	40888783	0	T	C	0.548	-0.1829	0.0324687	-2676.33	0.183663	2.0334e-08	P54802_NAGLU	C	T	P54802	NAGLU	17_40888783_C_T_P54802_NAGLU
17	17_40890477_T_G	40890477	0	G	T	0.578	-0.188223	0.0325582	-2675.58	0.109062	8.65104e-09	P54802_NAGLU	T	G	P54802	NAGLU	17_40890477_T_G_P54802_NAGLU
17	17_40891835_G_T	40891835	0	T	G	0.579	-0.190028	0.032566	-2675.29	0.0999663	6.29982e-09	P54802_NAGLU	G	T	P54802	NAGLU	17_40891835_G_T_P54802_NAGLU
17	17_40893920_G_C	40893920	0	C	G	0.053	0.58011	0.0709002	-2659.14	0.231231	5.04288e-16	P54802_NAGLU	G	C	P54802	NAGLU	17_40893920_G_C_P54802_NAGLU
17	17_40896077_T_C	40896077	0	C	T	0.579	-0.187102	0.0325368	-2675.76	0.103569	1.03434e-08	P54802_NAGLU	T	C	P54802	NAGLU	17_40896077_T_C_P54802_NAGLU
17	17_40897470_T_C	40897470	0	C	T	0.579	-0.188948	0.0324914	-2675.4	0.100961	7.07972e-09	P54802_NAGLU	T	C	P54802	NAGLU	17_40897470_T_C_P54802_NAGLU
17	17_40901824_T_C	40901824	0	C	T	0.578	-0.186675	0.0325224	-2675.82	0.105721	1.09995e-08	P54802_NAGLU	T	C	P54802	NAGLU	17_40901824_T_C_P54802_NAGLU
17	17_40902508_G_A	40902508	0	A	G	0.577	-0.191601	0.0325328	-2674.97	0.101699	4.56899e-09	P54802_NAGLU	G	A	P54802	NAGLU	17_40902508_G_A_P54802_NAGLU
17	17_40903962_A_G	40903962	0	G	A	0.579	-0.186864	0.0325126	-2675.78	0.101653	1.05268e-08	P54802_NAGLU	A	G	P54802	NAGLU	17_40903962_A_G_P54802_NAGLU
17	17_40905383_T_C	40905383	0	C	T	0.578	-0.192344	0.0325424	-2674.85	0.100351	4.0298e-09	P54802_NAGLU	T	C	P54802	NAGLU	17_40905383_T_C_P54802_NAGLU
17	17_40909526_G_A	40909526	0	A	G	0.058	0.49831	0.068196	-2665.71	0.231093	3.99768e-13	P54802_NAGLU	G	A	P54802	NAGLU	17_40909526_G_A_P54802_NAGLU
17	17_40930095_A_G	40930095	0	G	A	0.073	0.47332	0.0610069	-2662.44	0.404205	1.39082e-14	P54802_NAGLU	A	G	P54802	NAGLU	17_40930095_A_G_P54802_NAGLU
7	7_80164380_A_G	80164380	0	G	A	0.464	0.203257	0.032451	-2663.38	0.505514	4.64023e-10	P16671_CD36	A	G	P16671	CD36	7_80164380_A_G_P16671_CD36
7	7_80167214_C_T	80167214	0	T	C	0.463	0.210295	0.0323623	-2661.92	0.500737	1.03527e-10	P16671_CD36	C	T	P16671	CD36	7_80167214_C_T_P16671_CD36
7	7_80167254_C_T	80167254	0	T	C	0.058	0.371928	0.0678494	-2667.82	0.590519	4.77409e-08	P16671_CD36	C	T	P16671	CD36	7_80167254_C_T_P16671_CD36
7	7_80168290_A_G	80168290	0	G	A	0.058	0.371928	0.0678494	-2667.82	0.590519	4.77409e-08	P16671_CD36	A	G	P16671	CD36	7_80168290_A_G_P16671_CD36
7	7_80169147_A_G	80169147	0	G	A	0.463	0.211358	0.0323048	-2661.64	0.497317	7.74519e-11	P16671_CD36	A	G	P16671	CD36	7_80169147_A_G_P16671_CD36
7	7_80170072_G_A	80170072	0	A	G	0.463	0.208973	0.0322975	-2662.09	0.506798	1.24057e-10	P16671_CD36	G	A	P16671	CD36	7_80170072_G_A_P16671_CD36
7	7_80170153_A_G	80170153	0	G	A	0.058	0.371928	0.0678494	-2667.82	0.590519	4.77409e-08	P16671_CD36	A	G	P16671	CD36	7_80170153_A_G_P16671_CD36
7	7_80171577_C_G	80171577	0	G	C	0.462	0.206095	0.0323709	-2662.74	0.506694	2.41401e-10	P16671_CD36	C	G	P16671	CD36	7_80171577_C_G_P16671_CD36
7	7_80172634_C_T	80172634	0	T	C	0.464	0.207402	0.0322789	-2662.39	0.500131	1.65816e-10	P16671_CD36	C	T	P16671	CD36	7_80172634_C_T_P16671_CD36
7	7_80172777_T_C	80172777	0	C	T	0.464	0.208463	0.0322907	-2662.19	0.499916	1.36182e-10	P16671_CD36	T	C	P16671	CD36	7_80172777_T_C_P16671_CD36
7	7_80173623_A_G	80173623	0	G	A	0.464	0.208463	0.0322907	-2662.19	0.499916	1.36182e-10	P16671_CD36	A	G	P16671	CD36	7_80173623_A_G_P16671_CD36
7	7_80173950_A_G	80173950	0	G	A	0.464	0.208463	0.0322907	-2662.19	0.499916	1.36182e-10	P16671_CD36	A	G	P16671	CD36	7_80173950_A_G_P16671_CD36
7	7_80174773_T_C	80174773	0	C	T	0.464	0.207297	0.0322621	-2662.38	0.506391	1.65723e-10	P16671_CD36	T	C	P16671	CD36	7_80174773_T_C_P16671_CD36
7	7_80175606_A_G	80175606	0	G	A	0.49	0.192297	0.0320574	-2664.92	0.56593	2.37686e-09	P16671_CD36	A	G	P16671	CD36	7_80175606_A_G_P16671_CD36
7	7_80175805_T_C	80175805	0	C	T	0.464	0.208727	0.032276	-2662.12	0.503895	1.26761e-10	P16671_CD36	T	C	P16671	CD36	7_80175805_T_C_P16671_CD36
7	7_80175833_A_T	80175833	0	T	A	0.49	0.192297	0.0320574	-2664.92	0.56593	2.37686e-09	P16671_CD36	A	T	P16671	CD36	7_80175833_A_T_P16671_CD36
7	7_80175856_T_G	80175856	0	G	T	0.49	0.192297	0.0320574	-2664.92	0.56593	2.37686e-09	P16671_CD36	T	G	P16671	CD36	7_80175856_T_G_P16671_CD36
7	7_80176417_A_C	80176417	0	C	A	0.058	0.379086	0.0680787	-2667.35	0.592146	2.9367e-08	P16671_CD36	A	C	P16671	CD36	7_80176417_A_C_P16671_CD36
7	7_80176545_C_T	80176545	0	T	C	0.465	0.206896	0.0322255	-2662.4	0.517871	1.71305e-10	P16671_CD36	C	T	P16671	CD36	7_80176545_C_T_P16671_CD36
7	7_80178731_C_A	80178731	0	A	C	0.49	0.192105	0.0320416	-2664.93	0.578079	2.42097e-09	P16671_CD36	C	A	P16671	CD36	7_80178731_C_A_P16671_CD36
7	7_80178906_A_G	80178906	0	G	A	0.058	0.379086	0.0680787	-2667.35	0.592146	2.9367e-08	P16671_CD36	A	G	P16671	CD36	7_80178906_A_G_P16671_CD36
7	7_80181720_G_T	80181720	0	T	G	0.49	0.193576	0.0320324	-2664.65	0.574596	1.81345e-09	P16671_CD36	G	T	P16671	CD36	7_80181720_G_T_P16671_CD36
7	7_80182055_G_A	80182055	0	A	G	0.49	0.193576	0.0320324	-2664.65	0.574596	1.81345e-09	P16671_CD36	G	A	P16671	CD36	7_80182055_G_A_P16671_CD36
7	7_80182231_A_G	80182231	0	G	A	0.49	0.193576	0.0320324	-2664.65	0.574596	1.81345e-09	P16671_CD36	A	G	P16671	CD36	7_80182231_A_G_P16671_CD36
7	7_80183269_G_A	80183269	0	A	G	0.057	0.374207	0.0682221	-2667.81	0.585986	4.68322e-08	P16671_CD36	G	A	P16671	CD36	7_80183269_G_A_P16671_CD36
7	7_80186993_T_G	80186993	0	G	T	0.491	0.193497	0.032017	-2664.65	0.573606	1.80867e-09	P16671_CD36	T	G	P16671	CD36	7_80186993_T_G_P16671_CD36
7	7_80187416_A_G	80187416	0	G	A	0.058	0.379086	0.0680787	-2667.35	0.592146	2.9367e-08	P16671_CD36	A	G	P16671	CD36	7_80187416_A_G_P16671_CD36
7	7_80187561_T_A	80187561	0	A	T	0.49	0.192309	0.0320372	-2664.89	0.570314	2.31794e-09	P16671_CD36	T	A	P16671	CD36	7_80187561_T_A_P16671_CD36
7	7_80188359_G_T	80188359	0	T	G	0.057	0.374207	0.0682221	-2667.81	0.585986	4.68322e-08	P16671_CD36	G	T	P16671	CD36	7_80188359_G_T_P16671_CD36
7	7_80188698_A_G	80188698	0	G	A	0.49	0.193576	0.0320324	-2664.65	0.574596	1.81345e-09	P16671_CD36	A	G	P16671	CD36	7_80188698_A_G_P16671_CD36
7	7_80192106_G_A	80192106	0	A	G	0.49	0.192388	0.0320528	-2664.89	0.57131	2.32406e-09	P16671_CD36	G	A	P16671	CD36	7_80192106_G_A_P16671_CD36
7	7_80192925_T_C	80192925	0	C	T	0.49	0.193576	0.0320324	-2664.65	0.574596	1.81345e-09	P16671_CD36	T	C	P16671	CD36	7_80192925_T_C_P16671_CD36
7	7_80193390_T_C	80193390	0	C	T	0.49	0.193576	0.0320324	-2664.65	0.574596	1.81345e-09	P16671_CD36	T	C	P16671	CD36	7_80193390_T_C_P16671_CD36
7	7_80193768_C_T	80193768	0	T	C	0.514	0.207171	0.0324497	-2662.57	0.575909	2.15612e-10	P16671_CD36	C	T	P16671	CD36	7_80193768_C_T_P16671_CD36
7	7_80194304_G_A	80194304	0	A	G	0.057	0.374207	0.0682221	-2667.81	0.585986	4.68322e-08	P16671_CD36	G	A	P16671	CD36	7_80194304_G_A_P16671_CD36
7	7_80195025_C_T	80195025	0	T	C	0.515	0.206359	0.0324152	-2662.68	0.573411	2.42293e-10	P16671_CD36	C	T	P16671	CD36	7_80195025_C_T_P16671_CD36
7	7_80195505_C_A	80195505	0	A	C	0.515	0.206359	0.0324152	-2662.68	0.573411	2.42293e-10	P16671_CD36	C	A	P16671	CD36	7_80195505_C_A_P16671_CD36
7	7_80197286_A_G	80197286	0	G	A	0.49	0.193576	0.0320324	-2664.65	0.574596	1.81345e-09	P16671_CD36	A	G	P16671	CD36	7_80197286_A_G_P16671_CD36
7	7_80197758_T_C	80197758	0	C	T	0.49	0.193381	0.032048	-2664.7	0.572057	1.91593e-09	P16671_CD36	T	C	P16671	CD36	7_80197758_T_C_P16671_CD36
7	7_80198342_C_T	80198342	0	T	C	0.49	0.193576	0.0320324	-2664.65	0.574596	1.81345e-09	P16671_CD36	C	T	P16671	CD36	7_80198342_C_T_P16671_CD36
7	7_80198672_G_T	80198672	0	T	G	0.057	0.374207	0.0682221	-2667.81	0.585986	4.68322e-08	P16671_CD36	G	T	P16671	CD36	7_80198672_G_T_P16671_CD36
7	7_80199501_T_C	80199501	0	C	T	0.059	0.376475	0.0674866	-2667.29	0.591714	2.77287e-08	P16671_CD36	T	C	P16671	CD36	7_80199501_T_C_P16671_CD36
7	7_80201420_A_T	80201420	0	T	A	0.49	0.208815	0.0318687	-2661.52	0.56131	7.26753e-11	P16671_CD36	A	T	P16671	CD36	7_80201420_A_T_P16671_CD36
7	7_80201635_T_A	80201635	0	A	T	0.059	0.375938	0.06737	-2667.28	0.595048	2.7465e-08	P16671_CD36	T	A	P16671	CD36	7_80201635_T_A_P16671_CD36
7	7_80201871_C_T	80201871	0	T	C	0.49	0.208815	0.0318687	-2661.52	0.56131	7.26753e-11	P16671_CD36	C	T	P16671	CD36	7_80201871_C_T_P16671_CD36
7	7_80202045_C_T	80202045	0	T	C	0.49	0.208815	0.0318687	-2661.52	0.56131	7.26753e-11	P16671_CD36	C	T	P16671	CD36	7_80202045_C_T_P16671_CD36
7	7_80202408_C_A	80202408	0	A	C	0.463	0.221269	0.0321204	-2659.38	0.495403	7.61999e-12	P16671_CD36	C	A	P16671	CD36	7_80202408_C_A_P16671_CD36
7	7_80202567_T_C	80202567	0	C	T	0.463	0.221269	0.0321204	-2659.38	0.495403	7.61999e-12	P16671_CD36	T	C	P16671	CD36	7_80202567_T_C_P16671_CD36
7	7_80203166_T_A	80203166	0	A	T	0.463	0.221269	0.0321204	-2659.38	0.495403	7.61999e-12	P16671_CD36	T	A	P16671	CD36	7_80203166_T_A_P16671_CD36
7	7_80203718_C_T	80203718	0	T	C	0.49	0.208815	0.0318687	-2661.52	0.56131	7.26753e-11	P16671_CD36	C	T	P16671	CD36	7_80203718_C_T_P16671_CD36
7	7_80204056_A_T	80204056	0	T	A	0.489	0.208572	0.0318529	-2661.54	0.563703	7.4798e-11	P16671_CD36	A	T	P16671	CD36	7_80204056_A_T_P16671_CD36
7	7_80204730_A_G	80204730	0	G	A	0.059	0.375938	0.06737	-2667.28	0.595048	2.7465e-08	P16671_CD36	A	G	P16671	CD36	7_80204730_A_G_P16671_CD36
7	7_80205957_C_T	80205957	0	T	C	0.49	0.208815	0.0318687	-2661.52	0.56131	7.26753e-11	P16671_CD36	C	T	P16671	CD36	7_80205957_C_T_P16671_CD36
7	7_80208114_G_A	80208114	0	A	G	0.463	0.221024	0.0321059	-2659.4	0.497773	7.85998e-12	P16671_CD36	G	A	P16671	CD36	7_80208114_G_A_P16671_CD36
7	7_80209863_A_C	80209863	0	C	A	0.489	0.208572	0.0318529	-2661.54	0.563703	7.4798e-11	P16671_CD36	A	C	P16671	CD36	7_80209863_A_C_P16671_CD36
7	7_80210064_C_T	80210064	0	T	C	0.463	0.222843	0.032164	-2659.11	0.497721	5.80374e-12	P16671_CD36	C	T	P16671	CD36	7_80210064_C_T_P16671_CD36
7	7_80210066_A_G	80210066	0	G	A	0.49	0.210359	0.0319132	-2661.26	0.563668	5.61594e-11	P16671_CD36	A	G	P16671	CD36	7_80210066_A_G_P16671_CD36
7	7_80210081_G_A	80210081	0	A	G	0.49	0.209206	0.0319008	-2661.48	0.563533	7.00358e-11	P16671_CD36	G	A	P16671	CD36	7_80210081_G_A_P16671_CD36
7	7_80210348_T_A	80210348	0	A	T	0.49	0.206941	0.031841	-2661.85	0.566808	1.02812e-10	P16671_CD36	T	A	P16671	CD36	7_80210348_T_A_P16671_CD36
7	7_80210552_T_C	80210552	0	C	T	0.49	0.206941	0.031841	-2661.85	0.566808	1.02812e-10	P16671_CD36	T	C	P16671	CD36	7_80210552_T_C_P16671_CD36
7	7_80210918_G_A	80210918	0	A	G	0.49	0.206941	0.031841	-2661.85	0.566808	1.02812e-10	P16671_CD36	G	A	P16671	CD36	7_80210918_G_A_P16671_CD36
7	7_80211298_T_C	80211298	0	C	T	0.49	0.206941	0.031841	-2661.85	0.566808	1.02812e-10	P16671_CD36	T	C	P16671	CD36	7_80211298_T_C_P16671_CD36
7	7_80211423_G_A	80211423	0	A	G	0.463	0.218443	0.032154	-2659.99	0.510463	1.45668e-11	P16671_CD36	G	A	P16671	CD36	7_80211423_G_A_P16671_CD36
7	7_80214297_T_C	80214297	0	C	T	0.494	0.204915	0.0319101	-2662.35	0.562446	1.69805e-10	P16671_CD36	T	C	P16671	CD36	7_80214297_T_C_P16671_CD36
7	7_80214808_G_C	80214808	0	C	G	0.468	0.216842	0.0321295	-2660.3	0.497451	1.9689e-11	P16671_CD36	G	C	P16671	CD36	7_80214808_G_C_P16671_CD36
7	7_80215575_C_T	80215575	0	T	C	0.494	0.204308	0.0318768	-2662.42	0.564148	1.8378e-10	P16671_CD36	C	T	P16671	CD36	7_80215575_C_T_P16671_CD36
7	7_80216205_G_A	80216205	0	A	G	0.464	0.221178	0.0321111	-2659.4	0.482434	7.66449e-12	P16671_CD36	G	A	P16671	CD36	7_80216205_G_A_P16671_CD36
7	7_80217290_T_G	80217290	0	G	T	0.36	0.193548	0.0336633	-2666.31	0.639587	1.04002e-08	P16671_CD36	T	G	P16671	CD36	7_80217290_T_G_P16671_CD36
7	7_80217974_A_G	80217974	0	G	A	0.359	0.196291	0.0337429	-2665.92	0.641384	7.00105e-09	P16671_CD36	A	G	P16671	CD36	7_80217974_A_G_P16671_CD36
7	7_80218674_T_C	80218674	0	C	T	0.36	0.196028	0.0337369	-2665.96	0.639902	7.28514e-09	P16671_CD36	T	C	P16671	CD36	7_80218674_T_C_P16671_CD36
7	7_80218961_C_T	80218961	0	T	C	0.422	0.276803	0.0319915	-2646.06	0.525845	1.0527e-17	P16671_CD36	C	T	P16671	CD36	7_80218961_C_T_P16671_CD36
7	7_80219147_G_C	80219147	0	C	G	0.063	0.391093	0.0654769	-2665.05	0.605763	2.77248e-09	P16671_CD36	G	C	P16671	CD36	7_80219147_G_C_P16671_CD36
7	7_80219942_A_G	80219942	0	G	A	0.358	0.196827	0.0337251	-2665.81	0.643224	6.26142e-09	P16671_CD36	A	G	P16671	CD36	7_80219942_A_G_P16671_CD36
7	7_80220026_A_C	80220026	0	C	A	0.358	0.196827	0.0337251	-2665.81	0.643224	6.26142e-09	P16671_CD36	A	C	P16671	CD36	7_80220026_A_C_P16671_CD36
7	7_80220080_G_A	80220080	0	A	G	0.063	0.391093	0.0654769	-2665.05	0.605763	2.77248e-09	P16671_CD36	G	A	P16671	CD36	7_80220080_G_A_P16671_CD36
7	7_80220608_C_T	80220608	0	T	C	0.358	0.196827	0.0337251	-2665.81	0.643224	6.26142e-09	P16671_CD36	C	T	P16671	CD36	7_80220608_C_T_P16671_CD36
7	7_80222408_C_T	80222408	0	T	C	0.063	0.395727	0.0653442	-2664.56	0.594867	1.6764e-09	P16671_CD36	C	T	P16671	CD36	7_80222408_C_T_P16671_CD36
7	7_80222539_C_T	80222539	0	T	C	0.369	0.193178	0.0337051	-2666.4	0.650093	1.15539e-08	P16671_CD36	C	T	P16671	CD36	7_80222539_C_T_P16671_CD36
7	7_80223327_A_G	80223327	0	G	A	0.369	0.192142	0.0337061	-2666.58	0.647624	1.38145e-08	P16671_CD36	A	G	P16671	CD36	7_80223327_A_G_P16671_CD36
7	7_80223402_T_G	80223402	0	G	T	0.063	0.395727	0.0653442	-2664.56	0.594867	1.6764e-09	P16671_CD36	T	G	P16671	CD36	7_80223402_T_G_P16671_CD36
7	7_80223839_A_G	80223839	0	G	A	0.063	0.399646	0.0652273	-2664.14	0.596696	1.08545e-09	P16671_CD36	A	G	P16671	CD36	7_80223839_A_G_P16671_CD36
7	7_80223895_G_A	80223895	0	A	G	0.063	0.399646	0.0652273	-2664.14	0.596696	1.08545e-09	P16671_CD36	G	A	P16671	CD36	7_80223895_G_A_P16671_CD36
7	7_80223996_C_T	80223996	0	T	C	0.457	0.25677	0.0317361	-2650.56	0.573454	1.04474e-15	P16671_CD36	C	T	P16671	CD36	7_80223996_C_T_P16671_CD36
7	7_80224055_C_G	80224055	0	G	C	0.063	0.399646	0.0652273	-2664.14	0.596696	1.08545e-09	P16671_CD36	C	G	P16671	CD36	7_80224055_C_G_P16671_CD36
7	7_80224314_C_T	80224314	0	T	C	0.458	0.257347	0.0316981	-2650.33	0.580373	8.36821e-16	P16671_CD36	C	T	P16671	CD36	7_80224314_C_T_P16671_CD36
7	7_80224372_T_G	80224372	0	G	T	0.458	0.257347	0.0316981	-2650.33	0.580373	8.36821e-16	P16671_CD36	T	G	P16671	CD36	7_80224372_T_G_P16671_CD36
7	7_80224467_A_C	80224467	0	C	A	0.371	0.194261	0.0336556	-2666.18	0.649213	9.12395e-09	P16671_CD36	A	C	P16671	CD36	7_80224467_A_C_P16671_CD36
7	7_80224566_A_T	80224566	0	T	A	0.371	0.19301	0.0336492	-2666.38	0.648121	1.12532e-08	P16671_CD36	A	T	P16671	CD36	7_80224566_A_T_P16671_CD36
7	7_80224708_C_T	80224708	0	T	C	0.062	0.40912	0.0659462	-2663.68	0.593596	6.74172e-10	P16671_CD36	C	T	P16671	CD36	7_80224708_C_T_P16671_CD36
7	7_80224709_G_A	80224709	0	A	G	0.37	0.193276	0.0336354	-2666.32	0.644965	1.06028e-08	P16671_CD36	G	A	P16671	CD36	7_80224709_G_A_P16671_CD36
7	7_80224798_T_G	80224798	0	G	T	0.371	0.19301	0.0336492	-2666.38	0.648121	1.12532e-08	P16671_CD36	T	G	P16671	CD36	7_80224798_T_G_P16671_CD36
7	7_80226147_T_G	80226147	0	G	T	0.371	0.194261	0.0336556	-2666.18	0.649213	9.12395e-09	P16671_CD36	T	G	P16671	CD36	7_80226147_T_G_P16671_CD36
7	7_80226885_C_T	80226885	0	T	C	0.458	0.258441	0.0316731	-2650.01	0.573741	6.03417e-16	P16671_CD36	C	T	P16671	CD36	7_80226885_C_T_P16671_CD36
7	7_80227548_T_C	80227548	0	C	T	0.371	0.19385	0.0336448	-2666.24	0.646778	9.69138e-09	P16671_CD36	T	C	P16671	CD36	7_80227548_T_C_P16671_CD36
7	7_80227837_T_C	80227837	0	C	T	0.062	0.413798	0.0658258	-2663.18	0.582182	4.02118e-10	P16671_CD36	T	C	P16671	CD36	7_80227837_T_C_P16671_CD36
7	7_80229221_G_T	80229221	0	T	G	0.062	0.413798	0.0658258	-2663.18	0.582182	4.02118e-10	P16671_CD36	G	T	P16671	CD36	7_80229221_G_T_P16671_CD36
7	7_80229313_G_C	80229313	0	C	G	0.371	0.19385	0.0336448	-2666.24	0.646778	9.69138e-09	P16671_CD36	G	C	P16671	CD36	7_80229313_G_C_P16671_CD36
7	7_80229484_T_C	80229484	0	C	T	0.062	0.413798	0.0658258	-2663.18	0.582182	4.02118e-10	P16671_CD36	T	C	P16671	CD36	7_80229484_T_C_P16671_CD36
7	7_80230807_G_C	80230807	0	C	G	0.37	0.192405	0.0337157	-2666.54	0.657395	1.33307e-08	P16671_CD36	G	C	P16671	CD36	7_80230807_G_C_P16671_CD36
7	7_80231504_G_C	80231504	0	C	G	0.458	0.257653	0.0317363	-2650.33	0.580245	8.37657e-16	P16671_CD36	G	C	P16671	CD36	7_80231504_G_C_P16671_CD36
7	7_80232655_T_C	80232655	0	C	T	0.369	0.191151	0.0336864	-2666.72	0.651445	1.60499e-08	P16671_CD36	T	C	P16671	CD36	7_80232655_T_C_P16671_CD36
7	7_80232973_T_C	80232973	0	C	T	0.457	0.257498	0.0316864	-2650.28	0.570181	7.86686e-16	P16671_CD36	T	C	P16671	CD36	7_80232973_T_C_P16671_CD36
7	7_80234243_G_T	80234243	0	T	G	0.432	0.278133	0.0319872	-2645.71	0.524438	7.33504e-18	P16671_CD36	G	T	P16671	CD36	7_80234243_G_T_P16671_CD36
7	7_80234607_C_T	80234607	0	T	C	0.458	0.260121	0.0317044	-2649.66	0.57147	4.2095e-16	P16671_CD36	C	T	P16671	CD36	7_80234607_C_T_P16671_CD36
7	7_80235095_A_G	80235095	0	G	A	0.458	0.260121	0.0317044	-2649.66	0.57147	4.2095e-16	P16671_CD36	A	G	P16671	CD36	7_80235095_A_G_P16671_CD36
7	7_80235846_A_G	80235846	0	G	A	0.062	0.413798	0.0658258	-2663.18	0.582182	4.02118e-10	P16671_CD36	A	G	P16671	CD36	7_80235846_A_G_P16671_CD36
7	7_80236014_T_G	80236014	0	G	T	0.432	0.278133	0.0319872	-2645.71	0.524438	7.33504e-18	P16671_CD36	T	G	P16671	CD36	7_80236014_T_G_P16671_CD36
7	7_80237190_C_T	80237190	0	T	C	0.369	0.191385	0.033672	-2666.67	0.6462	1.52091e-08	P16671_CD36	C	T	P16671	CD36	7_80237190_C_T_P16671_CD36
7	7_80237364_G_A	80237364	0	A	G	0.068	0.405085	0.0637712	-2662.82	0.527171	2.64831e-10	P16671_CD36	G	A	P16671	CD36	7_80237364_G_A_P16671_CD36
7	7_80237825_A_T	80237825	0	T	A	0.068	0.405085	0.0637712	-2662.82	0.527171	2.64831e-10	P16671_CD36	A	T	P16671	CD36	7_80237825_A_T_P16671_CD36
7	7_80237977_G_T	80237977	0	T	G	0.37	0.193937	0.0336973	-2666.27	0.656074	1.00598e-08	P16671_CD36	G	T	P16671	CD36	7_80237977_G_T_P16671_CD36
7	7_80238041_A_C	80238041	0	C	A	0.463	0.26545	0.0317598	-2648.47	0.52825	1.21278e-16	P16671_CD36	A	C	P16671	CD36	7_80238041_A_C_P16671_CD36
7	7_80238117_C_A	80238117	0	A	C	0.37	0.193937	0.0336973	-2666.27	0.656074	1.00598e-08	P16671_CD36	C	A	P16671	CD36	7_80238117_C_A_P16671_CD36
7	7_80238463_C_T	80238463	0	T	C	0.463	0.26545	0.0317598	-2648.47	0.52825	1.21278e-16	P16671_CD36	C	T	P16671	CD36	7_80238463_C_T_P16671_CD36
7	7_80238793_C_T	80238793	0	T	C	0.37	0.1935	0.0336875	-2666.33	0.654158	1.0741e-08	P16671_CD36	C	T	P16671	CD36	7_80238793_C_T_P16671_CD36
7	7_80240266_A_T	80240266	0	T	A	0.068	0.401694	0.0633129	-2662.87	0.525166	2.77932e-10	P16671_CD36	A	T	P16671	CD36	7_80240266_A_T_P16671_CD36
7	7_80240508_A_T	80240508	0	T	A	0.37	0.194478	0.0336925	-2666.17	0.657413	9.11729e-09	P16671_CD36	A	T	P16671	CD36	7_80240508_A_T_P16671_CD36
7	7_80240512_T_C	80240512	0	C	T	0.37	0.194478	0.0336925	-2666.17	0.657413	9.11729e-09	P16671_CD36	T	C	P16671	CD36	7_80240512_T_C_P16671_CD36
7	7_80240562_C_G	80240562	0	G	C	0.068	0.401694	0.0633129	-2662.87	0.525166	2.77932e-10	P16671_CD36	C	G	P16671	CD36	7_80240562_C_G_P16671_CD36
7	7_80240689_T_C	80240689	0	C	T	0.469	0.262155	0.0317116	-2649.19	0.539605	2.54729e-16	P16671_CD36	T	C	P16671	CD36	7_80240689_T_C_P16671_CD36
7	7_80240837_A_G	80240837	0	G	A	0.376	0.190967	0.0335319	-2666.6	0.665102	1.42524e-08	P16671_CD36	A	G	P16671	CD36	7_80240837_A_G_P16671_CD36
7	7_80241570_T_C	80241570	0	C	T	0.376	0.192344	0.0335347	-2666.38	0.662613	1.1272e-08	P16671_CD36	T	C	P16671	CD36	7_80241570_T_C_P16671_CD36
7	7_80241874_A_C	80241874	0	C	A	0.469	0.263574	0.0317191	-2648.86	0.536059	1.80023e-16	P16671_CD36	A	C	P16671	CD36	7_80241874_A_C_P16671_CD36
7	7_80242079_T_C	80242079	0	C	T	0.469	0.263574	0.0317191	-2648.86	0.536059	1.80023e-16	P16671_CD36	T	C	P16671	CD36	7_80242079_T_C_P16671_CD36
7	7_80242920_A_G	80242920	0	G	A	0.376	0.192344	0.0335347	-2666.38	0.662613	1.1272e-08	P16671_CD36	A	G	P16671	CD36	7_80242920_A_G_P16671_CD36
7	7_80243003_G_C	80243003	0	C	G	0.469	0.263574	0.0317191	-2648.86	0.536059	1.80023e-16	P16671_CD36	G	C	P16671	CD36	7_80243003_G_C_P16671_CD36
7	7_80243252_T_C	80243252	0	C	T	0.376	0.192344	0.0335347	-2666.38	0.662613	1.1272e-08	P16671_CD36	T	C	P16671	CD36	7_80243252_T_C_P16671_CD36
7	7_80244939_G_A	80244939	0	A	G	0.53	-0.266018	0.0317063	-2648.2	0.54315	9.3332e-17	P16671_CD36	G	A	P16671	CD36	7_80244939_G_A_P16671_CD36
7	7_80245921_A_G	80245921	0	G	A	0.068	0.404583	0.0632028	-2662.52	0.518577	1.93412e-10	P16671_CD36	A	G	P16671	CD36	7_80245921_A_G_P16671_CD36
7	7_80246144_A_G	80246144	0	G	A	0.068	0.404583	0.0632028	-2662.52	0.518577	1.93412e-10	P16671_CD36	A	G	P16671	CD36	7_80246144_A_G_P16671_CD36
7	7_80246150_T_C	80246150	0	C	T	0.376	0.192038	0.0335523	-2666.44	0.670673	1.20918e-08	P16671_CD36	T	C	P16671	CD36	7_80246150_T_C_P16671_CD36
7	7_80247755_A_G	80247755	0	G	A	0.068	0.404583	0.0632028	-2662.52	0.518577	1.93412e-10	P16671_CD36	A	G	P16671	CD36	7_80247755_A_G_P16671_CD36
7	7_80248001_A_G	80248001	0	G	A	0.468	-0.239359	0.0317727	-2654.78	0.564894	7.58856e-14	P16671_CD36	A	G	P16671	CD36	7_80248001_A_G_P16671_CD36
7	7_80248029_G_A	80248029	0	A	G	0.53	-0.264219	0.0316667	-2648.57	0.549123	1.36314e-16	P16671_CD36	G	A	P16671	CD36	7_80248029_G_A_P16671_CD36
7	7_80248259_T_C	80248259	0	C	T	0.376	0.191791	0.0335408	-2666.47	0.669924	1.24768e-08	P16671_CD36	T	C	P16671	CD36	7_80248259_T_C_P16671_CD36
7	7_80248322_C_A	80248322	0	A	C	0.068	0.404583	0.0632028	-2662.52	0.518577	1.93412e-10	P16671_CD36	C	A	P16671	CD36	7_80248322_C_A_P16671_CD36
7	7_80248336_G_T	80248336	0	T	G	0.376	0.191791	0.0335408	-2666.47	0.669924	1.24768e-08	P16671_CD36	G	T	P16671	CD36	7_80248336_G_T_P16671_CD36
7	7_80249319_G_A	80249319	0	A	G	0.068	0.404583	0.0632028	-2662.52	0.518577	1.93412e-10	P16671_CD36	G	A	P16671	CD36	7_80249319_G_A_P16671_CD36
7	7_80249671_G_T	80249671	0	T	G	0.53	-0.264219	0.0316667	-2648.57	0.549123	1.36314e-16	P16671_CD36	G	T	P16671	CD36	7_80249671_G_T_P16671_CD36
7	7_80249950_A_T	80249950	0	T	A	0.068	0.404583	0.0632028	-2662.52	0.518577	1.93412e-10	P16671_CD36	A	T	P16671	CD36	7_80249950_A_T_P16671_CD36
7	7_80250122_A_T	80250122	0	T	A	0.445	0.283482	0.0318586	-2644.02	0.499812	1.29082e-18	P16671_CD36	A	T	P16671	CD36	7_80250122_A_T_P16671_CD36
7	7_80250811_G_A	80250811	0	A	G	0.377	0.194004	0.0335322	-2666.09	0.677456	8.42713e-09	P16671_CD36	G	A	P16671	CD36	7_80250811_G_A_P16671_CD36
7	7_80251202_A_C	80251202	0	C	A	0.531	-0.266976	0.0316706	-2647.87	0.549318	6.73381e-17	P16671_CD36	A	C	P16671	CD36	7_80251202_A_C_P16671_CD36
7	7_80251463_C_T	80251463	0	T	C	0.376	0.195821	0.0335423	-2665.79	0.675375	6.19494e-09	P16671_CD36	C	T	P16671	CD36	7_80251463_C_T_P16671_CD36
7	7_80252083_G_A	80252083	0	A	G	0.068	0.404583	0.0632028	-2662.52	0.518577	1.93412e-10	P16671_CD36	G	A	P16671	CD36	7_80252083_G_A_P16671_CD36
7	7_80252295_A_C	80252295	0	C	A	0.445	0.286301	0.0318467	-2643.23	0.50367	5.81048e-19	P16671_CD36	A	C	P16671	CD36	7_80252295_A_C_P16671_CD36
7	7_80252518_T_G	80252518	0	G	T	0.531	-0.266976	0.0316706	-2647.87	0.549318	6.73381e-17	P16671_CD36	T	G	P16671	CD36	7_80252518_T_G_P16671_CD36
7	7_80253383_T_C	80253383	0	C	T	0.377	0.196301	0.0334835	-2665.65	0.675992	5.35736e-09	P16671_CD36	T	C	P16671	CD36	7_80253383_T_C_P16671_CD36
7	7_80253455_T_A	80253455	0	A	T	0.53	-0.26887	0.0316421	-2647.32	0.547735	3.85502e-17	P16671_CD36	T	A	P16671	CD36	7_80253455_T_A_P16671_CD36
7	7_80254410_A_G	80254410	0	G	A	0.377	0.19768	0.0334865	-2665.41	0.673552	4.20889e-09	P16671_CD36	A	G	P16671	CD36	7_80254410_A_G_P16671_CD36
7	7_80254792_T_A	80254792	0	A	T	0.068	0.404583	0.0632028	-2662.52	0.518577	1.93412e-10	P16671_CD36	T	A	P16671	CD36	7_80254792_T_A_P16671_CD36
7	7_80255369_A_G	80255369	0	G	A	0.377	0.197659	0.0334962	-2665.43	0.670713	4.26736e-09	P16671_CD36	A	G	P16671	CD36	7_80255369_A_G_P16671_CD36
7	7_80255763_A_T	80255763	0	T	A	0.377	0.19768	0.0334865	-2665.41	0.673552	4.20889e-09	P16671_CD36	A	T	P16671	CD36	7_80255763_A_T_P16671_CD36
7	7_80255831_G_A	80255831	0	A	G	0.068	0.404583	0.0632028	-2662.52	0.518577	1.93412e-10	P16671_CD36	G	A	P16671	CD36	7_80255831_G_A_P16671_CD36
7	7_80256003_A_G	80256003	0	G	A	0.53	-0.26887	0.0316421	-2647.32	0.547735	3.85502e-17	P16671_CD36	A	G	P16671	CD36	7_80256003_A_G_P16671_CD36
7	7_80256738_C_T	80256738	0	T	C	0.068	0.404583	0.0632028	-2662.52	0.518577	1.93412e-10	P16671_CD36	C	T	P16671	CD36	7_80256738_C_T_P16671_CD36
7	7_80257032_A_G	80257032	0	G	A	0.377	0.200368	0.0334687	-2664.92	0.677555	2.55207e-09	P16671_CD36	A	G	P16671	CD36	7_80257032_A_G_P16671_CD36
7	7_80257204_G_C	80257204	0	C	G	0.377	0.200368	0.0334687	-2664.92	0.677555	2.55207e-09	P16671_CD36	G	C	P16671	CD36	7_80257204_G_C_P16671_CD36
7	7_80257373_G_A	80257373	0	A	G	0.377	0.200368	0.0334687	-2664.92	0.677555	2.55207e-09	P16671_CD36	G	A	P16671	CD36	7_80257373_G_A_P16671_CD36
7	7_80257733_A_C	80257733	0	C	A	0.068	0.404583	0.0632028	-2662.52	0.518577	1.93412e-10	P16671_CD36	A	C	P16671	CD36	7_80257733_A_C_P16671_CD36
7	7_80258041_C_G	80258041	0	G	C	0.068	0.404583	0.0632028	-2662.52	0.518577	1.93412e-10	P16671_CD36	C	G	P16671	CD36	7_80258041_C_G_P16671_CD36
7	7_80258497_T_C	80258497	0	C	T	0.376	0.199143	0.0334814	-2665.15	0.679573	3.22431e-09	P16671_CD36	T	C	P16671	CD36	7_80258497_T_C_P16671_CD36
7	7_80258630_G_A	80258630	0	A	G	0.531	-0.270289	0.031643	-2646.95	0.554879	2.66021e-17	P16671_CD36	G	A	P16671	CD36	7_80258630_G_A_P16671_CD36
7	7_80258810_A_G	80258810	0	G	A	0.531	-0.270289	0.031643	-2646.95	0.554879	2.66021e-17	P16671_CD36	A	G	P16671	CD36	7_80258810_A_G_P16671_CD36
7	7_80259908_G_C	80259908	0	C	G	0.376	0.199143	0.0334814	-2665.15	0.679573	3.22431e-09	P16671_CD36	G	C	P16671	CD36	7_80259908_G_C_P16671_CD36
7	7_80259988_C_T	80259988	0	T	C	0.531	-0.270289	0.031643	-2646.95	0.554879	2.66021e-17	P16671_CD36	C	T	P16671	CD36	7_80259988_C_T_P16671_CD36
7	7_80260023_G_A	80260023	0	A	G	0.531	-0.270289	0.031643	-2646.95	0.554879	2.66021e-17	P16671_CD36	G	A	P16671	CD36	7_80260023_G_A_P16671_CD36
7	7_80262224_C_T	80262224	0	T	C	0.531	-0.270289	0.031643	-2646.95	0.554879	2.66021e-17	P16671_CD36	C	T	P16671	CD36	7_80262224_C_T_P16671_CD36
7	7_80262830_A_G	80262830	0	G	A	0.376	0.199143	0.0334814	-2665.15	0.679573	3.22431e-09	P16671_CD36	A	G	P16671	CD36	7_80262830_A_G_P16671_CD36
7	7_80263001_C_T	80263001	0	T	C	0.069	0.403242	0.0631041	-2662.6	0.513014	2.07852e-10	P16671_CD36	C	T	P16671	CD36	7_80263001_C_T_P16671_CD36
7	7_80263156_G_A	80263156	0	A	G	0.069	0.403242	0.0631041	-2662.6	0.513014	2.07852e-10	P16671_CD36	G	A	P16671	CD36	7_80263156_G_A_P16671_CD36
7	7_80265451_T_C	80265451	0	C	T	0.532	-0.271883	0.0317072	-2646.68	0.550004	2.01978e-17	P16671_CD36	T	C	P16671	CD36	7_80265451_T_C_P16671_CD36
7	7_80265625_T_G	80265625	0	G	T	0.532	-0.271883	0.0317072	-2646.68	0.550004	2.01978e-17	P16671_CD36	T	G	P16671	CD36	7_80265625_T_G_P16671_CD36
7	7_80266068_A_G	80266068	0	G	A	0.068	0.404583	0.0632028	-2662.52	0.518577	1.93412e-10	P16671_CD36	A	G	P16671	CD36	7_80266068_A_G_P16671_CD36
7	7_80266698_C_A	80266698	0	A	C	0.068	0.406708	0.0632922	-2662.38	0.508225	1.65215e-10	P16671_CD36	C	A	P16671	CD36	7_80266698_C_A_P16671_CD36
7	7_80266736_T_C	80266736	0	C	T	0.068	0.405363	0.0631933	-2662.45	0.502723	1.77574e-10	P16671_CD36	T	C	P16671	CD36	7_80266736_T_C_P16671_CD36
7	7_80267904_G_T	80267904	0	T	G	0.375	0.197742	0.0335242	-2665.44	0.675924	4.3304e-09	P16671_CD36	G	T	P16671	CD36	7_80267904_G_T_P16671_CD36
7	7_80270076_G_A	80270076	0	A	G	0.068	0.405363	0.0631933	-2662.45	0.502723	1.77574e-10	P16671_CD36	G	A	P16671	CD36	7_80270076_G_A_P16671_CD36
7	7_80270822_A_G	80270822	0	G	A	0.533	-0.264911	0.0316488	-2648.35	0.551329	1.09711e-16	P16671_CD36	A	G	P16671	CD36	7_80270822_A_G_P16671_CD36
7	7_80271108_G_A	80271108	0	A	G	0.068	0.405363	0.0631933	-2662.45	0.502723	1.77574e-10	P16671_CD36	G	A	P16671	CD36	7_80271108_G_A_P16671_CD36
7	7_80271327_T_C	80271327	0	C	T	0.532	-0.266353	0.0316362	-2647.95	0.55249	7.34217e-17	P16671_CD36	T	C	P16671	CD36	7_80271327_T_C_P16671_CD36
7	7_80271330_A_T	80271330	0	T	A	0.532	-0.266353	0.0316362	-2647.95	0.55249	7.34217e-17	P16671_CD36	A	T	P16671	CD36	7_80271330_A_T_P16671_CD36
7	7_80272568_T_C	80272568	0	C	T	0.533	-0.264911	0.0316488	-2648.35	0.551329	1.09711e-16	P16671_CD36	T	C	P16671	CD36	7_80272568_T_C_P16671_CD36
7	7_80273308_A_C	80273308	0	C	A	0.533	-0.264911	0.0316488	-2648.35	0.551329	1.09711e-16	P16671_CD36	A	C	P16671	CD36	7_80273308_A_C_P16671_CD36
7	7_80273359_G_A	80273359	0	A	G	0.068	0.405363	0.0631933	-2662.45	0.502723	1.77574e-10	P16671_CD36	G	A	P16671	CD36	7_80273359_G_A_P16671_CD36
7	7_80273433_T_C	80273433	0	C	T	0.068	0.405363	0.0631933	-2662.45	0.502723	1.77574e-10	P16671_CD36	T	C	P16671	CD36	7_80273433_T_C_P16671_CD36
7	7_80274414_G_A	80274414	0	A	G	0.374	0.194004	0.0335387	-2666.09	0.67643	8.48303e-09	P16671_CD36	G	A	P16671	CD36	7_80274414_G_A_P16671_CD36
7	7_80274897_G_A	80274897	0	A	G	0.068	0.405363	0.0631933	-2662.45	0.502723	1.77574e-10	P16671_CD36	G	A	P16671	CD36	7_80274897_G_A_P16671_CD36
7	7_80275455_A_C	80275455	0	C	A	0.535	-0.265379	0.031705	-2648.36	0.547232	1.09759e-16	P16671_CD36	A	C	P16671	CD36	7_80275455_A_C_P16671_CD36
7	7_80277990_G_A	80277990	0	A	G	0.372	0.194686	0.0336448	-2666.08	0.67245	8.38281e-09	P16671_CD36	G	A	P16671	CD36	7_80277990_G_A_P16671_CD36
7	7_80278107_T_G	80278107	0	G	T	0.068	0.406708	0.0632922	-2662.38	0.508225	1.65215e-10	P16671_CD36	T	G	P16671	CD36	7_80278107_T_G_P16671_CD36
7	7_80278563_A_G	80278563	0	G	A	0.535	-0.265379	0.031705	-2648.36	0.547232	1.09759e-16	P16671_CD36	A	G	P16671	CD36	7_80278563_A_G_P16671_CD36
7	7_80279460_A_C	80279460	0	C	A	0.374	0.194004	0.0335387	-2666.09	0.67643	8.48303e-09	P16671_CD36	A	C	P16671	CD36	7_80279460_A_C_P16671_CD36
7	7_80279603_T_G	80279603	0	G	T	0.068	0.405363	0.0631933	-2662.45	0.502723	1.77574e-10	P16671_CD36	T	G	P16671	CD36	7_80279603_T_G_P16671_CD36
7	7_80279718_C_T	80279718	0	T	C	0.068	0.406708	0.0632922	-2662.38	0.508225	1.65215e-10	P16671_CD36	C	T	P16671	CD36	7_80279718_C_T_P16671_CD36
7	7_80279835_A_T	80279835	0	T	A	0.375	0.195043	0.0335419	-2665.92	0.672034	7.09753e-09	P16671_CD36	A	T	P16671	CD36	7_80279835_A_T_P16671_CD36
7	7_80280459_C_T	80280459	0	T	C	0.068	0.405363	0.0631933	-2662.45	0.502723	1.77574e-10	P16671_CD36	C	T	P16671	CD36	7_80280459_C_T_P16671_CD36
7	7_80280462_G_A	80280462	0	A	G	0.444	0.286072	0.0318726	-2643.36	0.494985	6.59286e-19	P16671_CD36	G	A	P16671	CD36	7_80280462_G_A_P16671_CD36
7	7_80282636_G_A	80282636	0	A	G	0.441	0.282961	0.0319375	-2644.35	0.492376	1.79594e-18	P16671_CD36	G	A	P16671	CD36	7_80282636_G_A_P16671_CD36
7	7_80283323_A_G	80283323	0	G	A	0.447	0.283251	0.0319457	-2644.3	0.485602	1.69389e-18	P16671_CD36	A	G	P16671	CD36	7_80283323_A_G_P16671_CD36
7	7_80283457_A_C	80283457	0	C	A	0.071	0.378869	0.0623343	-2664.51	0.508172	1.46601e-09	P16671_CD36	A	C	P16671	CD36	7_80283457_A_C_P16671_CD36
7	7_80284942_T_C	80284942	0	C	T	0.533	-0.26263	0.031674	-2648.99	0.546954	2.0828e-16	P16671_CD36	T	C	P16671	CD36	7_80284942_T_C_P16671_CD36
7	7_80285003_C_T	80285003	0	T	C	0.444	0.280082	0.0320086	-2645.29	0.483131	4.5946e-18	P16671_CD36	C	T	P16671	CD36	7_80285003_C_T_P16671_CD36
7	7_80285850_T_C	80285850	0	C	T	0.068	0.405491	0.0632943	-2662.51	0.498988	1.87195e-10	P16671_CD36	T	C	P16671	CD36	7_80285850_T_C_P16671_CD36
7	7_80286940_C_A	80286940	0	A	C	0.068	0.405491	0.0632943	-2662.51	0.498988	1.87195e-10	P16671_CD36	C	A	P16671	CD36	7_80286940_C_A_P16671_CD36
7	7_80287022_T_C	80287022	0	C	T	0.068	0.405491	0.0632943	-2662.51	0.498988	1.87195e-10	P16671_CD36	T	C	P16671	CD36	7_80287022_T_C_P16671_CD36
7	7_80287152_T_A	80287152	0	A	T	0.068	0.405491	0.0632943	-2662.51	0.498988	1.87195e-10	P16671_CD36	T	A	P16671	CD36	7_80287152_T_A_P16671_CD36
7	7_80287209_C_T	80287209	0	T	C	0.441	0.28303	0.0319429	-2644.36	0.482681	1.78596e-18	P16671_CD36	C	T	P16671	CD36	7_80287209_C_T_P16671_CD36
7	7_80287358_A_G	80287358	0	G	A	0.373	0.191967	0.0336623	-2666.56	0.668665	1.36391e-08	P16671_CD36	A	G	P16671	CD36	7_80287358_A_G_P16671_CD36
7	7_80287611_G_A	80287611	0	A	G	0.068	0.405491	0.0632943	-2662.51	0.498988	1.87195e-10	P16671_CD36	G	A	P16671	CD36	7_80287611_G_A_P16671_CD36
7	7_80287869_C_G	80287869	0	G	C	0.068	0.405491	0.0632943	-2662.51	0.498988	1.87195e-10	P16671_CD36	C	G	P16671	CD36	7_80287869_C_G_P16671_CD36
7	7_80288385_G_A	80288385	0	A	G	0.44	0.285718	0.0319437	-2643.64	0.486668	8.63919e-19	P16671_CD36	G	A	P16671	CD36	7_80288385_G_A_P16671_CD36
7	7_80289402_C_T	80289402	0	T	C	0.44	0.285718	0.0319437	-2643.64	0.486668	8.63919e-19	P16671_CD36	C	T	P16671	CD36	7_80289402_C_T_P16671_CD36
7	7_80289439_G_A	80289439	0	A	G	0.372	0.194948	0.0336779	-2666.07	0.671729	8.28137e-09	P16671_CD36	G	A	P16671	CD36	7_80289439_G_A_P16671_CD36
7	7_80289765_A_G	80289765	0	G	A	0.068	0.405491	0.0632943	-2662.51	0.498988	1.87195e-10	P16671_CD36	A	G	P16671	CD36	7_80289765_A_G_P16671_CD36
7	7_80289921_A_T	80289921	0	T	A	0.372	0.194948	0.0336779	-2666.07	0.671729	8.28137e-09	P16671_CD36	A	T	P16671	CD36	7_80289921_A_T_P16671_CD36
7	7_80291398_G_A	80291398	0	A	G	0.068	0.400054	0.0632128	-2662.99	0.501193	3.07463e-10	P16671_CD36	G	A	P16671	CD36	7_80291398_G_A_P16671_CD36
7	7_80297720_C_G	80297720	0	G	C	0.441	0.183086	0.0326104	-2667.08	0.61193	2.26304e-08	P16671_CD36	C	G	P16671	CD36	7_80297720_C_G_P16671_CD36
7	7_80298173_C_T	80298173	0	T	C	0.441	0.184512	0.0325902	-2666.82	0.606248	1.728e-08	P16671_CD36	C	T	P16671	CD36	7_80298173_C_T_P16671_CD36
7	7_80298887_T_C	80298887	0	C	T	0.441	0.183086	0.0326104	-2667.08	0.61193	2.26304e-08	P16671_CD36	T	C	P16671	CD36	7_80298887_T_C_P16671_CD36
7	7_80298957_G_A	80298957	0	A	G	0.441	0.184646	0.0325755	-2666.78	0.609085	1.6631e-08	P16671_CD36	G	A	P16671	CD36	7_80298957_G_A_P16671_CD36
7	7_80299113_G_A	80299113	0	A	G	0.441	0.184512	0.0325902	-2666.82	0.606248	1.728e-08	P16671_CD36	G	A	P16671	CD36	7_80299113_G_A_P16671_CD36
7	7_80299850_T_A	80299850	0	A	T	0.442	0.18268	0.03265	-2667.18	0.613876	2.52454e-08	P16671_CD36	T	A	P16671	CD36	7_80299850_T_A_P16671_CD36
7	7_80301004_T_C	80301004	0	C	T	0.442	0.181995	0.0326332	-2667.29	0.605038	2.79699e-08	P16671_CD36	T	C	P16671	CD36	7_80301004_T_C_P16671_CD36
7	7_80301936_C_A	80301936	0	A	C	0.442	0.181123	0.0326217	-2667.43	0.605195	3.21601e-08	P16671_CD36	C	A	P16671	CD36	7_80301936_C_A_P16671_CD36
7	7_80302390_C_T	80302390	0	T	C	0.441	0.186365	0.0326966	-2666.6	0.620004	1.38673e-08	P16671_CD36	C	T	P16671	CD36	7_80302390_C_T_P16671_CD36
7	7_80304072_A_G	80304072	0	G	A	0.442	0.187459	0.0327469	-2666.46	0.618779	1.20255e-08	P16671_CD36	A	G	P16671	CD36	7_80304072_A_G_P16671_CD36
7	7_80304612_A_G	80304612	0	G	A	0.442	0.187459	0.0327469	-2666.46	0.618779	1.20255e-08	P16671_CD36	A	G	P16671	CD36	7_80304612_A_G_P16671_CD36
7	7_80306271_G_A	80306271	0	A	G	0.441	0.183677	0.0327316	-2667.09	0.625345	2.29842e-08	P16671_CD36	G	A	P16671	CD36	7_80306271_G_A_P16671_CD36
7	7_80306350_C_G	80306350	0	G	C	0.441	0.18352	0.0327176	-2667.1	0.626011	2.32999e-08	P16671_CD36	C	G	P16671	CD36	7_80306350_C_G_P16671_CD36
7	7_80306751_C_T	80306751	0	T	C	0.441	0.185369	0.0327338	-2666.8	0.627744	1.71463e-08	P16671_CD36	C	T	P16671	CD36	7_80306751_C_T_P16671_CD36
7	7_80307224_G_T	80307224	0	T	G	0.44	0.185828	0.0327267	-2666.72	0.624518	1.57098e-08	P16671_CD36	G	T	P16671	CD36	7_80307224_G_T_P16671_CD36
7	7_80307502_G_A	80307502	0	A	G	0.441	0.185369	0.0327338	-2666.8	0.627744	1.71463e-08	P16671_CD36	G	A	P16671	CD36	7_80307502_G_A_P16671_CD36
7	7_80307624_C_T	80307624	0	T	C	0.441	0.185369	0.0327338	-2666.8	0.627744	1.71463e-08	P16671_CD36	C	T	P16671	CD36	7_80307624_C_T_P16671_CD36
7	7_80309285_C_T	80309285	0	T	C	0.442	0.182342	0.0327122	-2667.3	0.619936	2.84233e-08	P16671_CD36	C	T	P16671	CD36	7_80309285_C_T_P16671_CD36
7	7_80310331_G_A	80310331	0	A	G	0.441	0.18245	0.0326716	-2667.23	0.639262	2.68263e-08	P16671_CD36	G	A	P16671	CD36	7_80310331_G_A_P16671_CD36
7	7_80310488_A_G	80310488	0	G	A	0.441	0.18245	0.0326716	-2667.23	0.639262	2.68263e-08	P16671_CD36	A	G	P16671	CD36	7_80310488_A_G_P16671_CD36
7	7_80312212_T_C	80312212	0	C	T	0.441	0.182568	0.0327042	-2667.24	0.640031	2.71266e-08	P16671_CD36	T	C	P16671	CD36	7_80312212_T_C_P16671_CD36
7	7_80312871_A_G	80312871	0	G	A	0.439	0.1847	0.0326939	-2666.87	0.638938	1.85309e-08	P16671_CD36	A	G	P16671	CD36	7_80312871_A_G_P16671_CD36
7	7_80329100_C_G	80329100	0	G	C	0.439	0.182361	0.0326525	-2667.22	0.647434	2.67472e-08	P16671_CD36	C	G	P16671	CD36	7_80329100_C_G_P16671_CD36
3	3_95242655_C_A	95242655	0	A	C	0.133	0.268109	0.0479228	-2700.83	0.857268	2.53135e-08	P01009_SERPINA1	C	A	P01009	SERPINA1	3_95242655_C_A_P01009_SERPINA1
3	3_95250677_T_C	95250677	0	C	T	0.133	0.268109	0.0479228	-2700.83	0.857268	2.53135e-08	P01009_SERPINA1	T	C	P01009	SERPINA1	3_95250677_T_C_P01009_SERPINA1
3	3_95253535_T_A	95253535	0	A	T	0.133	0.268109	0.0479228	-2700.83	0.857268	2.53135e-08	P01009_SERPINA1	T	A	P01009	SERPINA1	3_95253535_T_A_P01009_SERPINA1
3	3_95256124_T_C	95256124	0	C	T	0.133	0.268109	0.0479228	-2700.83	0.857268	2.53135e-08	P01009_SERPINA1	T	C	P01009	SERPINA1	3_95256124_T_C_P01009_SERPINA1
3	3_95256368_G_A	95256368	0	A	G	0.131	0.268681	0.0481353	-2700.91	0.850776	2.72199e-08	P01009_SERPINA1	G	A	P01009	SERPINA1	3_95256368_G_A_P01009_SERPINA1
3	3_95262074_A_G	95262074	0	G	A	0.133	0.268109	0.0479228	-2700.83	0.857268	2.53135e-08	P01009_SERPINA1	A	G	P01009	SERPINA1	3_95262074_A_G_P01009_SERPINA1
3	3_95263002_A_G	95263002	0	G	A	0.133	0.268109	0.0479228	-2700.83	0.857268	2.53135e-08	P01009_SERPINA1	A	G	P01009	SERPINA1	3_95263002_A_G_P01009_SERPINA1
3	3_95270501_T_C	95270501	0	C	T	0.133	0.26836	0.0478996	-2700.78	0.860199	2.41973e-08	P01009_SERPINA1	T	C	P01009	SERPINA1	3_95270501_T_C_P01009_SERPINA1
3	3_95273342_C_A	95273342	0	A	C	0.133	0.26836	0.0478996	-2700.78	0.860199	2.41973e-08	P01009_SERPINA1	C	A	P01009	SERPINA1	3_95273342_C_A_P01009_SERPINA1
14	14_94784618_C_T	94784618	0	T	C	0.192	-0.269444	0.0409525	-2694.66	1.44519	6.0842e-11	P01009_SERPINA1	C	T	P01009	SERPINA1	14_94784618_C_T_P01009_SERPINA1
14	14_94795492_A_G	94795492	0	G	A	0.192	-0.2663	0.0409427	-2695.14	1.44245	9.95218e-11	P01009_SERPINA1	A	G	P01009	SERPINA1	14_94795492_A_G_P01009_SERPINA1
14	14_94796184_A_T	94796184	0	T	A	0.192	-0.2663	0.0409427	-2695.14	1.44245	9.95218e-11	P01009_SERPINA1	A	T	P01009	SERPINA1	14_94796184_A_T_P01009_SERPINA1
14	14_94812980_G_C	94812980	0	C	G	0.194	-0.266352	0.0405911	-2694.77	1.38507	6.82925e-11	P01009_SERPINA1	G	C	P01009	SERPINA1	14_94812980_G_C_P01009_SERPINA1
14	14_94813402_A_G	94813402	0	G	A	0.194	-0.266352	0.0405911	-2694.77	1.38507	6.82925e-11	P01009_SERPINA1	A	G	P01009	SERPINA1	14_94813402_A_G_P01009_SERPINA1
14	14_94818078_G_A	94818078	0	A	G	0.194	-0.266352	0.0405911	-2694.77	1.38507	6.82925e-11	P01009_SERPINA1	G	A	P01009	SERPINA1	14_94818078_G_A_P01009_SERPINA1
14	14_94843932_A_G	94843932	0	G	A	0.585	0.198747	0.0330982	-2698.2	1.41342	2.28863e-09	P01009_SERPINA1	A	G	P01009	SERPINA1	14_94843932_A_G_P01009_SERPINA1
14	14_94849882_T_C	94849882	0	C	T	0.167	-0.301167	0.0444059	-2693.33	1.3512	1.57469e-11	P01009_SERPINA1	T	C	P01009	SERPINA1	14_94849882_T_C_P01009_SERPINA1
14	14_94850614_A_G	94850614	0	G	A	0.169	-0.30374	0.0443617	-2692.89	1.36637	1.01445e-11	P01009_SERPINA1	A	G	P01009	SERPINA1	14_94850614_A_G_P01009_SERPINA1
14	14_94854041_G_A	94854041	0	A	G	0.098	-0.481427	0.0548976	-2678.41	1.14159	3.89591e-18	P01009_SERPINA1	G	A	P01009	SERPINA1	14_94854041_G_A_P01009_SERPINA1
14	14_94854264_C_T	94854264	0	T	C	0.168	-0.314585	0.0445759	-2691.47	1.38539	2.36791e-12	P01009_SERPINA1	C	T	P01009	SERPINA1	14_94854264_C_T_P01009_SERPINA1
14	14_94866482_A_G	94866482	0	G	A	0.09	-0.460275	0.0573914	-2684.51	1.07307	1.82929e-15	P01009_SERPINA1	A	G	P01009	SERPINA1	14_94866482_A_G_P01009_SERPINA1
14	14_94868244_T_C	94868244	0	C	T	0.09	-0.456319	0.0573427	-2685	1.07123	2.97974e-15	P01009_SERPINA1	T	C	P01009	SERPINA1	14_94868244_T_C_P01009_SERPINA1
14	14_94873695_C_G	94873695	0	G	C	0.089	-0.455492	0.0577359	-2685.51	1.09302	5.08126e-15	P01009_SERPINA1	C	G	P01009	SERPINA1	14_94873695_C_G_P01009_SERPINA1
11	11_34769443_T_C	34769443	0	C	T	0.191	-0.227526	0.0413504	-2697.1	0.795164	4.25323e-08	Q96QR1_SCGB3A1	T	C	Q96QR1	SCGB3A1	11_34769443_T_C_Q96QR1_SCGB3A1
11	11_34770302_T_C	34770302	0	C	T	0.192	-0.231848	0.0413119	-2696.5	0.789637	2.29151e-08	Q96QR1_SCGB3A1	T	C	Q96QR1	SCGB3A1	11_34770302_T_C_Q96QR1_SCGB3A1
11	11_34770494_C_T	34770494	0	T	C	0.192	-0.233693	0.0413065	-2696.25	0.793033	1.76843e-08	Q96QR1_SCGB3A1	C	T	Q96QR1	SCGB3A1	11_34770494_C_T_Q96QR1_SCGB3A1
11	11_34772501_T_A	34772501	0	A	T	0.194	-0.237527	0.0410049	-2695.5	0.774043	8.08734e-09	Q96QR1_SCGB3A1	T	A	Q96QR1	SCGB3A1	11_34772501_T_A_Q96QR1_SCGB3A1
11	11_34772982_G_C	34772982	0	C	G	0.194	-0.237527	0.0410049	-2695.5	0.774043	8.08734e-09	Q96QR1_SCGB3A1	G	C	Q96QR1	SCGB3A1	11_34772982_G_C_Q96QR1_SCGB3A1
11	11_34775243_A_G	34775243	0	G	A	0.195	-0.238429	0.0409829	-2695.35	0.7693	6.98017e-09	Q96QR1_SCGB3A1	A	G	Q96QR1	SCGB3A1	11_34775243_A_G_Q96QR1_SCGB3A1
11	11_34775497_T_C	34775497	0	C	T	0.195	-0.238429	0.0409829	-2695.35	0.7693	6.98017e-09	Q96QR1_SCGB3A1	T	C	Q96QR1	SCGB3A1	11_34775497_T_C_Q96QR1_SCGB3A1
11	11_34775510_T_C	34775510	0	C	T	0.195	-0.238429	0.0409829	-2695.35	0.7693	6.98017e-09	Q96QR1_SCGB3A1	T	C	Q96QR1	SCGB3A1	11_34775510_T_C_Q96QR1_SCGB3A1
11	11_34776532_T_C	34776532	0	C	T	0.472	-0.189055	0.0323477	-2695.27	0.638372	5.96494e-09	Q96QR1_SCGB3A1	T	C	Q96QR1	SCGB3A1	11_34776532_T_C_Q96QR1_SCGB3A1
11	11_34777492_C_T	34777492	0	T	C	0.472	-0.188918	0.0323323	-2695.28	0.634002	6.01558e-09	Q96QR1_SCGB3A1	C	T	Q96QR1	SCGB3A1	11_34777492_C_T_Q96QR1_SCGB3A1
11	11_34788714_G_C	34788714	0	C	G	0.482	-0.1939	0.0321598	-2694.19	0.649443	1.97306e-09	Q96QR1_SCGB3A1	G	C	Q96QR1	SCGB3A1	11_34788714_G_C_Q96QR1_SCGB3A1
11	11_34790033_C_T	34790033	0	T	C	0.482	-0.1939	0.0321598	-2694.19	0.649443	1.97306e-09	Q96QR1_SCGB3A1	C	T	Q96QR1	SCGB3A1	11_34790033_C_T_Q96QR1_SCGB3A1
11	11_34791162_G_C	34791162	0	C	G	0.482	-0.1939	0.0321598	-2694.19	0.649443	1.97306e-09	Q96QR1_SCGB3A1	G	C	Q96QR1	SCGB3A1	11_34791162_G_C_Q96QR1_SCGB3A1
11	11_34792099_A_C	34792099	0	C	A	0.482	-0.1939	0.0321598	-2694.19	0.649443	1.97306e-09	Q96QR1_SCGB3A1	A	C	Q96QR1	SCGB3A1	11_34792099_A_C_Q96QR1_SCGB3A1
11	11_34792237_A_G	34792237	0	G	A	0.482	-0.1939	0.0321598	-2694.19	0.649443	1.97306e-09	Q96QR1_SCGB3A1	A	G	Q96QR1	SCGB3A1	11_34792237_A_G_Q96QR1_SCGB3A1
11	11_34793450_C_T	34793450	0	T	C	0.482	-0.1939	0.0321598	-2694.19	0.649443	1.97306e-09	Q96QR1_SCGB3A1	C	T	Q96QR1	SCGB3A1	11_34793450_C_T_Q96QR1_SCGB3A1
11	11_34794298_A_G	34794298	0	G	A	0.481	-0.194209	0.0321751	-2694.15	0.644103	1.89399e-09	Q96QR1_SCGB3A1	A	G	Q96QR1	SCGB3A1	11_34794298_A_G_Q96QR1_SCGB3A1
11	11_34794432_T_A	34794432	0	A	T	0.481	-0.194209	0.0321751	-2694.15	0.644103	1.89399e-09	Q96QR1_SCGB3A1	T	A	Q96QR1	SCGB3A1	11_34794432_T_A_Q96QR1_SCGB3A1
11	11_34795438_G_T	34795438	0	T	G	0.486	-0.1895	0.0321526	-2694.98	0.648996	4.45359e-09	Q96QR1_SCGB3A1	G	T	Q96QR1	SCGB3A1	11_34795438_G_T_Q96QR1_SCGB3A1
11	11_34796804_A_G	34796804	0	G	A	0.486	-0.1895	0.0321526	-2694.98	0.648996	4.45359e-09	Q96QR1_SCGB3A1	A	G	Q96QR1	SCGB3A1	11_34796804_A_G_Q96QR1_SCGB3A1
11	11_34797355_C_T	34797355	0	T	C	0.486	-0.1895	0.0321526	-2694.98	0.648996	4.45359e-09	Q96QR1_SCGB3A1	C	T	Q96QR1	SCGB3A1	11_34797355_C_T_Q96QR1_SCGB3A1
11	11_34799799_A_G	34799799	0	G	A	0.486	-0.1895	0.0321526	-2694.98	0.648996	4.45359e-09	Q96QR1_SCGB3A1	A	G	Q96QR1	SCGB3A1	11_34799799_A_G_Q96QR1_SCGB3A1
11	11_34801101_T_G	34801101	0	G	T	0.486	-0.1895	0.0321526	-2694.98	0.648996	4.45359e-09	Q96QR1_SCGB3A1	T	G	Q96QR1	SCGB3A1	11_34801101_T_G_Q96QR1_SCGB3A1
11	11_34803548_A_G	34803548	0	G	A	0.485	-0.189341	0.0321888	-2695.05	0.652157	4.77013e-09	Q96QR1_SCGB3A1	A	G	Q96QR1	SCGB3A1	11_34803548_A_G_Q96QR1_SCGB3A1
11	11_34805848_C_T	34805848	0	T	C	0.485	-0.191127	0.0321839	-2694.72	0.650547	3.40821e-09	Q96QR1_SCGB3A1	C	T	Q96QR1	SCGB3A1	11_34805848_C_T_Q96QR1_SCGB3A1
11	11_34805849_A_G	34805849	0	G	A	0.485	-0.191127	0.0321839	-2694.72	0.650547	3.40821e-09	Q96QR1_SCGB3A1	A	G	Q96QR1	SCGB3A1	11_34805849_A_G_Q96QR1_SCGB3A1
11	11_34806607_A_G	34806607	0	G	A	0.485	-0.189341	0.0321888	-2695.05	0.652157	4.77013e-09	Q96QR1_SCGB3A1	A	G	Q96QR1	SCGB3A1	11_34806607_A_G_Q96QR1_SCGB3A1
11	11_34817587_G_C	34817587	0	C	G	0.486	-0.183968	0.0322294	-2696.03	0.665225	1.32252e-08	Q96QR1_SCGB3A1	G	C	Q96QR1	SCGB3A1	11_34817587_G_C_Q96QR1_SCGB3A1
11	11_34818512_G_A	34818512	0	A	G	0.486	-0.183968	0.0322294	-2696.03	0.665225	1.32252e-08	Q96QR1_SCGB3A1	G	A	Q96QR1	SCGB3A1	11_34818512_G_A_Q96QR1_SCGB3A1
11	11_34819529_A_C	34819529	0	C	A	0.486	-0.183968	0.0322294	-2696.03	0.665225	1.32252e-08	Q96QR1_SCGB3A1	A	C	Q96QR1	SCGB3A1	11_34819529_A_C_Q96QR1_SCGB3A1
11	11_34820069_G_C	34820069	0	C	G	0.693	-0.207571	0.0351931	-2695.05	0.55854	4.34163e-09	Q96QR1_SCGB3A1	G	C	Q96QR1	SCGB3A1	11_34820069_G_C_Q96QR1_SCGB3A1
11	11_34820438_C_T	34820438	0	T	C	0.707	-0.216279	0.0357888	-2694.23	0.531329	1.81302e-09	Q96QR1_SCGB3A1	C	T	Q96QR1	SCGB3A1	11_34820438_C_T_Q96QR1_SCGB3A1
11	11_34821948_A_C	34821948	0	C	A	0.703	-0.215018	0.0356569	-2694.34	0.507905	1.9621e-09	Q96QR1_SCGB3A1	A	C	Q96QR1	SCGB3A1	11_34821948_A_C_Q96QR1_SCGB3A1
11	11_34835121_A_G	34835121	0	G	A	0.709	-0.212285	0.0358183	-2694.93	0.523137	3.65928e-09	Q96QR1_SCGB3A1	A	G	Q96QR1	SCGB3A1	11_34835121_A_G_Q96QR1_SCGB3A1
11	11_34842225_C_T	34842225	0	T	C	0.71	-0.214651	0.0357981	-2694.52	0.525035	2.41108e-09	Q96QR1_SCGB3A1	C	T	Q96QR1	SCGB3A1	11_34842225_C_T_Q96QR1_SCGB3A1
11	11_34842506_C_A	34842506	0	A	C	0.707	-0.219058	0.0358232	-2693.82	0.515453	1.16877e-09	Q96QR1_SCGB3A1	C	A	Q96QR1	SCGB3A1	11_34842506_C_A_Q96QR1_SCGB3A1
11	11_34843820_C_G	34843820	0	G	C	0.71	-0.214651	0.0357981	-2694.52	0.525035	2.41108e-09	Q96QR1_SCGB3A1	C	G	Q96QR1	SCGB3A1	11_34843820_C_G_Q96QR1_SCGB3A1
11	11_34845011_G_C	34845011	0	C	G	0.71	-0.215068	0.0357947	-2694.44	0.527622	2.23962e-09	Q96QR1_SCGB3A1	G	C	Q96QR1	SCGB3A1	11_34845011_G_C_Q96QR1_SCGB3A1
11	11_34851183_C_T	34851183	0	T	C	0.707	-0.217025	0.0358382	-2694.16	0.529518	1.68005e-09	Q96QR1_SCGB3A1	C	T	Q96QR1	SCGB3A1	11_34851183_C_T_Q96QR1_SCGB3A1
11	11_34851961_G_A	34851961	0	A	G	0.706	-0.215255	0.0357214	-2694.34	0.530134	2.01319e-09	Q96QR1_SCGB3A1	G	A	Q96QR1	SCGB3A1	11_34851961_G_A_Q96QR1_SCGB3A1
11	11_34851977_A_C	34851977	0	C	A	0.706	-0.215255	0.0357214	-2694.34	0.530134	2.01319e-09	Q96QR1_SCGB3A1	A	C	Q96QR1	SCGB3A1	11_34851977_A_C_Q96QR1_SCGB3A1
11	11_34852020_G_C	34852020	0	C	G	0.706	-0.21792	0.0357594	-2693.93	0.531634	1.32892e-09	Q96QR1_SCGB3A1	G	C	Q96QR1	SCGB3A1	11_34852020_G_C_Q96QR1_SCGB3A1
11	11_34852094_C_A	34852094	0	A	C	0.706	-0.21792	0.0357594	-2693.93	0.531634	1.32892e-09	Q96QR1_SCGB3A1	C	A	Q96QR1	SCGB3A1	11_34852094_C_A_Q96QR1_SCGB3A1
11	11_34852152_G_A	34852152	0	A	G	0.706	-0.21792	0.0357594	-2693.93	0.531634	1.32892e-09	Q96QR1_SCGB3A1	G	A	Q96QR1	SCGB3A1	11_34852152_G_A_Q96QR1_SCGB3A1
11	11_34852277_C_T	34852277	0	T	C	0.706	-0.21792	0.0357594	-2693.93	0.531634	1.32892e-09	Q96QR1_SCGB3A1	C	T	Q96QR1	SCGB3A1	11_34852277_C_T_Q96QR1_SCGB3A1
11	11_34853155_C_T	34853155	0	T	C	0.706	-0.21792	0.0357594	-2693.93	0.531634	1.32892e-09	Q96QR1_SCGB3A1	C	T	Q96QR1	SCGB3A1	11_34853155_C_T_Q96QR1_SCGB3A1
11	11_34854662_T_C	34854662	0	C	T	0.706	-0.230288	0.0358242	-2691.95	0.482178	1.62674e-10	Q96QR1_SCGB3A1	T	C	Q96QR1	SCGB3A1	11_34854662_T_C_Q96QR1_SCGB3A1
11	11_34864586_C_G	34864586	0	G	C	0.81	-0.230454	0.0419023	-2697.14	0.728868	4.31559e-08	Q96QR1_SCGB3A1	C	G	Q96QR1	SCGB3A1	11_34864586_C_G_Q96QR1_SCGB3A1
11	11_34867028_A_C	34867028	0	C	A	0.81	-0.231165	0.0419142	-2697.05	0.73208	3.95956e-08	Q96QR1_SCGB3A1	A	C	Q96QR1	SCGB3A1	11_34867028_A_C_Q96QR1_SCGB3A1
11	11_34902521_A_C	34902521	0	C	A	0.771	-0.216922	0.0389958	-2696.8	0.713539	3.03199e-08	Q96QR1_SCGB3A1	A	C	Q96QR1	SCGB3A1	11_34902521_A_C_Q96QR1_SCGB3A1
14	14_107071821_C_G	107071821	0	G	C	0.376	0.693648	0.0300937	-2439.2	2.87552	6.81331e-104	A0A075B7D0_IGHV1OR15-1	C	G	A0A075B7D0	IGHV1OR15-1	14_107071821_C_G_A0A075B7D0_IGHV1OR15-1
14	14_107072336_C_A	107072336	0	A	C	0.234	0.64734	0.0364949	-2524.13	4.66813	2.83455e-65	A0A075B7D0_IGHV1OR15-1	C	A	A0A075B7D0	IGHV1OR15-1	14_107072336_C_A_A0A075B7D0_IGHV1OR15-1
14	14_107072907_A_G	107072907	0	G	A	0.236	0.650207	0.0363538	-2522.23	4.42444	2.94944e-66	A0A075B7D0_IGHV1OR15-1	A	G	A0A075B7D0	IGHV1OR15-1	14_107072907_A_G_A0A075B7D0_IGHV1OR15-1
14	14_107073093_A_G	107073093	0	G	A	0.236	0.650207	0.0363538	-2522.23	4.42444	2.94944e-66	A0A075B7D0_IGHV1OR15-1	A	G	A0A075B7D0	IGHV1OR15-1	14_107073093_A_G_A0A075B7D0_IGHV1OR15-1
14	14_107073800_G_A	107073800	0	A	G	0.232	0.638964	0.0365412	-2527.85	4.7329	1.29863e-63	A0A075B7D0_IGHV1OR15-1	G	A	A0A075B7D0	IGHV1OR15-1	14_107073800_G_A_A0A075B7D0_IGHV1OR15-1
14	14_107074043_G_T	107074043	0	T	G	0.235	0.649236	0.0363636	-2522.65	4.4633	4.78512e-66	A0A075B7D0_IGHV1OR15-1	G	T	A0A075B7D0	IGHV1OR15-1	14_107074043_G_T_A0A075B7D0_IGHV1OR15-1
14	14_107074044_C_T	107074044	0	T	C	0.235	0.650138	0.0363631	-2522.32	4.42988	3.26012e-66	A0A075B7D0_IGHV1OR15-1	C	T	A0A075B7D0	IGHV1OR15-1	14_107074044_C_T_A0A075B7D0_IGHV1OR15-1
14	14_107074091_T_C	107074091	0	C	T	0.235	0.649236	0.0363636	-2522.65	4.4633	4.78512e-66	A0A075B7D0_IGHV1OR15-1	T	C	A0A075B7D0	IGHV1OR15-1	14_107074091_T_C_A0A075B7D0_IGHV1OR15-1
14	14_107074201_C_G	107074201	0	G	C	0.367	0.739455	0.0299048	-2409.26	2.61084	2.64001e-117	A0A075B7D0_IGHV1OR15-1	C	G	A0A075B7D0	IGHV1OR15-1	14_107074201_C_G_A0A075B7D0_IGHV1OR15-1
14	14_107074334_G_A	107074334	0	A	G	0.123	0.451139	0.0484534	-2623.19	17.6409	3.3791e-20	A0A075B7D0_IGHV1OR15-1	G	A	A0A075B7D0	IGHV1OR15-1	14_107074334_G_A_A0A075B7D0_IGHV1OR15-1
14	14_107075611_T_C	107075611	0	C	T	0.124	0.442278	0.0484739	-2624.84	17.6851	1.78923e-19	A0A075B7D0_IGHV1OR15-1	T	C	A0A075B7D0	IGHV1OR15-1	14_107075611_T_C_A0A075B7D0_IGHV1OR15-1
14	14_107076000_C_A	107076000	0	A	C	0.123	0.454699	0.0486291	-2622.86	17.1478	2.36455e-20	A0A075B7D0_IGHV1OR15-1	C	A	A0A075B7D0	IGHV1OR15-1	14_107076000_C_A_A0A075B7D0_IGHV1OR15-1
14	14_107076402_A_T	107076402	0	T	A	0.227	0.689584	0.0366505	-2507.09	4.88046	1.43353e-72	A0A075B7D0_IGHV1OR15-1	A	T	A0A075B7D0	IGHV1OR15-1	14_107076402_A_T_A0A075B7D0_IGHV1OR15-1
14	14_107077065_G_A	107077065	0	A	G	0.872	-0.433891	0.0480677	-2625.7	17.1987	4.21604e-19	A0A075B7D0_IGHV1OR15-1	G	A	A0A075B7D0	IGHV1OR15-1	14_107077065_G_A_A0A075B7D0_IGHV1OR15-1
14	14_107077314_T_C	107077314	0	C	T	0.124	0.451207	0.0485418	-2623.33	17.7397	3.88732e-20	A0A075B7D0_IGHV1OR15-1	T	C	A0A075B7D0	IGHV1OR15-1	14_107077314_T_C_A0A075B7D0_IGHV1OR15-1
14	14_107078567_T_C	107078567	0	C	T	0.638	-0.765563	0.0296245	-2387.89	2.68408	1.73422e-126	A0A075B7D0_IGHV1OR15-1	T	C	A0A075B7D0	IGHV1OR15-1	14_107078567_T_C_A0A075B7D0_IGHV1OR15-1
14	14_107078790_C_T	107078790	0	T	C	0.874	-0.452202	0.0482692	-2622.64	18.6147	2.00975e-20	A0A075B7D0_IGHV1OR15-1	C	T	A0A075B7D0	IGHV1OR15-1	14_107078790_C_T_A0A075B7D0_IGHV1OR15-1
14	14_107079286_T_C	107079286	0	C	T	0.638	-0.764932	0.029656	-2388.81	2.68915	4.40965e-126	A0A075B7D0_IGHV1OR15-1	T	C	A0A075B7D0	IGHV1OR15-1	14_107079286_T_C_A0A075B7D0_IGHV1OR15-1
14	14_107079378_A_G	107079378	0	G	A	0.228	0.690383	0.0365138	-2505.85	4.70667	3.28915e-73	A0A075B7D0_IGHV1OR15-1	A	G	A0A075B7D0	IGHV1OR15-1	14_107079378_A_G_A0A075B7D0_IGHV1OR15-1
14	14_107079423_C_T	107079423	0	T	C	0.638	-0.765563	0.0296245	-2387.89	2.68408	1.73422e-126	A0A075B7D0_IGHV1OR15-1	C	T	A0A075B7D0	IGHV1OR15-1	14_107079423_C_T_A0A075B7D0_IGHV1OR15-1
14	14_107079623_C_A	107079623	0	A	C	0.228	0.690383	0.0365138	-2505.85	4.70667	3.28915e-73	A0A075B7D0_IGHV1OR15-1	C	A	A0A075B7D0	IGHV1OR15-1	14_107079623_C_A_A0A075B7D0_IGHV1OR15-1
14	14_107079921_C_A	107079921	0	A	C	0.228	0.690383	0.0365138	-2505.85	4.70667	3.28915e-73	A0A075B7D0_IGHV1OR15-1	C	A	A0A075B7D0	IGHV1OR15-1	14_107079921_C_A_A0A075B7D0_IGHV1OR15-1
14	14_107080064_G_T	107080064	0	T	G	0.227	0.68976	0.0366559	-2506.95	4.96528	1.38719e-72	A0A075B7D0_IGHV1OR15-1	G	T	A0A075B7D0	IGHV1OR15-1	14_107080064_G_T_A0A075B7D0_IGHV1OR15-1
14	14_107080205_G_A	107080205	0	A	G	0.638	-0.765468	0.0295878	-2387.32	2.69016	9.97851e-127	A0A075B7D0_IGHV1OR15-1	G	A	A0A075B7D0	IGHV1OR15-1	14_107080205_G_A_A0A075B7D0_IGHV1OR15-1
14	14_107081096_C_A	107081096	0	A	C	0.638	-0.765048	0.0295867	-2387.69	2.65695	1.28562e-126	A0A075B7D0_IGHV1OR15-1	C	A	A0A075B7D0	IGHV1OR15-1	14_107081096_C_A_A0A075B7D0_IGHV1OR15-1
14	14_107081224_G_A	107081224	0	A	G	0.637	-0.767779	0.0295859	-2385.34	2.82281	2.15669e-127	A0A075B7D0_IGHV1OR15-1	G	A	A0A075B7D0	IGHV1OR15-1	14_107081224_G_A_A0A075B7D0_IGHV1OR15-1
14	14_107082637_T_A	107082637	0	A	T	0.228	0.690383	0.0365138	-2505.85	4.70667	3.28915e-73	A0A075B7D0_IGHV1OR15-1	T	A	A0A075B7D0	IGHV1OR15-1	14_107082637_T_A_A0A075B7D0_IGHV1OR15-1
14	14_107083151_C_G	107083151	0	G	C	0.21	0.706329	0.0377034	-2507.51	5.68032	5.2149e-72	A0A075B7D0_IGHV1OR15-1	C	G	A0A075B7D0	IGHV1OR15-1	14_107083151_C_G_A0A075B7D0_IGHV1OR15-1
14	14_107085840_T_C	107085840	0	C	T	0.874	-0.452043	0.0482395	-2622.65	17.8149	1.96511e-20	A0A075B7D0_IGHV1OR15-1	T	C	A0A075B7D0	IGHV1OR15-1	14_107085840_T_C_A0A075B7D0_IGHV1OR15-1
14	14_107085898_G_A	107085898	0	A	G	0.228	0.691239	0.0364382	-2504.91	4.66269	1.20794e-73	A0A075B7D0_IGHV1OR15-1	G	A	A0A075B7D0	IGHV1OR15-1	14_107085898_G_A_A0A075B7D0_IGHV1OR15-1
14	14_107087557_T_A	107087557	0	A	T	0.228	0.691239	0.0364382	-2504.91	4.66269	1.20794e-73	A0A075B7D0_IGHV1OR15-1	T	A	A0A075B7D0	IGHV1OR15-1	14_107087557_T_A_A0A075B7D0_IGHV1OR15-1
14	14_107087573_G_A	107087573	0	A	G	0.123	0.45807	0.0486117	-2622.23	16.7	1.22274e-20	A0A075B7D0_IGHV1OR15-1	G	A	A0A075B7D0	IGHV1OR15-1	14_107087573_G_A_A0A075B7D0_IGHV1OR15-1
14	14_107087578_G_C	107087578	0	C	G	0.123	0.456238	0.0485917	-2622.55	16.4515	1.66272e-20	A0A075B7D0_IGHV1OR15-1	G	C	A0A075B7D0	IGHV1OR15-1	14_107087578_G_C_A0A075B7D0_IGHV1OR15-1
14	14_107087793_G_C	107087793	0	C	G	0.228	0.691239	0.0364382	-2504.91	4.66269	1.20794e-73	A0A075B7D0_IGHV1OR15-1	G	C	A0A075B7D0	IGHV1OR15-1	14_107087793_G_C_A0A075B7D0_IGHV1OR15-1
14	14_107087862_C_T	107087862	0	T	C	0.123	0.45249	0.0485715	-2623.21	16.3512	3.22506e-20	A0A075B7D0_IGHV1OR15-1	C	T	A0A075B7D0	IGHV1OR15-1	14_107087862_C_T_A0A075B7D0_IGHV1OR15-1
14	14_107087890_C_T	107087890	0	T	C	0.124	0.448902	0.0485531	-2623.83	16.464	6.067e-20	A0A075B7D0_IGHV1OR15-1	C	T	A0A075B7D0	IGHV1OR15-1	14_107087890_C_T_A0A075B7D0_IGHV1OR15-1
14	14_107088075_A_G	107088075	0	G	A	0.123	0.45249	0.0485715	-2623.21	16.3512	3.22506e-20	A0A075B7D0_IGHV1OR15-1	A	G	A0A075B7D0	IGHV1OR15-1	14_107088075_A_G_A0A075B7D0_IGHV1OR15-1
14	14_107088321_C_T	107088321	0	T	C	0.874	-0.448105	0.0482537	-2623.4	17.8779	4.20716e-20	A0A075B7D0_IGHV1OR15-1	C	T	A0A075B7D0	IGHV1OR15-1	14_107088321_C_T_A0A075B7D0_IGHV1OR15-1
14	14_107088370_T_A	107088370	0	A	T	0.123	0.452174	0.0486029	-2623.31	16.5135	3.61032e-20	A0A075B7D0_IGHV1OR15-1	T	A	A0A075B7D0	IGHV1OR15-1	14_107088370_T_A_A0A075B7D0_IGHV1OR15-1
14	14_107088486_A_T	107088486	0	T	A	0.123	0.452174	0.0486029	-2623.31	16.5135	3.61032e-20	A0A075B7D0_IGHV1OR15-1	A	T	A0A075B7D0	IGHV1OR15-1	14_107088486_A_T_A0A075B7D0_IGHV1OR15-1
14	14_107088552_G_A	107088552	0	A	G	0.358	0.767841	0.0298661	-2390.1	2.78044	2.20249e-125	A0A075B7D0_IGHV1OR15-1	G	A	A0A075B7D0	IGHV1OR15-1	14_107088552_G_A_A0A075B7D0_IGHV1OR15-1
14	14_107088583_G_C	107088583	0	C	G	0.123	0.452174	0.0486029	-2623.31	16.5135	3.61032e-20	A0A075B7D0_IGHV1OR15-1	G	C	A0A075B7D0	IGHV1OR15-1	14_107088583_G_C_A0A075B7D0_IGHV1OR15-1
14	14_107088624_C_T	107088624	0	T	C	0.123	0.452174	0.0486029	-2623.31	16.5135	3.61032e-20	A0A075B7D0_IGHV1OR15-1	C	T	A0A075B7D0	IGHV1OR15-1	14_107088624_C_T_A0A075B7D0_IGHV1OR15-1
14	14_107088783_C_T	107088783	0	T	C	0.123	0.452174	0.0486029	-2623.31	16.5135	3.61032e-20	A0A075B7D0_IGHV1OR15-1	C	T	A0A075B7D0	IGHV1OR15-1	14_107088783_C_T_A0A075B7D0_IGHV1OR15-1
14	14_107088976_T_A	107088976	0	A	T	0.873	-0.448392	0.0482222	-2623.3	17.6937	3.77557e-20	A0A075B7D0_IGHV1OR15-1	T	A	A0A075B7D0	IGHV1OR15-1	14_107088976_T_A_A0A075B7D0_IGHV1OR15-1
14	14_107088993_T_C	107088993	0	C	T	0.123	0.45249	0.0485715	-2623.21	16.3512	3.22506e-20	A0A075B7D0_IGHV1OR15-1	T	C	A0A075B7D0	IGHV1OR15-1	14_107088993_T_C_A0A075B7D0_IGHV1OR15-1
14	14_107089100_T_G	107089100	0	G	T	0.123	0.454304	0.048591	-2622.89	16.5934	2.38176e-20	A0A075B7D0_IGHV1OR15-1	T	G	A0A075B7D0	IGHV1OR15-1	14_107089100_T_G_A0A075B7D0_IGHV1OR15-1
14	14_107089265_A_G	107089265	0	G	A	0.123	0.45249	0.0485715	-2623.21	16.3512	3.22506e-20	A0A075B7D0_IGHV1OR15-1	A	G	A0A075B7D0	IGHV1OR15-1	14_107089265_A_G_A0A075B7D0_IGHV1OR15-1
14	14_107089472_G_A	107089472	0	A	G	0.123	0.45249	0.0485715	-2623.21	16.3512	3.22506e-20	A0A075B7D0_IGHV1OR15-1	G	A	A0A075B7D0	IGHV1OR15-1	14_107089472_G_A_A0A075B7D0_IGHV1OR15-1
14	14_107089586_G_A	107089586	0	A	G	0.228	0.691239	0.0364382	-2504.91	4.66269	1.20794e-73	A0A075B7D0_IGHV1OR15-1	G	A	A0A075B7D0	IGHV1OR15-1	14_107089586_G_A_A0A075B7D0_IGHV1OR15-1
14	14_107089672_C_T	107089672	0	T	C	0.228	0.691239	0.0364382	-2504.91	4.66269	1.20794e-73	A0A075B7D0_IGHV1OR15-1	C	T	A0A075B7D0	IGHV1OR15-1	14_107089672_C_T_A0A075B7D0_IGHV1OR15-1
14	14_107089715_C_A	107089715	0	A	C	0.358	0.769494	0.0298338	-2388.57	2.76314	4.47571e-126	A0A075B7D0_IGHV1OR15-1	C	A	A0A075B7D0	IGHV1OR15-1	14_107089715_C_A_A0A075B7D0_IGHV1OR15-1
14	14_107089747_T_C	107089747	0	C	T	0.358	0.769177	0.0298433	-2388.89	2.77445	6.42246e-126	A0A075B7D0_IGHV1OR15-1	T	C	A0A075B7D0	IGHV1OR15-1	14_107089747_T_C_A0A075B7D0_IGHV1OR15-1
14	14_107089842_A_C	107089842	0	C	A	0.358	0.767841	0.0298661	-2390.1	2.78044	2.20249e-125	A0A075B7D0_IGHV1OR15-1	A	C	A0A075B7D0	IGHV1OR15-1	14_107089842_A_C_A0A075B7D0_IGHV1OR15-1
14	14_107089908_A_T	107089908	0	T	A	0.358	0.769494	0.0298338	-2388.57	2.76314	4.47571e-126	A0A075B7D0_IGHV1OR15-1	A	T	A0A075B7D0	IGHV1OR15-1	14_107089908_A_T_A0A075B7D0_IGHV1OR15-1
14	14_107090077_C_A	107090077	0	A	C	0.123	0.45249	0.0485715	-2623.21	16.3512	3.22506e-20	A0A075B7D0_IGHV1OR15-1	C	A	A0A075B7D0	IGHV1OR15-1	14_107090077_C_A_A0A075B7D0_IGHV1OR15-1
14	14_107090177_G_A	107090177	0	A	G	0.123	0.45249	0.0485715	-2623.21	16.3512	3.22506e-20	A0A075B7D0_IGHV1OR15-1	G	A	A0A075B7D0	IGHV1OR15-1	14_107090177_G_A_A0A075B7D0_IGHV1OR15-1
14	14_107090220_C_T	107090220	0	T	C	0.123	0.45249	0.0485715	-2623.21	16.3512	3.22506e-20	A0A075B7D0_IGHV1OR15-1	C	T	A0A075B7D0	IGHV1OR15-1	14_107090220_C_T_A0A075B7D0_IGHV1OR15-1
14	14_107090626_A_G	107090626	0	G	A	0.123	0.45249	0.0485715	-2623.21	16.3512	3.22506e-20	A0A075B7D0_IGHV1OR15-1	A	G	A0A075B7D0	IGHV1OR15-1	14_107090626_A_G_A0A075B7D0_IGHV1OR15-1
14	14_107090900_C_G	107090900	0	G	C	0.22	0.688263	0.0366391	-2508.13	4.47707	2.31536e-72	A0A075B7D0_IGHV1OR15-1	C	G	A0A075B7D0	IGHV1OR15-1	14_107090900_C_G_A0A075B7D0_IGHV1OR15-1
14	14_107090906_G_A	107090906	0	A	G	0.22	0.688263	0.0366391	-2508.13	4.47707	2.31536e-72	A0A075B7D0_IGHV1OR15-1	G	A	A0A075B7D0	IGHV1OR15-1	14_107090906_G_A_A0A075B7D0_IGHV1OR15-1
14	14_107090979_G_T	107090979	0	T	G	0.228	0.691239	0.0364382	-2504.91	4.66269	1.20794e-73	A0A075B7D0_IGHV1OR15-1	G	T	A0A075B7D0	IGHV1OR15-1	14_107090979_G_T_A0A075B7D0_IGHV1OR15-1
14	14_107091003_G_A	107091003	0	A	G	0.228	0.691239	0.0364382	-2504.91	4.66269	1.20794e-73	A0A075B7D0_IGHV1OR15-1	G	A	A0A075B7D0	IGHV1OR15-1	14_107091003_G_A_A0A075B7D0_IGHV1OR15-1
14	14_107091030_T_C	107091030	0	C	T	0.228	0.691239	0.0364382	-2504.91	4.66269	1.20794e-73	A0A075B7D0_IGHV1OR15-1	T	C	A0A075B7D0	IGHV1OR15-1	14_107091030_T_C_A0A075B7D0_IGHV1OR15-1
14	14_107091218_C_T	107091218	0	T	C	0.228	0.691239	0.0364382	-2504.91	4.66269	1.20794e-73	A0A075B7D0_IGHV1OR15-1	C	T	A0A075B7D0	IGHV1OR15-1	14_107091218_C_T_A0A075B7D0_IGHV1OR15-1
14	14_107091265_T_C	107091265	0	C	T	0.358	0.767259	0.0298441	-2390.04	2.80127	2.22453e-125	A0A075B7D0_IGHV1OR15-1	T	C	A0A075B7D0	IGHV1OR15-1	14_107091265_T_C_A0A075B7D0_IGHV1OR15-1
14	14_107091296_T_G	107091296	0	G	T	0.228	0.689668	0.0364003	-2505.23	4.7054	1.75625e-73	A0A075B7D0_IGHV1OR15-1	T	G	A0A075B7D0	IGHV1OR15-1	14_107091296_T_G_A0A075B7D0_IGHV1OR15-1
14	14_107091370_G_A	107091370	0	A	G	0.228	0.691984	0.0364283	-2504.55	4.63316	8.01254e-74	A0A075B7D0_IGHV1OR15-1	G	A	A0A075B7D0	IGHV1OR15-1	14_107091370_G_A_A0A075B7D0_IGHV1OR15-1
14	14_107091403_A_G	107091403	0	G	A	0.228	0.691984	0.0364283	-2504.55	4.63316	8.01254e-74	A0A075B7D0_IGHV1OR15-1	A	G	A0A075B7D0	IGHV1OR15-1	14_107091403_A_G_A0A075B7D0_IGHV1OR15-1
14	14_107091429_G_C	107091429	0	C	G	0.113	0.476818	0.0501542	-2621.43	17.4883	5.67563e-21	A0A075B7D0_IGHV1OR15-1	G	C	A0A075B7D0	IGHV1OR15-1	14_107091429_G_C_A0A075B7D0_IGHV1OR15-1
14	14_107091438_T_A	107091438	0	A	T	0.228	0.691984	0.0364283	-2504.55	4.63316	8.01254e-74	A0A075B7D0_IGHV1OR15-1	T	A	A0A075B7D0	IGHV1OR15-1	14_107091438_T_A_A0A075B7D0_IGHV1OR15-1
14	14_107091617_T_C	107091617	0	C	T	0.358	0.769673	0.0298072	-2388.01	2.7644	2.56913e-126	A0A075B7D0_IGHV1OR15-1	T	C	A0A075B7D0	IGHV1OR15-1	14_107091617_T_C_A0A075B7D0_IGHV1OR15-1
14	14_107091625_T_C	107091625	0	C	T	0.228	0.692038	0.0363456	-2503.82	4.63952	3.91513e-74	A0A075B7D0_IGHV1OR15-1	T	C	A0A075B7D0	IGHV1OR15-1	14_107091625_T_C_A0A075B7D0_IGHV1OR15-1
14	14_107091742_A_G	107091742	0	G	A	0.358	0.768102	0.0298317	-2389.42	2.76517	1.05664e-125	A0A075B7D0_IGHV1OR15-1	A	G	A0A075B7D0	IGHV1OR15-1	14_107091742_A_G_A0A075B7D0_IGHV1OR15-1
14	14_107092029_G_A	107092029	0	A	G	0.228	0.690129	0.0363781	-2504.9	4.66204	1.19146e-73	A0A075B7D0_IGHV1OR15-1	G	A	A0A075B7D0	IGHV1OR15-1	14_107092029_G_A_A0A075B7D0_IGHV1OR15-1
14	14_107092558_T_C	107092558	0	C	T	0.228	0.690129	0.0363781	-2504.9	4.66204	1.19146e-73	A0A075B7D0_IGHV1OR15-1	T	C	A0A075B7D0	IGHV1OR15-1	14_107092558_T_C_A0A075B7D0_IGHV1OR15-1
14	14_107092814_A_G	107092814	0	G	A	0.358	0.768102	0.0298317	-2389.42	2.76517	1.05664e-125	A0A075B7D0_IGHV1OR15-1	A	G	A0A075B7D0	IGHV1OR15-1	14_107092814_A_G_A0A075B7D0_IGHV1OR15-1
14	14_107093142_A_G	107093142	0	G	A	0.228	0.690129	0.0363781	-2504.9	4.66204	1.19146e-73	A0A075B7D0_IGHV1OR15-1	A	G	A0A075B7D0	IGHV1OR15-1	14_107093142_A_G_A0A075B7D0_IGHV1OR15-1
14	14_107093267_G_A	107093267	0	A	G	0.123	0.45249	0.0485715	-2623.21	16.3512	3.22506e-20	A0A075B7D0_IGHV1OR15-1	G	A	A0A075B7D0	IGHV1OR15-1	14_107093267_G_A_A0A075B7D0_IGHV1OR15-1
14	14_107093277_A_C	107093277	0	C	A	0.227	0.688615	0.0365939	-2506.95	4.96127	1.37459e-72	A0A075B7D0_IGHV1OR15-1	A	C	A0A075B7D0	IGHV1OR15-1	14_107093277_A_C_A0A075B7D0_IGHV1OR15-1
14	14_107093327_A_G	107093327	0	G	A	0.123	0.45249	0.0485715	-2623.21	16.3512	3.22506e-20	A0A075B7D0_IGHV1OR15-1	A	G	A0A075B7D0	IGHV1OR15-1	14_107093327_A_G_A0A075B7D0_IGHV1OR15-1
14	14_107093692_C_G	107093692	0	G	C	0.123	0.45249	0.0485715	-2623.21	16.3512	3.22506e-20	A0A075B7D0_IGHV1OR15-1	C	G	A0A075B7D0	IGHV1OR15-1	14_107093692_C_G_A0A075B7D0_IGHV1OR15-1
14	14_107093736_C_G	107093736	0	G	C	0.123	0.454304	0.048591	-2622.89	16.5934	2.38176e-20	A0A075B7D0_IGHV1OR15-1	C	G	A0A075B7D0	IGHV1OR15-1	14_107093736_C_G_A0A075B7D0_IGHV1OR15-1
14	14_107093845_C_T	107093845	0	T	C	0.124	0.448902	0.0485531	-2623.83	16.464	6.067e-20	A0A075B7D0_IGHV1OR15-1	C	T	A0A075B7D0	IGHV1OR15-1	14_107093845_C_T_A0A075B7D0_IGHV1OR15-1
14	14_107093857_G_A	107093857	0	A	G	0.359	0.767201	0.0298191	-2389.68	2.79674	1.52906e-125	A0A075B7D0_IGHV1OR15-1	G	A	A0A075B7D0	IGHV1OR15-1	14_107093857_G_A_A0A075B7D0_IGHV1OR15-1
14	14_107093908_A_G	107093908	0	G	A	0.359	0.767201	0.0298191	-2389.68	2.79674	1.52906e-125	A0A075B7D0_IGHV1OR15-1	A	G	A0A075B7D0	IGHV1OR15-1	14_107093908_A_G_A0A075B7D0_IGHV1OR15-1
14	14_107093954_G_A	107093954	0	A	G	0.229	0.688559	0.0363401	-2505.22	4.70332	1.73123e-73	A0A075B7D0_IGHV1OR15-1	G	A	A0A075B7D0	IGHV1OR15-1	14_107093954_G_A_A0A075B7D0_IGHV1OR15-1
14	14_107094022_G_A	107094022	0	A	G	0.229	0.688092	0.0363509	-2505.47	4.73024	2.32569e-73	A0A075B7D0_IGHV1OR15-1	G	A	A0A075B7D0	IGHV1OR15-1	14_107094022_G_A_A0A075B7D0_IGHV1OR15-1
14	14_107094197_T_A	107094197	0	A	T	0.123	0.45249	0.0485715	-2623.21	16.3512	3.22506e-20	A0A075B7D0_IGHV1OR15-1	T	A	A0A075B7D0	IGHV1OR15-1	14_107094197_T_A_A0A075B7D0_IGHV1OR15-1
14	14_107094199_G_C	107094199	0	C	G	0.359	0.768602	0.0298103	-2388.62	2.80209	5.38474e-126	A0A075B7D0_IGHV1OR15-1	G	C	A0A075B7D0	IGHV1OR15-1	14_107094199_G_C_A0A075B7D0_IGHV1OR15-1
14	14_107094250_G_A	107094250	0	A	G	0.229	0.688092	0.0363509	-2505.47	4.73024	2.32569e-73	A0A075B7D0_IGHV1OR15-1	G	A	A0A075B7D0	IGHV1OR15-1	14_107094250_G_A_A0A075B7D0_IGHV1OR15-1
14	14_107094267_G_T	107094267	0	T	G	0.123	0.454304	0.048591	-2622.89	16.5934	2.38176e-20	A0A075B7D0_IGHV1OR15-1	G	T	A0A075B7D0	IGHV1OR15-1	14_107094267_G_T_A0A075B7D0_IGHV1OR15-1
14	14_107094304_C_T	107094304	0	T	C	0.229	0.688092	0.0363509	-2505.47	4.73024	2.32569e-73	A0A075B7D0_IGHV1OR15-1	C	T	A0A075B7D0	IGHV1OR15-1	14_107094304_C_T_A0A075B7D0_IGHV1OR15-1
14	14_107094316_A_G	107094316	0	G	A	0.359	0.768602	0.0298103	-2388.62	2.80209	5.38474e-126	A0A075B7D0_IGHV1OR15-1	A	G	A0A075B7D0	IGHV1OR15-1	14_107094316_A_G_A0A075B7D0_IGHV1OR15-1
14	14_107094391_A_G	107094391	0	G	A	0.229	0.688092	0.0363509	-2505.47	4.73024	2.32569e-73	A0A075B7D0_IGHV1OR15-1	A	G	A0A075B7D0	IGHV1OR15-1	14_107094391_A_G_A0A075B7D0_IGHV1OR15-1
14	14_107094438_G_T	107094438	0	T	G	0.123	0.45249	0.0485715	-2623.21	16.3512	3.22506e-20	A0A075B7D0_IGHV1OR15-1	G	T	A0A075B7D0	IGHV1OR15-1	14_107094438_G_T_A0A075B7D0_IGHV1OR15-1
14	14_107094472_C_T	107094472	0	T	C	0.229	0.688092	0.0363509	-2505.47	4.73024	2.32569e-73	A0A075B7D0_IGHV1OR15-1	C	T	A0A075B7D0	IGHV1OR15-1	14_107094472_C_T_A0A075B7D0_IGHV1OR15-1
14	14_107094574_T_C	107094574	0	C	T	0.229	0.688092	0.0363509	-2505.47	4.73024	2.32569e-73	A0A075B7D0_IGHV1OR15-1	T	C	A0A075B7D0	IGHV1OR15-1	14_107094574_T_C_A0A075B7D0_IGHV1OR15-1
14	14_107094665_T_C	107094665	0	C	T	0.229	0.688092	0.0363509	-2505.47	4.73024	2.32569e-73	A0A075B7D0_IGHV1OR15-1	T	C	A0A075B7D0	IGHV1OR15-1	14_107094665_T_C_A0A075B7D0_IGHV1OR15-1
14	14_107094767_C_T	107094767	0	T	C	0.121	0.441852	0.0488466	-2625.57	16.618	3.56767e-19	A0A075B7D0_IGHV1OR15-1	C	T	A0A075B7D0	IGHV1OR15-1	14_107094767_C_T_A0A075B7D0_IGHV1OR15-1
14	14_107096962_T_C	107096962	0	C	T	0.233	0.694473	0.0359524	-2499.87	4.31663	4.58074e-76	A0A075B7D0_IGHV1OR15-1	T	C	A0A075B7D0	IGHV1OR15-1	14_107096962_T_C_A0A075B7D0_IGHV1OR15-1
14	14_107097770_C_T	107097770	0	T	C	0.359	0.767724	0.0297895	-2388.85	2.8008	6.70646e-126	A0A075B7D0_IGHV1OR15-1	C	T	A0A075B7D0	IGHV1OR15-1	14_107097770_C_T_A0A075B7D0_IGHV1OR15-1
14	14_107098239_A_G	107098239	0	G	A	0.359	0.767724	0.0297895	-2388.85	2.8008	6.70646e-126	A0A075B7D0_IGHV1OR15-1	A	G	A0A075B7D0	IGHV1OR15-1	14_107098239_A_G_A0A075B7D0_IGHV1OR15-1
14	14_107099558_C_T	107099558	0	T	C	0.123	0.452386	0.0485623	-2623.19	16.7377	3.23659e-20	A0A075B7D0_IGHV1OR15-1	C	T	A0A075B7D0	IGHV1OR15-1	14_107099558_C_T_A0A075B7D0_IGHV1OR15-1
14	14_107099813_G_A	107099813	0	A	G	0.359	0.767724	0.0297895	-2388.85	2.8008	6.70646e-126	A0A075B7D0_IGHV1OR15-1	G	A	A0A075B7D0	IGHV1OR15-1	14_107099813_G_A_A0A075B7D0_IGHV1OR15-1
14	14_107099872_T_C	107099872	0	C	T	0.359	0.767724	0.0297895	-2388.85	2.8008	6.70646e-126	A0A075B7D0_IGHV1OR15-1	T	C	A0A075B7D0	IGHV1OR15-1	14_107099872_T_C_A0A075B7D0_IGHV1OR15-1
14	14_107099982_G_A	107099982	0	A	G	0.229	0.686464	0.0363012	-2505.79	4.71859	3.14722e-73	A0A075B7D0_IGHV1OR15-1	G	A	A0A075B7D0	IGHV1OR15-1	14_107099982_G_A_A0A075B7D0_IGHV1OR15-1
14	14_107100015_C_T	107100015	0	T	C	0.124	0.450568	0.0485424	-2623.5	16.4905	4.38021e-20	A0A075B7D0_IGHV1OR15-1	C	T	A0A075B7D0	IGHV1OR15-1	14_107100015_C_T_A0A075B7D0_IGHV1OR15-1
14	14_107100266_C_T	107100266	0	T	C	0.359	0.767724	0.0297895	-2388.85	2.8008	6.70646e-126	A0A075B7D0_IGHV1OR15-1	C	T	A0A075B7D0	IGHV1OR15-1	14_107100266_C_T_A0A075B7D0_IGHV1OR15-1
14	14_107100441_A_C	107100441	0	C	A	0.359	0.767724	0.0297895	-2388.85	2.8008	6.70646e-126	A0A075B7D0_IGHV1OR15-1	A	C	A0A075B7D0	IGHV1OR15-1	14_107100441_A_C_A0A075B7D0_IGHV1OR15-1
14	14_107100546_A_C	107100546	0	C	A	0.36	0.768166	0.029755	-2388.16	2.74914	2.84598e-126	A0A075B7D0_IGHV1OR15-1	A	C	A0A075B7D0	IGHV1OR15-1	14_107100546_A_C_A0A075B7D0_IGHV1OR15-1
14	14_107100554_C_T	107100554	0	T	C	0.36	0.768166	0.029755	-2388.16	2.74914	2.84598e-126	A0A075B7D0_IGHV1OR15-1	C	T	A0A075B7D0	IGHV1OR15-1	14_107100554_C_T_A0A075B7D0_IGHV1OR15-1
14	14_107100575_A_G	107100575	0	G	A	0.36	0.768166	0.029755	-2388.16	2.74914	2.84598e-126	A0A075B7D0_IGHV1OR15-1	A	G	A0A075B7D0	IGHV1OR15-1	14_107100575_A_G_A0A075B7D0_IGHV1OR15-1
14	14_107100641_G_A	107100641	0	A	G	0.123	0.447349	0.0485986	-2624.19	16.4046	8.72006e-20	A0A075B7D0_IGHV1OR15-1	G	A	A0A075B7D0	IGHV1OR15-1	14_107100641_G_A_A0A075B7D0_IGHV1OR15-1
14	14_107100646_G_A	107100646	0	A	G	0.123	0.447349	0.0485986	-2624.19	16.4046	8.72006e-20	A0A075B7D0_IGHV1OR15-1	G	A	A0A075B7D0	IGHV1OR15-1	14_107100646_G_A_A0A075B7D0_IGHV1OR15-1
14	14_107101483_T_C	107101483	0	C	T	0.23	0.680715	0.0363081	-2508.45	4.65491	4.1464e-72	A0A075B7D0_IGHV1OR15-1	T	C	A0A075B7D0	IGHV1OR15-1	14_107101483_T_C_A0A075B7D0_IGHV1OR15-1
14	14_107101510_A_G	107101510	0	G	A	0.359	0.765737	0.0297724	-2389.87	2.7906	1.81202e-125	A0A075B7D0_IGHV1OR15-1	A	G	A0A075B7D0	IGHV1OR15-1	14_107101510_A_G_A0A075B7D0_IGHV1OR15-1
14	14_107101695_T_G	107101695	0	G	T	0.123	0.452925	0.0488104	-2623.51	16.7705	4.48614e-20	A0A075B7D0_IGHV1OR15-1	T	G	A0A075B7D0	IGHV1OR15-1	14_107101695_T_G_A0A075B7D0_IGHV1OR15-1
14	14_107101825_T_C	107101825	0	C	T	0.356	0.768979	0.0296967	-2387.27	2.5789	6.37053e-127	A0A075B7D0_IGHV1OR15-1	T	C	A0A075B7D0	IGHV1OR15-1	14_107101825_T_C_A0A075B7D0_IGHV1OR15-1
14	14_107102387_T_C	107102387	0	C	T	0.359	0.765636	0.0298086	-2390.58	2.77527	3.5086e-125	A0A075B7D0_IGHV1OR15-1	T	C	A0A075B7D0	IGHV1OR15-1	14_107102387_T_C_A0A075B7D0_IGHV1OR15-1
14	14_107102738_G_A	107102738	0	A	G	0.12	0.452526	0.0491275	-2624.09	17.1619	8.24592e-20	A0A075B7D0_IGHV1OR15-1	G	A	A0A075B7D0	IGHV1OR15-1	14_107102738_G_A_A0A075B7D0_IGHV1OR15-1
14	14_107103257_T_A	107103257	0	A	T	0.12	0.450617	0.0491045	-2624.41	16.903	1.12178e-19	A0A075B7D0_IGHV1OR15-1	T	A	A0A075B7D0	IGHV1OR15-1	14_107103257_T_A_A0A075B7D0_IGHV1OR15-1
14	14_107103272_G_A	107103272	0	A	G	0.12	0.450617	0.0491045	-2624.41	16.903	1.12178e-19	A0A075B7D0_IGHV1OR15-1	G	A	A0A075B7D0	IGHV1OR15-1	14_107103272_G_A_A0A075B7D0_IGHV1OR15-1
14	14_107103424_C_G	107103424	0	G	C	0.12	0.450617	0.0491045	-2624.41	16.903	1.12178e-19	A0A075B7D0_IGHV1OR15-1	C	G	A0A075B7D0	IGHV1OR15-1	14_107103424_C_G_A0A075B7D0_IGHV1OR15-1
14	14_107103549_C_T	107103549	0	T	C	0.198	0.657133	0.0387347	-2533.97	6.39206	3.14642e-60	A0A075B7D0_IGHV1OR15-1	C	T	A0A075B7D0	IGHV1OR15-1	14_107103549_C_T_A0A075B7D0_IGHV1OR15-1
14	14_107104270_C_A	107104270	0	A	C	0.636	-0.760574	0.0296456	-2391.42	2.69653	6.17306e-125	A0A075B7D0_IGHV1OR15-1	C	A	A0A075B7D0	IGHV1OR15-1	14_107104270_C_A_A0A075B7D0_IGHV1OR15-1
14	14_107104906_C_G	107104906	0	G	C	0.877	-0.443998	0.0488119	-2625.08	17.7125	2.28971e-19	A0A075B7D0_IGHV1OR15-1	C	G	A0A075B7D0	IGHV1OR15-1	14_107104906_C_G_A0A075B7D0_IGHV1OR15-1
14	14_107105043_A_G	107105043	0	G	A	0.877	-0.445864	0.0488333	-2624.77	17.9901	1.69231e-19	A0A075B7D0_IGHV1OR15-1	A	G	A0A075B7D0	IGHV1OR15-1	14_107105043_A_G_A0A075B7D0_IGHV1OR15-1
14	14_107105296_G_A	107105296	0	A	G	0.877	-0.443998	0.0488119	-2625.08	17.7125	2.28971e-19	A0A075B7D0_IGHV1OR15-1	G	A	A0A075B7D0	IGHV1OR15-1	14_107105296_G_A_A0A075B7D0_IGHV1OR15-1
14	14_107105677_C_T	107105677	0	T	C	0.877	-0.443998	0.0488119	-2625.08	17.7125	2.28971e-19	A0A075B7D0_IGHV1OR15-1	C	T	A0A075B7D0	IGHV1OR15-1	14_107105677_C_T_A0A075B7D0_IGHV1OR15-1
14	14_107105716_T_G	107105716	0	G	T	0.636	-0.760574	0.0296456	-2391.42	2.69653	6.17306e-125	A0A075B7D0_IGHV1OR15-1	T	G	A0A075B7D0	IGHV1OR15-1	14_107105716_T_G_A0A075B7D0_IGHV1OR15-1
14	14_107105823_C_T	107105823	0	T	C	0.233	0.686874	0.0360598	-2503.66	4.66688	3.4581e-74	A0A075B7D0_IGHV1OR15-1	C	T	A0A075B7D0	IGHV1OR15-1	14_107105823_C_T_A0A075B7D0_IGHV1OR15-1
14	14_107105955_C_G	107105955	0	G	C	0.636	-0.759572	0.0296198	-2391.64	2.69603	7.67438e-125	A0A075B7D0_IGHV1OR15-1	C	G	A0A075B7D0	IGHV1OR15-1	14_107105955_C_G_A0A075B7D0_IGHV1OR15-1
14	14_107106021_T_C	107106021	0	C	T	0.233	0.686042	0.0361344	-2504.59	4.71452	9.39802e-74	A0A075B7D0_IGHV1OR15-1	T	C	A0A075B7D0	IGHV1OR15-1	14_107106021_T_C_A0A075B7D0_IGHV1OR15-1
14	14_107106280_G_C	107106280	0	C	G	0.876	-0.440461	0.0487958	-2625.68	17.8295	4.21789e-19	A0A075B7D0_IGHV1OR15-1	G	C	A0A075B7D0	IGHV1OR15-1	14_107106280_G_C_A0A075B7D0_IGHV1OR15-1
14	14_107106355_C_T	107106355	0	T	C	0.636	-0.760574	0.0296456	-2391.42	2.69653	6.17306e-125	A0A075B7D0_IGHV1OR15-1	C	T	A0A075B7D0	IGHV1OR15-1	14_107106355_C_T_A0A075B7D0_IGHV1OR15-1
14	14_107106774_T_G	107106774	0	G	T	0.877	-0.445864	0.0488333	-2624.77	17.9901	1.69231e-19	A0A075B7D0_IGHV1OR15-1	T	G	A0A075B7D0	IGHV1OR15-1	14_107106774_T_G_A0A075B7D0_IGHV1OR15-1
14	14_107106830_G_C	107106830	0	C	G	0.636	-0.760574	0.0296456	-2391.42	2.69653	6.17306e-125	A0A075B7D0_IGHV1OR15-1	G	C	A0A075B7D0	IGHV1OR15-1	14_107106830_G_C_A0A075B7D0_IGHV1OR15-1
14	14_107107022_C_G	107107022	0	G	C	0.233	0.686592	0.036124	-2504.34	4.65799	6.74889e-74	A0A075B7D0_IGHV1OR15-1	C	G	A0A075B7D0	IGHV1OR15-1	14_107107022_C_G_A0A075B7D0_IGHV1OR15-1
14	14_107107126_C_T	107107126	0	T	C	0.233	0.686592	0.036124	-2504.34	4.65799	6.74889e-74	A0A075B7D0_IGHV1OR15-1	C	T	A0A075B7D0	IGHV1OR15-1	14_107107126_C_T_A0A075B7D0_IGHV1OR15-1
14	14_107107143_G_A	107107143	0	A	G	0.233	0.686592	0.036124	-2504.34	4.65799	6.74889e-74	A0A075B7D0_IGHV1OR15-1	G	A	A0A075B7D0	IGHV1OR15-1	14_107107143_G_A_A0A075B7D0_IGHV1OR15-1
14	14_107107237_C_A	107107237	0	A	C	0.227	0.689351	0.0363797	-2504.96	4.88269	1.70046e-73	A0A075B7D0_IGHV1OR15-1	C	A	A0A075B7D0	IGHV1OR15-1	14_107107237_C_A_A0A075B7D0_IGHV1OR15-1
14	14_107107378_A_C	107107378	0	C	A	0.227	0.689351	0.0363797	-2504.96	4.88269	1.70046e-73	A0A075B7D0_IGHV1OR15-1	A	C	A0A075B7D0	IGHV1OR15-1	14_107107378_A_C_A0A075B7D0_IGHV1OR15-1
14	14_107107475_C_T	107107475	0	T	C	0.227	0.68851	0.0364552	-2505.89	4.9291	4.59814e-73	A0A075B7D0_IGHV1OR15-1	C	T	A0A075B7D0	IGHV1OR15-1	14_107107475_C_T_A0A075B7D0_IGHV1OR15-1
14	14_107107732_A_T	107107732	0	T	A	0.227	0.687716	0.0364046	-2505.75	4.99192	4.28573e-73	A0A075B7D0_IGHV1OR15-1	A	T	A0A075B7D0	IGHV1OR15-1	14_107107732_A_T_A0A075B7D0_IGHV1OR15-1
14	14_107107770_T_A	107107770	0	A	T	0.227	0.688735	0.0363863	-2505.22	4.937	2.35518e-73	A0A075B7D0_IGHV1OR15-1	T	A	A0A075B7D0	IGHV1OR15-1	14_107107770_T_A_A0A075B7D0_IGHV1OR15-1
14	14_107107799_T_C	107107799	0	C	T	0.226	0.6881	0.0365253	-2506.33	5.19982	9.80259e-73	A0A075B7D0_IGHV1OR15-1	T	C	A0A075B7D0	IGHV1OR15-1	14_107107799_T_C_A0A075B7D0_IGHV1OR15-1
14	14_107107886_C_T	107107886	0	T	C	0.227	0.689351	0.0363797	-2504.96	4.88269	1.70046e-73	A0A075B7D0_IGHV1OR15-1	C	T	A0A075B7D0	IGHV1OR15-1	14_107107886_C_T_A0A075B7D0_IGHV1OR15-1
14	14_107107969_A_T	107107969	0	T	A	0.227	0.684855	0.0364223	-2507.3	4.86423	1.73401e-72	A0A075B7D0_IGHV1OR15-1	A	T	A0A075B7D0	IGHV1OR15-1	14_107107969_A_T_A0A075B7D0_IGHV1OR15-1
14	14_107108139_C_A	107108139	0	A	C	0.227	0.689705	0.0363707	-2504.72	4.89353	1.34974e-73	A0A075B7D0_IGHV1OR15-1	C	A	A0A075B7D0	IGHV1OR15-1	14_107108139_C_A_A0A075B7D0_IGHV1OR15-1
14	14_107108221_G_A	107108221	0	A	G	0.229	0.695512	0.0362626	-2501.28	4.86773	4.16406e-75	A0A075B7D0_IGHV1OR15-1	G	A	A0A075B7D0	IGHV1OR15-1	14_107108221_G_A_A0A075B7D0_IGHV1OR15-1
14	14_107108599_T_C	107108599	0	C	T	0.227	0.69038	0.0363027	-2503.73	4.99407	5.67359e-74	A0A075B7D0_IGHV1OR15-1	T	C	A0A075B7D0	IGHV1OR15-1	14_107108599_T_C_A0A075B7D0_IGHV1OR15-1
14	14_107108679_G_C	107108679	0	C	G	0.227	0.69038	0.0363027	-2503.73	4.99407	5.67359e-74	A0A075B7D0_IGHV1OR15-1	G	C	A0A075B7D0	IGHV1OR15-1	14_107108679_G_C_A0A075B7D0_IGHV1OR15-1
14	14_107108750_G_T	107108750	0	T	G	0.882	-0.495482	0.0488082	-2615.58	14.4906	1.28471e-23	A0A075B7D0_IGHV1OR15-1	G	T	A0A075B7D0	IGHV1OR15-1	14_107108750_G_T_A0A075B7D0_IGHV1OR15-1
14	14_107109026_A_G	107109026	0	G	A	0.236	0.658767	0.035888	-2513.58	5.53114	1.99926e-69	A0A075B7D0_IGHV1OR15-1	A	G	A0A075B7D0	IGHV1OR15-1	14_107109026_A_G_A0A075B7D0_IGHV1OR15-1
14	14_107109993_G_A	107109993	0	A	G	0.227	0.684086	0.0365458	-2508.79	4.7469	6.6414e-72	A0A075B7D0_IGHV1OR15-1	G	A	A0A075B7D0	IGHV1OR15-1	14_107109993_G_A_A0A075B7D0_IGHV1OR15-1
14	14_107110136_C_T	107110136	0	T	C	0.224	0.67095	0.0367902	-2515.96	5.04274	1.28058e-68	A0A075B7D0_IGHV1OR15-1	C	T	A0A075B7D0	IGHV1OR15-1	14_107110136_C_T_A0A075B7D0_IGHV1OR15-1
14	14_107110137_A_G	107110137	0	G	A	0.225	0.672223	0.0367592	-2514.94	5.25772	5.87515e-69	A0A075B7D0_IGHV1OR15-1	A	G	A0A075B7D0	IGHV1OR15-1	14_107110137_A_G_A0A075B7D0_IGHV1OR15-1
14	14_107110367_T_G	107110367	0	G	T	0.227	0.683749	0.0365555	-2509.03	4.739	8.31493e-72	A0A075B7D0_IGHV1OR15-1	T	G	A0A075B7D0	IGHV1OR15-1	14_107110367_T_G_A0A075B7D0_IGHV1OR15-1
14	14_107110457_G_A	107110457	0	A	G	0.227	0.672578	0.0367948	-2515.22	5.12124	6.65824e-69	A0A075B7D0_IGHV1OR15-1	G	A	A0A075B7D0	IGHV1OR15-1	14_107110457_G_A_A0A075B7D0_IGHV1OR15-1
14	14_107111004_A_G	107111004	0	G	A	0.227	0.683095	0.0365665	-2509.43	4.71746	1.20666e-71	A0A075B7D0_IGHV1OR15-1	A	G	A0A075B7D0	IGHV1OR15-1	14_107111004_A_G_A0A075B7D0_IGHV1OR15-1
14	14_107111161_T_C	107111161	0	C	T	0.881	-0.50548	0.0486817	-2613.31	14.6848	1.31969e-24	A0A075B7D0_IGHV1OR15-1	T	C	A0A075B7D0	IGHV1OR15-1	14_107111161_T_C_A0A075B7D0_IGHV1OR15-1
14	14_107111888_T_C	107111888	0	C	T	0.219	0.655774	0.0372463	-2525.8	4.91111	2.09829e-64	A0A075B7D0_IGHV1OR15-1	T	C	A0A075B7D0	IGHV1OR15-1	14_107111888_T_C_A0A075B7D0_IGHV1OR15-1
14	14_107112245_A_G	107112245	0	G	A	0.218	0.659118	0.037398	-2525.28	5.11019	1.59508e-64	A0A075B7D0_IGHV1OR15-1	A	G	A0A075B7D0	IGHV1OR15-1	14_107112245_A_G_A0A075B7D0_IGHV1OR15-1
14	14_107112442_A_G	107112442	0	G	A	0.227	0.682534	0.0365165	-2509.29	4.70321	1.02675e-71	A0A075B7D0_IGHV1OR15-1	A	G	A0A075B7D0	IGHV1OR15-1	14_107112442_A_G_A0A075B7D0_IGHV1OR15-1
14	14_107112665_A_C	107112665	0	C	A	0.118	0.51326	0.0491407	-2612.74	14.2129	7.17261e-25	A0A075B7D0_IGHV1OR15-1	A	C	A0A075B7D0	IGHV1OR15-1	14_107112665_A_C_A0A075B7D0_IGHV1OR15-1
14	14_107113029_A_G	107113029	0	G	A	0.118	0.51326	0.0491407	-2612.74	14.2129	7.17261e-25	A0A075B7D0_IGHV1OR15-1	A	G	A0A075B7D0	IGHV1OR15-1	14_107113029_A_G_A0A075B7D0_IGHV1OR15-1
14	14_107113178_T_C	107113178	0	C	T	0.341	0.769823	0.0299711	-2390.79	2.71051	3.47788e-125	A0A075B7D0_IGHV1OR15-1	T	C	A0A075B7D0	IGHV1OR15-1	14_107113178_T_C_A0A075B7D0_IGHV1OR15-1
14	14_107113528_C_A	107113528	0	A	C	0.347	0.782949	0.0297077	-2379.06	2.41073	8.92924e-131	A0A075B7D0_IGHV1OR15-1	C	A	A0A075B7D0	IGHV1OR15-1	14_107113528_C_A_A0A075B7D0_IGHV1OR15-1
14	14_107113851_C_T	107113851	0	T	C	0.335	0.765516	0.0302743	-2398.54	2.66567	6.98714e-122	A0A075B7D0_IGHV1OR15-1	C	T	A0A075B7D0	IGHV1OR15-1	14_107113851_C_T_A0A075B7D0_IGHV1OR15-1
14	14_107114193_A_G	107114193	0	G	A	0.346	0.785445	0.0297037	-2377.32	2.42169	1.63816e-131	A0A075B7D0_IGHV1OR15-1	A	G	A0A075B7D0	IGHV1OR15-1	14_107114193_A_G_A0A075B7D0_IGHV1OR15-1
14	14_107115364_C_T	107115364	0	T	C	0.346	0.785445	0.0297037	-2377.32	2.42169	1.63816e-131	A0A075B7D0_IGHV1OR15-1	C	T	A0A075B7D0	IGHV1OR15-1	14_107115364_C_T_A0A075B7D0_IGHV1OR15-1
14	14_107115375_T_C	107115375	0	C	T	0.346	0.785445	0.0297037	-2377.32	2.42169	1.63816e-131	A0A075B7D0_IGHV1OR15-1	T	C	A0A075B7D0	IGHV1OR15-1	14_107115375_T_C_A0A075B7D0_IGHV1OR15-1
14	14_107115704_G_T	107115704	0	T	G	0.225	0.678693	0.0368895	-2513.31	5.17073	1.03928e-69	A0A075B7D0_IGHV1OR15-1	G	T	A0A075B7D0	IGHV1OR15-1	14_107115704_G_T_A0A075B7D0_IGHV1OR15-1
14	14_107116040_T_C	107116040	0	C	T	0.346	0.785445	0.0297037	-2377.32	2.42169	1.63816e-131	A0A075B7D0_IGHV1OR15-1	T	C	A0A075B7D0	IGHV1OR15-1	14_107116040_T_C_A0A075B7D0_IGHV1OR15-1
14	14_107116089_C_T	107116089	0	T	C	0.117	0.516777	0.0493825	-2612.55	14.2028	5.86943e-25	A0A075B7D0_IGHV1OR15-1	C	T	A0A075B7D0	IGHV1OR15-1	14_107116089_C_T_A0A075B7D0_IGHV1OR15-1
14	14_107116148_G_A	107116148	0	A	G	0.346	0.785445	0.0297037	-2377.32	2.42169	1.63816e-131	A0A075B7D0_IGHV1OR15-1	G	A	A0A075B7D0	IGHV1OR15-1	14_107116148_G_A_A0A075B7D0_IGHV1OR15-1
14	14_107116485_G_A	107116485	0	A	G	0.346	0.785778	0.0296894	-2377.02	2.38274	1.03145e-131	A0A075B7D0_IGHV1OR15-1	G	A	A0A075B7D0	IGHV1OR15-1	14_107116485_G_A_A0A075B7D0_IGHV1OR15-1
14	14_107116729_G_A	107116729	0	A	G	0.111	0.501574	0.0504893	-2617.62	14.8373	1.04202e-22	A0A075B7D0_IGHV1OR15-1	G	A	A0A075B7D0	IGHV1OR15-1	14_107116729_G_A_A0A075B7D0_IGHV1OR15-1
14	14_107116953_C_T	107116953	0	T	C	0.111	0.503333	0.0504159	-2617.15	14.8853	6.50098e-23	A0A075B7D0_IGHV1OR15-1	C	T	A0A075B7D0	IGHV1OR15-1	14_107116953_C_T_A0A075B7D0_IGHV1OR15-1
14	14_107117735_G_T	107117735	0	T	G	0.345	0.786243	0.0297266	-2377.35	2.38494	1.44513e-131	A0A075B7D0_IGHV1OR15-1	G	T	A0A075B7D0	IGHV1OR15-1	14_107117735_G_T_A0A075B7D0_IGHV1OR15-1
14	14_107118035_C_A	107118035	0	A	C	0.345	0.786243	0.0297266	-2377.35	2.38494	1.44513e-131	A0A075B7D0_IGHV1OR15-1	C	A	A0A075B7D0	IGHV1OR15-1	14_107118035_C_A_A0A075B7D0_IGHV1OR15-1
14	14_107118102_A_T	107118102	0	T	A	0.345	0.786243	0.0297266	-2377.35	2.38494	1.44513e-131	A0A075B7D0_IGHV1OR15-1	A	T	A0A075B7D0	IGHV1OR15-1	14_107118102_A_T_A0A075B7D0_IGHV1OR15-1
14	14_107118128_G_C	107118128	0	C	G	0.346	0.784841	0.0297496	-2378.63	2.39081	5.35464e-131	A0A075B7D0_IGHV1OR15-1	G	C	A0A075B7D0	IGHV1OR15-1	14_107118128_G_C_A0A075B7D0_IGHV1OR15-1
14	14_107118167_G_A	107118167	0	A	G	0.117	0.513891	0.0493606	-2613.09	14.1111	1.00369e-24	A0A075B7D0_IGHV1OR15-1	G	A	A0A075B7D0	IGHV1OR15-1	14_107118167_G_A_A0A075B7D0_IGHV1OR15-1
14	14_107119172_T_G	107119172	0	G	T	0.346	0.786941	0.0297278	-2376.88	2.39421	9.36258e-132	A0A075B7D0_IGHV1OR15-1	T	G	A0A075B7D0	IGHV1OR15-1	14_107119172_T_G_A0A075B7D0_IGHV1OR15-1
14	14_107119551_A_G	107119551	0	G	A	0.346	0.786941	0.0297278	-2376.88	2.39421	9.36258e-132	A0A075B7D0_IGHV1OR15-1	A	G	A0A075B7D0	IGHV1OR15-1	14_107119551_A_G_A0A075B7D0_IGHV1OR15-1
14	14_107119902_A_G	107119902	0	G	A	0.346	0.785483	0.0296466	-2376.69	2.33123	5.96399e-132	A0A075B7D0_IGHV1OR15-1	A	G	A0A075B7D0	IGHV1OR15-1	14_107119902_A_G_A0A075B7D0_IGHV1OR15-1
14	14_107119905_G_C	107119905	0	C	G	0.347	0.78572	0.0296514	-2376.68	2.317	5.54899e-132	A0A075B7D0_IGHV1OR15-1	G	C	A0A075B7D0	IGHV1OR15-1	14_107119905_G_C_A0A075B7D0_IGHV1OR15-1
14	14_107119927_C_T	107119927	0	T	C	0.347	0.78572	0.0296514	-2376.68	2.317	5.54899e-132	A0A075B7D0_IGHV1OR15-1	C	T	A0A075B7D0	IGHV1OR15-1	14_107119927_C_T_A0A075B7D0_IGHV1OR15-1
14	14_107120423_T_A	107120423	0	A	T	0.346	0.786441	0.0296823	-2376.27	2.43131	5.91712e-132	A0A075B7D0_IGHV1OR15-1	T	A	A0A075B7D0	IGHV1OR15-1	14_107120423_T_A_A0A075B7D0_IGHV1OR15-1
14	14_107120576_G_A	107120576	0	A	G	0.346	0.786441	0.0296823	-2376.27	2.43131	5.91712e-132	A0A075B7D0_IGHV1OR15-1	G	A	A0A075B7D0	IGHV1OR15-1	14_107120576_G_A_A0A075B7D0_IGHV1OR15-1
14	14_107120688_T_C	107120688	0	C	T	0.227	0.680987	0.0366567	-2510.78	4.93116	6.19241e-71	A0A075B7D0_IGHV1OR15-1	T	C	A0A075B7D0	IGHV1OR15-1	14_107120688_T_C_A0A075B7D0_IGHV1OR15-1
14	14_107120764_C_G	107120764	0	G	C	0.346	0.786441	0.0296823	-2376.27	2.43131	5.91712e-132	A0A075B7D0_IGHV1OR15-1	C	G	A0A075B7D0	IGHV1OR15-1	14_107120764_C_G_A0A075B7D0_IGHV1OR15-1
14	14_107121607_G_A	107121607	0	A	G	0.117	0.516777	0.0493825	-2612.55	14.2028	5.86943e-25	A0A075B7D0_IGHV1OR15-1	G	A	A0A075B7D0	IGHV1OR15-1	14_107121607_G_A_A0A075B7D0_IGHV1OR15-1
14	14_107121690_A_C	107121690	0	C	A	0.346	0.786441	0.0296823	-2376.27	2.43131	5.91712e-132	A0A075B7D0_IGHV1OR15-1	A	C	A0A075B7D0	IGHV1OR15-1	14_107121690_A_C_A0A075B7D0_IGHV1OR15-1
14	14_107121780_A_T	107121780	0	T	A	0.117	0.516777	0.0493825	-2612.55	14.2028	5.86943e-25	A0A075B7D0_IGHV1OR15-1	A	T	A0A075B7D0	IGHV1OR15-1	14_107121780_A_T_A0A075B7D0_IGHV1OR15-1
14	14_107121972_A_C	107121972	0	C	A	0.346	0.786441	0.0296823	-2376.27	2.43131	5.91712e-132	A0A075B7D0_IGHV1OR15-1	A	C	A0A075B7D0	IGHV1OR15-1	14_107121972_A_C_A0A075B7D0_IGHV1OR15-1
14	14_107122173_G_T	107122173	0	T	G	0.346	0.786441	0.0296823	-2376.27	2.43131	5.91712e-132	A0A075B7D0_IGHV1OR15-1	G	T	A0A075B7D0	IGHV1OR15-1	14_107122173_G_T_A0A075B7D0_IGHV1OR15-1
14	14_107122186_A_G	107122186	0	G	A	0.346	0.786441	0.0296823	-2376.27	2.43131	5.91712e-132	A0A075B7D0_IGHV1OR15-1	A	G	A0A075B7D0	IGHV1OR15-1	14_107122186_A_G_A0A075B7D0_IGHV1OR15-1
14	14_107123439_C_T	107123439	0	T	C	0.113	0.555111	0.049902	-2605.86	13.951	6.78967e-28	A0A075B7D0_IGHV1OR15-1	C	T	A0A075B7D0	IGHV1OR15-1	14_107123439_C_T_A0A075B7D0_IGHV1OR15-1
14	14_107123458_G_T	107123458	0	T	G	0.113	0.555111	0.049902	-2605.86	13.951	6.78967e-28	A0A075B7D0_IGHV1OR15-1	G	T	A0A075B7D0	IGHV1OR15-1	14_107123458_G_T_A0A075B7D0_IGHV1OR15-1
14	14_107124242_A_G	107124242	0	G	A	0.365	0.84122	0.0280193	-2306.94	2.22675	1.77759e-162	A0A075B7D0_IGHV1OR15-1	A	G	A0A075B7D0	IGHV1OR15-1	14_107124242_A_G_A0A075B7D0_IGHV1OR15-1
14	14_107124500_A_G	107124500	0	G	A	0.365	0.84122	0.0280193	-2306.94	2.22675	1.77759e-162	A0A075B7D0_IGHV1OR15-1	A	G	A0A075B7D0	IGHV1OR15-1	14_107124500_A_G_A0A075B7D0_IGHV1OR15-1
14	14_107124673_C_T	107124673	0	T	C	0.236	0.764407	0.0346783	-2453.31	4.68006	4.26624e-96	A0A075B7D0_IGHV1OR15-1	C	T	A0A075B7D0	IGHV1OR15-1	14_107124673_C_T_A0A075B7D0_IGHV1OR15-1
14	14_107124719_G_C	107124719	0	C	G	0.365	0.84122	0.0280193	-2306.94	2.22675	1.77759e-162	A0A075B7D0_IGHV1OR15-1	G	C	A0A075B7D0	IGHV1OR15-1	14_107124719_G_C_A0A075B7D0_IGHV1OR15-1
14	14_107125214_A_G	107125214	0	G	A	0.365	0.84122	0.0280193	-2306.94	2.22675	1.77759e-162	A0A075B7D0_IGHV1OR15-1	A	G	A0A075B7D0	IGHV1OR15-1	14_107125214_A_G_A0A075B7D0_IGHV1OR15-1
14	14_107125893_G_A	107125893	0	A	G	0.113	0.566498	0.0502494	-2604.33	13.5006	1.39118e-28	A0A075B7D0_IGHV1OR15-1	G	A	A0A075B7D0	IGHV1OR15-1	14_107125893_G_A_A0A075B7D0_IGHV1OR15-1
14	14_107126233_T_C	107126233	0	C	T	0.234	0.7607	0.0347793	-2456.71	4.3951	8.52424e-95	A0A075B7D0_IGHV1OR15-1	T	C	A0A075B7D0	IGHV1OR15-1	14_107126233_T_C_A0A075B7D0_IGHV1OR15-1
14	14_107126319_C_A	107126319	0	A	C	0.113	0.568298	0.050179	-2603.77	13.6459	8.01389e-29	A0A075B7D0_IGHV1OR15-1	C	A	A0A075B7D0	IGHV1OR15-1	14_107126319_C_A_A0A075B7D0_IGHV1OR15-1
14	14_107126627_G_A	107126627	0	A	G	0.236	0.765548	0.0345922	-2452.01	4.50518	9.06983e-97	A0A075B7D0_IGHV1OR15-1	G	A	A0A075B7D0	IGHV1OR15-1	14_107126627_G_A_A0A075B7D0_IGHV1OR15-1
14	14_107126781_A_G	107126781	0	G	A	0.113	0.568718	0.0501797	-2603.69	13.5752	7.34073e-29	A0A075B7D0_IGHV1OR15-1	A	G	A0A075B7D0	IGHV1OR15-1	14_107126781_A_G_A0A075B7D0_IGHV1OR15-1
14	14_107126860_G_A	107126860	0	A	G	0.113	0.568718	0.0501797	-2603.69	13.5752	7.34073e-29	A0A075B7D0_IGHV1OR15-1	G	A	A0A075B7D0	IGHV1OR15-1	14_107126860_G_A_A0A075B7D0_IGHV1OR15-1
14	14_107127877_A_G	107127877	0	G	A	0.365	0.837919	0.0279877	-2308.5	2.26053	9.86545e-162	A0A075B7D0_IGHV1OR15-1	A	G	A0A075B7D0	IGHV1OR15-1	14_107127877_A_G_A0A075B7D0_IGHV1OR15-1
14	14_107128564_T_C	107128564	0	C	T	0.366	0.838765	0.0279843	-2307.82	2.25969	4.9396e-162	A0A075B7D0_IGHV1OR15-1	T	C	A0A075B7D0	IGHV1OR15-1	14_107128564_T_C_A0A075B7D0_IGHV1OR15-1
14	14_107129187_T_C	107129187	0	C	T	0.251	0.722593	0.0342119	-2470.12	4.14088	3.85713e-89	A0A075B7D0_IGHV1OR15-1	T	C	A0A075B7D0	IGHV1OR15-1	14_107129187_T_C_A0A075B7D0_IGHV1OR15-1
14	14_107129458_T_C	107129458	0	C	T	0.365	0.840132	0.0280023	-2307.36	2.22682	2.70489e-162	A0A075B7D0_IGHV1OR15-1	T	C	A0A075B7D0	IGHV1OR15-1	14_107129458_T_C_A0A075B7D0_IGHV1OR15-1
14	14_107129907_A_G	107129907	0	G	A	0.361	0.820088	0.0283575	-2328.98	2.29192	9.08969e-153	A0A075B7D0_IGHV1OR15-1	A	G	A0A075B7D0	IGHV1OR15-1	14_107129907_A_G_A0A075B7D0_IGHV1OR15-1
14	14_107131839_A_G	107131839	0	G	A	0.236	0.763636	0.0345623	-2452.68	4.48573	1.71632e-96	A0A075B7D0_IGHV1OR15-1	A	G	A0A075B7D0	IGHV1OR15-1	14_107131839_A_G_A0A075B7D0_IGHV1OR15-1
14	14_107132201_G_A	107132201	0	A	G	0.369	0.827007	0.0280036	-2316.32	2.3628	3.83996e-158	A0A075B7D0_IGHV1OR15-1	G	A	A0A075B7D0	IGHV1OR15-1	14_107132201_G_A_A0A075B7D0_IGHV1OR15-1
14	14_107132575_C_T	107132575	0	T	C	0.113	0.566923	0.0501545	-2604.01	13.5016	1.01243e-28	A0A075B7D0_IGHV1OR15-1	C	T	A0A075B7D0	IGHV1OR15-1	14_107132575_C_T_A0A075B7D0_IGHV1OR15-1
14	14_107132641_C_T	107132641	0	T	C	0.236	0.763636	0.0345623	-2452.68	4.48573	1.71632e-96	A0A075B7D0_IGHV1OR15-1	C	T	A0A075B7D0	IGHV1OR15-1	14_107132641_C_T_A0A075B7D0_IGHV1OR15-1
14	14_107133196_G_C	107133196	0	C	G	0.365	0.83568	0.0280608	-2311.8	2.24049	2.44786e-160	A0A075B7D0_IGHV1OR15-1	G	C	A0A075B7D0	IGHV1OR15-1	14_107133196_G_C_A0A075B7D0_IGHV1OR15-1
14	14_107133431_T_C	107133431	0	C	T	0.113	0.566923	0.0501545	-2604.01	13.5016	1.01243e-28	A0A075B7D0_IGHV1OR15-1	T	C	A0A075B7D0	IGHV1OR15-1	14_107133431_T_C_A0A075B7D0_IGHV1OR15-1
14	14_107133928_T_C	107133928	0	C	T	0.235	0.765485	0.0347463	-2453.55	4.65504	5.27968e-96	A0A075B7D0_IGHV1OR15-1	T	C	A0A075B7D0	IGHV1OR15-1	14_107133928_T_C_A0A075B7D0_IGHV1OR15-1
14	14_107134290_A_G	107134290	0	G	A	0.365	0.838711	0.0280516	-2309.3	2.26325	2.2278e-161	A0A075B7D0_IGHV1OR15-1	A	G	A0A075B7D0	IGHV1OR15-1	14_107134290_A_G_A0A075B7D0_IGHV1OR15-1
14	14_107134385_T_A	107134385	0	A	T	0.236	0.763636	0.0345623	-2452.68	4.48573	1.71632e-96	A0A075B7D0_IGHV1OR15-1	T	A	A0A075B7D0	IGHV1OR15-1	14_107134385_T_A_A0A075B7D0_IGHV1OR15-1
14	14_107134759_C_T	107134759	0	T	C	0.237	0.761768	0.0345913	-2453.87	4.54108	6.15495e-96	A0A075B7D0_IGHV1OR15-1	C	T	A0A075B7D0	IGHV1OR15-1	14_107134759_C_T_A0A075B7D0_IGHV1OR15-1
14	14_107134871_T_A	107134871	0	A	T	0.237	0.761768	0.0345913	-2453.87	4.54108	6.15495e-96	A0A075B7D0_IGHV1OR15-1	T	A	A0A075B7D0	IGHV1OR15-1	14_107134871_T_A_A0A075B7D0_IGHV1OR15-1
14	14_107134913_G_A	107134913	0	A	G	0.236	0.756976	0.0346132	-2456.71	4.42459	8.92664e-95	A0A075B7D0_IGHV1OR15-1	G	A	A0A075B7D0	IGHV1OR15-1	14_107134913_G_A_A0A075B7D0_IGHV1OR15-1
14	14_107135591_T_C	107135591	0	C	T	0.113	0.566923	0.0501545	-2604.01	13.5016	1.01243e-28	A0A075B7D0_IGHV1OR15-1	T	C	A0A075B7D0	IGHV1OR15-1	14_107135591_T_C_A0A075B7D0_IGHV1OR15-1
14	14_107136019_C_T	107136019	0	T	C	0.35	0.862708	0.0279935	-2290.43	2.27915	1.48129e-169	A0A075B7D0_IGHV1OR15-1	C	T	A0A075B7D0	IGHV1OR15-1	14_107136019_C_T_A0A075B7D0_IGHV1OR15-1
14	14_107136341_G_A	107136341	0	A	G	0.236	0.763636	0.0345623	-2452.68	4.48573	1.71632e-96	A0A075B7D0_IGHV1OR15-1	G	A	A0A075B7D0	IGHV1OR15-1	14_107136341_G_A_A0A075B7D0_IGHV1OR15-1
14	14_107136848_A_G	107136848	0	G	A	0.113	0.566923	0.0501545	-2604.01	13.5016	1.01243e-28	A0A075B7D0_IGHV1OR15-1	A	G	A0A075B7D0	IGHV1OR15-1	14_107136848_A_G_A0A075B7D0_IGHV1OR15-1
14	14_107136873_G_T	107136873	0	T	G	0.113	0.566923	0.0501545	-2604.01	13.5016	1.01243e-28	A0A075B7D0_IGHV1OR15-1	G	T	A0A075B7D0	IGHV1OR15-1	14_107136873_G_T_A0A075B7D0_IGHV1OR15-1
14	14_107137290_A_T	107137290	0	T	A	0.365	0.839605	0.0280129	-2308	2.2212	5.00921e-162	A0A075B7D0_IGHV1OR15-1	A	T	A0A075B7D0	IGHV1OR15-1	14_107137290_A_T_A0A075B7D0_IGHV1OR15-1
14	14_107137337_C_T	107137337	0	T	C	0.113	0.566923	0.0501545	-2604.01	13.5016	1.01243e-28	A0A075B7D0_IGHV1OR15-1	C	T	A0A075B7D0	IGHV1OR15-1	14_107137337_C_T_A0A075B7D0_IGHV1OR15-1
14	14_107137831_C_T	107137831	0	T	C	0.365	0.838711	0.0280516	-2309.3	2.26325	2.2278e-161	A0A075B7D0_IGHV1OR15-1	C	T	A0A075B7D0	IGHV1OR15-1	14_107137831_C_T_A0A075B7D0_IGHV1OR15-1
14	14_107138039_C_G	107138039	0	G	C	0.365	0.838711	0.0280516	-2309.3	2.26325	2.2278e-161	A0A075B7D0_IGHV1OR15-1	C	G	A0A075B7D0	IGHV1OR15-1	14_107138039_C_G_A0A075B7D0_IGHV1OR15-1
14	14_107138046_C_T	107138046	0	T	C	0.113	0.566923	0.0501545	-2604.01	13.5016	1.01243e-28	A0A075B7D0_IGHV1OR15-1	C	T	A0A075B7D0	IGHV1OR15-1	14_107138046_C_T_A0A075B7D0_IGHV1OR15-1
14	14_107138216_C_T	107138216	0	T	C	0.366	0.839875	0.0279708	-2306.82	2.23491	1.63765e-162	A0A075B7D0_IGHV1OR15-1	C	T	A0A075B7D0	IGHV1OR15-1	14_107138216_C_T_A0A075B7D0_IGHV1OR15-1
14	14_107138303_C_T	107138303	0	T	C	0.35	0.863563	0.0280004	-2289.75	2.32674	9.22473e-170	A0A075B7D0_IGHV1OR15-1	C	T	A0A075B7D0	IGHV1OR15-1	14_107138303_C_T_A0A075B7D0_IGHV1OR15-1
14	14_107139502_T_C	107139502	0	C	T	0.114	0.564842	0.0499207	-2603.89	13.5411	8.97794e-29	A0A075B7D0_IGHV1OR15-1	T	C	A0A075B7D0	IGHV1OR15-1	14_107139502_T_C_A0A075B7D0_IGHV1OR15-1
14	14_107139713_G_A	107139713	0	A	G	0.353	0.869106	0.0277691	-2280.29	2.33744	7.46139e-174	A0A075B7D0_IGHV1OR15-1	G	A	A0A075B7D0	IGHV1OR15-1	14_107139713_G_A_A0A075B7D0_IGHV1OR15-1
14	14_107139823_C_T	107139823	0	T	C	0.368	0.843833	0.0278687	-2301.68	2.23515	9.4939e-165	A0A075B7D0_IGHV1OR15-1	C	T	A0A075B7D0	IGHV1OR15-1	14_107139823_C_T_A0A075B7D0_IGHV1OR15-1
14	14_107139868_G_A	107139868	0	A	G	0.114	0.564842	0.0499207	-2603.89	13.5411	8.97794e-29	A0A075B7D0_IGHV1OR15-1	G	A	A0A075B7D0	IGHV1OR15-1	14_107139868_G_A_A0A075B7D0_IGHV1OR15-1
14	14_107139910_C_T	107139910	0	T	C	0.353	0.869106	0.0277691	-2280.29	2.33744	7.46139e-174	A0A075B7D0_IGHV1OR15-1	C	T	A0A075B7D0	IGHV1OR15-1	14_107139910_C_T_A0A075B7D0_IGHV1OR15-1
14	14_107140493_T_C	107140493	0	C	T	0.239	0.77353	0.0343238	-2444.91	4.45413	6.8148e-100	A0A075B7D0_IGHV1OR15-1	T	C	A0A075B7D0	IGHV1OR15-1	14_107140493_T_C_A0A075B7D0_IGHV1OR15-1
14	14_107141122_C_T	107141122	0	T	C	0.367	0.843392	0.027904	-2302.8	2.23282	2.87615e-164	A0A075B7D0_IGHV1OR15-1	C	T	A0A075B7D0	IGHV1OR15-1	14_107141122_C_T_A0A075B7D0_IGHV1OR15-1
14	14_107141916_C_T	107141916	0	T	C	0.353	0.869529	0.0277655	-2280.09	2.2905	5.01205e-174	A0A075B7D0_IGHV1OR15-1	C	T	A0A075B7D0	IGHV1OR15-1	14_107141916_C_T_A0A075B7D0_IGHV1OR15-1
14	14_107142166_A_G	107142166	0	G	A	0.368	0.844277	0.0278651	-2301.47	2.19055	6.32746e-165	A0A075B7D0_IGHV1OR15-1	A	G	A0A075B7D0	IGHV1OR15-1	14_107142166_A_G_A0A075B7D0_IGHV1OR15-1
14	14_107142326_T_G	107142326	0	G	T	0.113	0.564607	0.0501681	-2604.55	13.3973	1.7106e-28	A0A075B7D0_IGHV1OR15-1	T	G	A0A075B7D0	IGHV1OR15-1	14_107142326_T_G_A0A075B7D0_IGHV1OR15-1
14	14_107142339_A_C	107142339	0	C	A	0.113	0.564607	0.0501681	-2604.55	13.3973	1.7106e-28	A0A075B7D0_IGHV1OR15-1	A	C	A0A075B7D0	IGHV1OR15-1	14_107142339_A_C_A0A075B7D0_IGHV1OR15-1
14	14_107142378_A_C	107142378	0	C	A	0.353	0.869529	0.0277655	-2280.09	2.2905	5.01205e-174	A0A075B7D0_IGHV1OR15-1	A	C	A0A075B7D0	IGHV1OR15-1	14_107142378_A_C_A0A075B7D0_IGHV1OR15-1
14	14_107142448_G_A	107142448	0	A	G	0.238	0.774874	0.0344971	-2446.09	4.55025	2.55991e-99	A0A075B7D0_IGHV1OR15-1	G	A	A0A075B7D0	IGHV1OR15-1	14_107142448_G_A_A0A075B7D0_IGHV1OR15-1
14	14_107142790_G_T	107142790	0	T	G	0.114	0.564842	0.0499207	-2603.89	13.5411	8.97794e-29	A0A075B7D0_IGHV1OR15-1	G	T	A0A075B7D0	IGHV1OR15-1	14_107142790_G_T_A0A075B7D0_IGHV1OR15-1
14	14_107143294_A_G	107143294	0	G	A	0.367	0.843392	0.027904	-2302.8	2.23282	2.87615e-164	A0A075B7D0_IGHV1OR15-1	A	G	A0A075B7D0	IGHV1OR15-1	14_107143294_A_G_A0A075B7D0_IGHV1OR15-1
14	14_107143461_T_C	107143461	0	C	T	0.353	0.869529	0.0277655	-2280.09	2.2905	5.01205e-174	A0A075B7D0_IGHV1OR15-1	T	C	A0A075B7D0	IGHV1OR15-1	14_107143461_T_C_A0A075B7D0_IGHV1OR15-1
14	14_107144078_G_A	107144078	0	A	G	0.114	0.564842	0.0499207	-2603.89	13.5411	8.97794e-29	A0A075B7D0_IGHV1OR15-1	G	A	A0A075B7D0	IGHV1OR15-1	14_107144078_G_A_A0A075B7D0_IGHV1OR15-1
14	14_107144984_C_T	107144984	0	T	C	0.114	0.564842	0.0499207	-2603.89	13.5411	8.97794e-29	A0A075B7D0_IGHV1OR15-1	C	T	A0A075B7D0	IGHV1OR15-1	14_107144984_C_T_A0A075B7D0_IGHV1OR15-1
14	14_107145272_A_C	107145272	0	C	A	0.114	0.564842	0.0499207	-2603.89	13.5411	8.97794e-29	A0A075B7D0_IGHV1OR15-1	A	C	A0A075B7D0	IGHV1OR15-1	14_107145272_A_C_A0A075B7D0_IGHV1OR15-1
14	14_107146014_G_A	107146014	0	A	G	0.239	0.773434	0.0343186	-2445.03	4.36973	6.74114e-100	A0A075B7D0_IGHV1OR15-1	G	A	A0A075B7D0	IGHV1OR15-1	14_107146014_G_A_A0A075B7D0_IGHV1OR15-1
14	14_107146692_C_T	107146692	0	T	C	0.239	0.773434	0.0343186	-2445.03	4.36973	6.74114e-100	A0A075B7D0_IGHV1OR15-1	C	T	A0A075B7D0	IGHV1OR15-1	14_107146692_C_T_A0A075B7D0_IGHV1OR15-1
14	14_107146998_C_T	107146998	0	T	C	0.239	0.773434	0.0343186	-2445.03	4.36973	6.74114e-100	A0A075B7D0_IGHV1OR15-1	C	T	A0A075B7D0	IGHV1OR15-1	14_107146998_C_T_A0A075B7D0_IGHV1OR15-1
14	14_107147242_G_A	107147242	0	A	G	0.114	0.564842	0.0499207	-2603.89	13.5411	8.97794e-29	A0A075B7D0_IGHV1OR15-1	G	A	A0A075B7D0	IGHV1OR15-1	14_107147242_G_A_A0A075B7D0_IGHV1OR15-1
14	14_107147307_T_C	107147307	0	C	T	0.239	0.773434	0.0343186	-2445.03	4.36973	6.74114e-100	A0A075B7D0_IGHV1OR15-1	T	C	A0A075B7D0	IGHV1OR15-1	14_107147307_T_C_A0A075B7D0_IGHV1OR15-1
14	14_107148212_T_C	107148212	0	C	T	0.367	0.843533	0.0279264	-2303.53	2.15858	4.25272e-164	A0A075B7D0_IGHV1OR15-1	T	C	A0A075B7D0	IGHV1OR15-1	14_107148212_T_C_A0A075B7D0_IGHV1OR15-1
14	14_107148297_T_G	107148297	0	G	T	0.369	0.843257	0.0278629	-2302.06	2.21617	1.27498e-164	A0A075B7D0_IGHV1OR15-1	T	G	A0A075B7D0	IGHV1OR15-1	14_107148297_T_G_A0A075B7D0_IGHV1OR15-1
14	14_107148393_G_C	107148393	0	C	G	0.238	0.77137	0.0344026	-2447.19	4.29707	5.22363e-99	A0A075B7D0_IGHV1OR15-1	G	C	A0A075B7D0	IGHV1OR15-1	14_107148393_G_C_A0A075B7D0_IGHV1OR15-1
14	14_107148403_C_T	107148403	0	T	C	0.257	0.730535	0.0338575	-2462.34	4.10184	1.47716e-92	A0A075B7D0_IGHV1OR15-1	C	T	A0A075B7D0	IGHV1OR15-1	14_107148403_C_T_A0A075B7D0_IGHV1OR15-1
14	14_107148498_A_T	107148498	0	T	A	0.367	0.843392	0.027904	-2302.8	2.23282	2.87615e-164	A0A075B7D0_IGHV1OR15-1	A	T	A0A075B7D0	IGHV1OR15-1	14_107148498_A_T_A0A075B7D0_IGHV1OR15-1
14	14_107148508_G_C	107148508	0	C	G	0.367	0.843392	0.027904	-2302.8	2.23282	2.87615e-164	A0A075B7D0_IGHV1OR15-1	G	C	A0A075B7D0	IGHV1OR15-1	14_107148508_G_C_A0A075B7D0_IGHV1OR15-1
14	14_107148746_A_G	107148746	0	G	A	0.37	0.395448	0.0328671	-2596.41	11.2005	3.44248e-32	A0A075B7D0_IGHV1OR15-1	A	G	A0A075B7D0	IGHV1OR15-1	14_107148746_A_G_A0A075B7D0_IGHV1OR15-1
14	14_107148805_T_G	107148805	0	G	T	0.254	0.730866	0.0341105	-2465.18	3.96808	2.0018e-91	A0A075B7D0_IGHV1OR15-1	T	G	A0A075B7D0	IGHV1OR15-1	14_107148805_T_G_A0A075B7D0_IGHV1OR15-1
14	14_107149219_C_T	107149219	0	T	C	0.254	0.730866	0.0341105	-2465.18	3.96808	2.0018e-91	A0A075B7D0_IGHV1OR15-1	C	T	A0A075B7D0	IGHV1OR15-1	14_107149219_C_T_A0A075B7D0_IGHV1OR15-1
14	14_107149232_G_A	107149232	0	A	G	0.114	0.573294	0.0499068	-2602.08	13.2824	1.40434e-29	A0A075B7D0_IGHV1OR15-1	G	A	A0A075B7D0	IGHV1OR15-1	14_107149232_G_A_A0A075B7D0_IGHV1OR15-1
14	14_107149471_A_G	107149471	0	G	A	0.365	0.836883	0.0280225	-2309.89	2.28702	4.46627e-161	A0A075B7D0_IGHV1OR15-1	A	G	A0A075B7D0	IGHV1OR15-1	14_107149471_A_G_A0A075B7D0_IGHV1OR15-1
14	14_107149626_G_A	107149626	0	A	G	0.076	0.604227	0.0580721	-2613.84	9.78438	1.06714e-24	A0A075B7D0_IGHV1OR15-1	G	A	A0A075B7D0	IGHV1OR15-1	14_107149626_G_A_A0A075B7D0_IGHV1OR15-1
14	14_107150444_T_C	107150444	0	C	T	0.366	0.422936	0.0326578	-2586.15	9.62424	7.96137e-37	A0A075B7D0_IGHV1OR15-1	T	C	A0A075B7D0	IGHV1OR15-1	14_107150444_T_C_A0A075B7D0_IGHV1OR15-1
14	14_107150591_T_C	107150591	0	C	T	0.254	0.730866	0.0341105	-2465.18	3.96808	2.0018e-91	A0A075B7D0_IGHV1OR15-1	T	C	A0A075B7D0	IGHV1OR15-1	14_107150591_T_C_A0A075B7D0_IGHV1OR15-1
14	14_107150595_C_T	107150595	0	T	C	0.253	0.73076	0.0341232	-2465.32	3.99914	2.42589e-91	A0A075B7D0_IGHV1OR15-1	C	T	A0A075B7D0	IGHV1OR15-1	14_107150595_C_T_A0A075B7D0_IGHV1OR15-1
14	14_107151508_A_G	107151508	0	G	A	0.365	0.836563	0.0280377	-2310.53	2.27129	7.83668e-161	A0A075B7D0_IGHV1OR15-1	A	G	A0A075B7D0	IGHV1OR15-1	14_107151508_A_G_A0A075B7D0_IGHV1OR15-1
14	14_107151559_C_G	107151559	0	G	C	0.257	0.733039	0.0338791	-2461.57	3.95013	5.19295e-93	A0A075B7D0_IGHV1OR15-1	C	G	A0A075B7D0	IGHV1OR15-1	14_107151559_C_G_A0A075B7D0_IGHV1OR15-1
14	14_107151620_G_A	107151620	0	A	G	0.237	0.774737	0.0345393	-2446.59	4.59055	4.47212e-99	A0A075B7D0_IGHV1OR15-1	G	A	A0A075B7D0	IGHV1OR15-1	14_107151620_G_A_A0A075B7D0_IGHV1OR15-1
14	14_107151956_A_G	107151956	0	G	A	0.466	0.644002	0.0297614	-2463.44	3.1253	5.01917e-93	A0A075B7D0_IGHV1OR15-1	A	G	A0A075B7D0	IGHV1OR15-1	14_107151956_A_G_A0A075B7D0_IGHV1OR15-1
14	14_107152027_G_A	107152027	0	A	G	0.365	0.835364	0.028043	-2311.95	2.17284	2.09599e-160	A0A075B7D0_IGHV1OR15-1	G	A	A0A075B7D0	IGHV1OR15-1	14_107152027_G_A_A0A075B7D0_IGHV1OR15-1
14	14_107152618_G_A	107152618	0	A	G	0.113	0.565003	0.050079	-2604.29	13.038	1.27079e-28	A0A075B7D0_IGHV1OR15-1	G	A	A0A075B7D0	IGHV1OR15-1	14_107152618_G_A_A0A075B7D0_IGHV1OR15-1
14	14_107152816_G_A	107152816	0	A	G	0.373	0.4034	0.0326769	-2593.01	10.5041	9.72323e-34	A0A075B7D0_IGHV1OR15-1	G	A	A0A075B7D0	IGHV1OR15-1	14_107152816_G_A_A0A075B7D0_IGHV1OR15-1
14	14_107153027_A_C	107153027	0	C	A	0.114	0.562934	0.0499711	-2604.43	13.3664	1.52382e-28	A0A075B7D0_IGHV1OR15-1	A	C	A0A075B7D0	IGHV1OR15-1	14_107153027_A_C_A0A075B7D0_IGHV1OR15-1
14	14_107153157_T_C	107153157	0	C	T	0.114	0.562934	0.0499711	-2604.43	13.3664	1.52382e-28	A0A075B7D0_IGHV1OR15-1	T	C	A0A075B7D0	IGHV1OR15-1	14_107153157_T_C_A0A075B7D0_IGHV1OR15-1
14	14_107153393_A_C	107153393	0	C	A	0.254	0.728756	0.0340839	-2465.88	4.01559	4.3738e-91	A0A075B7D0_IGHV1OR15-1	A	C	A0A075B7D0	IGHV1OR15-1	14_107153393_A_C_A0A075B7D0_IGHV1OR15-1
14	14_107153419_A_T	107153419	0	T	A	0.239	0.772057	0.0342754	-2445.13	4.44086	8.31244e-100	A0A075B7D0_IGHV1OR15-1	A	T	A0A075B7D0	IGHV1OR15-1	14_107153419_A_T_A0A075B7D0_IGHV1OR15-1
14	14_107153493_G_A	107153493	0	A	G	0.254	0.728756	0.0340839	-2465.88	4.01559	4.3738e-91	A0A075B7D0_IGHV1OR15-1	G	A	A0A075B7D0	IGHV1OR15-1	14_107153493_G_A_A0A075B7D0_IGHV1OR15-1
14	14_107153577_G_T	107153577	0	T	G	0.365	0.836267	0.0280378	-2310.86	2.24493	9.73518e-161	A0A075B7D0_IGHV1OR15-1	G	T	A0A075B7D0	IGHV1OR15-1	14_107153577_G_T_A0A075B7D0_IGHV1OR15-1
14	14_107153690_G_A	107153690	0	A	G	0.239	0.772057	0.0342754	-2445.13	4.44086	8.31244e-100	A0A075B7D0_IGHV1OR15-1	G	A	A0A075B7D0	IGHV1OR15-1	14_107153690_G_A_A0A075B7D0_IGHV1OR15-1
14	14_107153741_G_A	107153741	0	A	G	0.113	0.565003	0.050079	-2604.29	13.038	1.27079e-28	A0A075B7D0_IGHV1OR15-1	G	A	A0A075B7D0	IGHV1OR15-1	14_107153741_G_A_A0A075B7D0_IGHV1OR15-1
14	14_107153846_T_G	107153846	0	G	T	0.128	0.471173	0.0476047	-2618.15	12.8907	1.47722e-22	A0A075B7D0_IGHV1OR15-1	T	G	A0A075B7D0	IGHV1OR15-1	14_107153846_T_G_A0A075B7D0_IGHV1OR15-1
14	14_107154065_G_T	107154065	0	T	G	0.368	0.842809	0.02792	-2303.75	2.19378	6.27922e-164	A0A075B7D0_IGHV1OR15-1	G	T	A0A075B7D0	IGHV1OR15-1	14_107154065_G_T_A0A075B7D0_IGHV1OR15-1
14	14_107154698_C_G	107154698	0	G	C	0.364	0.837106	0.0281107	-2311.3	2.36509	2.55663e-160	A0A075B7D0_IGHV1OR15-1	C	G	A0A075B7D0	IGHV1OR15-1	14_107154698_C_G_A0A075B7D0_IGHV1OR15-1
14	14_107154774_A_G	107154774	0	G	A	0.254	0.730077	0.03418	-2465.99	4.15984	6.33518e-91	A0A075B7D0_IGHV1OR15-1	A	G	A0A075B7D0	IGHV1OR15-1	14_107154774_A_G_A0A075B7D0_IGHV1OR15-1
14	14_107155092_A_G	107155092	0	G	A	0.255	0.732447	0.0341047	-2463.93	4.18742	8.42397e-92	A0A075B7D0_IGHV1OR15-1	A	G	A0A075B7D0	IGHV1OR15-1	14_107155092_A_G_A0A075B7D0_IGHV1OR15-1
14	14_107155428_G_T	107155428	0	T	G	0.254	0.730077	0.03418	-2465.99	4.15984	6.33518e-91	A0A075B7D0_IGHV1OR15-1	G	T	A0A075B7D0	IGHV1OR15-1	14_107155428_G_T_A0A075B7D0_IGHV1OR15-1
14	14_107155455_C_T	107155455	0	T	C	0.113	0.565003	0.050079	-2604.29	13.038	1.27079e-28	A0A075B7D0_IGHV1OR15-1	C	T	A0A075B7D0	IGHV1OR15-1	14_107155455_C_T_A0A075B7D0_IGHV1OR15-1
14	14_107155802_A_C	107155802	0	C	A	0.364	0.837106	0.0281107	-2311.3	2.36509	2.55663e-160	A0A075B7D0_IGHV1OR15-1	A	C	A0A075B7D0	IGHV1OR15-1	14_107155802_A_C_A0A075B7D0_IGHV1OR15-1
14	14_107156009_C_T	107156009	0	T	C	0.114	0.558618	0.0499883	-2605.38	13.3801	3.96709e-28	A0A075B7D0_IGHV1OR15-1	C	T	A0A075B7D0	IGHV1OR15-1	14_107156009_C_T_A0A075B7D0_IGHV1OR15-1
14	14_107156230_G_A	107156230	0	A	G	0.114	0.558618	0.0499883	-2605.38	13.3801	3.96709e-28	A0A075B7D0_IGHV1OR15-1	G	A	A0A075B7D0	IGHV1OR15-1	14_107156230_G_A_A0A075B7D0_IGHV1OR15-1
14	14_107156312_G_T	107156312	0	T	G	0.114	0.553628	0.0499712	-2606.38	13.4615	1.09067e-27	A0A075B7D0_IGHV1OR15-1	G	T	A0A075B7D0	IGHV1OR15-1	14_107156312_G_T_A0A075B7D0_IGHV1OR15-1
14	14_107156854_C_T	107156854	0	T	C	0.113	0.565003	0.050079	-2604.29	13.038	1.27079e-28	A0A075B7D0_IGHV1OR15-1	C	T	A0A075B7D0	IGHV1OR15-1	14_107156854_C_T_A0A075B7D0_IGHV1OR15-1
14	14_107157003_C_T	107157003	0	T	C	0.367	0.84364	0.0279493	-2303.48	2.26316	6.53312e-164	A0A075B7D0_IGHV1OR15-1	C	T	A0A075B7D0	IGHV1OR15-1	14_107157003_C_T_A0A075B7D0_IGHV1OR15-1
14	14_107157005_C_A	107157005	0	A	C	0.367	0.841285	0.0280045	-2306.57	2.22775	1.22461e-162	A0A075B7D0_IGHV1OR15-1	C	A	A0A075B7D0	IGHV1OR15-1	14_107157005_C_A_A0A075B7D0_IGHV1OR15-1
14	14_107157326_C_A	107157326	0	A	C	0.113	0.565003	0.050079	-2604.29	13.038	1.27079e-28	A0A075B7D0_IGHV1OR15-1	C	A	A0A075B7D0	IGHV1OR15-1	14_107157326_C_A_A0A075B7D0_IGHV1OR15-1
14	14_107157385_G_A	107157385	0	A	G	0.254	0.73039	0.0341257	-2465.34	4.10842	3.00589e-91	A0A075B7D0_IGHV1OR15-1	G	A	A0A075B7D0	IGHV1OR15-1	14_107157385_G_A_A0A075B7D0_IGHV1OR15-1
14	14_107157726_C_A	107157726	0	A	C	0.367	0.843652	0.0279632	-2303.59	2.30553	8.79319e-164	A0A075B7D0_IGHV1OR15-1	C	A	A0A075B7D0	IGHV1OR15-1	14_107157726_C_A_A0A075B7D0_IGHV1OR15-1
14	14_107157863_C_T	107157863	0	T	C	0.253	0.728298	0.0343174	-2468.16	4.27681	6.76303e-90	A0A075B7D0_IGHV1OR15-1	C	T	A0A075B7D0	IGHV1OR15-1	14_107157863_C_T_A0A075B7D0_IGHV1OR15-1
14	14_107157912_T_C	107157912	0	C	T	0.383	0.813763	0.0282581	-2331.92	2.18463	1.05858e-151	A0A075B7D0_IGHV1OR15-1	T	C	A0A075B7D0	IGHV1OR15-1	14_107157912_T_C_A0A075B7D0_IGHV1OR15-1
14	14_107158219_G_A	107158219	0	A	G	0.113	0.565283	0.0501225	-2604.31	13.2422	1.32888e-28	A0A075B7D0_IGHV1OR15-1	G	A	A0A075B7D0	IGHV1OR15-1	14_107158219_G_A_A0A075B7D0_IGHV1OR15-1
14	14_107158325_G_T	107158325	0	T	G	0.252	0.730769	0.0343497	-2467.18	4.33294	2.766e-90	A0A075B7D0_IGHV1OR15-1	G	T	A0A075B7D0	IGHV1OR15-1	14_107158325_G_T_A0A075B7D0_IGHV1OR15-1
14	14_107158413_G_A	107158413	0	A	G	0.363	0.833723	0.0282128	-2315.6	2.44505	2.61058e-158	A0A075B7D0_IGHV1OR15-1	G	A	A0A075B7D0	IGHV1OR15-1	14_107158413_G_A_A0A075B7D0_IGHV1OR15-1
14	14_107158438_C_T	107158438	0	T	C	0.253	0.728298	0.0343174	-2468.16	4.27681	6.76303e-90	A0A075B7D0_IGHV1OR15-1	C	T	A0A075B7D0	IGHV1OR15-1	14_107158438_C_T_A0A075B7D0_IGHV1OR15-1
14	14_107158630_C_T	107158630	0	T	C	0.365	0.841553	0.0281019	-2307.5	2.46357	8.43283e-162	A0A075B7D0_IGHV1OR15-1	C	T	A0A075B7D0	IGHV1OR15-1	14_107158630_C_T_A0A075B7D0_IGHV1OR15-1
14	14_107158634_C_A	107158634	0	A	C	0.252	0.731117	0.0343449	-2466.94	4.34036	2.206e-90	A0A075B7D0_IGHV1OR15-1	C	A	A0A075B7D0	IGHV1OR15-1	14_107158634_C_A_A0A075B7D0_IGHV1OR15-1
14	14_107158816_G_T	107158816	0	T	G	0.362	0.835852	0.0282316	-2314.31	2.48596	8.42828e-159	A0A075B7D0_IGHV1OR15-1	G	T	A0A075B7D0	IGHV1OR15-1	14_107158816_G_T_A0A075B7D0_IGHV1OR15-1
14	14_107158845_C_T	107158845	0	T	C	0.362	0.834365	0.0282695	-2316.02	2.5287	5.47804e-158	A0A075B7D0_IGHV1OR15-1	C	T	A0A075B7D0	IGHV1OR15-1	14_107158845_C_T_A0A075B7D0_IGHV1OR15-1
14	14_107158850_C_G	107158850	0	G	C	0.251	0.729638	0.034406	-2468.14	4.46384	8.85785e-90	A0A075B7D0_IGHV1OR15-1	C	G	A0A075B7D0	IGHV1OR15-1	14_107158850_C_G_A0A075B7D0_IGHV1OR15-1
14	14_107158900_G_A	107158900	0	A	G	0.363	0.836257	0.0282048	-2313.22	2.54651	3.55337e-159	A0A075B7D0_IGHV1OR15-1	G	A	A0A075B7D0	IGHV1OR15-1	14_107158900_G_A_A0A075B7D0_IGHV1OR15-1
14	14_107159020_C_T	107159020	0	T	C	0.114	0.562625	0.0499313	-2604.36	13.795	1.47882e-28	A0A075B7D0_IGHV1OR15-1	C	T	A0A075B7D0	IGHV1OR15-1	14_107159020_C_T_A0A075B7D0_IGHV1OR15-1
14	14_107159201_A_G	107159201	0	G	A	0.252	0.729134	0.0344131	-2468.8	4.24938	1.22864e-89	A0A075B7D0_IGHV1OR15-1	A	G	A0A075B7D0	IGHV1OR15-1	14_107159201_A_G_A0A075B7D0_IGHV1OR15-1
14	14_107159329_T_C	107159329	0	C	T	0.215	0.757934	0.0364178	-2472.7	6.57994	7.52409e-87	A0A075B7D0_IGHV1OR15-1	T	C	A0A075B7D0	IGHV1OR15-1	14_107159329_T_C_A0A075B7D0_IGHV1OR15-1
14	14_107159362_C_T	107159362	0	T	C	0.366	0.839514	0.0281168	-2309.52	2.40699	5.10561e-161	A0A075B7D0_IGHV1OR15-1	C	T	A0A075B7D0	IGHV1OR15-1	14_107159362_C_T_A0A075B7D0_IGHV1OR15-1
14	14_107159584_A_G	107159584	0	G	A	0.252	0.731514	0.0343377	-2466.82	4.24347	1.67355e-90	A0A075B7D0_IGHV1OR15-1	A	G	A0A075B7D0	IGHV1OR15-1	14_107159584_A_G_A0A075B7D0_IGHV1OR15-1
14	14_107159860_G_A	107159860	0	A	G	0.113	0.567766	0.0500622	-2603.61	13.5444	6.76831e-29	A0A075B7D0_IGHV1OR15-1	G	A	A0A075B7D0	IGHV1OR15-1	14_107159860_G_A_A0A075B7D0_IGHV1OR15-1
14	14_107160325_G_A	107160325	0	A	G	0.478	0.622611	0.0299353	-2479.31	2.6616	9.49173e-87	A0A075B7D0_IGHV1OR15-1	G	A	A0A075B7D0	IGHV1OR15-1	14_107160325_G_A_A0A075B7D0_IGHV1OR15-1
14	14_107160340_C_T	107160340	0	T	C	0.237	0.77805	0.0345621	-2444.74	4.89192	1.05686e-99	A0A075B7D0_IGHV1OR15-1	C	T	A0A075B7D0	IGHV1OR15-1	14_107160340_C_T_A0A075B7D0_IGHV1OR15-1
14	14_107160403_G_A	107160403	0	A	G	0.237	0.778188	0.0345205	-2444.24	4.84914	6.06796e-100	A0A075B7D0_IGHV1OR15-1	G	A	A0A075B7D0	IGHV1OR15-1	14_107160403_G_A_A0A075B7D0_IGHV1OR15-1
14	14_107160654_T_G	107160654	0	G	T	0.113	0.566635	0.0501301	-2604.03	13.3857	1.01529e-28	A0A075B7D0_IGHV1OR15-1	T	G	A0A075B7D0	IGHV1OR15-1	14_107160654_T_G_A0A075B7D0_IGHV1OR15-1
14	14_107160690_G_C	107160690	0	C	G	0.113	0.566635	0.0501301	-2604.03	13.3857	1.01529e-28	A0A075B7D0_IGHV1OR15-1	G	C	A0A075B7D0	IGHV1OR15-1	14_107160690_G_C_A0A075B7D0_IGHV1OR15-1
14	14_107160825_T_G	107160825	0	G	T	0.366	0.843775	0.0280229	-2304.11	2.47579	2.98715e-163	A0A075B7D0_IGHV1OR15-1	T	G	A0A075B7D0	IGHV1OR15-1	14_107160825_T_G_A0A075B7D0_IGHV1OR15-1
14	14_107160940_A_G	107160940	0	G	A	0.113	0.565302	0.0501155	-2604.27	13.4515	1.30157e-28	A0A075B7D0_IGHV1OR15-1	A	G	A0A075B7D0	IGHV1OR15-1	14_107160940_A_G_A0A075B7D0_IGHV1OR15-1
14	14_107161287_T_A	107161287	0	A	T	0.237	0.778188	0.0345205	-2444.24	4.84914	6.06796e-100	A0A075B7D0_IGHV1OR15-1	T	A	A0A075B7D0	IGHV1OR15-1	14_107161287_T_A_A0A075B7D0_IGHV1OR15-1
14	14_107161398_G_A	107161398	0	A	G	0.237	0.778188	0.0345205	-2444.24	4.84914	6.06796e-100	A0A075B7D0_IGHV1OR15-1	G	A	A0A075B7D0	IGHV1OR15-1	14_107161398_G_A_A0A075B7D0_IGHV1OR15-1
14	14_107161457_C_A	107161457	0	A	C	0.237	0.778188	0.0345205	-2444.24	4.84914	6.06796e-100	A0A075B7D0_IGHV1OR15-1	C	A	A0A075B7D0	IGHV1OR15-1	14_107161457_C_A_A0A075B7D0_IGHV1OR15-1
14	14_107161949_T_C	107161949	0	C	T	0.363	0.837271	0.0281406	-2311.17	2.53185	4.32489e-160	A0A075B7D0_IGHV1OR15-1	T	C	A0A075B7D0	IGHV1OR15-1	14_107161949_T_C_A0A075B7D0_IGHV1OR15-1
14	14_107161977_C_A	107161977	0	A	C	0.113	0.567211	0.0501375	-2603.93	13.2996	9.14149e-29	A0A075B7D0_IGHV1OR15-1	C	A	A0A075B7D0	IGHV1OR15-1	14_107161977_C_A_A0A075B7D0_IGHV1OR15-1
14	14_107162041_T_C	107162041	0	C	T	0.113	0.567211	0.0501375	-2603.93	13.2996	9.14149e-29	A0A075B7D0_IGHV1OR15-1	T	C	A0A075B7D0	IGHV1OR15-1	14_107162041_T_C_A0A075B7D0_IGHV1OR15-1
14	14_107162079_C_T	107162079	0	T	C	0.113	0.567211	0.0501375	-2603.93	13.2996	9.14149e-29	A0A075B7D0_IGHV1OR15-1	C	T	A0A075B7D0	IGHV1OR15-1	14_107162079_C_T_A0A075B7D0_IGHV1OR15-1
14	14_107162101_A_C	107162101	0	C	A	0.252	0.734193	0.0342466	-2464.36	4.32983	1.62756e-91	A0A075B7D0_IGHV1OR15-1	A	C	A0A075B7D0	IGHV1OR15-1	14_107162101_A_C_A0A075B7D0_IGHV1OR15-1
14	14_107162686_C_T	107162686	0	T	C	0.113	0.565302	0.0501155	-2604.27	13.4515	1.30157e-28	A0A075B7D0_IGHV1OR15-1	C	T	A0A075B7D0	IGHV1OR15-1	14_107162686_C_T_A0A075B7D0_IGHV1OR15-1
14	14_107163122_C_A	107163122	0	A	C	0.366	0.840548	0.0280776	-2307.68	2.46992	1.03139e-161	A0A075B7D0_IGHV1OR15-1	C	A	A0A075B7D0	IGHV1OR15-1	14_107163122_C_A_A0A075B7D0_IGHV1OR15-1
14	14_107163130_T_C	107163130	0	C	T	0.366	0.840548	0.0280776	-2307.68	2.46992	1.03139e-161	A0A075B7D0_IGHV1OR15-1	T	C	A0A075B7D0	IGHV1OR15-1	14_107163130_T_C_A0A075B7D0_IGHV1OR15-1
14	14_107163289_C_T	107163289	0	T	C	0.367	0.841282	0.0279698	-2305.17	2.37642	5.74365e-163	A0A075B7D0_IGHV1OR15-1	C	T	A0A075B7D0	IGHV1OR15-1	14_107163289_C_T_A0A075B7D0_IGHV1OR15-1
14	14_107163301_A_G	107163301	0	G	A	0.252	0.731029	0.0342852	-2466.41	4.29909	1.21619e-90	A0A075B7D0_IGHV1OR15-1	A	G	A0A075B7D0	IGHV1OR15-1	14_107163301_A_G_A0A075B7D0_IGHV1OR15-1
14	14_107163991_A_C	107163991	0	C	A	0.252	0.731029	0.0342852	-2466.41	4.29909	1.21619e-90	A0A075B7D0_IGHV1OR15-1	A	C	A0A075B7D0	IGHV1OR15-1	14_107163991_A_C_A0A075B7D0_IGHV1OR15-1
14	14_107164121_G_C	107164121	0	C	G	0.254	0.730023	0.0341156	-2465.35	4.14701	3.24475e-91	A0A075B7D0_IGHV1OR15-1	G	C	A0A075B7D0	IGHV1OR15-1	14_107164121_G_C_A0A075B7D0_IGHV1OR15-1
14	14_107164198_A_T	107164198	0	T	A	0.237	0.773651	0.0345362	-2446.97	4.68984	7.54885e-99	A0A075B7D0_IGHV1OR15-1	A	T	A0A075B7D0	IGHV1OR15-1	14_107164198_A_T_A0A075B7D0_IGHV1OR15-1
14	14_107164622_A_T	107164622	0	T	A	0.113	0.564367	0.05016	-2604.57	13.4911	1.76559e-28	A0A075B7D0_IGHV1OR15-1	A	T	A0A075B7D0	IGHV1OR15-1	14_107164622_A_T_A0A075B7D0_IGHV1OR15-1
14	14_107166560_G_A	107166560	0	A	G	0.114	0.556072	0.0499769	-2605.88	13.4495	6.60911e-28	A0A075B7D0_IGHV1OR15-1	G	A	A0A075B7D0	IGHV1OR15-1	14_107166560_G_A_A0A075B7D0_IGHV1OR15-1
14	14_107166594_C_A	107166594	0	A	C	0.108	0.543436	0.0511433	-2610.94	14.1826	1.16405e-25	A0A075B7D0_IGHV1OR15-1	C	A	A0A075B7D0	IGHV1OR15-1	14_107166594_C_A_A0A075B7D0_IGHV1OR15-1
14	14_107166931_T_C	107166931	0	C	T	0.114	0.5604	0.0499606	-2604.94	13.439	2.54639e-28	A0A075B7D0_IGHV1OR15-1	T	C	A0A075B7D0	IGHV1OR15-1	14_107166931_T_C_A0A075B7D0_IGHV1OR15-1
14	14_107167085_G_A	107167085	0	A	G	0.238	0.774004	0.0345303	-2446.76	4.65955	5.87713e-99	A0A075B7D0_IGHV1OR15-1	G	A	A0A075B7D0	IGHV1OR15-1	14_107167085_G_A_A0A075B7D0_IGHV1OR15-1
14	14_107167493_G_A	107167493	0	A	G	0.239	0.77158	0.034565	-2448.29	4.74462	3.0434e-98	A0A075B7D0_IGHV1OR15-1	G	A	A0A075B7D0	IGHV1OR15-1	14_107167493_G_A_A0A075B7D0_IGHV1OR15-1
14	14_107167782_G_C	107167782	0	C	G	0.366	0.841566	0.0280677	-2306.69	2.47775	3.97072e-162	A0A075B7D0_IGHV1OR15-1	G	C	A0A075B7D0	IGHV1OR15-1	14_107167782_G_C_A0A075B7D0_IGHV1OR15-1
14	14_107167809_G_T	107167809	0	T	G	0.364	0.841263	0.0281759	-2309.21	2.49	5.17048e-161	A0A075B7D0_IGHV1OR15-1	G	T	A0A075B7D0	IGHV1OR15-1	14_107167809_G_T_A0A075B7D0_IGHV1OR15-1
14	14_107168133_C_T	107168133	0	T	C	0.125	0.473024	0.0482648	-2618.98	13.6095	3.70077e-22	A0A075B7D0_IGHV1OR15-1	C	T	A0A075B7D0	IGHV1OR15-1	14_107168133_C_T_A0A075B7D0_IGHV1OR15-1
14	14_107168214_C_T	107168214	0	T	C	0.239	0.773796	0.0345095	-2446.26	4.94567	5.14885e-99	A0A075B7D0_IGHV1OR15-1	C	T	A0A075B7D0	IGHV1OR15-1	14_107168214_C_T_A0A075B7D0_IGHV1OR15-1
14	14_107168637_C_A	107168637	0	A	C	0.114	0.552409	0.0502071	-2607.15	13.6644	2.42341e-27	A0A075B7D0_IGHV1OR15-1	C	A	A0A075B7D0	IGHV1OR15-1	14_107168637_C_A_A0A075B7D0_IGHV1OR15-1
14	14_107168720_T_C	107168720	0	C	T	0.295	0.561793	0.0337822	-2540.12	5.05237	4.31222e-58	A0A075B7D0_IGHV1OR15-1	T	C	A0A075B7D0	IGHV1OR15-1	14_107168720_T_C_A0A075B7D0_IGHV1OR15-1
14	14_107168915_C_T	107168915	0	T	C	0.297	0.562413	0.0337894	-2539.49	5.4314	3.47345e-58	A0A075B7D0_IGHV1OR15-1	C	T	A0A075B7D0	IGHV1OR15-1	14_107168915_C_T_A0A075B7D0_IGHV1OR15-1
14	14_107169247_T_C	107169247	0	C	T	0.113	0.564805	0.0503073	-2604.84	13.3448	2.28436e-28	A0A075B7D0_IGHV1OR15-1	T	C	A0A075B7D0	IGHV1OR15-1	14_107169247_T_C_A0A075B7D0_IGHV1OR15-1
14	14_107169570_G_C	107169570	0	C	G	0.238	0.775839	0.0345353	-2445.55	4.91166	2.42153e-99	A0A075B7D0_IGHV1OR15-1	G	C	A0A075B7D0	IGHV1OR15-1	14_107169570_G_C_A0A075B7D0_IGHV1OR15-1
14	14_107169691_G_T	107169691	0	T	G	0.477	0.629192	0.0298842	-2473.93	2.9794	1.21077e-88	A0A075B7D0_IGHV1OR15-1	G	T	A0A075B7D0	IGHV1OR15-1	14_107169691_G_T_A0A075B7D0_IGHV1OR15-1
14	14_107170055_G_A	107170055	0	A	G	0.355	0.810647	0.0289389	-2345.32	2.75918	6.87094e-145	A0A075B7D0_IGHV1OR15-1	G	A	A0A075B7D0	IGHV1OR15-1	14_107170055_G_A_A0A075B7D0_IGHV1OR15-1
14	14_107170077_C_T	107170077	0	T	C	0.338	0.861342	0.0287377	-2306.28	2.64754	4.96337e-162	A0A075B7D0_IGHV1OR15-1	C	T	A0A075B7D0	IGHV1OR15-1	14_107170077_C_T_A0A075B7D0_IGHV1OR15-1
14	14_107170128_C_T	107170128	0	T	C	0.175	0.614786	0.0405024	-2558.41	7.83777	3.26642e-49	A0A075B7D0_IGHV1OR15-1	C	T	A0A075B7D0	IGHV1OR15-1	14_107170128_C_T_A0A075B7D0_IGHV1OR15-1
14	14_107170207_C_T	107170207	0	T	C	0.175	0.61405	0.0404969	-2558.69	7.6955	4.06875e-49	A0A075B7D0_IGHV1OR15-1	C	T	A0A075B7D0	IGHV1OR15-1	14_107170207_C_T_A0A075B7D0_IGHV1OR15-1
14	14_107170219_C_G	107170219	0	G	C	0.361	0.831965	0.0281994	-2316.25	2.52987	6.9469e-158	A0A075B7D0_IGHV1OR15-1	C	G	A0A075B7D0	IGHV1OR15-1	14_107170219_C_G_A0A075B7D0_IGHV1OR15-1
14	14_107170410_G_C	107170410	0	C	G	0.361	0.836373	0.0280685	-2311.23	2.29473	1.7491e-160	A0A075B7D0_IGHV1OR15-1	G	C	A0A075B7D0	IGHV1OR15-1	14_107170410_G_C_A0A075B7D0_IGHV1OR15-1
14	14_107170472_G_A	107170472	0	A	G	0.253	0.737874	0.0340193	-2460.1	4.26536	2.06197e-93	A0A075B7D0_IGHV1OR15-1	G	A	A0A075B7D0	IGHV1OR15-1	14_107170472_G_A_A0A075B7D0_IGHV1OR15-1
14	14_107170485_G_T	107170485	0	T	G	0.253	0.74124	0.0339907	-2457.93	4.3476	2.66438e-94	A0A075B7D0_IGHV1OR15-1	G	T	A0A075B7D0	IGHV1OR15-1	14_107170485_G_T_A0A075B7D0_IGHV1OR15-1
14	14_107170524_G_C	107170524	0	C	G	0.516	-0.617978	0.0300233	-2480.3	3.60853	3.63372e-85	A0A075B7D0_IGHV1OR15-1	G	C	A0A075B7D0	IGHV1OR15-1	14_107170524_G_C_A0A075B7D0_IGHV1OR15-1
14	14_107170736_T_G	107170736	0	G	T	0.25	0.734859	0.034301	-2464.22	4.58834	2.09471e-91	A0A075B7D0_IGHV1OR15-1	T	G	A0A075B7D0	IGHV1OR15-1	14_107170736_T_G_A0A075B7D0_IGHV1OR15-1
14	14_107170738_T_C	107170738	0	C	T	0.235	0.776913	0.0347735	-2447.52	5.07852	2.15388e-98	A0A075B7D0_IGHV1OR15-1	T	C	A0A075B7D0	IGHV1OR15-1	14_107170738_T_C_A0A075B7D0_IGHV1OR15-1
14	14_107170869_A_G	107170869	0	G	A	0.246	0.731774	0.0345729	-2468.78	4.49524	1.7811e-89	A0A075B7D0_IGHV1OR15-1	A	G	A0A075B7D0	IGHV1OR15-1	14_107170869_A_G_A0A075B7D0_IGHV1OR15-1
14	14_107170972_G_T	107170972	0	T	G	0.113	0.559905	0.0502901	-2605.82	13.3583	6.14419e-28	A0A075B7D0_IGHV1OR15-1	G	T	A0A075B7D0	IGHV1OR15-1	14_107170972_G_T_A0A075B7D0_IGHV1OR15-1
14	14_107171048_A_G	107171048	0	G	A	0.614	-0.390005	0.0328733	-2598.49	10.1844	2.25268e-31	A0A075B7D0_IGHV1OR15-1	A	G	A0A075B7D0	IGHV1OR15-1	14_107171048_A_G_A0A075B7D0_IGHV1OR15-1
14	14_107171229_T_C	107171229	0	C	T	0.589	-0.342541	0.032593	-2612.44	11.5073	3.74706e-25	A0A075B7D0_IGHV1OR15-1	T	C	A0A075B7D0	IGHV1OR15-1	14_107171229_T_C_A0A075B7D0_IGHV1OR15-1
14	14_107171344_A_G	107171344	0	G	A	0.613	-0.385751	0.0328412	-2599.76	10.2764	8.31853e-31	A0A075B7D0_IGHV1OR15-1	A	G	A0A075B7D0	IGHV1OR15-1	14_107171344_A_G_A0A075B7D0_IGHV1OR15-1
14	14_107171706_G_A	107171706	0	A	G	0.253	0.742802	0.0340204	-2457.28	4.45889	1.66493e-94	A0A075B7D0_IGHV1OR15-1	G	A	A0A075B7D0	IGHV1OR15-1	14_107171706_G_A_A0A075B7D0_IGHV1OR15-1
14	14_107171713_A_G	107171713	0	G	A	0.253	0.744014	0.0340241	-2456.71	4.45176	9.29035e-95	A0A075B7D0_IGHV1OR15-1	A	G	A0A075B7D0	IGHV1OR15-1	14_107171713_A_G_A0A075B7D0_IGHV1OR15-1
14	14_107171871_G_A	107171871	0	A	G	0.239	0.782555	0.0344447	-2441.04	4.89083	2.5944e-101	A0A075B7D0_IGHV1OR15-1	G	A	A0A075B7D0	IGHV1OR15-1	14_107171871_G_A_A0A075B7D0_IGHV1OR15-1
14	14_107172144_G_A	107172144	0	A	G	0.238	0.782961	0.0345719	-2442.18	5.01215	9.38263e-101	A0A075B7D0_IGHV1OR15-1	G	A	A0A075B7D0	IGHV1OR15-1	14_107172144_G_A_A0A075B7D0_IGHV1OR15-1
14	14_107172240_C_T	107172240	0	T	C	0.239	0.781728	0.0344485	-2441.48	4.92343	4.17398e-101	A0A075B7D0_IGHV1OR15-1	C	T	A0A075B7D0	IGHV1OR15-1	14_107172240_C_T_A0A075B7D0_IGHV1OR15-1
14	14_107173102_T_C	107173102	0	C	T	0.512	-0.608142	0.0299999	-2485.12	3.80393	6.84132e-83	A0A075B7D0_IGHV1OR15-1	T	C	A0A075B7D0	IGHV1OR15-1	14_107173102_T_C_A0A075B7D0_IGHV1OR15-1
14	14_107173745_T_C	107173745	0	C	T	0.239	0.781728	0.0344485	-2441.48	4.92343	4.17398e-101	A0A075B7D0_IGHV1OR15-1	T	C	A0A075B7D0	IGHV1OR15-1	14_107173745_T_C_A0A075B7D0_IGHV1OR15-1
14	14_107173819_C_T	107173819	0	T	C	0.238	0.78214	0.0345759	-2442.61	5.04756	1.50416e-100	A0A075B7D0_IGHV1OR15-1	C	T	A0A075B7D0	IGHV1OR15-1	14_107173819_C_T_A0A075B7D0_IGHV1OR15-1
14	14_107174399_C_T	107174399	0	T	C	0.264	0.499345	0.0355031	-2574.25	5.9392	8.02099e-43	A0A075B7D0_IGHV1OR15-1	C	T	A0A075B7D0	IGHV1OR15-1	14_107174399_C_T_A0A075B7D0_IGHV1OR15-1
14	14_107175296_G_C	107175296	0	C	G	0.316	0.792114	0.0297865	-2377.46	1.79767	8.87517e-133	A0A075B7D0_IGHV1OR15-1	G	C	A0A075B7D0	IGHV1OR15-1	14_107175296_G_C_A0A075B7D0_IGHV1OR15-1
14	14_107175684_T_C	107175684	0	C	T	0.238	0.783088	0.0345557	-2441.9	5.02745	7.26775e-101	A0A075B7D0_IGHV1OR15-1	T	C	A0A075B7D0	IGHV1OR15-1	14_107175684_T_C_A0A075B7D0_IGHV1OR15-1
14	14_107175863_T_C	107175863	0	C	T	0.112	0.527221	0.0502578	-2612.33	13.7846	4.54682e-25	A0A075B7D0_IGHV1OR15-1	T	C	A0A075B7D0	IGHV1OR15-1	14_107175863_T_C_A0A075B7D0_IGHV1OR15-1
14	14_107176045_T_C	107176045	0	C	T	0.364	0.83322	0.0281822	-2316.3	2.21369	1.9543e-158	A0A075B7D0_IGHV1OR15-1	T	C	A0A075B7D0	IGHV1OR15-1	14_107176045_T_C_A0A075B7D0_IGHV1OR15-1
14	14_107176150_A_C	107176150	0	C	A	0.106	0.512475	0.0514205	-2617.3	15.1955	7.66954e-23	A0A075B7D0_IGHV1OR15-1	A	C	A0A075B7D0	IGHV1OR15-1	14_107176150_A_C_A0A075B7D0_IGHV1OR15-1
14	14_107176161_C_A	107176161	0	A	C	0.112	0.527221	0.0502578	-2612.33	13.7846	4.54682e-25	A0A075B7D0_IGHV1OR15-1	C	A	A0A075B7D0	IGHV1OR15-1	14_107176161_C_A_A0A075B7D0_IGHV1OR15-1
14	14_107176199_G_C	107176199	0	C	G	0.239	0.779839	0.0345239	-2443.43	4.84858	2.68966e-100	A0A075B7D0_IGHV1OR15-1	G	C	A0A075B7D0	IGHV1OR15-1	14_107176199_G_C_A0A075B7D0_IGHV1OR15-1
14	14_107176213_C_T	107176213	0	T	C	0.238	0.777694	0.0345619	-2444.88	4.92368	1.26791e-99	A0A075B7D0_IGHV1OR15-1	C	T	A0A075B7D0	IGHV1OR15-1	14_107176213_C_T_A0A075B7D0_IGHV1OR15-1
14	14_107176239_C_A	107176239	0	A	C	0.239	0.785877	0.0343949	-2438.88	4.77277	2.54407e-102	A0A075B7D0_IGHV1OR15-1	C	A	A0A075B7D0	IGHV1OR15-1	14_107176239_C_A_A0A075B7D0_IGHV1OR15-1
14	14_107176758_T_C	107176758	0	C	T	0.32	0.541718	0.0329235	-2541.11	6.84258	5.54958e-57	A0A075B7D0_IGHV1OR15-1	T	C	A0A075B7D0	IGHV1OR15-1	14_107176758_T_C_A0A075B7D0_IGHV1OR15-1
14	14_107177931_G_T	107177931	0	T	G	0.381	0.690109	0.0292981	-2432.06	2.32633	7.0567e-108	A0A075B7D0_IGHV1OR15-1	G	T	A0A075B7D0	IGHV1OR15-1	14_107177931_G_T_A0A075B7D0_IGHV1OR15-1
[truncated: 100,163 more rows]

## Sheet: Fig. 3c
VEP annotation	Percentage (%)
intron_variant	45
intergenic_variant	30
regulatory_region_variant	26
upstream_gene_variant	13
downstream_gene_variant	12
intron_variant,non_coding_transcript_variant	12
TF_binding_site_variant	3
missense_variant	3
3_prime_UTR_variant	2
synonymous_variant	1
others	3

## Sheet: Fig. 3f
Nr. associated SNPs per protein	Nr. pQTLs
1	166
2	66
3	47
4	26
5	21
6	22
7	20
8	12
9	8
10	5
>10	50

## Sheet: Fig. 3g
Nr. associated proteins per SNP	Nr. pQTLs
1	1464
2	141
3	34
4	3
5	3
6	2
>6	7

## Sheet: Fig. 3h
Category	Nr. proteins
cis_only	200
trans_only	176
cis/trans	67

## Sheet: Fig. 3i
cv_bins	pqtl	proportion_w_pqtl
(0.0, 0.2]	TRUE	61.0169
(0.2, 0.4]	TRUE	40.5145
(0.4, 0.6]	TRUE	22.2615
(0.6, 4.465]	TRUE	14.9254

## Sheet: Fig. 3j
abundance_bins	pqtl	proportion_w_pqtl
(5.0, 6.396]	TRUE	72.2222
(4.0, 5.0]	TRUE	54.6296
(3.0, 4.0]	TRUE	43.5185
(2.0, 3.0]	TRUE	33.7931
(0.0, 2.0]	TRUE	18.5792

## Sheet: Fig. 3k
nr_pep_bins	pqtl	proportion_w_pqtl	order
(30, 297]	TRUE	72.4638	4
(20, 30]	TRUE	50.7692	3
(10, 20]	TRUE	54.878	2
(5, 10]	TRUE	33.8889	1
(0, 5]	TRUE	28.3198	0
