# Supplementary material for: Plasma proteome variation and its genetic determinants in children and adolescents
Source: Nat Genet. 2025 Feb 19;57(3):635–46. doi: 10.1038/s41588-025-02089-2 (PMC11906355; doi:10.1038/s41588-025-02089-2)
Supplement: Supplementary file 7 — Summary level data. [file 41588_2025_2089_MOESM7_ESM.xlsx]

## Sheet: Fig. 4b-d
	phenotype	Proportion of variance explained % (10-14)	Proportion of variance explained % (15-20)	Proportion of variance explained % (5-9)	Proportion of variance explained % (5-20)
0	A0A075B6H9_IGLV4-69	0.0327477	0.0239185	0.0457319	0.0336299
1	A0A075B6I0_IGLV8-61	0.400483	0.379009	0.345663	0.38233
2	A0A075B6I1_IGLV4-60	0.463714	0.4549	0.439349	0.456634
3	A0A075B6I4_IGLV10-54	0.0925734	0.0590976	0.117466	0.0914068
4	A0A075B6I9_IGLV7-46	0.0201514	0.0319217	0.0104383	0.0218741
5	A0A075B6K5_IGLV3-9	0.01933	0.000922762	0.0559023	0.0183562
6	A0A075B6Q5_IGHV3-64	0.299425	0.353083	0.32513	0.318036
7	A0A075B6S2_IGKV2D-29	0.0944255	0.113328	0.0479028	0.0906452
8	A0A075B708_TRAJ61	0.00869547	0.0362382	0.0194423	0.0180843
9	A0A075B7D0_IGHV1OR15-1	0.345368	0.369389	0.36486	0.355041
10	A0A075B7F0_IGHV3OR16-10	0.0146568	0.0270287	0.00490415	0.0160325
11	A0A087WSX0_IGLV5-45	0.0434698	0.0272854	0.0417584	0.0388138
12	A0A087WSY6_IGKV3D-15	0.0138941	0.0442293	0.0159029	0.0199771
13	A0A0A0MS14_IGHV1-45	0.0445075	0.0123413	0.0413172	0.0346418
14	A0A0A0MS15_IGHV3-49	0.0128476	0.0058922	0.0341755	0.014684
15	A0A0B4J1V2_IGHV2-26	0.0195433	0.0142818	0.0150063	0.0179978
16	A0A0B4J1Y8_IGLV9-49	0.118772	0.0613473	0.214648	0.119767
17	A0A0B4J1Y9_IGHV3-72	0.0211978	0.0226999	0.036066	0.0223243
18	A0A0B4J275_TRAV17	0.0415544	0.0248841	0.0486649	0.0393002
19	A0A0B4J2B5_IGHV3OR16-9	0.00818168	0.0178147	0.0213708	0.0142702
20	A0A0B4J2D9_IGKV1D-13	0.28353	0.31773	0.373754	0.312313
21	A0A0C4DH24_IGKV6-21	0.0261343	0.0330782	0.06879	0.0348791
22	A0A0C4DH25_IGKV3D-20	0.0103754	0.00799809	0.0410678	0.0151894
23	A0A0C4DH29_IGHV1-3	0.0440579	0.0314113	0.0135599	0.0349693
24	A0A0C4DH33_IGHV1-24	0.0116302	0.0236986	0.0280188	0.0178819
25	A0A0C4DH36_IGHV3-38	0.0237521	0.00303997	0.00823233	0.0146475
26	A0A0C4DH39_IGHV1-58	0.019612	0.0143503	0.00514163	0.0168032
27	A0A0C4DH41_IGHV4-61	0.0471986	0.0525242	0.0614626	0.0472497
28	A0A0C4DH43_IGHV2-70D	0.360106	0.415477	0.413647	0.383497
29	A0A0C4DH67_IGKV1-8	0.0888672	0.117752	0.14752	0.10765
30	A0A1W2PQ73_ERFL	0.020494	0.00818221	0.0117222	0.0161893
31	A0AUZ9_KANSL1L	0.122184	0.186724	0.153332	0.144332
32	A1L4H1_SSC5D	0.0352106	0.0261365	0.0254125	0.0296002
33	A2A3L6_TTC24	0.18223	0.131136	0.177415	0.168061
34	A2CJ06_DYTN	0.0290722	0.0286278	0.0165022	0.0259224
35	A2PYH4_HFM1	0.0925201	0.105606	0.0588391	0.0906855
36	A6NL88_SHISA7	0.0540059	0.0356828	0.050848	0.0503363
37	A8MQ27_NEURL1B	0.0896282	0.0851264	0.0817027	0.0851596
38	B9A064_IGLL5	0.0637124	0.0727454	0.0649388	0.0659924
39	O00151_PDLIM1	0.0233112	0.00760735	0.0106646	0.0175927
40	O00391_QSOX1	0.0709022	0.0915243	0.114333	0.083522
41	O00429_DNM1L	0.0157993	0.0156588	0.0357217	0.0203247
42	O00515_LAD1	0.648499	0.669564	0.702597	0.664359
43	O00533_CHL1	0.0616945	0.0623581	0.0464502	0.0531779
44	O00602_FCN1	0.0128782	0.0195922	0.012476	0.0151104
45	O14618_CCS	0.20368	0.18902	0.219724	0.20256
46	O14786_NRP1	0.0468652	0.0288562	0.0401989	0.0414564
47	O14791_APOL1	0.319336	0.349547	0.150071	0.253371
48	O15484_CAPN5	0.0163015	0.0120358	0.0156329	0.0150219
49	O43300_LRRTM2	0.067918	0.0944382	0.125946	0.0869523
50	O43491_EPB41L2	0.0634872	0.087096	0.0765543	0.0732277
51	O43866_CD5L	0.010319	0.0240352	0.0163317	0.0147411
52	O60237_PPP1R12B	0.0157132	0.0077214	0.0303734	0.0152735
53	O60610_DIAPH1	0.0972964	0.0735941	0.066329	0.0856516
54	O60674_JAK2	0.0247155	0.0241252	0.015435	0.024059
55	O60841_EIF5B	0.0279368	0.032566	0.0286986	0.031074
56	O75015_FCGR3B	0.243587	0.29191	0.250075	0.256587
57	O75093_SLIT1	0.573312	0.586855	0.561135	0.57384
58	O75144_ICOSLG	0.138304	0.192167	0.132432	0.136802
59	O75159_SOCS5	0.0854933	0.122493	0.167154	0.112792
60	O75636_FCN3	0.136546	0.141792	0.0988573	0.130511
61	O75882_ATRN	0.0397918	0.0102365	0.00721767	0.0233176
62	O94759_TRPM2	0.12989	0.144448	0.161091	0.128534
63	O94812_BAIAP3	0.0338887	0.0294916	0.0235075	0.0312818
64	O95153_TSPOAP1	0.022159	0.029943	0.0739728	0.033312
65	O95445_APOM	0.0159521	0.0347508	0.00733716	0.0206542
66	O95479_H6PD	0.142299	0.125921	0.127807	0.137484
67	O95497_VNN1	0.474977	0.529902	0.414966	0.481871
68	P00488_F13A1	0.147829	0.167818	0.133919	0.151328
69	P00491_PNP	0.0215567	0.025354	0.0217416	0.0234089
70	P00709_LALBA	0.0787636	0.062529	0.0628827	0.0709591
71	P00734_F2	0.0332019	0.0306004	0.00226545	0.0237864
72	P00736_C1R	0.113697	0.105966	0.0753419	0.103938
73	P00738_HP	0.139904	0.151284	0.168755	0.136302
74	P00739_HPR	0.479754	0.547368	0.335264	0.423154
75	P00742_F10	0.0202488	0.0408917	0.011929	0.0209516
76	P00747_PLG	0.0534527	0.0793364	0.0256292	0.053447
77	P00748_F12	0.556987	0.57596	0.513423	0.549072
78	P00751_CFB	0.098608	0.132478	0.091583	0.108136
79	P00918_CA2	0.0500982	0.0294623	0.0734372	0.0486344
80	P01009_SERPINA1	0.0660283	0.129475	0.0825037	0.0877527
81	P01011_SERPINA3	0.111689	0.100611	0.0683489	0.100755
82	P01019_AGT	0.0719459	0.0610021	0.030773	0.0542472
83	P01023_A2M	0.0395799	0.00218812	0.0599923	0.0261299
84	P01024_C3	0.0221664	0.0586953	0.0345602	0.0323385
85	P01034_CST3	0.0151965	0.0337135	0.0224191	0.0224864
86	P01042_KNG1	0.0610423	0.0576816	0.0234908	0.0501045
87	P01344_IGF2	0.112528	0.158533	0.208988	0.138443
88	P01593_IGKV1D-33	0.01662	0.0296098	0.014327	0.0194308
89	P01599_IGKV1-17	0.0279428	0.0028925	0.0425867	0.0217526
90	P01601_IGKV1D-16	0.00978839	0.0208179	0.0437983	0.0202775
91	P01706_IGLV2-11	0.0070234	0.0233096	0.0452801	0.0175554
92	P01715_IGLV3-1	0.0436936	0.026033	0.0957184	0.04435
93	P01721_IGLV6-57	0.127443	0.13916	0.159783	0.138762
94	P01743_IGHV1-46	0.0136861	0.00316639	0.0322378	0.0133539
95	P01763_IGHV3-48	0.0157854	0.0254045	0.0154374	0.0187626
96	P01764_IGHV3-23	0.0111761	0.0169485	0.0193511	0.0158071
97	P01766_IGHV3-13	0.0151221	0.023317	0.00597974	0.016495
98	P01772_IGHV3-33	0.0385211	0.0222042	0.0309176	0.033861
99	P01814_IGHV2-70	0.150908	0.197337	0.145092	0.160604
100	P01857_IGHG1	0.0462172	0.0252801	0.0398311	0.0410949
101	P01859_IGHG2	0.0195881	0.0223074	-0.000685319	0.00965564
102	P01861_IGHG4	0.0379139	0.0554102	0.0250734	0.0421036
103	P01871_IGHM	0.01077	0.0274701	0.0134935	0.0150623
104	P01880_IGHD	0.0619811	0.027309	0.011606	0.0416523
105	P01889_HLA-B	0.303528	0.351058	0.278617	0.310088
106	P02647_APOA1	0.0145219	0.0407824	0.0011344	0.017175
107	P02649_APOE	0.403775	0.405894	0.344412	0.391047
108	P02654_APOC1	0.0606469	0.0485993	0.119687	0.0673196
109	P02655_APOC2	0.122071	0.0601414	0.150856	0.11041
110	P02671_FGA	0.019544	0.00855542	0.0201272	0.015396
111	P02675_FGB	0.0260254	0.0170242	0.0118255	0.0202444
112	P02679_FGG	0.0247074	0.0204993	0.0108328	0.0192482
113	P02741_CRP	0.0229043	0.0416852	0.030434	0.0283197
114	P02743_APCS	0.00531746	0.0176437	0.00302414	0.00700859
115	P02745_C1QA	0.106572	0.087649	0.121015	0.106899
116	P02746_C1QB	0.0952118	0.0961354	0.123717	0.102666
117	P02747_C1QC	0.110646	0.0969827	0.122521	0.11209
118	P02748_C9	0.0118769	0.0164051	0.0212183	0.0150934
119	P02749_APOH	0.114371	0.137372	0.176201	0.137841
120	P02750_LRG1	0.123323	0.142271	0.115413	0.127558
121	P02751_FN1	0.0239993	0.0155861	-0.00238918	0.0150199
122	P02753_RBP4	0.0111019	0.00835848	0.020232	0.0104191
123	P02760_AMBP	0.0321977	0.0180457	0.0371725	0.028256
124	P02763_ORM1	0.0892991	0.113921	0.124133	0.105756
125	P02765_AHSG	0.33478	0.287384	0.249001	0.300249
126	P02774_GC	0.154057	0.173668	0.059989	0.134149
127	P02786_TFRC	0.0178921	0.00825592	0.0162102	0.0161536
128	P02787_TF	0.126992	0.127732	0.102949	0.116087
129	P02790_HPX	0.0443813	0.0344692	0.00269698	0.0281683
130	P03950_ANG	0.258009	0.295808	0.285742	0.231939
131	P03951_F11	0.252021	0.284161	0.244827	0.24928
132	P03952_KLKB1	0.272039	0.342188	0.244736	0.284422
133	P04003_C4BPA	0.0619121	0.0550394	0.0464439	0.0567198
134	P04004_VTN	0.0395763	0.0332916	0.0126478	0.030542
135	P04040_CAT	0.0822792	0.0182937	0.0549183	0.0587703
136	P04066_FUCA1	0.57882	0.564941	0.581177	0.573637
137	P04070_PROC	0.220236	0.218876	0.190204	0.210167
138	P04114_APOB	0.120302	0.187566	0.182977	0.148284
139	P04196_HRG	0.45445	0.423647	0.347732	0.422678
140	P04211_IGLV7-43	0.0141637	0.0540689	0.023642	0.0256374
141	P04275_VWF	0.0499064	0.106776	0.0514475	0.0632276
142	P04278_SHBG	0.0198025	0.032141	-0.00238481	0.0100118
143	P04430_IGKV1-16	0.0305495	0.0745844	0.0367782	0.042462
144	P04439_HLA-A	0.223347	0.291183	0.194488	0.236387
145	P04632_CAPNS1	0.0290321	0.0355885	0.0197019	0.0294562
146	P04792_HSPB1	0.342975	0.270643	0.348207	0.323362
147	P05019_IGF1	0.0100115	0.000443272	0.0351577	0.0116837
148	P05109_S100A8	0.00937423	0.0192409	0.0228081	0.014943
149	P05154_SERPINA5	0.151546	0.157723	0.0958045	0.135214
150	P05155_SERPING1	0.0291822	0.0431169	0.0113613	0.0280893
151	P05156_CFI	0.0219066	0.0349626	0.0204526	0.0255098
152	P05160_F13B	0.257542	0.239505	0.212482	0.246055
153	P05362_ICAM1	0.132343	0.148975	0.08298	0.123449
154	P05546_SERPIND1	0.118738	0.150894	0.0571967	0.106478
155	P06276_BCHE	0.156766	0.161137	0.146991	0.154809
156	P06310_IGKV2-30	0.00636318	0.0505186	0.0273799	0.0200039
157	P06315_IGKV5-2	0.0128801	0.0135905	0.0228628	0.0158341
158	P06396_GSN	0.0142327	0.0140928	0.0188728	0.0121559
159	P06681_C2	0.0688546	0.054895	0.0346239	0.0563019
160	P06702_S100A9	0.0109711	0.0187462	0.028851	0.0171936
161	P07108_DBI	0.0147666	0.00152935	0.0457149	0.0160147
162	P07195_LDHB	0.0218749	0.00100915	0.0655166	0.0176888
163	P07333_CSF1R	0.0193029	0.0179579	0.00273407	0.0140165
164	P07339_CTSD	0.0999554	0.0727099	0.0117527	0.0710143
165	P07357_C8A	0.131481	0.181501	0.13517	0.144844
166	P07358_C8B	0.24516	0.323718	0.232301	0.264326
167	P07359_GP1BA	0.0306088	0.0174657	0.0141291	0.0249763
168	P07360_C8G	0.261689	0.413659	0.229217	0.290613
169	P07384_CAPN1	0.0314356	0.0818201	0.093042	0.0547684
170	P07858_CTSB	0.0366715	0.0554645	0.0294977	0.0397162
171	P07911_UMOD	0.336892	0.379722	0.333895	0.343398
172	P07988_SFTPB	0.0629721	0.0793581	0.0715021	0.0687216
173	P07998_RNASE1	0.0160896	0.0157459	0.0342267	0.019716
174	P08185_SERPINA6	0.0118107	0.014951	0.0179977	0.0155662
175	P08263_GSTA1	0.0214766	0.0134967	0.00226955	0.0172013
176	P08294_SOD3	0.0111429	0.0235252	0.0180644	0.0172869
177	P08493_MGP	0.0239663	0.0165372	0.0117149	0.0189802
178	P08519_LPA	0.361379	0.36596	0.352284	0.359146
179	P08567_PLEK	0.0338494	0.0185214	0.0320573	0.0306869
180	P08571_CD14	0.0407537	0.0493714	0.0681554	0.0478242
181	P08603_CFH	0.0699519	0.107634	0.072539	0.0798151
182	P08637_FCGR3A	0.193357	0.178224	0.13786	0.170771
183	P08709_F7	0.109586	0.103241	0.100112	0.108498
184	P08758_ANXA5	0.235687	0.193512	0.26732	0.23027
185	P09172_DBH	0.535198	0.554325	0.500996	0.531905
186	P09211_GSTP1	0.0797271	0.061192	0.125249	0.085276
187	P09871_C1S	0.165633	0.191248	0.137955	0.168157
188	P09960_LTA4H	0.014263	0.016917	0.0177117	0.0182029
189	P0C0L4_C4A	0.459464	0.408654	0.458896	0.449331
190	P0C0L5_C4B_2	0.196481	0.213269	0.256321	0.213842
191	P0C221_CCDC175	0.00986568	0.0182858	0.0181022	0.0149728
192	P0CG23_ZNF853	0.0632544	0.0151389	0.110941	0.0566949
193	P0DJI8_SAA1	0.0769222	0.0939404	0.0917466	0.0811622
194	P0DJI9_SAA2	0.0459292	0.0553899	0.0554689	0.0514481
195	P10321_HLA-C	0.377076	0.377999	0.429482	0.385658
196	P10643_C7	0.128431	0.115928	0.109795	0.118842
197	P10646_TFPI	0.0986489	0.0573812	0.0978132	0.0887784
198	P10720_PF4V1	0.0139495	0.031112	0.0193295	0.020178
199	P11226_MBL2	0.632829	0.661429	0.672439	0.644385
200	P11597_CETP	0.153606	0.22114	0.186489	0.160562
201	P11684_SCGB1A1	0.0159002	0.0220425	0.00990467	0.0168482
202	P12111_COL6A3	0.148767	0.134897	0.130932	0.140464
203	P12259_F5	0.142312	0.199192	0.151204	0.156549
204	P12821_ACE	0.157601	0.14103	0.158268	0.154256
205	P12830_CDH1	0.125107	0.116443	0.161956	0.128673
206	P12955_PEPD	0.0826466	0.132274	0.0397386	0.0812267
207	P13489_RNH1	0.093446	0.0817386	0.108982	0.095226
208	P13501_CCL5	0.0505814	0.016528	0.00672391	0.0316529
209	P13598_ICAM2	0.243541	0.31044	0.244404	0.255946
210	P13671_C6	0.0444453	0.0419771	0.0131158	0.0371333
211	P13727_PRG2	0.0329749	0.0093079	0.0743996	0.0312631
212	P13987_CD59	0.0257623	0.0219038	0.0206735	0.0202388
213	P14151_SELL	0.164457	0.172422	0.226642	0.16178
214	P14543_NID1	0.0114887	0.0379788	0.00550201	0.0167282
215	P14625_HSP90B1	0.365148	0.340106	0.338722	0.355393
216	P15144_ANPEP	0.0673778	0.157002	0.028548	0.0745619
217	P15151_PVR	0.212405	0.232741	0.242516	0.219536
218	P15169_CPN1	0.378335	0.341514	0.355218	0.365102
219	P16109_SELP	0.0198558	0.0372265	-0.00263493	0.0165765
220	P16671_CD36	0.0579782	0.0229237	0.0326665	0.0431457
221	P17301_ITGA2	0.0316915	0.0201342	0.0635327	0.0313932
222	P17655_CAPN2	0.0324347	0.039018	0.0645873	0.0406022
223	P17931_LGALS3	0.0508731	0.0528964	0.0332867	0.0486677
224	P17936_IGFBP3	0.0893789	0.12123	0.183711	0.0945382
225	P18054_ALOX12	0.0368805	0.0307277	0.0893005	0.0435258
226	P18428_LBP	0.222337	0.164182	0.187349	0.199252
227	P19652_ORM2	0.0852615	0.124228	0.120136	0.104274
228	P19823_ITIH2	0.00843466	0.0523077	0.0115171	0.017545
229	P19827_ITIH1	0.00939444	0.0777296	0.0403048	0.0266779
230	P20023_CR2	0.0229437	0.0120768	0.0137853	0.0180385
231	P20742_PZP	0.17441	0.154874	0.10694	0.144943
232	P20774_OGN	0.117653	0.118653	0.174521	0.12763
233	P20933_AGA	0.0152747	0.0308528	0.0250068	0.0216064
234	P22105_TNXB	0.113556	0.167925	0.0760368	0.121533
235	P22455_FGFR4	0.0631818	0.0810015	0.131597	0.0756839
236	P22459_KCNA4	0.0174293	0.00545434	0.0282101	0.0173571
237	P22792_CPN2	0.408102	0.406192	0.332655	0.392394
238	P22891_PROZ	0.385249	0.3604	0.384094	0.362357
239	P23142_FBLN1	0.0228511	0.00394035	0.00735366	0.0118518
240	P23467_PTPRB	0.0375808	0.0162853	0.0084773	0.0254127
241	P24387_CRHBP	0.0405354	0.0388908	0.0255016	0.0381601
242	P24821_TNC	0.0890484	0.0947027	0.0894262	0.0768
243	P25311_AZGP1	0.0349284	0.0137133	0.0305985	0.028006
244	P26927_MST1	0.485812	0.478143	0.455501	0.474736
245	P27169_PON1	0.503569	0.545576	0.421517	0.495082
246	P27487_DPP4	0.0190262	0.0488569	0.0243934	0.0162178
247	P27918_CFP	0.0238084	0.0437855	0.0167521	0.0274492
248	P28062_PSMB8	0.0354979	0.047098	0.0219782	0.0361981
249	P28072_PSMB6	0.0308655	0.0138095	0.0474402	0.0273107
250	P28221_HTR1D	0.0907673	0.130162	0.0335017	0.0903417
251	P28329_CHAT	0.090346	0.0563699	0.0722561	0.0772541
252	P28827_PTPRM	0.0657616	0.0538671	0.0273284	0.0536211
253	P29622_SERPINA4	0.133795	0.172331	0.152381	0.138924
254	P31946_YWHAB	0.0161472	0.0309952	0.0418563	0.0255542
255	P32754_HPD	0.0357434	0.0333335	0.0302625	0.03504
256	P33151_CDH5	0.15885	0.154273	0.218255	0.156326
257	P34096_RNASE4	0.0305976	0.0247804	0.0623845	0.0295197
258	P35222_CTNNB1	0.0842313	0.0537615	0.0400981	0.0658744
259	P35443_THBS4	0.0125146	0.00721229	0.0298783	0.0128288
260	P35542_SAA4	0.319497	0.316596	0.264233	0.304887
261	P36871_PGM1	0.0239531	0.0568385	0.0328436	0.0343418
262	P36955_SERPINF1	0.0614172	0.114737	0.118077	0.0665673
263	P36980_CFHR2	0.540819	0.53036	0.466081	0.523363
264	P37802_TAGLN2	0.0426431	0.0246218	0.0532156	0.0406521
265	P39060_COL18A1	0.026022	0.0532036	0.0208891	0.0319029
266	P41229_KDM5C	0.0297672	0.0550082	0.0128139	0.0339347
267	P43251_BTD	0.159859	0.168786	0.148877	0.161989
268	P43304_GPD2	0.0190669	0.0165104	-0.000136348	0.0153865
269	P48059_LIMS1	0.0519621	0.0119396	0.0246131	0.0355062
270	P48740_MASP1	0.0729903	0.0763424	0.134228	0.0837207
271	P49908_SELENOP	0.0139625	0.0221528	0.0047633	0.015234
272	P49913_CAMP	0.18806	0.165693	0.21863	0.183978
273	P51512_MMP16	0.0116116	0.0217061	0.0125453	0.0142746
274	P53621_COPA	0.0180627	0.0184544	0.0266326	0.0208728
275	P54108_CRISP3	0.132372	0.140081	0.218828	0.150584
276	P54289_CACNA2D1	0.152767	0.161222	0.107326	0.146821
277	P54802_NAGLU	0.11784	0.0767452	0.0821238	0.0977116
278	P55056_APOC4	0.19721	0.146683	0.228008	0.190159
279	P55058_PLTP	0.138887	0.191811	0.0851642	0.130753
280	P55103_INHBC	0.0272896	0.0206051	0.0370403	0.0270884
281	P55290_CDH13	0.0122548	0.007764	0.0766068	0.0219001
282	P57076_CFAP298	0.0128379	0.0201054	0.0140141	0.0158696
283	P59665_DEFA1B	0.0207752	0.0113427	0.0125971	0.0176031
284	P60985_KRTDAP	0.0309884	0.0443956	0.00482365	0.0281011
285	P61626_LYZ	0.156077	0.195303	0.126575	0.159051
286	P61769_B2M	0.0313022	0.0202047	0.000511116	0.0209961
287	P62937_PPIA	0.0208959	0.00192951	0.0265407	0.0160664
288	P62942_FKBP1A	0.0314322	0.0121879	0.0456998	0.0278328
289	P68036_UBE2L3	0.00798153	0.0262854	0.0187024	0.0146797
290	P68366_TUBA4A	0.115361	0.10919	0.121702	0.11577
291	P78417_GSTO1	0.0562419	0.0554076	0.103984	0.064689
292	P78563_ADARB1	0.0191908	0.0356415	0.00224843	0.0210445
293	P82930_MRPS34	0.203044	0.19081	0.203241	0.202617
294	Q01459_CTBS	0.181769	0.157963	0.172452	0.169064
295	Q01813_PFKP	0.0611467	0.113116	0.0561165	0.0736926
296	Q02985_CFHR3	0.264478	0.266462	0.200229	0.247148
297	Q03591_CFHR1	0.460277	0.41539	0.47261	0.444472
298	Q04756_HGFAC	0.194369	0.243752	0.117965	0.188652
299	Q06033_ITIH3	0.174313	0.233018	0.113673	0.165657
300	Q06830_PRDX1	0.0111793	0.0164277	0.057234	0.0195224
301	Q08380_LGALS3BP	0.0537253	0.0652252	0.0332499	0.0496826
302	Q08722_CD47	0.0156032	0.031557	0.0187539	0.0212117
303	Q08830_FGL1	0.0785472	0.114619	0.0689981	0.0861661
304	Q10588_BST1	0.572076	0.58272	0.566394	0.567
305	Q12805_EFEMP1	0.0103633	0.026891	0.0189476	0.0163694
306	Q12860_CNTN1	0.0357417	0.0264782	0.0150004	0.0305746
307	Q12913_PTPRJ	0.0144238	0.0116241	0.00463403	0.0100075
308	Q13093_PLA2G7	0.103486	0.0982529	0.0519972	0.092765
309	Q13103_SPP2	0.178682	0.187841	0.131871	0.147096
310	Q13790_APOF	0.0155587	0.0235256	0.0168684	0.0180023
311	Q13939_CCIN	0.018016	0.008747	0.0150018	0.015492
312	Q14515_SPARCL1	0.109234	0.156639	0.0869214	0.117465
313	Q14520_HABP2	0.0278207	0.0422301	0.0574744	0.0333908
314	Q14623_IHH	0.0484899	0.072171	0.0828741	0.062387
315	Q14624_ITIH4	0.0551707	0.0544918	0.0303234	0.0491879
316	Q15063_POSTN	0.0457656	0.0583982	0.0409752	0.0333275
317	Q15113_PCOLCE	0.0179578	0.0396914	0.0262761	0.0250713
318	Q15166_PON3	0.0837646	0.0877954	0.123297	0.0887842
319	Q15223_NECTIN1	0.0138463	0.0141129	0.0176991	0.0151992
320	Q15404_RSU1	0.235576	0.195831	0.276978	0.233244
321	Q15465_SHH	0.175503	0.166308	0.178904	0.171369
322	Q15485_FCN2	0.380874	0.435258	0.34752	0.377853
323	Q15517_CDSN	0.106906	0.108865	0.0679244	0.0941095
324	Q15582_TGFBI	0.258174	0.246809	0.176973	0.231966
325	Q15848_ADIPOQ	0.0648561	0.0284874	0.0630187	0.0514672
326	Q15942_ZYX	0.0513145	0.0448238	0.0424598	0.0493383
327	Q16270_IGFBP7	0.0142268	0.0156275	0.0164649	0.0152661
328	Q16518_RPE65	0.0285947	0.00812632	-0.000939065	0.0162571
329	Q16610_ECM1	0.350994	0.363881	0.318419	0.348651
330	Q16635_TAFAZZIN	0.0156924	0.02391	0.0158246	0.0192006
331	Q16706_MAN2A1	0.0315875	0.0201543	0.0077741	0.024729
332	Q16853_AOC3	0.172856	0.169558	0.12925	0.138986
333	Q2M1V0_ISX	0.0337086	0.0211331	0.00494097	0.0256683
334	Q5CZC0_FSIP2	0.0329537	0.0391147	0.0143667	0.0320145
335	Q5JVG8_ZNF506	0.0264889	0.00961172	0.00291183	0.0156268
336	Q5VTR2_RNF20	0.116706	0.166402	0.165242	0.13671
337	Q5VZ66_JAKMIP3	0.0365508	0.0324422	0.0264672	0.0339933
338	Q63HK5_TSHZ3	0.077565	0.111565	0.056233	0.0772295
339	Q68DL7_C18orf63	0.0129151	0.0287499	0.00414742	0.0150319
340	Q6DN14_MCTP1	0.0472077	0.0372567	0.0829508	0.0483022
341	Q6MZM0_HEPHL1	0.126144	0.123286	0.0976313	0.122
342	Q6NUS6_TCTN3	0.563687	0.568465	0.566976	0.549166
343	Q6P179_ERAP2	0.526189	0.481703	0.559425	0.519709
344	Q6Q788_APOA5	0.159913	0.132486	0.187573	0.158455
345	Q6UXB8_PI16	0.0209207	0.0171799	0.00206813	0.0131469
346	Q6YHK3_CD109	0.243295	0.276701	0.203683	0.207763
347	Q7Z3E2_CCDC186	0.0178287	0.0149419	0.0515346	0.0230351
348	Q7Z6K1_THAP5	0.125956	0.1934	0.155453	0.150153
349	Q7Z7A4_PXK	0.157396	0.152679	0.146343	0.153881
350	Q7Z7G0_ABI3BP	0.025862	0.00541012	0.00741904	0.0153275
351	Q7Z7M8_B3GNT8	0.150485	0.182049	0.13645	0.155406
352	Q86SQ4_ADGRG6	0.0360955	0.074789	0.0724447	0.0526021
353	Q86U17_SERPINA11	0.217438	0.23641	0.19736	0.206948
354	Q86UD1_OAF	0.00868477	0.0179073	0.0209771	0.0135208
355	Q86UL8_MAGI2	0.0288022	0.0122805	0.0717926	0.0309493
356	Q86UX7_FERMT3	0.0262906	0.00527161	0.000848433	0.0149767
357	Q86VB7_CD163	0.0341683	0.00804237	0.0146327	0.0215739
358	Q86XI8_ZSWIM9	0.0638302	0.0961337	0.127243	0.085444
359	Q86Y22_COL23A1	0.0251206	0.0439997	0.0492561	0.0342772
360	Q86YC2_PALB2	0.0690457	0.0606022	0.0872542	0.0713959
361	Q8IVV2_LOXHD1	0.0313798	0.0172074	0.00259404	0.0204868
362	Q8IVW4_CDKL3	0.305016	0.305844	0.25958	0.295649
363	Q8IWZ5_TRIM42	0.190328	0.184358	0.173699	0.186211
364	Q8IZF2_ADGRF5	0.0742406	0.0662006	0.0673282	0.0715272
365	Q8N6C8_LILRA3	0.314395	0.356404	0.425086	0.347532
366	Q8N8K9_KIAA1958	0.115619	0.110254	0.0457971	0.0981688
367	Q8NBJ4_GOLM1	0.0341854	0.0697761	0.0438702	0.0420435
368	Q8NH49_OR4X1	0.00702316	0.0399944	0.017905	0.0164017
369	Q8TD30_GPT2	0.277487	0.275048	0.315687	0.283462
370	Q8TDL5_BPIFB1	0.023403	0.015327	0.00449847	0.0159825
371	Q8WWA0_ITLN1	0.0406484	0.0673977	0.0852879	0.0564793
372	Q8WWM7_ATXN2L	0.0488302	0.0822647	0.0124623	0.0451732
373	Q92496_CFHR4	0.495689	0.447829	0.444045	0.474371
374	Q92820_GGH	0.208626	0.223858	0.145182	0.199563
375	Q92903_CDS1	0.0668816	0.0427231	0.0497087	0.0573334
376	Q92954_PRG4	0.00806556	0.0366549	0.00268274	0.0122991
377	Q96BZ4_PLD4	0.156771	0.203854	0.105815	0.156643
378	Q96IY4_CPB2	0.261974	0.154149	0.230447	0.219489
379	Q96JA1_LRIG1	0.0238415	0.0161649	0.00468939	0.0182605
380	Q96JF6_ZNF594	0.0241903	0.0234331	0.0144107	0.0232107
381	Q96KN2_CNDP1	0.113482	0.14343	0.103789	0.113422
382	Q96N06_SPATA33	0.0174867	0.0135132	0.0069338	0.0157484
383	Q96NZ9_PRAP1	0.00769328	0.0209954	0.00957358	0.0116786
384	Q96PD5_PGLYRP2	0.0886124	0.116346	0.0529961	0.0818094
385	Q96QR1_SCGB3A1	0.0234249	0.020007	0.00484162	0.0188836
386	Q96RD6_PANX2	0.0476541	0.0209516	0.0391503	0.0397642
387	Q96S96_PEBP4	0.0914408	0.0432467	0.107862	0.0805066
388	Q99439_CNN2	0.0829801	0.0527493	0.0998672	0.0779818
389	Q99801_NKX3-1	0.0193011	0.0107233	0.00721113	0.0152121
390	Q99972_MYOC	0.0121425	0.0489076	0.010127	0.018907
391	Q9BQE5_APOL2	0.082515	0.0521623	0.103962	0.0746851
392	Q9BS26_ERP44	0.046095	0.0314276	0.0366547	0.0415399
393	Q9BTV5_FSD1	0.0924106	0.0391331	0.077803	0.0751668
394	Q9BTY2_FUCA2	0.535281	0.501929	0.533662	0.52423
395	Q9BUN1_MENT	0.168221	0.15033	0.145512	0.15566
396	Q9BVC3_DSCC1	0.0232773	0.00491914	0.0150569	0.0160839
397	Q9BWP8_COLEC11	0.207787	0.171584	0.0910541	0.176902
398	Q9BXR6_CFHR5	0.11708	0.117576	0.0878293	0.113
399	Q9BYJ0_FGFBP2	0.0638956	0.119888	0.0622781	0.0677736
400	Q9GZT6_CCDC90B	0.0174525	0.00555535	0.0365654	0.0172446
401	Q9GZU3_TMEM39B	0.0327067	0.0582425	0.0941742	0.0489168
402	Q9H0G5_NSRP1	0.0785276	0.0983236	0.0720956	0.0846158
403	Q9H161_ALX4	0.0348788	0.0436844	0.0377541	0.0366341
404	Q9H254_SPTBN4	0.174414	0.0959213	0.0684806	0.130114
405	Q9H299_SH3BGRL3	0.0537712	0.0722955	0.0587281	0.0597424
406	Q9H4A9_DPEP2	0.066009	0.0293709	0.0420565	0.0513317
407	Q9H4B7_TUBB1	0.0411866	0.0277318	0.109626	0.0481779
408	Q9H4G4_GLIPR2	0.0240236	0.00810673	0.0500166	0.0236644
409	Q9H6S0_YTHDC2	0.025819	0.0121028	0.00494661	0.0190125
410	Q9H8L6_MMRN2	0.0206245	0.0478144	0.00304057	0.0223909
411	Q9HBF4_ZFYVE1	0.0201103	0.00920312	0.0154746	0.0171017
412	Q9HCN6_GP6	0.0396237	0.0221947	0.0246304	0.0335036
413	Q9HDC9_APMAP	0.44728	0.495303	0.456421	0.446725
414	Q9NPH3_IL1RAP	0.50406	0.470441	0.365548	0.467739
415	Q9NPR2_SEMA4B	0.0641896	0.0239166	0.0357189	0.0471989
416	Q9NQ79_CRTAC1	0.293864	0.356071	0.311627	0.298545
417	Q9NR31_SAR1A	0.0173077	0.024656	0.0314321	0.0223073
418	Q9NSI6_BRWD1	0.012556	0.0270842	0.0260336	0.0212165
419	Q9NU22_MDN1	0.020364	0.0179106	0.0354525	0.0243141
420	Q9NUC0_SERTAD4	0.487173	0.470865	0.540572	0.496076
421	Q9NUJ3_TCP11L1	0.00978117	0.0262597	0.0352846	0.0200333
422	Q9NUW8_TDP1	0.0127401	0.0142569	0.0160567	0.0139407
423	Q9NZ08_ERAP1	0.1839	0.129848	0.101976	0.1496
424	Q9NZN3_EHD3	0.0416028	0.0299348	0.018222	0.0348594
425	Q9NZP8_C1RL	0.0570278	0.0603506	0.0215707	0.0497311
426	Q9P1F3_ABRACL	0.037528	0.0390388	0.0384584	0.0386737
427	Q9UBE0_SAE1	0.0149774	0.0161196	0.0128725	0.0153399
428	Q9UBV4_WNT16	0.0190406	0.0181156	0.000794741	0.015276
429	Q9UGM5_FETUB	0.0421477	0.0227451	-0.00238339	0.0212336
430	Q9UHG3_PCYOX1	0.224807	0.250436	0.245514	0.234299
431	Q9UK55_SERPINA10	0.138159	0.132645	0.123939	0.128071
432	Q9UNN8_PROCR	0.514589	0.523868	0.516207	0.516531
433	Q9UNW1_MINPP1	0.013424	0.0262282	0.0258786	0.0178803
434	Q9Y2I2_NTNG1	0.0697294	0.0792785	0.0328984	0.0631114
435	Q9Y2V0_CDIN1	0.467094	0.444432	0.536409	0.477244
436	Q9Y4C2_TCAF1	0.0235729	0.0297677	0.0379266	0.0288694
437	Q9Y586_MAB21L2	0.0241027	0.0226554	0.0271148	0.0265927
438	Q9Y5C1_ANGPTL3	0.0214124	0.0536651	0.022739	0.0279232
439	Q9Y5Y7_LYVE1	0.0494016	0.0631498	0.0569595	0.0520503
440	Q9Y646_CPQ	0.0307667	0.0271246	0.05952	0.0346362
441	Q9Y6R7_FCGBP	0.0541453	0.0708079	0.0595576	0.0536594
442	Q9Y6Z7_COLEC10	0.0407233	0.0561524	0.0105184	0.0381299
