# Supplementary material for: Plasma proteome variation and its genetic determinants in children and adolescents
Source: Nat Genet. 2025 Feb 19;57(3):635–46. doi: 10.1038/s41588-025-02089-2 (PMC11906355; doi:10.1038/s41588-025-02089-2)
Supplement: Supplementary file 8 — Statistical source data. [file 41588_2025_2089_MOESM8_ESM.xlsx]

## Sheet: Fig. 5a
3_49737954_G_A	Log2 intensity	Protein ID
0/0	12.5	P26927_MST1
0/0	11.5	P26927_MST1
0/0	11.4	P26927_MST1
0/0	11.3	P26927_MST1
0/0	11.3	P26927_MST1
0/0	11.2	P26927_MST1
0/0	11.2	P26927_MST1
0/0	11.2	P26927_MST1
0/0	11.2	P26927_MST1
0/0	11.2	P26927_MST1
0/0	11.2	P26927_MST1
0/0	11.2	P26927_MST1
0/0	11.2	P26927_MST1
0/0	11.2	P26927_MST1
0/0	11.1	P26927_MST1
0/0	11.1	P26927_MST1
0/0	11.1	P26927_MST1
0/0	11.1	P26927_MST1
0/0	11.1	P26927_MST1
0/0	11.1	P26927_MST1
0/0	11.1	P26927_MST1
0/0	11.1	P26927_MST1
0/0	11.1	P26927_MST1
0/0	11.1	P26927_MST1
0/0	11.1	P26927_MST1
0/0	11.1	P26927_MST1
0/0	11.1	P26927_MST1
0/0	11.1	P26927_MST1
0/0	11.1	P26927_MST1
0/0	11.1	P26927_MST1
0/0	11	P26927_MST1
0/0	11	P26927_MST1
0/0	11	P26927_MST1
0/0	11	P26927_MST1
0/0	11	P26927_MST1
0/0	11	P26927_MST1
0/0	11	P26927_MST1
0/0	11	P26927_MST1
0/0	11	P26927_MST1
0/0	11	P26927_MST1
0/0	11	P26927_MST1
0/0	11	P26927_MST1
0/0	11	P26927_MST1
0/0	11	P26927_MST1
0/0	11	P26927_MST1
0/0	11	P26927_MST1
0/0	11	P26927_MST1
0/0	11	P26927_MST1
0/0	11	P26927_MST1
0/0	11	P26927_MST1
0/0	11	P26927_MST1
0/0	11	P26927_MST1
0/0	11	P26927_MST1
0/0	11	P26927_MST1
0/0	11	P26927_MST1
0/0	10.9	P26927_MST1
0/0	10.9	P26927_MST1
0/0	10.9	P26927_MST1
0/0	10.9	P26927_MST1
0/0	10.9	P26927_MST1
0/0	10.9	P26927_MST1
0/0	10.9	P26927_MST1
0/0	10.9	P26927_MST1
0/0	10.9	P26927_MST1
0/0	10.9	P26927_MST1
0/0	10.9	P26927_MST1
0/0	10.9	P26927_MST1
0/0	10.9	P26927_MST1
0/0	10.9	P26927_MST1
0/0	10.9	P26927_MST1
0/0	10.9	P26927_MST1
0/0	10.9	P26927_MST1
0/0	10.9	P26927_MST1
0/0	10.9	P26927_MST1
0/0	10.9	P26927_MST1
0/0	10.9	P26927_MST1
0/0	10.9	P26927_MST1
0/0	10.9	P26927_MST1
0/0	10.9	P26927_MST1
0/0	10.9	P26927_MST1
0/0	10.9	P26927_MST1
0/0	10.9	P26927_MST1
0/0	10.9	P26927_MST1
0/0	10.9	P26927_MST1
0/0	10.9	P26927_MST1
0/0	10.9	P26927_MST1
0/0	10.9	P26927_MST1
0/0	10.9	P26927_MST1
0/0	10.9	P26927_MST1
0/0	10.9	P26927_MST1
0/0	10.9	P26927_MST1
0/0	10.9	P26927_MST1
0/0	10.9	P26927_MST1
0/0	10.9	P26927_MST1
0/0	10.8	P26927_MST1
0/0	10.8	P26927_MST1
0/0	10.8	P26927_MST1
0/0	10.8	P26927_MST1
0/0	10.8	P26927_MST1
0/0	10.8	P26927_MST1
0/0	10.8	P26927_MST1
0/0	10.8	P26927_MST1
0/0	10.8	P26927_MST1
0/0	10.8	P26927_MST1
0/0	10.8	P26927_MST1
0/0	10.8	P26927_MST1
0/0	10.8	P26927_MST1
0/0	10.8	P26927_MST1
0/0	10.8	P26927_MST1
0/0	10.8	P26927_MST1
0/0	10.8	P26927_MST1
0/0	10.8	P26927_MST1
0/0	10.8	P26927_MST1
0/0	10.8	P26927_MST1
0/0	10.8	P26927_MST1
0/0	10.8	P26927_MST1
0/0	10.8	P26927_MST1
0/0	10.8	P26927_MST1
0/0	10.8	P26927_MST1
0/0	10.8	P26927_MST1
0/0	10.8	P26927_MST1
0/0	10.8	P26927_MST1
0/0	10.8	P26927_MST1
0/0	10.8	P26927_MST1
0/0	10.8	P26927_MST1
0/0	10.8	P26927_MST1
0/0	10.8	P26927_MST1
0/0	10.8	P26927_MST1
0/0	10.8	P26927_MST1
0/0	10.8	P26927_MST1
0/0	10.8	P26927_MST1
0/0	10.8	P26927_MST1
0/0	10.8	P26927_MST1
0/0	10.8	P26927_MST1
0/0	10.8	P26927_MST1
0/0	10.8	P26927_MST1
0/0	10.8	P26927_MST1
0/0	10.8	P26927_MST1
0/0	10.8	P26927_MST1
0/0	10.8	P26927_MST1
0/0	10.8	P26927_MST1
0/0	10.8	P26927_MST1
0/0	10.8	P26927_MST1
0/0	10.8	P26927_MST1
0/0	10.8	P26927_MST1
0/0	10.8	P26927_MST1
0/0	10.8	P26927_MST1
0/0	10.8	P26927_MST1
0/0	10.8	P26927_MST1
0/0	10.8	P26927_MST1
0/0	10.8	P26927_MST1
0/0	10.7	P26927_MST1
0/0	10.7	P26927_MST1
0/0	10.7	P26927_MST1
0/0	10.7	P26927_MST1
0/0	10.7	P26927_MST1
0/0	10.7	P26927_MST1
0/0	10.7	P26927_MST1
0/0	10.7	P26927_MST1
0/0	10.7	P26927_MST1
0/0	10.7	P26927_MST1
0/0	10.7	P26927_MST1
0/0	10.7	P26927_MST1
0/0	10.7	P26927_MST1
0/0	10.7	P26927_MST1
0/0	10.7	P26927_MST1
0/0	10.7	P26927_MST1
0/0	10.7	P26927_MST1
0/0	10.7	P26927_MST1
0/0	10.7	P26927_MST1
0/0	10.7	P26927_MST1
0/0	10.7	P26927_MST1
0/0	10.7	P26927_MST1
0/0	10.7	P26927_MST1
0/0	10.7	P26927_MST1
0/0	10.7	P26927_MST1
0/0	10.7	P26927_MST1
0/0	10.7	P26927_MST1
0/0	10.7	P26927_MST1
0/0	10.7	P26927_MST1
0/0	10.7	P26927_MST1
0/0	10.7	P26927_MST1
0/0	10.7	P26927_MST1
0/0	10.7	P26927_MST1
0/0	10.7	P26927_MST1
0/0	10.7	P26927_MST1
0/0	10.7	P26927_MST1
0/0	10.7	P26927_MST1
0/0	10.7	P26927_MST1
0/0	10.7	P26927_MST1
0/0	10.7	P26927_MST1
0/0	10.7	P26927_MST1
0/0	10.7	P26927_MST1
0/0	10.7	P26927_MST1
0/0	10.7	P26927_MST1
0/0	10.7	P26927_MST1
0/0	10.7	P26927_MST1
0/0	10.7	P26927_MST1
0/0	10.7	P26927_MST1
0/0	10.7	P26927_MST1
0/0	10.7	P26927_MST1
0/0	10.7	P26927_MST1
0/0	10.7	P26927_MST1
0/0	10.7	P26927_MST1
0/0	10.7	P26927_MST1
0/0	10.7	P26927_MST1
0/0	10.7	P26927_MST1
0/0	10.7	P26927_MST1
0/0	10.7	P26927_MST1
0/0	10.7	P26927_MST1
0/0	10.7	P26927_MST1
0/0	10.7	P26927_MST1
0/0	10.7	P26927_MST1
0/0	10.7	P26927_MST1
0/0	10.7	P26927_MST1
0/0	10.7	P26927_MST1
0/0	10.7	P26927_MST1
0/0	10.7	P26927_MST1
0/0	10.7	P26927_MST1
0/0	10.7	P26927_MST1
0/0	10.7	P26927_MST1
0/0	10.7	P26927_MST1
0/0	10.7	P26927_MST1
0/0	10.7	P26927_MST1
0/0	10.7	P26927_MST1
0/0	10.7	P26927_MST1
0/0	10.7	P26927_MST1
0/0	10.7	P26927_MST1
0/0	10.7	P26927_MST1
0/0	10.7	P26927_MST1
0/0	10.7	P26927_MST1
0/0	10.7	P26927_MST1
0/0	10.7	P26927_MST1
0/0	10.7	P26927_MST1
0/0	10.7	P26927_MST1
0/0	10.7	P26927_MST1
0/0	10.7	P26927_MST1
0/0	10.6	P26927_MST1
0/0	10.6	P26927_MST1
0/0	10.6	P26927_MST1
0/0	10.6	P26927_MST1
0/0	10.6	P26927_MST1
0/0	10.6	P26927_MST1
0/0	10.6	P26927_MST1
0/0	10.6	P26927_MST1
0/0	10.6	P26927_MST1
0/0	10.6	P26927_MST1
0/0	10.6	P26927_MST1
0/0	10.6	P26927_MST1
0/0	10.6	P26927_MST1
0/0	10.6	P26927_MST1
0/0	10.6	P26927_MST1
0/0	10.6	P26927_MST1
0/0	10.6	P26927_MST1
0/0	10.6	P26927_MST1
0/0	10.6	P26927_MST1
0/0	10.6	P26927_MST1
0/0	10.6	P26927_MST1
0/0	10.6	P26927_MST1
0/0	10.6	P26927_MST1
0/0	10.6	P26927_MST1
0/0	10.6	P26927_MST1
0/0	10.6	P26927_MST1
0/0	10.6	P26927_MST1
0/0	10.6	P26927_MST1
0/0	10.6	P26927_MST1
0/0	10.6	P26927_MST1
0/0	10.6	P26927_MST1
0/0	10.6	P26927_MST1
0/0	10.6	P26927_MST1
0/0	10.6	P26927_MST1
0/0	10.6	P26927_MST1
0/0	10.6	P26927_MST1
0/0	10.6	P26927_MST1
0/0	10.6	P26927_MST1
0/0	10.6	P26927_MST1
0/0	10.6	P26927_MST1
0/0	10.6	P26927_MST1
0/0	10.6	P26927_MST1
0/0	10.6	P26927_MST1
0/0	10.6	P26927_MST1
0/0	10.6	P26927_MST1
0/0	10.6	P26927_MST1
0/0	10.6	P26927_MST1
0/0	10.6	P26927_MST1
0/0	10.6	P26927_MST1
0/0	10.6	P26927_MST1
0/0	10.6	P26927_MST1
0/0	10.6	P26927_MST1
0/0	10.6	P26927_MST1
0/0	10.6	P26927_MST1
0/0	10.6	P26927_MST1
0/0	10.6	P26927_MST1
0/0	10.6	P26927_MST1
0/0	10.6	P26927_MST1
0/0	10.6	P26927_MST1
0/0	10.6	P26927_MST1
0/0	10.6	P26927_MST1
0/0	10.6	P26927_MST1
0/0	10.6	P26927_MST1
0/0	10.6	P26927_MST1
0/0	10.6	P26927_MST1
0/0	10.6	P26927_MST1
0/0	10.6	P26927_MST1
0/0	10.6	P26927_MST1
0/0	10.6	P26927_MST1
0/0	10.6	P26927_MST1
0/0	10.6	P26927_MST1
0/0	10.6	P26927_MST1
0/0	10.6	P26927_MST1
0/0	10.6	P26927_MST1
0/0	10.6	P26927_MST1
0/0	10.6	P26927_MST1
0/0	10.6	P26927_MST1
0/0	10.6	P26927_MST1
0/0	10.6	P26927_MST1
0/0	10.6	P26927_MST1
0/0	10.6	P26927_MST1
0/0	10.6	P26927_MST1
0/0	10.6	P26927_MST1
0/0	10.6	P26927_MST1
0/0	10.6	P26927_MST1
0/0	10.6	P26927_MST1
0/0	10.6	P26927_MST1
0/0	10.6	P26927_MST1
0/0	10.6	P26927_MST1
0/0	10.6	P26927_MST1
0/0	10.6	P26927_MST1
0/0	10.6	P26927_MST1
0/0	10.6	P26927_MST1
0/0	10.6	P26927_MST1
0/0	10.6	P26927_MST1
0/0	10.6	P26927_MST1
0/0	10.6	P26927_MST1
0/0	10.6	P26927_MST1
0/0	10.6	P26927_MST1
0/0	10.6	P26927_MST1
0/0	10.6	P26927_MST1
0/0	10.6	P26927_MST1
0/0	10.6	P26927_MST1
0/0	10.6	P26927_MST1
0/0	10.6	P26927_MST1
0/0	10.6	P26927_MST1
0/0	10.6	P26927_MST1
0/0	10.6	P26927_MST1
0/0	10.6	P26927_MST1
0/0	10.6	P26927_MST1
0/0	10.6	P26927_MST1
0/0	10.6	P26927_MST1
0/0	10.6	P26927_MST1
0/0	10.6	P26927_MST1
0/0	10.6	P26927_MST1
0/0	10.6	P26927_MST1
0/0	10.6	P26927_MST1
0/0	10.6	P26927_MST1
0/0	10.6	P26927_MST1
0/0	10.6	P26927_MST1
0/0	10.6	P26927_MST1
0/0	10.6	P26927_MST1
0/0	10.6	P26927_MST1
0/0	10.6	P26927_MST1
0/0	10.6	P26927_MST1
0/0	10.6	P26927_MST1
0/0	10.6	P26927_MST1
0/0	10.6	P26927_MST1
0/0	10.6	P26927_MST1
0/0	10.6	P26927_MST1
0/0	10.6	P26927_MST1
0/0	10.6	P26927_MST1
0/0	10.6	P26927_MST1
0/0	10.6	P26927_MST1
0/0	10.6	P26927_MST1
0/0	10.6	P26927_MST1
0/0	10.6	P26927_MST1
0/0	10.6	P26927_MST1
0/0	10.6	P26927_MST1
0/0	10.6	P26927_MST1
0/0	10.6	P26927_MST1
0/0	10.5	P26927_MST1
0/0	10.5	P26927_MST1
0/0	10.5	P26927_MST1
0/0	10.5	P26927_MST1
0/0	10.5	P26927_MST1
0/0	10.5	P26927_MST1
0/0	10.5	P26927_MST1
0/0	10.5	P26927_MST1
0/0	10.5	P26927_MST1
0/0	10.5	P26927_MST1
0/0	10.5	P26927_MST1
0/0	10.5	P26927_MST1
0/0	10.5	P26927_MST1
0/0	10.5	P26927_MST1
0/0	10.5	P26927_MST1
0/0	10.5	P26927_MST1
0/0	10.5	P26927_MST1
0/0	10.5	P26927_MST1
0/0	10.5	P26927_MST1
0/0	10.5	P26927_MST1
0/0	10.5	P26927_MST1
0/0	10.5	P26927_MST1
0/0	10.5	P26927_MST1
0/0	10.5	P26927_MST1
0/0	10.5	P26927_MST1
0/0	10.5	P26927_MST1
0/0	10.5	P26927_MST1
0/0	10.5	P26927_MST1
0/0	10.5	P26927_MST1
0/0	10.5	P26927_MST1
0/0	10.5	P26927_MST1
0/0	10.5	P26927_MST1
0/0	10.5	P26927_MST1
0/0	10.5	P26927_MST1
0/0	10.5	P26927_MST1
0/0	10.5	P26927_MST1
0/0	10.5	P26927_MST1
0/0	10.5	P26927_MST1
0/0	10.5	P26927_MST1
0/0	10.5	P26927_MST1
0/0	10.5	P26927_MST1
0/0	10.5	P26927_MST1
0/0	10.5	P26927_MST1
0/0	10.5	P26927_MST1
0/0	10.5	P26927_MST1
0/0	10.5	P26927_MST1
0/0	10.5	P26927_MST1
0/0	10.5	P26927_MST1
0/0	10.5	P26927_MST1
0/0	10.5	P26927_MST1
0/0	10.5	P26927_MST1
0/0	10.5	P26927_MST1
0/0	10.5	P26927_MST1
0/0	10.5	P26927_MST1
0/0	10.5	P26927_MST1
0/0	10.5	P26927_MST1
0/0	10.5	P26927_MST1
0/0	10.5	P26927_MST1
0/0	10.5	P26927_MST1
0/0	10.5	P26927_MST1
0/0	10.5	P26927_MST1
0/0	10.5	P26927_MST1
0/0	10.5	P26927_MST1
0/0	10.5	P26927_MST1
0/0	10.5	P26927_MST1
0/0	10.5	P26927_MST1
0/0	10.5	P26927_MST1
0/0	10.5	P26927_MST1
0/0	10.5	P26927_MST1
0/0	10.5	P26927_MST1
0/0	10.5	P26927_MST1
0/0	10.5	P26927_MST1
0/0	10.5	P26927_MST1
0/0	10.5	P26927_MST1
0/0	10.5	P26927_MST1
0/0	10.5	P26927_MST1
0/0	10.5	P26927_MST1
0/0	10.5	P26927_MST1
0/0	10.5	P26927_MST1
0/0	10.5	P26927_MST1
0/0	10.5	P26927_MST1
0/0	10.5	P26927_MST1
0/0	10.5	P26927_MST1
0/0	10.5	P26927_MST1
0/0	10.5	P26927_MST1
0/0	10.5	P26927_MST1
0/0	10.5	P26927_MST1
0/0	10.5	P26927_MST1
0/0	10.5	P26927_MST1
0/0	10.5	P26927_MST1
0/0	10.5	P26927_MST1
0/0	10.5	P26927_MST1
0/0	10.5	P26927_MST1
0/0	10.5	P26927_MST1
0/0	10.5	P26927_MST1
0/0	10.5	P26927_MST1
0/0	10.5	P26927_MST1
0/0	10.5	P26927_MST1
0/0	10.5	P26927_MST1
0/0	10.5	P26927_MST1
0/0	10.5	P26927_MST1
0/0	10.5	P26927_MST1
0/0	10.5	P26927_MST1
0/0	10.5	P26927_MST1
0/0	10.5	P26927_MST1
0/0	10.5	P26927_MST1
0/0	10.5	P26927_MST1
0/0	10.5	P26927_MST1
0/0	10.5	P26927_MST1
0/0	10.5	P26927_MST1
0/0	10.5	P26927_MST1
0/0	10.5	P26927_MST1
0/0	10.5	P26927_MST1
0/0	10.5	P26927_MST1
0/0	10.5	P26927_MST1
0/0	10.5	P26927_MST1
0/0	10.5	P26927_MST1
0/0	10.5	P26927_MST1
0/0	10.5	P26927_MST1
0/0	10.5	P26927_MST1
0/0	10.5	P26927_MST1
0/0	10.5	P26927_MST1
0/0	10.5	P26927_MST1
0/0	10.5	P26927_MST1
0/0	10.5	P26927_MST1
0/0	10.5	P26927_MST1
0/0	10.5	P26927_MST1
0/0	10.5	P26927_MST1
0/0	10.5	P26927_MST1
0/0	10.5	P26927_MST1
0/0	10.5	P26927_MST1
0/0	10.5	P26927_MST1
0/0	10.5	P26927_MST1
0/0	10.5	P26927_MST1
0/0	10.4	P26927_MST1
0/0	10.4	P26927_MST1
0/0	10.4	P26927_MST1
0/0	10.4	P26927_MST1
0/0	10.4	P26927_MST1
0/0	10.4	P26927_MST1
0/0	10.4	P26927_MST1
0/0	10.4	P26927_MST1
0/0	10.4	P26927_MST1
0/0	10.4	P26927_MST1
0/0	10.4	P26927_MST1
0/0	10.4	P26927_MST1
0/0	10.4	P26927_MST1
0/0	10.4	P26927_MST1
0/0	10.4	P26927_MST1
0/0	10.4	P26927_MST1
0/0	10.4	P26927_MST1
0/0	10.4	P26927_MST1
0/0	10.4	P26927_MST1
0/0	10.4	P26927_MST1
0/0	10.4	P26927_MST1
0/0	10.4	P26927_MST1
0/0	10.4	P26927_MST1
0/0	10.4	P26927_MST1
0/0	10.4	P26927_MST1
0/0	10.4	P26927_MST1
0/0	10.4	P26927_MST1
0/0	10.4	P26927_MST1
0/0	10.4	P26927_MST1
0/0	10.4	P26927_MST1
0/0	10.4	P26927_MST1
0/0	10.4	P26927_MST1
0/0	10.4	P26927_MST1
0/0	10.4	P26927_MST1
0/0	10.4	P26927_MST1
0/0	10.4	P26927_MST1
0/0	10.4	P26927_MST1
0/0	10.4	P26927_MST1
0/0	10.4	P26927_MST1
0/0	10.4	P26927_MST1
0/0	10.4	P26927_MST1
0/0	10.4	P26927_MST1
0/0	10.4	P26927_MST1
0/0	10.4	P26927_MST1
0/0	10.4	P26927_MST1
0/0	10.4	P26927_MST1
0/0	10.4	P26927_MST1
0/0	10.4	P26927_MST1
0/0	10.4	P26927_MST1
0/0	10.4	P26927_MST1
0/0	10.4	P26927_MST1
0/0	10.4	P26927_MST1
0/0	10.4	P26927_MST1
0/0	10.4	P26927_MST1
0/0	10.4	P26927_MST1
0/0	10.4	P26927_MST1
0/0	10.4	P26927_MST1
0/0	10.4	P26927_MST1
0/0	10.4	P26927_MST1
0/0	10.4	P26927_MST1
0/0	10.4	P26927_MST1
0/0	10.4	P26927_MST1
0/0	10.4	P26927_MST1
0/0	10.4	P26927_MST1
0/0	10.4	P26927_MST1
0/0	10.4	P26927_MST1
0/0	10.4	P26927_MST1
0/0	10.4	P26927_MST1
0/0	10.4	P26927_MST1
0/0	10.4	P26927_MST1
0/0	10.4	P26927_MST1
0/0	10.4	P26927_MST1
0/0	10.4	P26927_MST1
0/0	10.4	P26927_MST1
0/0	10.4	P26927_MST1
0/0	10.4	P26927_MST1
0/0	10.4	P26927_MST1
0/0	10.4	P26927_MST1
0/0	10.4	P26927_MST1
0/0	10.4	P26927_MST1
0/0	10.4	P26927_MST1
0/0	10.4	P26927_MST1
0/0	10.4	P26927_MST1
0/0	10.4	P26927_MST1
0/0	10.4	P26927_MST1
0/0	10.4	P26927_MST1
0/0	10.4	P26927_MST1
0/0	10.4	P26927_MST1
0/0	10.4	P26927_MST1
0/0	10.4	P26927_MST1
0/0	10.4	P26927_MST1
0/0	10.4	P26927_MST1
0/0	10.4	P26927_MST1
0/0	10.4	P26927_MST1
0/0	10.4	P26927_MST1
0/0	10.4	P26927_MST1
0/0	10.4	P26927_MST1
0/0	10.4	P26927_MST1
0/0	10.4	P26927_MST1
0/0	10.4	P26927_MST1
0/0	10.4	P26927_MST1
0/0	10.4	P26927_MST1
0/0	10.4	P26927_MST1
0/0	10.4	P26927_MST1
0/0	10.4	P26927_MST1
0/0	10.4	P26927_MST1
0/0	10.4	P26927_MST1
0/0	10.4	P26927_MST1
0/0	10.4	P26927_MST1
0/0	10.4	P26927_MST1
0/0	10.4	P26927_MST1
0/0	10.4	P26927_MST1
0/0	10.4	P26927_MST1
0/0	10.4	P26927_MST1
0/0	10.4	P26927_MST1
0/0	10.4	P26927_MST1
0/0	10.4	P26927_MST1
0/0	10.4	P26927_MST1
0/0	10.4	P26927_MST1
0/0	10.4	P26927_MST1
0/0	10.4	P26927_MST1
0/0	10.4	P26927_MST1
0/0	10.4	P26927_MST1
0/0	10.4	P26927_MST1
0/0	10.4	P26927_MST1
0/0	10.4	P26927_MST1
0/0	10.4	P26927_MST1
0/0	10.4	P26927_MST1
0/0	10.4	P26927_MST1
0/0	10.4	P26927_MST1
0/0	10.4	P26927_MST1
0/0	10.4	P26927_MST1
0/0	10.4	P26927_MST1
0/0	10.4	P26927_MST1
0/0	10.4	P26927_MST1
0/0	10.4	P26927_MST1
0/0	10.4	P26927_MST1
0/0	10.4	P26927_MST1
0/0	10.4	P26927_MST1
0/0	10.4	P26927_MST1
0/0	10.4	P26927_MST1
0/0	10.4	P26927_MST1
0/0	10.4	P26927_MST1
0/0	10.4	P26927_MST1
0/0	10.4	P26927_MST1
0/0	10.4	P26927_MST1
0/0	10.4	P26927_MST1
0/0	10.4	P26927_MST1
0/0	10.4	P26927_MST1
0/0	10.4	P26927_MST1
0/0	10.4	P26927_MST1
0/0	10.4	P26927_MST1
0/0	10.4	P26927_MST1
0/0	10.4	P26927_MST1
0/0	10.4	P26927_MST1
0/0	10.4	P26927_MST1
0/0	10.4	P26927_MST1
0/0	10.4	P26927_MST1
0/0	10.4	P26927_MST1
0/0	10.4	P26927_MST1
0/0	10.4	P26927_MST1
0/0	10.4	P26927_MST1
0/0	10.4	P26927_MST1
0/0	10.4	P26927_MST1
0/0	10.4	P26927_MST1
0/0	10.4	P26927_MST1
0/0	10.4	P26927_MST1
0/0	10.4	P26927_MST1
0/0	10.4	P26927_MST1
0/0	10.4	P26927_MST1
0/0	10.4	P26927_MST1
0/0	10.4	P26927_MST1
0/0	10.4	P26927_MST1
0/0	10.4	P26927_MST1
0/0	10.4	P26927_MST1
0/0	10.4	P26927_MST1
0/0	10.4	P26927_MST1
0/0	10.4	P26927_MST1
0/0	10.4	P26927_MST1
0/0	10.4	P26927_MST1
0/0	10.4	P26927_MST1
0/0	10.4	P26927_MST1
0/0	10.3	P26927_MST1
0/0	10.3	P26927_MST1
0/0	10.3	P26927_MST1
0/0	10.3	P26927_MST1
0/0	10.3	P26927_MST1
0/0	10.3	P26927_MST1
0/0	10.3	P26927_MST1
0/0	10.3	P26927_MST1
0/0	10.3	P26927_MST1
0/0	10.3	P26927_MST1
0/0	10.3	P26927_MST1
0/0	10.3	P26927_MST1
0/0	10.3	P26927_MST1
0/0	10.3	P26927_MST1
0/0	10.3	P26927_MST1
0/0	10.3	P26927_MST1
0/0	10.3	P26927_MST1
0/0	10.3	P26927_MST1
0/0	10.3	P26927_MST1
0/0	10.3	P26927_MST1
0/0	10.3	P26927_MST1
0/0	10.3	P26927_MST1
0/0	10.3	P26927_MST1
0/0	10.3	P26927_MST1
0/0	10.3	P26927_MST1
0/0	10.3	P26927_MST1
0/0	10.3	P26927_MST1
0/0	10.3	P26927_MST1
0/0	10.3	P26927_MST1
0/0	10.3	P26927_MST1
0/0	10.3	P26927_MST1
0/0	10.3	P26927_MST1
0/0	10.3	P26927_MST1
0/0	10.3	P26927_MST1
0/0	10.3	P26927_MST1
0/0	10.3	P26927_MST1
0/0	10.3	P26927_MST1
0/0	10.3	P26927_MST1
0/0	10.3	P26927_MST1
0/0	10.3	P26927_MST1
0/0	10.3	P26927_MST1
0/0	10.3	P26927_MST1
0/1	10.3	P26927_MST1
0/0	10.3	P26927_MST1
0/0	10.3	P26927_MST1
0/0	10.3	P26927_MST1
0/0	10.3	P26927_MST1
0/0	10.3	P26927_MST1
0/0	10.3	P26927_MST1
0/0	10.3	P26927_MST1
0/0	10.3	P26927_MST1
0/0	10.3	P26927_MST1
0/0	10.3	P26927_MST1
0/0	10.3	P26927_MST1
0/0	10.3	P26927_MST1
0/0	10.3	P26927_MST1
0/0	10.3	P26927_MST1
0/0	10.3	P26927_MST1
0/0	10.3	P26927_MST1
0/0	10.3	P26927_MST1
0/0	10.3	P26927_MST1
0/0	10.3	P26927_MST1
0/0	10.3	P26927_MST1
0/0	10.3	P26927_MST1
0/0	10.3	P26927_MST1
0/0	10.3	P26927_MST1
0/0	10.3	P26927_MST1
0/0	10.3	P26927_MST1
0/0	10.3	P26927_MST1
0/0	10.3	P26927_MST1
0/0	10.3	P26927_MST1
0/0	10.3	P26927_MST1
0/0	10.3	P26927_MST1
0/0	10.3	P26927_MST1
0/0	10.3	P26927_MST1
0/0	10.3	P26927_MST1
0/0	10.3	P26927_MST1
0/0	10.3	P26927_MST1
0/0	10.3	P26927_MST1
0/0	10.3	P26927_MST1
0/0	10.3	P26927_MST1
0/0	10.3	P26927_MST1
0/0	10.3	P26927_MST1
0/0	10.3	P26927_MST1
0/0	10.3	P26927_MST1
0/0	10.3	P26927_MST1
0/0	10.3	P26927_MST1
0/0	10.3	P26927_MST1
0/0	10.3	P26927_MST1
0/0	10.3	P26927_MST1
0/0	10.3	P26927_MST1
0/0	10.3	P26927_MST1
0/0	10.3	P26927_MST1
0/0	10.3	P26927_MST1
0/0	10.3	P26927_MST1
0/0	10.3	P26927_MST1
0/0	10.3	P26927_MST1
0/0	10.3	P26927_MST1
0/0	10.3	P26927_MST1
0/0	10.3	P26927_MST1
0/0	10.3	P26927_MST1
0/0	10.3	P26927_MST1
0/0	10.3	P26927_MST1
0/0	10.3	P26927_MST1
0/0	10.3	P26927_MST1
0/0	10.3	P26927_MST1
0/0	10.3	P26927_MST1
0/0	10.3	P26927_MST1
0/0	10.3	P26927_MST1
0/0	10.3	P26927_MST1
0/0	10.3	P26927_MST1
0/0	10.3	P26927_MST1
0/0	10.3	P26927_MST1
0/0	10.3	P26927_MST1
0/0	10.3	P26927_MST1
0/0	10.3	P26927_MST1
0/0	10.3	P26927_MST1
0/0	10.3	P26927_MST1
0/0	10.3	P26927_MST1
0/0	10.3	P26927_MST1
0/0	10.3	P26927_MST1
0/0	10.3	P26927_MST1
0/0	10.3	P26927_MST1
0/0	10.3	P26927_MST1
0/0	10.3	P26927_MST1
0/0	10.3	P26927_MST1
0/0	10.3	P26927_MST1
0/0	10.3	P26927_MST1
0/0	10.3	P26927_MST1
0/0	10.3	P26927_MST1
0/0	10.3	P26927_MST1
0/0	10.3	P26927_MST1
0/0	10.3	P26927_MST1
0/0	10.3	P26927_MST1
0/0	10.3	P26927_MST1
0/0	10.3	P26927_MST1
0/0	10.3	P26927_MST1
0/0	10.3	P26927_MST1
0/0	10.3	P26927_MST1
0/0	10.3	P26927_MST1
0/0	10.3	P26927_MST1
0/0	10.3	P26927_MST1
0/1	10.3	P26927_MST1
0/0	10.3	P26927_MST1
0/0	10.3	P26927_MST1
0/0	10.3	P26927_MST1
0/0	10.3	P26927_MST1
0/0	10.3	P26927_MST1
0/0	10.3	P26927_MST1
0/0	10.3	P26927_MST1
0/0	10.3	P26927_MST1
0/0	10.3	P26927_MST1
0/0	10.3	P26927_MST1
0/0	10.3	P26927_MST1
0/0	10.3	P26927_MST1
0/0	10.3	P26927_MST1
0/0	10.3	P26927_MST1
0/0	10.3	P26927_MST1
0/0	10.3	P26927_MST1
0/0	10.3	P26927_MST1
0/0	10.3	P26927_MST1
0/0	10.3	P26927_MST1
0/1	10.3	P26927_MST1
0/0	10.3	P26927_MST1
0/0	10.3	P26927_MST1
0/0	10.3	P26927_MST1
0/0	10.2	P26927_MST1
0/0	10.2	P26927_MST1
0/0	10.2	P26927_MST1
0/0	10.2	P26927_MST1
0/0	10.2	P26927_MST1
0/0	10.2	P26927_MST1
0/0	10.2	P26927_MST1
0/0	10.2	P26927_MST1
0/0	10.2	P26927_MST1
0/0	10.2	P26927_MST1
0/0	10.2	P26927_MST1
0/0	10.2	P26927_MST1
0/0	10.2	P26927_MST1
0/0	10.2	P26927_MST1
0/0	10.2	P26927_MST1
0/1	10.2	P26927_MST1
0/0	10.2	P26927_MST1
0/0	10.2	P26927_MST1
0/0	10.2	P26927_MST1
0/0	10.2	P26927_MST1
0/0	10.2	P26927_MST1
0/0	10.2	P26927_MST1
0/0	10.2	P26927_MST1
0/0	10.2	P26927_MST1
0/0	10.2	P26927_MST1
0/0	10.2	P26927_MST1
0/0	10.2	P26927_MST1
0/0	10.2	P26927_MST1
0/0	10.2	P26927_MST1
0/0	10.2	P26927_MST1
0/0	10.2	P26927_MST1
0/0	10.2	P26927_MST1
0/0	10.2	P26927_MST1
0/0	10.2	P26927_MST1
0/0	10.2	P26927_MST1
0/0	10.2	P26927_MST1
0/0	10.2	P26927_MST1
0/0	10.2	P26927_MST1
0/0	10.2	P26927_MST1
0/0	10.2	P26927_MST1
0/0	10.2	P26927_MST1
0/0	10.2	P26927_MST1
0/0	10.2	P26927_MST1
0/0	10.2	P26927_MST1
0/0	10.2	P26927_MST1
0/0	10.2	P26927_MST1
0/0	10.2	P26927_MST1
0/0	10.2	P26927_MST1
0/0	10.2	P26927_MST1
0/0	10.2	P26927_MST1
0/0	10.2	P26927_MST1
0/0	10.2	P26927_MST1
0/0	10.2	P26927_MST1
0/0	10.2	P26927_MST1
0/0	10.2	P26927_MST1
0/0	10.2	P26927_MST1
0/0	10.2	P26927_MST1
0/0	10.2	P26927_MST1
0/0	10.2	P26927_MST1
0/0	10.2	P26927_MST1
0/0	10.2	P26927_MST1
0/0	10.2	P26927_MST1
0/0	10.2	P26927_MST1
0/0	10.2	P26927_MST1
0/0	10.2	P26927_MST1
0/0	10.2	P26927_MST1
0/0	10.2	P26927_MST1
0/0	10.2	P26927_MST1
0/0	10.2	P26927_MST1
0/0	10.2	P26927_MST1
0/0	10.2	P26927_MST1
0/0	10.2	P26927_MST1
0/0	10.2	P26927_MST1
0/0	10.2	P26927_MST1
0/0	10.2	P26927_MST1
0/0	10.2	P26927_MST1
0/0	10.2	P26927_MST1
0/0	10.2	P26927_MST1
0/0	10.2	P26927_MST1
0/0	10.2	P26927_MST1
0/0	10.2	P26927_MST1
0/0	10.2	P26927_MST1
0/0	10.2	P26927_MST1
0/0	10.2	P26927_MST1
0/0	10.2	P26927_MST1
0/0	10.2	P26927_MST1
0/0	10.2	P26927_MST1
0/0	10.2	P26927_MST1
0/0	10.2	P26927_MST1
0/0	10.2	P26927_MST1
0/0	10.2	P26927_MST1
0/0	10.2	P26927_MST1
0/0	10.2	P26927_MST1
0/0	10.2	P26927_MST1
0/0	10.2	P26927_MST1
0/0	10.2	P26927_MST1
0/0	10.2	P26927_MST1
0/0	10.2	P26927_MST1
0/0	10.2	P26927_MST1
0/0	10.2	P26927_MST1
0/0	10.2	P26927_MST1
0/0	10.2	P26927_MST1
0/0	10.2	P26927_MST1
0/0	10.2	P26927_MST1
0/0	10.2	P26927_MST1
0/0	10.2	P26927_MST1
0/0	10.2	P26927_MST1
0/0	10.2	P26927_MST1
0/0	10.2	P26927_MST1
0/0	10.2	P26927_MST1
0/0	10.2	P26927_MST1
0/0	10.2	P26927_MST1
0/0	10.2	P26927_MST1
0/0	10.2	P26927_MST1
0/0	10.2	P26927_MST1
0/0	10.2	P26927_MST1
0/0	10.2	P26927_MST1
0/0	10.2	P26927_MST1
0/0	10.2	P26927_MST1
0/0	10.2	P26927_MST1
0/0	10.2	P26927_MST1
0/0	10.2	P26927_MST1
0/0	10.2	P26927_MST1
0/0	10.2	P26927_MST1
0/0	10.2	P26927_MST1
0/0	10.2	P26927_MST1
0/0	10.2	P26927_MST1
0/0	10.2	P26927_MST1
0/0	10.2	P26927_MST1
0/0	10.2	P26927_MST1
0/0	10.2	P26927_MST1
0/0	10.2	P26927_MST1
0/0	10.2	P26927_MST1
0/0	10.2	P26927_MST1
0/0	10.2	P26927_MST1
0/0	10.2	P26927_MST1
0/0	10.2	P26927_MST1
0/0	10.2	P26927_MST1
0/0	10.2	P26927_MST1
0/0	10.2	P26927_MST1
0/0	10.2	P26927_MST1
0/0	10.2	P26927_MST1
0/0	10.2	P26927_MST1
0/0	10.2	P26927_MST1
0/0	10.2	P26927_MST1
0/0	10.2	P26927_MST1
0/0	10.2	P26927_MST1
0/0	10.2	P26927_MST1
0/0	10.2	P26927_MST1
0/0	10.2	P26927_MST1
0/0	10.2	P26927_MST1
0/0	10.2	P26927_MST1
0/0	10.2	P26927_MST1
0/0	10.2	P26927_MST1
0/0	10.2	P26927_MST1
0/0	10.2	P26927_MST1
0/0	10.2	P26927_MST1
0/0	10.2	P26927_MST1
0/0	10.2	P26927_MST1
0/0	10.2	P26927_MST1
0/0	10.2	P26927_MST1
0/0	10.2	P26927_MST1
0/0	10.2	P26927_MST1
0/0	10.2	P26927_MST1
0/0	10.2	P26927_MST1
0/0	10.2	P26927_MST1
0/0	10.2	P26927_MST1
0/0	10.2	P26927_MST1
0/0	10.2	P26927_MST1
0/0	10.2	P26927_MST1
0/0	10.2	P26927_MST1
0/0	10.2	P26927_MST1
0/0	10.2	P26927_MST1
0/0	10.2	P26927_MST1
0/0	10.2	P26927_MST1
0/0	10.2	P26927_MST1
0/1	10.1	P26927_MST1
0/0	10.1	P26927_MST1
0/0	10.1	P26927_MST1
0/0	10.1	P26927_MST1
0/0	10.1	P26927_MST1
0/0	10.1	P26927_MST1
0/0	10.1	P26927_MST1
0/0	10.1	P26927_MST1
0/0	10.1	P26927_MST1
0/0	10.1	P26927_MST1
0/0	10.1	P26927_MST1
0/0	10.1	P26927_MST1
0/0	10.1	P26927_MST1
0/0	10.1	P26927_MST1
0/0	10.1	P26927_MST1
0/0	10.1	P26927_MST1
0/0	10.1	P26927_MST1
0/0	10.1	P26927_MST1
0/0	10.1	P26927_MST1
0/0	10.1	P26927_MST1
0/0	10.1	P26927_MST1
0/0	10.1	P26927_MST1
0/0	10.1	P26927_MST1
0/0	10.1	P26927_MST1
0/0	10.1	P26927_MST1
0/1	10.1	P26927_MST1
0/0	10.1	P26927_MST1
0/0	10.1	P26927_MST1
0/0	10.1	P26927_MST1
0/0	10.1	P26927_MST1
0/1	10.1	P26927_MST1
0/0	10.1	P26927_MST1
0/0	10.1	P26927_MST1
0/0	10.1	P26927_MST1
0/0	10.1	P26927_MST1
0/0	10.1	P26927_MST1
0/0	10.1	P26927_MST1
0/0	10.1	P26927_MST1
0/0	10.1	P26927_MST1
0/0	10.1	P26927_MST1
0/0	10.1	P26927_MST1
0/0	10.1	P26927_MST1
0/0	10.1	P26927_MST1
0/0	10.1	P26927_MST1
0/0	10.1	P26927_MST1
0/0	10.1	P26927_MST1
0/0	10.1	P26927_MST1
0/0	10.1	P26927_MST1
0/0	10.1	P26927_MST1
0/0	10.1	P26927_MST1
0/0	10.1	P26927_MST1
0/0	10.1	P26927_MST1
0/0	10.1	P26927_MST1
0/0	10.1	P26927_MST1
0/0	10.1	P26927_MST1
0/0	10.1	P26927_MST1
0/0	10.1	P26927_MST1
0/0	10.1	P26927_MST1
0/0	10.1	P26927_MST1
0/0	10.1	P26927_MST1
0/0	10.1	P26927_MST1
0/0	10.1	P26927_MST1
0/0	10.1	P26927_MST1
0/0	10.1	P26927_MST1
0/0	10.1	P26927_MST1
0/0	10.1	P26927_MST1
0/0	10.1	P26927_MST1
0/0	10.1	P26927_MST1
0/0	10.1	P26927_MST1
0/0	10.1	P26927_MST1
0/0	10.1	P26927_MST1
0/0	10.1	P26927_MST1
0/0	10.1	P26927_MST1
0/0	10.1	P26927_MST1
0/0	10.1	P26927_MST1
0/0	10.1	P26927_MST1
0/0	10.1	P26927_MST1
0/0	10.1	P26927_MST1
0/0	10.1	P26927_MST1
0/0	10.1	P26927_MST1
0/0	10.1	P26927_MST1
0/0	10.1	P26927_MST1
0/0	10.1	P26927_MST1
0/0	10.1	P26927_MST1
0/0	10.1	P26927_MST1
0/0	10.1	P26927_MST1
0/0	10.1	P26927_MST1
0/0	10.1	P26927_MST1
0/0	10.1	P26927_MST1
0/0	10.1	P26927_MST1
0/0	10.1	P26927_MST1
0/0	10.1	P26927_MST1
0/0	10.1	P26927_MST1
0/0	10.1	P26927_MST1
0/0	10.1	P26927_MST1
0/0	10.1	P26927_MST1
0/0	10.1	P26927_MST1
0/0	10.1	P26927_MST1
0/0	10.1	P26927_MST1
0/0	10.1	P26927_MST1
0/0	10.1	P26927_MST1
0/0	10.1	P26927_MST1
0/0	10.1	P26927_MST1
0/0	10.1	P26927_MST1
0/0	10.1	P26927_MST1
0/0	10.1	P26927_MST1
0/0	10.1	P26927_MST1
0/0	10.1	P26927_MST1
0/0	10.1	P26927_MST1
0/0	10.1	P26927_MST1
0/0	10.1	P26927_MST1
0/0	10.1	P26927_MST1
0/0	10.1	P26927_MST1
0/0	10.1	P26927_MST1
0/0	10.1	P26927_MST1
0/0	10.1	P26927_MST1
0/0	10.1	P26927_MST1
0/0	10.1	P26927_MST1
0/0	10.1	P26927_MST1
0/0	10.1	P26927_MST1
0/0	10.1	P26927_MST1
0/0	10.1	P26927_MST1
0/0	10.1	P26927_MST1
0/0	10.1	P26927_MST1
0/0	10.1	P26927_MST1
0/0	10.1	P26927_MST1
0/0	10.1	P26927_MST1
0/0	10.1	P26927_MST1
0/0	10.1	P26927_MST1
0/0	10.1	P26927_MST1
0/0	10.1	P26927_MST1
0/0	10.1	P26927_MST1
0/0	10.1	P26927_MST1
0/0	10.1	P26927_MST1
0/0	10.1	P26927_MST1
0/0	10.1	P26927_MST1
0/0	10.1	P26927_MST1
0/0	10.1	P26927_MST1
0/0	10.1	P26927_MST1
0/0	10.1	P26927_MST1
0/0	10.1	P26927_MST1
0/0	10.1	P26927_MST1
0/0	10.1	P26927_MST1
0/0	10.1	P26927_MST1
0/0	10.1	P26927_MST1
0/0	10.1	P26927_MST1
0/0	10.1	P26927_MST1
0/0	10.1	P26927_MST1
0/0	10.1	P26927_MST1
0/0	10.1	P26927_MST1
0/0	10.1	P26927_MST1
0/0	10.1	P26927_MST1
0/0	10.1	P26927_MST1
0/0	10.1	P26927_MST1
0/0	10.1	P26927_MST1
0/0	10.1	P26927_MST1
0/0	10.1	P26927_MST1
0/0	10.1	P26927_MST1
0/0	10	P26927_MST1
0/0	10	P26927_MST1
0/0	10	P26927_MST1
0/0	10	P26927_MST1
0/0	10	P26927_MST1
0/0	10	P26927_MST1
0/0	10	P26927_MST1
0/0	10	P26927_MST1
0/0	10	P26927_MST1
0/0	10	P26927_MST1
0/0	10	P26927_MST1
0/0	10	P26927_MST1
0/0	10	P26927_MST1
0/0	10	P26927_MST1
0/0	10	P26927_MST1
0/0	10	P26927_MST1
0/1	10	P26927_MST1
0/0	10	P26927_MST1
0/0	10	P26927_MST1
0/0	10	P26927_MST1
0/0	10	P26927_MST1
0/0	10	P26927_MST1
0/0	10	P26927_MST1
0/0	10	P26927_MST1
0/0	10	P26927_MST1
0/0	10	P26927_MST1
0/0	10	P26927_MST1
0/0	10	P26927_MST1
0/0	10	P26927_MST1
0/0	10	P26927_MST1
0/1	10	P26927_MST1
0/0	10	P26927_MST1
0/0	10	P26927_MST1
0/0	10	P26927_MST1
0/0	10	P26927_MST1
0/0	10	P26927_MST1
0/0	10	P26927_MST1
0/0	10	P26927_MST1
0/0	10	P26927_MST1
0/0	10	P26927_MST1
0/0	10	P26927_MST1
0/0	10	P26927_MST1
0/0	10	P26927_MST1
0/0	10	P26927_MST1
0/0	10	P26927_MST1
0/0	10	P26927_MST1
0/0	10	P26927_MST1
0/0	10	P26927_MST1
0/0	10	P26927_MST1
0/0	10	P26927_MST1
0/0	10	P26927_MST1
0/0	10	P26927_MST1
0/0	10	P26927_MST1
0/0	10	P26927_MST1
0/0	10	P26927_MST1
0/0	10	P26927_MST1
0/0	10	P26927_MST1
0/0	10	P26927_MST1
0/0	10	P26927_MST1
0/0	10	P26927_MST1
0/0	10	P26927_MST1
0/0	10	P26927_MST1
0/0	10	P26927_MST1
0/0	10	P26927_MST1
0/0	10	P26927_MST1
0/0	10	P26927_MST1
0/1	10	P26927_MST1
0/1	10	P26927_MST1
0/0	10	P26927_MST1
0/0	10	P26927_MST1
0/0	10	P26927_MST1
0/0	10	P26927_MST1
0/0	10	P26927_MST1
0/0	10	P26927_MST1
0/0	10	P26927_MST1
0/0	10	P26927_MST1
0/0	10	P26927_MST1
0/0	10	P26927_MST1
0/0	10	P26927_MST1
0/0	10	P26927_MST1
0/1	10	P26927_MST1
0/0	10	P26927_MST1
0/0	10	P26927_MST1
0/0	10	P26927_MST1
0/0	10	P26927_MST1
0/0	10	P26927_MST1
0/0	10	P26927_MST1
0/0	10	P26927_MST1
0/0	10	P26927_MST1
0/0	10	P26927_MST1
0/0	10	P26927_MST1
0/0	10	P26927_MST1
0/0	10	P26927_MST1
0/0	10	P26927_MST1
0/0	10	P26927_MST1
0/0	10	P26927_MST1
0/0	10	P26927_MST1
0/0	10	P26927_MST1
0/0	10	P26927_MST1
0/0	10	P26927_MST1
0/0	10	P26927_MST1
0/0	10	P26927_MST1
0/0	10	P26927_MST1
0/0	10	P26927_MST1
0/0	10	P26927_MST1
0/0	10	P26927_MST1
0/0	10	P26927_MST1
0/0	10	P26927_MST1
0/0	10	P26927_MST1
0/0	10	P26927_MST1
0/0	10	P26927_MST1
0/0	10	P26927_MST1
0/0	10	P26927_MST1
0/0	10	P26927_MST1
0/0	10	P26927_MST1
0/0	10	P26927_MST1
0/0	10	P26927_MST1
0/0	10	P26927_MST1
0/0	10	P26927_MST1
0/0	10	P26927_MST1
0/0	10	P26927_MST1
0/0	10	P26927_MST1
0/0	10	P26927_MST1
0/0	10	P26927_MST1
0/0	10	P26927_MST1
0/0	10	P26927_MST1
0/0	10	P26927_MST1
0/0	10	P26927_MST1
0/0	10	P26927_MST1
0/0	10	P26927_MST1
0/0	10	P26927_MST1
0/0	10	P26927_MST1
0/0	10	P26927_MST1
0/0	9.9	P26927_MST1
0/0	9.9	P26927_MST1
0/0	9.9	P26927_MST1
0/0	9.9	P26927_MST1
0/0	9.9	P26927_MST1
0/0	9.9	P26927_MST1
0/0	9.9	P26927_MST1
0/0	9.9	P26927_MST1
0/0	9.9	P26927_MST1
0/0	9.9	P26927_MST1
0/0	9.9	P26927_MST1
0/0	9.9	P26927_MST1
0/0	9.9	P26927_MST1
0/0	9.9	P26927_MST1
0/0	9.9	P26927_MST1
0/1	9.9	P26927_MST1
0/0	9.9	P26927_MST1
0/0	9.9	P26927_MST1
0/0	9.9	P26927_MST1
0/0	9.9	P26927_MST1
0/0	9.9	P26927_MST1
0/0	9.9	P26927_MST1
0/0	9.9	P26927_MST1
0/0	9.9	P26927_MST1
0/0	9.9	P26927_MST1
0/0	9.9	P26927_MST1
0/0	9.9	P26927_MST1
0/0	9.9	P26927_MST1
0/0	9.9	P26927_MST1
0/0	9.9	P26927_MST1
0/0	9.9	P26927_MST1
0/0	9.9	P26927_MST1
0/0	9.9	P26927_MST1
0/0	9.9	P26927_MST1
0/0	9.9	P26927_MST1
0/0	9.9	P26927_MST1
0/0	9.9	P26927_MST1
0/0	9.9	P26927_MST1
0/0	9.9	P26927_MST1
0/0	9.9	P26927_MST1
0/0	9.9	P26927_MST1
0/0	9.9	P26927_MST1
0/0	9.9	P26927_MST1
0/0	9.9	P26927_MST1
0/0	9.9	P26927_MST1
0/0	9.9	P26927_MST1
0/0	9.9	P26927_MST1
0/0	9.9	P26927_MST1
0/1	9.9	P26927_MST1
0/0	9.9	P26927_MST1
0/0	9.9	P26927_MST1
0/1	9.9	P26927_MST1
0/1	9.9	P26927_MST1
0/0	9.9	P26927_MST1
0/0	9.9	P26927_MST1
0/0	9.9	P26927_MST1
0/0	9.9	P26927_MST1
0/0	9.9	P26927_MST1
0/0	9.9	P26927_MST1
0/1	9.9	P26927_MST1
0/0	9.9	P26927_MST1
0/0	9.9	P26927_MST1
0/1	9.9	P26927_MST1
0/0	9.9	P26927_MST1
0/1	9.9	P26927_MST1
0/0	9.9	P26927_MST1
0/0	9.9	P26927_MST1
0/0	9.9	P26927_MST1
0/0	9.9	P26927_MST1
0/0	9.9	P26927_MST1
0/0	9.9	P26927_MST1
0/0	9.9	P26927_MST1
0/0	9.9	P26927_MST1
0/0	9.9	P26927_MST1
0/0	9.9	P26927_MST1
0/0	9.9	P26927_MST1
0/0	9.9	P26927_MST1
0/0	9.9	P26927_MST1
0/0	9.9	P26927_MST1
0/0	9.9	P26927_MST1
0/0	9.9	P26927_MST1
0/0	9.9	P26927_MST1
0/0	9.9	P26927_MST1
0/0	9.9	P26927_MST1
0/0	9.9	P26927_MST1
0/0	9.9	P26927_MST1
0/0	9.9	P26927_MST1
0/0	9.9	P26927_MST1
0/0	9.9	P26927_MST1
0/0	9.9	P26927_MST1
0/0	9.9	P26927_MST1
0/0	9.9	P26927_MST1
0/0	9.9	P26927_MST1
0/0	9.9	P26927_MST1
0/0	9.9	P26927_MST1
0/0	9.9	P26927_MST1
0/0	9.9	P26927_MST1
0/0	9.9	P26927_MST1
0/0	9.9	P26927_MST1
0/0	9.9	P26927_MST1
0/0	9.9	P26927_MST1
0/0	9.9	P26927_MST1
0/0	9.9	P26927_MST1
0/0	9.9	P26927_MST1
0/0	9.9	P26927_MST1
0/0	9.9	P26927_MST1
0/1	9.9	P26927_MST1
0/0	9.8	P26927_MST1
0/1	9.8	P26927_MST1
0/0	9.8	P26927_MST1
0/0	9.8	P26927_MST1
0/0	9.8	P26927_MST1
0/1	9.8	P26927_MST1
0/1	9.8	P26927_MST1
0/0	9.8	P26927_MST1
0/0	9.8	P26927_MST1
0/0	9.8	P26927_MST1
0/0	9.8	P26927_MST1
0/0	9.8	P26927_MST1
0/0	9.8	P26927_MST1
0/0	9.8	P26927_MST1
0/0	9.8	P26927_MST1
0/0	9.8	P26927_MST1
0/1	9.8	P26927_MST1
0/0	9.8	P26927_MST1
0/0	9.8	P26927_MST1
0/0	9.8	P26927_MST1
0/0	9.8	P26927_MST1
0/0	9.8	P26927_MST1
0/0	9.8	P26927_MST1
0/1	9.8	P26927_MST1
0/0	9.8	P26927_MST1
0/0	9.8	P26927_MST1
0/0	9.8	P26927_MST1
0/0	9.8	P26927_MST1
0/0	9.8	P26927_MST1
0/0	9.8	P26927_MST1
0/0	9.8	P26927_MST1
0/0	9.8	P26927_MST1
0/0	9.8	P26927_MST1
0/1	9.8	P26927_MST1
0/0	9.8	P26927_MST1
0/0	9.8	P26927_MST1
0/0	9.8	P26927_MST1
0/0	9.8	P26927_MST1
0/0	9.8	P26927_MST1
0/0	9.8	P26927_MST1
0/0	9.8	P26927_MST1
0/0	9.8	P26927_MST1
0/0	9.8	P26927_MST1
0/0	9.8	P26927_MST1
0/0	9.8	P26927_MST1
0/0	9.8	P26927_MST1
0/0	9.8	P26927_MST1
0/0	9.8	P26927_MST1
0/1	9.8	P26927_MST1
0/0	9.8	P26927_MST1
0/0	9.8	P26927_MST1
0/0	9.8	P26927_MST1
0/0	9.8	P26927_MST1
0/0	9.8	P26927_MST1
0/0	9.8	P26927_MST1
0/0	9.8	P26927_MST1
0/0	9.8	P26927_MST1
0/0	9.8	P26927_MST1
0/1	9.8	P26927_MST1
0/1	9.8	P26927_MST1
0/0	9.8	P26927_MST1
0/0	9.8	P26927_MST1
0/0	9.8	P26927_MST1
0/0	9.8	P26927_MST1
0/0	9.8	P26927_MST1
0/0	9.8	P26927_MST1
0/0	9.8	P26927_MST1
0/0	9.8	P26927_MST1
0/0	9.8	P26927_MST1
0/0	9.8	P26927_MST1
0/0	9.8	P26927_MST1
0/0	9.8	P26927_MST1
0/0	9.8	P26927_MST1
0/0	9.8	P26927_MST1
0/0	9.8	P26927_MST1
0/0	9.8	P26927_MST1
0/0	9.8	P26927_MST1
0/1	9.8	P26927_MST1
0/0	9.8	P26927_MST1
0/0	9.8	P26927_MST1
0/0	9.8	P26927_MST1
0/0	9.8	P26927_MST1
0/0	9.8	P26927_MST1
0/0	9.8	P26927_MST1
0/0	9.8	P26927_MST1
0/0	9.8	P26927_MST1
0/1	9.8	P26927_MST1
0/0	9.8	P26927_MST1
0/0	9.8	P26927_MST1
0/0	9.8	P26927_MST1
0/0	9.8	P26927_MST1
0/0	9.8	P26927_MST1
0/0	9.8	P26927_MST1
0/0	9.8	P26927_MST1
0/0	9.8	P26927_MST1
0/0	9.8	P26927_MST1
0/0	9.8	P26927_MST1
0/0	9.8	P26927_MST1
0/0	9.8	P26927_MST1
0/0	9.8	P26927_MST1
0/0	9.8	P26927_MST1
0/1	9.7	P26927_MST1
0/0	9.7	P26927_MST1
0/0	9.7	P26927_MST1
0/1	9.7	P26927_MST1
0/0	9.7	P26927_MST1
0/0	9.7	P26927_MST1
0/0	9.7	P26927_MST1
0/1	9.7	P26927_MST1
0/1	9.7	P26927_MST1
0/0	9.7	P26927_MST1
0/0	9.7	P26927_MST1
0/0	9.7	P26927_MST1
0/0	9.7	P26927_MST1
0/0	9.7	P26927_MST1
0/0	9.7	P26927_MST1
0/0	9.7	P26927_MST1
0/0	9.7	P26927_MST1
0/0	9.7	P26927_MST1
0/1	9.7	P26927_MST1
0/0	9.7	P26927_MST1
0/0	9.7	P26927_MST1
0/0	9.7	P26927_MST1
0/0	9.7	P26927_MST1
0/0	9.7	P26927_MST1
0/0	9.7	P26927_MST1
0/0	9.7	P26927_MST1
0/0	9.7	P26927_MST1
0/0	9.7	P26927_MST1
0/0	9.7	P26927_MST1
0/0	9.7	P26927_MST1
0/0	9.7	P26927_MST1
0/0	9.7	P26927_MST1
0/0	9.7	P26927_MST1
0/0	9.7	P26927_MST1
0/0	9.7	P26927_MST1
0/0	9.7	P26927_MST1
0/1	9.7	P26927_MST1
0/1	9.7	P26927_MST1
0/0	9.7	P26927_MST1
0/0	9.7	P26927_MST1
0/0	9.7	P26927_MST1
0/0	9.7	P26927_MST1
0/1	9.7	P26927_MST1
0/0	9.7	P26927_MST1
0/1	9.7	P26927_MST1
0/0	9.7	P26927_MST1
0/0	9.7	P26927_MST1
0/0	9.7	P26927_MST1
0/0	9.7	P26927_MST1
0/0	9.7	P26927_MST1
0/0	9.7	P26927_MST1
0/0	9.7	P26927_MST1
0/0	9.7	P26927_MST1
0/0	9.7	P26927_MST1
0/0	9.7	P26927_MST1
0/0	9.7	P26927_MST1
0/0	9.7	P26927_MST1
0/0	9.7	P26927_MST1
0/0	9.7	P26927_MST1
0/0	9.7	P26927_MST1
0/0	9.7	P26927_MST1
0/0	9.7	P26927_MST1
0/1	9.7	P26927_MST1
0/0	9.7	P26927_MST1
0/0	9.7	P26927_MST1
0/0	9.7	P26927_MST1
0/0	9.7	P26927_MST1
0/0	9.7	P26927_MST1
0/0	9.7	P26927_MST1
0/0	9.7	P26927_MST1
0/0	9.7	P26927_MST1
0/0	9.7	P26927_MST1
0/0	9.7	P26927_MST1
0/0	9.7	P26927_MST1
0/0	9.7	P26927_MST1
0/1	9.7	P26927_MST1
0/1	9.7	P26927_MST1
0/0	9.6	P26927_MST1
0/0	9.6	P26927_MST1
0/0	9.6	P26927_MST1
0/0	9.6	P26927_MST1
0/1	9.6	P26927_MST1
0/0	9.6	P26927_MST1
0/0	9.6	P26927_MST1
0/0	9.6	P26927_MST1
0/1	9.6	P26927_MST1
0/0	9.6	P26927_MST1
0/1	9.6	P26927_MST1
0/0	9.6	P26927_MST1
0/0	9.6	P26927_MST1
0/1	9.6	P26927_MST1
0/0	9.6	P26927_MST1
0/0	9.6	P26927_MST1
0/0	9.6	P26927_MST1
0/0	9.6	P26927_MST1
0/0	9.6	P26927_MST1
0/1	9.6	P26927_MST1
0/1	9.6	P26927_MST1
0/0	9.6	P26927_MST1
0/0	9.6	P26927_MST1
0/0	9.6	P26927_MST1
0/1	9.6	P26927_MST1
0/0	9.6	P26927_MST1
0/1	9.6	P26927_MST1
0/1	9.6	P26927_MST1
0/0	9.6	P26927_MST1
0/0	9.6	P26927_MST1
0/0	9.6	P26927_MST1
0/0	9.6	P26927_MST1
0/0	9.6	P26927_MST1
0/0	9.6	P26927_MST1
0/0	9.6	P26927_MST1
0/0	9.6	P26927_MST1
0/1	9.6	P26927_MST1
0/0	9.6	P26927_MST1
0/0	9.6	P26927_MST1
0/0	9.6	P26927_MST1
0/0	9.6	P26927_MST1
0/1	9.6	P26927_MST1
0/0	9.6	P26927_MST1
0/1	9.5	P26927_MST1
0/1	9.5	P26927_MST1
0/1	9.5	P26927_MST1
0/1	9.5	P26927_MST1
0/0	9.5	P26927_MST1
0/0	9.5	P26927_MST1
0/0	9.5	P26927_MST1
0/1	9.5	P26927_MST1
0/1	9.5	P26927_MST1
0/0	9.5	P26927_MST1
0/0	9.5	P26927_MST1
0/1	9.5	P26927_MST1
0/1	9.5	P26927_MST1
0/0	9.5	P26927_MST1
0/0	9.5	P26927_MST1
0/0	9.5	P26927_MST1
0/0	9.5	P26927_MST1
0/0	9.5	P26927_MST1
0/1	9.5	P26927_MST1
0/1	9.5	P26927_MST1
0/1	9.5	P26927_MST1
0/1	9.5	P26927_MST1
0/0	9.5	P26927_MST1
0/0	9.5	P26927_MST1
0/0	9.5	P26927_MST1
0/0	9.5	P26927_MST1
0/0	9.5	P26927_MST1
0/0	9.5	P26927_MST1
0/0	9.5	P26927_MST1
0/0	9.5	P26927_MST1
0/1	9.5	P26927_MST1
0/0	9.5	P26927_MST1
0/0	9.5	P26927_MST1
0/0	9.5	P26927_MST1
0/0	9.5	P26927_MST1
0/1	9.5	P26927_MST1
0/0	9.5	P26927_MST1
0/0	9.5	P26927_MST1
0/1	9.5	P26927_MST1
0/0	9.5	P26927_MST1
0/0	9.5	P26927_MST1
0/0	9.5	P26927_MST1
0/0	9.5	P26927_MST1
0/0	9.5	P26927_MST1
0/0	9.5	P26927_MST1
0/0	9.5	P26927_MST1
0/1	9.5	P26927_MST1
0/1	9.5	P26927_MST1
0/0	9.5	P26927_MST1
0/0	9.5	P26927_MST1
0/0	9.5	P26927_MST1
0/0	9.5	P26927_MST1
0/1	9.5	P26927_MST1
0/0	9.5	P26927_MST1
0/1	9.4	P26927_MST1
0/1	9.4	P26927_MST1
0/0	9.4	P26927_MST1
0/1	9.4	P26927_MST1
0/0	9.4	P26927_MST1
0/0	9.4	P26927_MST1
0/0	9.4	P26927_MST1
0/0	9.4	P26927_MST1
0/0	9.4	P26927_MST1
0/1	9.4	P26927_MST1
0/1	9.4	P26927_MST1
0/0	9.4	P26927_MST1
0/0	9.4	P26927_MST1
0/0	9.4	P26927_MST1
0/0	9.4	P26927_MST1
0/1	9.4	P26927_MST1
0/0	9.4	P26927_MST1
0/0	9.4	P26927_MST1
0/1	9.4	P26927_MST1
0/1	9.4	P26927_MST1
0/1	9.4	P26927_MST1
0/1	9.4	P26927_MST1
0/0	9.4	P26927_MST1
0/0	9.4	P26927_MST1
0/1	9.4	P26927_MST1
0/0	9.4	P26927_MST1
0/0	9.4	P26927_MST1
0/0	9.4	P26927_MST1
0/0	9.4	P26927_MST1
0/0	9.4	P26927_MST1
0/0	9.4	P26927_MST1
0/1	9.4	P26927_MST1
0/0	9.4	P26927_MST1
0/1	9.4	P26927_MST1
0/0	9.4	P26927_MST1
0/0	9.4	P26927_MST1
0/1	9.3	P26927_MST1
0/1	9.3	P26927_MST1
0/1	9.3	P26927_MST1
0/1	9.3	P26927_MST1
0/0	9.3	P26927_MST1
0/1	9.3	P26927_MST1
0/0	9.3	P26927_MST1
0/1	9.3	P26927_MST1
0/0	9.3	P26927_MST1
0/1	9.3	P26927_MST1
0/0	9.3	P26927_MST1
0/1	9.3	P26927_MST1
0/1	9.3	P26927_MST1
0/1	9.3	P26927_MST1
0/1	9.3	P26927_MST1
0/0	9.3	P26927_MST1
0/0	9.3	P26927_MST1
0/1	9.3	P26927_MST1
0/1	9.3	P26927_MST1
0/1	9.3	P26927_MST1
0/1	9.3	P26927_MST1
0/1	9.3	P26927_MST1
0/0	9.3	P26927_MST1
0/0	9.3	P26927_MST1
0/1	9.3	P26927_MST1
0/1	9.3	P26927_MST1
0/0	9.3	P26927_MST1
0/1	9.3	P26927_MST1
0/1	9.3	P26927_MST1
0/0	9.3	P26927_MST1
0/1	9.3	P26927_MST1
0/0	9.3	P26927_MST1
0/0	9.3	P26927_MST1
0/1	9.2	P26927_MST1
0/1	9.2	P26927_MST1
0/0	9.2	P26927_MST1
0/1	9.2	P26927_MST1
0/1	9.2	P26927_MST1
0/1	9.2	P26927_MST1
0/1	9.2	P26927_MST1
0/1	9.2	P26927_MST1
0/1	9.2	P26927_MST1
0/0	9.2	P26927_MST1
0/1	9.2	P26927_MST1
0/1	9.2	P26927_MST1
0/0	9.2	P26927_MST1
0/1	9.2	P26927_MST1
0/1	9.2	P26927_MST1
0/1	9.2	P26927_MST1
0/1	9.2	P26927_MST1
0/1	9.2	P26927_MST1
0/0	9.2	P26927_MST1
0/1	9.2	P26927_MST1
0/1	9.2	P26927_MST1
0/1	9.2	P26927_MST1
0/1	9.2	P26927_MST1
0/1	9.2	P26927_MST1
0/1	9.2	P26927_MST1
0/1	9.1	P26927_MST1
0/1	9.1	P26927_MST1
0/0	9.1	P26927_MST1
0/0	9.1	P26927_MST1
0/1	9.1	P26927_MST1
0/1	9.1	P26927_MST1
0/1	9.1	P26927_MST1
0/1	9.1	P26927_MST1
0/1	9.1	P26927_MST1
0/0	9.1	P26927_MST1
0/1	9.1	P26927_MST1
0/0	9.1	P26927_MST1
0/1	9.1	P26927_MST1
0/0	9.1	P26927_MST1
0/1	9.1	P26927_MST1
0/1	9.1	P26927_MST1
0/1	9.1	P26927_MST1
0/1	9.1	P26927_MST1
0/0	9	P26927_MST1
0/1	9	P26927_MST1
0/0	9	P26927_MST1
0/1	9	P26927_MST1
0/1	9	P26927_MST1
0/1	9	P26927_MST1
0/1	9	P26927_MST1
0/0	9	P26927_MST1
0/1	9	P26927_MST1
0/1	9	P26927_MST1
0/1	9	P26927_MST1
0/1	9	P26927_MST1
0/0	9	P26927_MST1
0/1	9	P26927_MST1
0/0	9	P26927_MST1
0/1	9	P26927_MST1
0/1	9	P26927_MST1
0/0	9	P26927_MST1
0/0	9	P26927_MST1
0/0	9	P26927_MST1
0/1	8.9	P26927_MST1
0/1	8.9	P26927_MST1
0/0	8.9	P26927_MST1
0/1	8.9	P26927_MST1
0/1	8.9	P26927_MST1
0/0	8.9	P26927_MST1
0/0	8.9	P26927_MST1
0/1	8.9	P26927_MST1
0/1	8.8	P26927_MST1
0/1	8.8	P26927_MST1
0/1	8.8	P26927_MST1
0/0	8.8	P26927_MST1
0/1	8.8	P26927_MST1
0/1	8.8	P26927_MST1
0/1	8.8	P26927_MST1
0/1	8.8	P26927_MST1
0/1	8.8	P26927_MST1
0/1	8.8	P26927_MST1
0/1	8.8	P26927_MST1
0/1	8.8	P26927_MST1
0/1	8.7	P26927_MST1
0/1	8.7	P26927_MST1
0/1	8.7	P26927_MST1
0/0	8.7	P26927_MST1
0/1	8.7	P26927_MST1
0/1	8.7	P26927_MST1
0/1	8.6	P26927_MST1
0/1	8.6	P26927_MST1
0/0	8.6	P26927_MST1
0/0	8.6	P26927_MST1
0/1	8.6	P26927_MST1
0/1	8.5	P26927_MST1
0/1	8.5	P26927_MST1
0/1	8.5	P26927_MST1
0/1	8.5	P26927_MST1
0/1	8.5	P26927_MST1
0/0	8.5	P26927_MST1
0/0	8.5	P26927_MST1
0/0	8.4	P26927_MST1
0/1	8.4	P26927_MST1
0/1	8.4	P26927_MST1
0/0	8.4	P26927_MST1
0/1	8.4	P26927_MST1
0/1	8.3	P26927_MST1
0/0	8.3	P26927_MST1
0/0	8.2	P26927_MST1
0/0	8.2	P26927_MST1
0/1	8.2	P26927_MST1
0/1	8.2	P26927_MST1
0/1	8	P26927_MST1
0/0	8	P26927_MST1
0/1	8	P26927_MST1
0/0	7.9	P26927_MST1
0/1	7.8	P26927_MST1
0/1	7.8	P26927_MST1
0/1	7.8	P26927_MST1
1/1	6.6	P26927_MST1
1/1	6.4	P26927_MST1
0/0	6.4	P26927_MST1
1/1	5.2	P26927_MST1
1/1	4.9	P26927_MST1
1/1	4.9	P26927_MST1
0/1	4.6	P26927_MST1
1/1	4.6	P26927_MST1
0/1	4.5	P26927_MST1
0/1	0	P26927_MST1
0/1	0	P26927_MST1
0/1	0	P26927_MST1

## Sheet: Fig. 5b
20_33759272_C_G	Log2 intensity	Protein ID
0/1	12.6	Q9UNN8_PROCR
1/1	11	Q9UNN8_PROCR
1/1	10.8	Q9UNN8_PROCR
1/1	10.8	Q9UNN8_PROCR
1/1	10.8	Q9UNN8_PROCR
1/1	10.7	Q9UNN8_PROCR
1/1	10.6	Q9UNN8_PROCR
1/1	10.6	Q9UNN8_PROCR
1/1	10.5	Q9UNN8_PROCR
0/1	10.5	Q9UNN8_PROCR
0/1	10.5	Q9UNN8_PROCR
1/1	10.5	Q9UNN8_PROCR
0/1	10.5	Q9UNN8_PROCR
0/1	10.4	Q9UNN8_PROCR
0/1	10.4	Q9UNN8_PROCR
0/1	10.4	Q9UNN8_PROCR
0/1	10.4	Q9UNN8_PROCR
0/1	10.4	Q9UNN8_PROCR
0/1	10.4	Q9UNN8_PROCR
0/1	10.4	Q9UNN8_PROCR
1/1	10.4	Q9UNN8_PROCR
0/1	10.3	Q9UNN8_PROCR
0/1	10.3	Q9UNN8_PROCR
0/1	10.3	Q9UNN8_PROCR
1/1	10.3	Q9UNN8_PROCR
0/1	10.3	Q9UNN8_PROCR
0/1	10.3	Q9UNN8_PROCR
0/1	10.3	Q9UNN8_PROCR
1/1	10.3	Q9UNN8_PROCR
0/1	10.3	Q9UNN8_PROCR
1/1	10.2	Q9UNN8_PROCR
0/1	10.2	Q9UNN8_PROCR
1/1	10.2	Q9UNN8_PROCR
1/1	10.2	Q9UNN8_PROCR
1/1	10.2	Q9UNN8_PROCR
1/1	10.2	Q9UNN8_PROCR
0/1	10.2	Q9UNN8_PROCR
1/1	10.2	Q9UNN8_PROCR
0/1	10.2	Q9UNN8_PROCR
0/1	10.2	Q9UNN8_PROCR
0/1	10.2	Q9UNN8_PROCR
0/1	10.2	Q9UNN8_PROCR
0/1	10.2	Q9UNN8_PROCR
0/1	10.2	Q9UNN8_PROCR
0/0	10.2	Q9UNN8_PROCR
0/1	10.2	Q9UNN8_PROCR
0/1	10.2	Q9UNN8_PROCR
0/1	10.1	Q9UNN8_PROCR
0/1	10.1	Q9UNN8_PROCR
0/1	10.1	Q9UNN8_PROCR
0/1	10.1	Q9UNN8_PROCR
0/1	10.1	Q9UNN8_PROCR
1/1	10.1	Q9UNN8_PROCR
0/1	10.1	Q9UNN8_PROCR
0/1	10.1	Q9UNN8_PROCR
1/1	10.1	Q9UNN8_PROCR
0/1	10.1	Q9UNN8_PROCR
0/1	10.1	Q9UNN8_PROCR
1/1	10.1	Q9UNN8_PROCR
0/1	10.1	Q9UNN8_PROCR
0/1	10.1	Q9UNN8_PROCR
0/1	10.1	Q9UNN8_PROCR
0/1	10.1	Q9UNN8_PROCR
0/1	10.1	Q9UNN8_PROCR
0/1	10.1	Q9UNN8_PROCR
0/1	10.1	Q9UNN8_PROCR
0/1	10.1	Q9UNN8_PROCR
0/0	10.1	Q9UNN8_PROCR
0/1	10	Q9UNN8_PROCR
1/1	10	Q9UNN8_PROCR
0/1	10	Q9UNN8_PROCR
0/1	10	Q9UNN8_PROCR
1/1	10	Q9UNN8_PROCR
0/1	10	Q9UNN8_PROCR
0/1	10	Q9UNN8_PROCR
0/1	10	Q9UNN8_PROCR
1/1	10	Q9UNN8_PROCR
0/1	10	Q9UNN8_PROCR
0/1	10	Q9UNN8_PROCR
0/1	10	Q9UNN8_PROCR
0/1	10	Q9UNN8_PROCR
0/1	10	Q9UNN8_PROCR
0/1	10	Q9UNN8_PROCR
0/1	10	Q9UNN8_PROCR
0/1	10	Q9UNN8_PROCR
0/1	10	Q9UNN8_PROCR
0/1	9.9	Q9UNN8_PROCR
1/1	9.9	Q9UNN8_PROCR
0/1	9.9	Q9UNN8_PROCR
0/1	9.9	Q9UNN8_PROCR
0/1	9.9	Q9UNN8_PROCR
0/1	9.9	Q9UNN8_PROCR
0/1	9.9	Q9UNN8_PROCR
0/1	9.9	Q9UNN8_PROCR
0/1	9.9	Q9UNN8_PROCR
0/1	9.9	Q9UNN8_PROCR
0/1	9.9	Q9UNN8_PROCR
0/1	9.9	Q9UNN8_PROCR
0/1	9.9	Q9UNN8_PROCR
0/1	9.9	Q9UNN8_PROCR
0/1	9.9	Q9UNN8_PROCR
0/1	9.9	Q9UNN8_PROCR
0/0	9.9	Q9UNN8_PROCR
0/1	9.9	Q9UNN8_PROCR
1/1	9.9	Q9UNN8_PROCR
0/1	9.9	Q9UNN8_PROCR
0/1	9.9	Q9UNN8_PROCR
0/1	9.9	Q9UNN8_PROCR
0/1	9.9	Q9UNN8_PROCR
1/1	9.9	Q9UNN8_PROCR
0/0	9.9	Q9UNN8_PROCR
0/1	9.9	Q9UNN8_PROCR
0/1	9.9	Q9UNN8_PROCR
0/1	9.9	Q9UNN8_PROCR
0/1	9.9	Q9UNN8_PROCR
0/1	9.9	Q9UNN8_PROCR
0/1	9.9	Q9UNN8_PROCR
1/1	9.9	Q9UNN8_PROCR
0/1	9.9	Q9UNN8_PROCR
0/1	9.9	Q9UNN8_PROCR
0/1	9.9	Q9UNN8_PROCR
0/1	9.9	Q9UNN8_PROCR
1/1	9.8	Q9UNN8_PROCR
0/1	9.8	Q9UNN8_PROCR
0/1	9.8	Q9UNN8_PROCR
0/1	9.8	Q9UNN8_PROCR
0/1	9.8	Q9UNN8_PROCR
0/1	9.8	Q9UNN8_PROCR
0/1	9.8	Q9UNN8_PROCR
0/1	9.8	Q9UNN8_PROCR
0/1	9.8	Q9UNN8_PROCR
0/1	9.8	Q9UNN8_PROCR
0/1	9.8	Q9UNN8_PROCR
0/1	9.8	Q9UNN8_PROCR
0/1	9.8	Q9UNN8_PROCR
1/1	9.8	Q9UNN8_PROCR
0/1	9.8	Q9UNN8_PROCR
1/1	9.8	Q9UNN8_PROCR
1/1	9.8	Q9UNN8_PROCR
0/1	9.8	Q9UNN8_PROCR
0/1	9.8	Q9UNN8_PROCR
0/1	9.8	Q9UNN8_PROCR
0/1	9.8	Q9UNN8_PROCR
0/1	9.8	Q9UNN8_PROCR
0/1	9.8	Q9UNN8_PROCR
0/1	9.8	Q9UNN8_PROCR
0/1	9.8	Q9UNN8_PROCR
0/1	9.8	Q9UNN8_PROCR
0/0	9.8	Q9UNN8_PROCR
0/1	9.8	Q9UNN8_PROCR
0/1	9.8	Q9UNN8_PROCR
0/1	9.8	Q9UNN8_PROCR
0/1	9.8	Q9UNN8_PROCR
0/1	9.8	Q9UNN8_PROCR
0/1	9.8	Q9UNN8_PROCR
0/1	9.8	Q9UNN8_PROCR
1/1	9.8	Q9UNN8_PROCR
0/1	9.8	Q9UNN8_PROCR
0/1	9.8	Q9UNN8_PROCR
0/1	9.8	Q9UNN8_PROCR
0/1	9.8	Q9UNN8_PROCR
0/1	9.8	Q9UNN8_PROCR
0/1	9.8	Q9UNN8_PROCR
0/1	9.7	Q9UNN8_PROCR
0/1	9.7	Q9UNN8_PROCR
0/1	9.7	Q9UNN8_PROCR
0/1	9.7	Q9UNN8_PROCR
0/1	9.7	Q9UNN8_PROCR
0/1	9.7	Q9UNN8_PROCR
0/1	9.7	Q9UNN8_PROCR
0/1	9.7	Q9UNN8_PROCR
0/1	9.7	Q9UNN8_PROCR
0/1	9.7	Q9UNN8_PROCR
0/1	9.7	Q9UNN8_PROCR
0/1	9.7	Q9UNN8_PROCR
0/1	9.7	Q9UNN8_PROCR
0/1	9.7	Q9UNN8_PROCR
0/0	9.7	Q9UNN8_PROCR
0/1	9.7	Q9UNN8_PROCR
0/1	9.7	Q9UNN8_PROCR
0/1	9.7	Q9UNN8_PROCR
0/1	9.7	Q9UNN8_PROCR
0/0	9.7	Q9UNN8_PROCR
0/1	9.7	Q9UNN8_PROCR
0/1	9.7	Q9UNN8_PROCR
0/1	9.7	Q9UNN8_PROCR
0/1	9.7	Q9UNN8_PROCR
0/1	9.7	Q9UNN8_PROCR
0/1	9.7	Q9UNN8_PROCR
1/1	9.7	Q9UNN8_PROCR
0/1	9.7	Q9UNN8_PROCR
0/1	9.7	Q9UNN8_PROCR
0/1	9.7	Q9UNN8_PROCR
0/1	9.7	Q9UNN8_PROCR
0/1	9.7	Q9UNN8_PROCR
0/1	9.7	Q9UNN8_PROCR
0/1	9.7	Q9UNN8_PROCR
0/1	9.7	Q9UNN8_PROCR
0/1	9.7	Q9UNN8_PROCR
0/1	9.7	Q9UNN8_PROCR
0/1	9.6	Q9UNN8_PROCR
0/1	9.6	Q9UNN8_PROCR
0/1	9.6	Q9UNN8_PROCR
0/1	9.6	Q9UNN8_PROCR
0/0	9.6	Q9UNN8_PROCR
0/1	9.6	Q9UNN8_PROCR
0/1	9.6	Q9UNN8_PROCR
0/1	9.6	Q9UNN8_PROCR
0/1	9.6	Q9UNN8_PROCR
0/1	9.6	Q9UNN8_PROCR
0/1	9.6	Q9UNN8_PROCR
0/1	9.6	Q9UNN8_PROCR
0/1	9.6	Q9UNN8_PROCR
0/1	9.6	Q9UNN8_PROCR
0/0	9.6	Q9UNN8_PROCR
0/1	9.6	Q9UNN8_PROCR
0/1	9.6	Q9UNN8_PROCR
0/1	9.6	Q9UNN8_PROCR
0/1	9.6	Q9UNN8_PROCR
0/1	9.6	Q9UNN8_PROCR
0/1	9.6	Q9UNN8_PROCR
0/1	9.6	Q9UNN8_PROCR
0/1	9.6	Q9UNN8_PROCR
0/1	9.6	Q9UNN8_PROCR
0/1	9.6	Q9UNN8_PROCR
0/1	9.6	Q9UNN8_PROCR
0/1	9.6	Q9UNN8_PROCR
0/1	9.6	Q9UNN8_PROCR
0/1	9.6	Q9UNN8_PROCR
0/1	9.6	Q9UNN8_PROCR
0/1	9.6	Q9UNN8_PROCR
0/1	9.6	Q9UNN8_PROCR
0/1	9.6	Q9UNN8_PROCR
0/1	9.6	Q9UNN8_PROCR
0/1	9.6	Q9UNN8_PROCR
0/1	9.6	Q9UNN8_PROCR
0/1	9.6	Q9UNN8_PROCR
0/1	9.6	Q9UNN8_PROCR
0/1	9.6	Q9UNN8_PROCR
0/1	9.6	Q9UNN8_PROCR
0/0	9.6	Q9UNN8_PROCR
0/1	9.5	Q9UNN8_PROCR
0/1	9.5	Q9UNN8_PROCR
0/1	9.5	Q9UNN8_PROCR
0/1	9.5	Q9UNN8_PROCR
0/0	9.5	Q9UNN8_PROCR
0/0	9.5	Q9UNN8_PROCR
0/1	9.5	Q9UNN8_PROCR
0/1	9.5	Q9UNN8_PROCR
0/1	9.5	Q9UNN8_PROCR
0/0	9.5	Q9UNN8_PROCR
0/1	9.5	Q9UNN8_PROCR
0/1	9.5	Q9UNN8_PROCR
0/1	9.5	Q9UNN8_PROCR
0/1	9.5	Q9UNN8_PROCR
0/1	9.5	Q9UNN8_PROCR
0/1	9.5	Q9UNN8_PROCR
0/1	9.5	Q9UNN8_PROCR
0/1	9.5	Q9UNN8_PROCR
0/1	9.5	Q9UNN8_PROCR
0/1	9.5	Q9UNN8_PROCR
0/1	9.5	Q9UNN8_PROCR
0/1	9.5	Q9UNN8_PROCR
0/1	9.5	Q9UNN8_PROCR
0/1	9.5	Q9UNN8_PROCR
0/1	9.5	Q9UNN8_PROCR
0/1	9.5	Q9UNN8_PROCR
0/1	9.5	Q9UNN8_PROCR
0/1	9.5	Q9UNN8_PROCR
0/1	9.5	Q9UNN8_PROCR
0/0	9.5	Q9UNN8_PROCR
0/1	9.5	Q9UNN8_PROCR
0/1	9.5	Q9UNN8_PROCR
0/1	9.5	Q9UNN8_PROCR
0/1	9.5	Q9UNN8_PROCR
0/1	9.5	Q9UNN8_PROCR
0/1	9.5	Q9UNN8_PROCR
0/1	9.5	Q9UNN8_PROCR
0/1	9.5	Q9UNN8_PROCR
0/1	9.5	Q9UNN8_PROCR
0/1	9.5	Q9UNN8_PROCR
0/1	9.5	Q9UNN8_PROCR
0/1	9.5	Q9UNN8_PROCR
0/1	9.5	Q9UNN8_PROCR
0/1	9.5	Q9UNN8_PROCR
0/1	9.5	Q9UNN8_PROCR
0/1	9.5	Q9UNN8_PROCR
0/1	9.5	Q9UNN8_PROCR
0/1	9.5	Q9UNN8_PROCR
0/1	9.5	Q9UNN8_PROCR
0/1	9.5	Q9UNN8_PROCR
0/1	9.5	Q9UNN8_PROCR
0/1	9.5	Q9UNN8_PROCR
0/1	9.5	Q9UNN8_PROCR
0/1	9.5	Q9UNN8_PROCR
0/1	9.5	Q9UNN8_PROCR
0/1	9.5	Q9UNN8_PROCR
0/1	9.5	Q9UNN8_PROCR
0/1	9.4	Q9UNN8_PROCR
0/1	9.4	Q9UNN8_PROCR
0/1	9.4	Q9UNN8_PROCR
0/1	9.4	Q9UNN8_PROCR
0/0	9.4	Q9UNN8_PROCR
0/0	9.4	Q9UNN8_PROCR
0/1	9.4	Q9UNN8_PROCR
0/1	9.4	Q9UNN8_PROCR
0/1	9.4	Q9UNN8_PROCR
0/1	9.4	Q9UNN8_PROCR
0/0	9.4	Q9UNN8_PROCR
0/0	9.4	Q9UNN8_PROCR
0/1	9.4	Q9UNN8_PROCR
0/1	9.4	Q9UNN8_PROCR
0/0	9.4	Q9UNN8_PROCR
0/1	9.4	Q9UNN8_PROCR
0/1	9.4	Q9UNN8_PROCR
0/1	9.4	Q9UNN8_PROCR
0/1	9.4	Q9UNN8_PROCR
0/0	9.4	Q9UNN8_PROCR
0/1	9.4	Q9UNN8_PROCR
0/1	9.4	Q9UNN8_PROCR
0/1	9.4	Q9UNN8_PROCR
0/1	9.4	Q9UNN8_PROCR
0/1	9.4	Q9UNN8_PROCR
0/1	9.4	Q9UNN8_PROCR
0/1	9.4	Q9UNN8_PROCR
0/1	9.4	Q9UNN8_PROCR
0/0	9.4	Q9UNN8_PROCR
0/1	9.4	Q9UNN8_PROCR
0/0	9.4	Q9UNN8_PROCR
0/1	9.4	Q9UNN8_PROCR
0/0	9.4	Q9UNN8_PROCR
0/1	9.4	Q9UNN8_PROCR
0/1	9.4	Q9UNN8_PROCR
0/1	9.4	Q9UNN8_PROCR
0/1	9.4	Q9UNN8_PROCR
0/1	9.4	Q9UNN8_PROCR
0/1	9.4	Q9UNN8_PROCR
0/1	9.4	Q9UNN8_PROCR
0/0	9.4	Q9UNN8_PROCR
0/1	9.4	Q9UNN8_PROCR
0/1	9.4	Q9UNN8_PROCR
0/1	9.4	Q9UNN8_PROCR
0/1	9.4	Q9UNN8_PROCR
1/1	9.4	Q9UNN8_PROCR
0/1	9.4	Q9UNN8_PROCR
0/1	9.4	Q9UNN8_PROCR
0/1	9.4	Q9UNN8_PROCR
0/0	9.4	Q9UNN8_PROCR
0/1	9.4	Q9UNN8_PROCR
0/1	9.4	Q9UNN8_PROCR
0/1	9.4	Q9UNN8_PROCR
0/1	9.4	Q9UNN8_PROCR
0/0	9.4	Q9UNN8_PROCR
0/0	9.4	Q9UNN8_PROCR
0/1	9.3	Q9UNN8_PROCR
0/1	9.3	Q9UNN8_PROCR
0/0	9.3	Q9UNN8_PROCR
0/1	9.3	Q9UNN8_PROCR
0/1	9.3	Q9UNN8_PROCR
0/1	9.3	Q9UNN8_PROCR
0/1	9.3	Q9UNN8_PROCR
0/1	9.3	Q9UNN8_PROCR
0/1	9.3	Q9UNN8_PROCR
0/1	9.3	Q9UNN8_PROCR
0/1	9.3	Q9UNN8_PROCR
0/1	9.3	Q9UNN8_PROCR
0/1	9.3	Q9UNN8_PROCR
0/1	9.3	Q9UNN8_PROCR
0/1	9.3	Q9UNN8_PROCR
0/1	9.3	Q9UNN8_PROCR
0/1	9.3	Q9UNN8_PROCR
0/1	9.3	Q9UNN8_PROCR
0/1	9.3	Q9UNN8_PROCR
0/0	9.3	Q9UNN8_PROCR
0/1	9.3	Q9UNN8_PROCR
0/0	9.3	Q9UNN8_PROCR
0/0	9.3	Q9UNN8_PROCR
0/1	9.3	Q9UNN8_PROCR
0/0	9.3	Q9UNN8_PROCR
0/1	9.3	Q9UNN8_PROCR
0/1	9.3	Q9UNN8_PROCR
0/1	9.3	Q9UNN8_PROCR
0/1	9.3	Q9UNN8_PROCR
0/1	9.3	Q9UNN8_PROCR
0/1	9.3	Q9UNN8_PROCR
0/0	9.3	Q9UNN8_PROCR
0/1	9.3	Q9UNN8_PROCR
0/1	9.3	Q9UNN8_PROCR
0/1	9.3	Q9UNN8_PROCR
0/1	9.3	Q9UNN8_PROCR
0/1	9.3	Q9UNN8_PROCR
0/1	9.3	Q9UNN8_PROCR
0/1	9.3	Q9UNN8_PROCR
0/1	9.3	Q9UNN8_PROCR
0/0	9.3	Q9UNN8_PROCR
0/1	9.3	Q9UNN8_PROCR
0/1	9.3	Q9UNN8_PROCR
0/1	9.3	Q9UNN8_PROCR
0/1	9.3	Q9UNN8_PROCR
0/1	9.3	Q9UNN8_PROCR
0/1	9.3	Q9UNN8_PROCR
0/1	9.3	Q9UNN8_PROCR
0/0	9.3	Q9UNN8_PROCR
0/0	9.3	Q9UNN8_PROCR
0/1	9.3	Q9UNN8_PROCR
0/1	9.3	Q9UNN8_PROCR
0/0	9.3	Q9UNN8_PROCR
0/0	9.3	Q9UNN8_PROCR
0/0	9.3	Q9UNN8_PROCR
0/0	9.2	Q9UNN8_PROCR
0/1	9.2	Q9UNN8_PROCR
0/1	9.2	Q9UNN8_PROCR
0/0	9.2	Q9UNN8_PROCR
0/1	9.2	Q9UNN8_PROCR
0/1	9.2	Q9UNN8_PROCR
0/0	9.2	Q9UNN8_PROCR
0/0	9.2	Q9UNN8_PROCR
0/1	9.2	Q9UNN8_PROCR
0/0	9.2	Q9UNN8_PROCR
0/0	9.2	Q9UNN8_PROCR
0/0	9.2	Q9UNN8_PROCR
0/1	9.2	Q9UNN8_PROCR
0/0	9.2	Q9UNN8_PROCR
0/1	9.2	Q9UNN8_PROCR
0/1	9.2	Q9UNN8_PROCR
0/1	9.2	Q9UNN8_PROCR
0/1	9.2	Q9UNN8_PROCR
0/1	9.2	Q9UNN8_PROCR
0/0	9.2	Q9UNN8_PROCR
0/1	9.2	Q9UNN8_PROCR
0/0	9.2	Q9UNN8_PROCR
0/0	9.2	Q9UNN8_PROCR
0/0	9.2	Q9UNN8_PROCR
0/0	9.2	Q9UNN8_PROCR
0/0	9.2	Q9UNN8_PROCR
0/0	9.2	Q9UNN8_PROCR
0/0	9.2	Q9UNN8_PROCR
0/0	9.2	Q9UNN8_PROCR
0/1	9.2	Q9UNN8_PROCR
0/1	9.2	Q9UNN8_PROCR
0/0	9.2	Q9UNN8_PROCR
0/1	9.2	Q9UNN8_PROCR
0/0	9.2	Q9UNN8_PROCR
0/0	9.2	Q9UNN8_PROCR
0/0	9.2	Q9UNN8_PROCR
0/0	9.2	Q9UNN8_PROCR
0/0	9.2	Q9UNN8_PROCR
0/1	9.2	Q9UNN8_PROCR
0/0	9.2	Q9UNN8_PROCR
0/1	9.2	Q9UNN8_PROCR
0/1	9.2	Q9UNN8_PROCR
0/0	9.2	Q9UNN8_PROCR
0/1	9.2	Q9UNN8_PROCR
0/1	9.2	Q9UNN8_PROCR
0/1	9.2	Q9UNN8_PROCR
0/1	9.2	Q9UNN8_PROCR
0/0	9.2	Q9UNN8_PROCR
0/0	9.2	Q9UNN8_PROCR
0/1	9.2	Q9UNN8_PROCR
0/1	9.2	Q9UNN8_PROCR
0/1	9.2	Q9UNN8_PROCR
0/1	9.2	Q9UNN8_PROCR
0/1	9.2	Q9UNN8_PROCR
0/0	9.2	Q9UNN8_PROCR
0/0	9.2	Q9UNN8_PROCR
0/1	9.1	Q9UNN8_PROCR
0/0	9.1	Q9UNN8_PROCR
0/0	9.1	Q9UNN8_PROCR
0/0	9.1	Q9UNN8_PROCR
0/0	9.1	Q9UNN8_PROCR
0/0	9.1	Q9UNN8_PROCR
0/0	9.1	Q9UNN8_PROCR
0/0	9.1	Q9UNN8_PROCR
0/0	9.1	Q9UNN8_PROCR
0/1	9.1	Q9UNN8_PROCR
0/0	9.1	Q9UNN8_PROCR
0/0	9.1	Q9UNN8_PROCR
0/0	9.1	Q9UNN8_PROCR
0/0	9.1	Q9UNN8_PROCR
0/1	9.1	Q9UNN8_PROCR
0/1	9.1	Q9UNN8_PROCR
0/1	9.1	Q9UNN8_PROCR
0/0	9.1	Q9UNN8_PROCR
0/0	9.1	Q9UNN8_PROCR
0/0	9.1	Q9UNN8_PROCR
0/0	9.1	Q9UNN8_PROCR
0/0	9.1	Q9UNN8_PROCR
0/0	9.1	Q9UNN8_PROCR
0/0	9.1	Q9UNN8_PROCR
0/0	9.1	Q9UNN8_PROCR
0/0	9.1	Q9UNN8_PROCR
0/0	9.1	Q9UNN8_PROCR
0/0	9.1	Q9UNN8_PROCR
0/0	9.1	Q9UNN8_PROCR
0/1	9.1	Q9UNN8_PROCR
0/0	9.1	Q9UNN8_PROCR
0/0	9.1	Q9UNN8_PROCR
0/0	9.1	Q9UNN8_PROCR
0/0	9.1	Q9UNN8_PROCR
0/0	9.1	Q9UNN8_PROCR
0/0	9.1	Q9UNN8_PROCR
0/0	9.1	Q9UNN8_PROCR
0/0	9.1	Q9UNN8_PROCR
0/0	9.1	Q9UNN8_PROCR
0/0	9.1	Q9UNN8_PROCR
0/1	9.1	Q9UNN8_PROCR
0/0	9.1	Q9UNN8_PROCR
0/1	9.1	Q9UNN8_PROCR
0/1	9.1	Q9UNN8_PROCR
0/1	9.1	Q9UNN8_PROCR
0/1	9.1	Q9UNN8_PROCR
0/0	9.1	Q9UNN8_PROCR
0/0	9.1	Q9UNN8_PROCR
0/1	9.1	Q9UNN8_PROCR
0/0	9.1	Q9UNN8_PROCR
0/0	9.1	Q9UNN8_PROCR
0/0	9.1	Q9UNN8_PROCR
0/0	9.1	Q9UNN8_PROCR
0/0	9.1	Q9UNN8_PROCR
0/0	9.1	Q9UNN8_PROCR
0/0	9.1	Q9UNN8_PROCR
0/0	9.1	Q9UNN8_PROCR
0/0	9.1	Q9UNN8_PROCR
0/0	9.1	Q9UNN8_PROCR
0/0	9.1	Q9UNN8_PROCR
0/0	9.1	Q9UNN8_PROCR
0/0	9	Q9UNN8_PROCR
0/0	9	Q9UNN8_PROCR
0/0	9	Q9UNN8_PROCR
0/0	9	Q9UNN8_PROCR
0/0	9	Q9UNN8_PROCR
0/0	9	Q9UNN8_PROCR
0/0	9	Q9UNN8_PROCR
0/0	9	Q9UNN8_PROCR
0/0	9	Q9UNN8_PROCR
0/0	9	Q9UNN8_PROCR
0/0	9	Q9UNN8_PROCR
0/0	9	Q9UNN8_PROCR
0/0	9	Q9UNN8_PROCR
0/0	9	Q9UNN8_PROCR
0/0	9	Q9UNN8_PROCR
0/0	9	Q9UNN8_PROCR
0/0	9	Q9UNN8_PROCR
0/0	9	Q9UNN8_PROCR
0/1	9	Q9UNN8_PROCR
0/0	9	Q9UNN8_PROCR
0/0	9	Q9UNN8_PROCR
0/1	9	Q9UNN8_PROCR
0/0	9	Q9UNN8_PROCR
0/0	9	Q9UNN8_PROCR
0/0	9	Q9UNN8_PROCR
0/1	9	Q9UNN8_PROCR
0/1	9	Q9UNN8_PROCR
0/1	9	Q9UNN8_PROCR
0/1	9	Q9UNN8_PROCR
0/1	9	Q9UNN8_PROCR
0/1	9	Q9UNN8_PROCR
0/1	9	Q9UNN8_PROCR
0/0	9	Q9UNN8_PROCR
0/1	9	Q9UNN8_PROCR
0/0	9	Q9UNN8_PROCR
0/0	9	Q9UNN8_PROCR
0/0	9	Q9UNN8_PROCR
0/0	9	Q9UNN8_PROCR
0/0	9	Q9UNN8_PROCR
0/0	9	Q9UNN8_PROCR
0/0	9	Q9UNN8_PROCR
0/0	9	Q9UNN8_PROCR
0/0	9	Q9UNN8_PROCR
0/0	9	Q9UNN8_PROCR
0/0	9	Q9UNN8_PROCR
0/0	9	Q9UNN8_PROCR
0/0	9	Q9UNN8_PROCR
0/0	9	Q9UNN8_PROCR
0/0	9	Q9UNN8_PROCR
0/0	9	Q9UNN8_PROCR
0/0	9	Q9UNN8_PROCR
0/0	9	Q9UNN8_PROCR
0/0	9	Q9UNN8_PROCR
0/0	9	Q9UNN8_PROCR
0/0	9	Q9UNN8_PROCR
0/1	9	Q9UNN8_PROCR
0/0	9	Q9UNN8_PROCR
0/1	9	Q9UNN8_PROCR
0/0	9	Q9UNN8_PROCR
0/0	9	Q9UNN8_PROCR
0/1	9	Q9UNN8_PROCR
0/1	9	Q9UNN8_PROCR
0/0	9	Q9UNN8_PROCR
0/1	9	Q9UNN8_PROCR
0/0	9	Q9UNN8_PROCR
0/0	9	Q9UNN8_PROCR
0/1	9	Q9UNN8_PROCR
0/0	9	Q9UNN8_PROCR
0/0	9	Q9UNN8_PROCR
0/0	9	Q9UNN8_PROCR
0/0	9	Q9UNN8_PROCR
0/0	9	Q9UNN8_PROCR
0/0	9	Q9UNN8_PROCR
0/0	9	Q9UNN8_PROCR
0/0	9	Q9UNN8_PROCR
0/0	8.9	Q9UNN8_PROCR
0/0	8.9	Q9UNN8_PROCR
0/0	8.9	Q9UNN8_PROCR
0/0	8.9	Q9UNN8_PROCR
0/0	8.9	Q9UNN8_PROCR
0/1	8.9	Q9UNN8_PROCR
0/0	8.9	Q9UNN8_PROCR
0/0	8.9	Q9UNN8_PROCR
0/0	8.9	Q9UNN8_PROCR
0/1	8.9	Q9UNN8_PROCR
0/0	8.9	Q9UNN8_PROCR
0/0	8.9	Q9UNN8_PROCR
0/0	8.9	Q9UNN8_PROCR
0/0	8.9	Q9UNN8_PROCR
0/0	8.9	Q9UNN8_PROCR
0/0	8.9	Q9UNN8_PROCR
0/0	8.9	Q9UNN8_PROCR
0/0	8.9	Q9UNN8_PROCR
0/0	8.9	Q9UNN8_PROCR
0/0	8.9	Q9UNN8_PROCR
0/0	8.9	Q9UNN8_PROCR
0/0	8.9	Q9UNN8_PROCR
0/0	8.9	Q9UNN8_PROCR
0/0	8.9	Q9UNN8_PROCR
0/0	8.9	Q9UNN8_PROCR
0/0	8.9	Q9UNN8_PROCR
0/0	8.9	Q9UNN8_PROCR
0/0	8.9	Q9UNN8_PROCR
0/0	8.9	Q9UNN8_PROCR
0/0	8.9	Q9UNN8_PROCR
0/1	8.9	Q9UNN8_PROCR
0/0	8.9	Q9UNN8_PROCR
0/0	8.9	Q9UNN8_PROCR
0/1	8.9	Q9UNN8_PROCR
0/0	8.9	Q9UNN8_PROCR
0/0	8.9	Q9UNN8_PROCR
0/0	8.9	Q9UNN8_PROCR
0/0	8.9	Q9UNN8_PROCR
0/0	8.9	Q9UNN8_PROCR
0/0	8.9	Q9UNN8_PROCR
0/0	8.9	Q9UNN8_PROCR
0/0	8.9	Q9UNN8_PROCR
0/1	8.9	Q9UNN8_PROCR
0/0	8.9	Q9UNN8_PROCR
0/0	8.9	Q9UNN8_PROCR
0/0	8.9	Q9UNN8_PROCR
0/0	8.9	Q9UNN8_PROCR
0/0	8.9	Q9UNN8_PROCR
0/0	8.9	Q9UNN8_PROCR
0/1	8.9	Q9UNN8_PROCR
0/0	8.9	Q9UNN8_PROCR
0/0	8.9	Q9UNN8_PROCR
0/0	8.9	Q9UNN8_PROCR
0/0	8.9	Q9UNN8_PROCR
0/0	8.9	Q9UNN8_PROCR
0/0	8.9	Q9UNN8_PROCR
0/0	8.9	Q9UNN8_PROCR
0/0	8.9	Q9UNN8_PROCR
0/0	8.9	Q9UNN8_PROCR
0/0	8.9	Q9UNN8_PROCR
0/0	8.9	Q9UNN8_PROCR
0/0	8.9	Q9UNN8_PROCR
0/0	8.9	Q9UNN8_PROCR
0/0	8.9	Q9UNN8_PROCR
0/0	8.9	Q9UNN8_PROCR
0/0	8.9	Q9UNN8_PROCR
0/0	8.9	Q9UNN8_PROCR
0/0	8.9	Q9UNN8_PROCR
0/0	8.9	Q9UNN8_PROCR
0/0	8.9	Q9UNN8_PROCR
0/0	8.9	Q9UNN8_PROCR
0/1	8.9	Q9UNN8_PROCR
0/0	8.9	Q9UNN8_PROCR
0/1	8.9	Q9UNN8_PROCR
0/0	8.9	Q9UNN8_PROCR
0/0	8.9	Q9UNN8_PROCR
0/0	8.9	Q9UNN8_PROCR
0/0	8.9	Q9UNN8_PROCR
0/0	8.9	Q9UNN8_PROCR
0/0	8.9	Q9UNN8_PROCR
0/0	8.9	Q9UNN8_PROCR
0/0	8.9	Q9UNN8_PROCR
0/0	8.9	Q9UNN8_PROCR
0/0	8.9	Q9UNN8_PROCR
0/0	8.9	Q9UNN8_PROCR
0/0	8.9	Q9UNN8_PROCR
0/0	8.9	Q9UNN8_PROCR
0/0	8.9	Q9UNN8_PROCR
0/0	8.9	Q9UNN8_PROCR
0/0	8.8	Q9UNN8_PROCR
0/0	8.8	Q9UNN8_PROCR
0/0	8.8	Q9UNN8_PROCR
0/0	8.8	Q9UNN8_PROCR
0/0	8.8	Q9UNN8_PROCR
0/0	8.8	Q9UNN8_PROCR
0/0	8.8	Q9UNN8_PROCR
0/0	8.8	Q9UNN8_PROCR
0/0	8.8	Q9UNN8_PROCR
0/0	8.8	Q9UNN8_PROCR
0/0	8.8	Q9UNN8_PROCR
0/0	8.8	Q9UNN8_PROCR
0/0	8.8	Q9UNN8_PROCR
0/0	8.8	Q9UNN8_PROCR
0/0	8.8	Q9UNN8_PROCR
0/0	8.8	Q9UNN8_PROCR
0/0	8.8	Q9UNN8_PROCR
0/0	8.8	Q9UNN8_PROCR
0/0	8.8	Q9UNN8_PROCR
0/0	8.8	Q9UNN8_PROCR
0/0	8.8	Q9UNN8_PROCR
0/0	8.8	Q9UNN8_PROCR
0/0	8.8	Q9UNN8_PROCR
0/0	8.8	Q9UNN8_PROCR
0/0	8.8	Q9UNN8_PROCR
0/0	8.8	Q9UNN8_PROCR
0/0	8.8	Q9UNN8_PROCR
0/0	8.8	Q9UNN8_PROCR
0/0	8.8	Q9UNN8_PROCR
0/0	8.8	Q9UNN8_PROCR
0/0	8.8	Q9UNN8_PROCR
0/0	8.8	Q9UNN8_PROCR
0/0	8.8	Q9UNN8_PROCR
0/0	8.8	Q9UNN8_PROCR
0/0	8.8	Q9UNN8_PROCR
0/0	8.8	Q9UNN8_PROCR
0/0	8.8	Q9UNN8_PROCR
0/0	8.8	Q9UNN8_PROCR
0/0	8.8	Q9UNN8_PROCR
0/0	8.8	Q9UNN8_PROCR
0/1	8.8	Q9UNN8_PROCR
0/0	8.8	Q9UNN8_PROCR
0/1	8.8	Q9UNN8_PROCR
0/0	8.8	Q9UNN8_PROCR
0/0	8.8	Q9UNN8_PROCR
0/0	8.8	Q9UNN8_PROCR
0/0	8.8	Q9UNN8_PROCR
0/0	8.8	Q9UNN8_PROCR
0/0	8.8	Q9UNN8_PROCR
0/0	8.8	Q9UNN8_PROCR
0/0	8.8	Q9UNN8_PROCR
0/0	8.8	Q9UNN8_PROCR
0/0	8.8	Q9UNN8_PROCR
0/0	8.8	Q9UNN8_PROCR
0/0	8.8	Q9UNN8_PROCR
0/0	8.8	Q9UNN8_PROCR
0/0	8.8	Q9UNN8_PROCR
0/0	8.8	Q9UNN8_PROCR
0/0	8.8	Q9UNN8_PROCR
0/0	8.8	Q9UNN8_PROCR
0/0	8.8	Q9UNN8_PROCR
0/0	8.8	Q9UNN8_PROCR
0/0	8.8	Q9UNN8_PROCR
0/0	8.8	Q9UNN8_PROCR
0/0	8.8	Q9UNN8_PROCR
0/0	8.8	Q9UNN8_PROCR
0/0	8.8	Q9UNN8_PROCR
0/0	8.8	Q9UNN8_PROCR
0/0	8.8	Q9UNN8_PROCR
0/0	8.8	Q9UNN8_PROCR
0/0	8.8	Q9UNN8_PROCR
0/0	8.8	Q9UNN8_PROCR
0/0	8.8	Q9UNN8_PROCR
0/0	8.8	Q9UNN8_PROCR
0/1	8.8	Q9UNN8_PROCR
0/0	8.8	Q9UNN8_PROCR
0/0	8.8	Q9UNN8_PROCR
0/0	8.8	Q9UNN8_PROCR
0/0	8.8	Q9UNN8_PROCR
0/0	8.8	Q9UNN8_PROCR
0/0	8.8	Q9UNN8_PROCR
0/0	8.8	Q9UNN8_PROCR
0/0	8.8	Q9UNN8_PROCR
0/0	8.8	Q9UNN8_PROCR
0/0	8.8	Q9UNN8_PROCR
0/0	8.8	Q9UNN8_PROCR
0/0	8.8	Q9UNN8_PROCR
0/0	8.8	Q9UNN8_PROCR
0/0	8.8	Q9UNN8_PROCR
0/0	8.8	Q9UNN8_PROCR
0/0	8.8	Q9UNN8_PROCR
0/0	8.8	Q9UNN8_PROCR
0/0	8.8	Q9UNN8_PROCR
0/0	8.8	Q9UNN8_PROCR
0/0	8.8	Q9UNN8_PROCR
0/0	8.8	Q9UNN8_PROCR
0/0	8.8	Q9UNN8_PROCR
0/0	8.8	Q9UNN8_PROCR
0/0	8.8	Q9UNN8_PROCR
0/0	8.8	Q9UNN8_PROCR
0/0	8.8	Q9UNN8_PROCR
0/0	8.8	Q9UNN8_PROCR
0/0	8.8	Q9UNN8_PROCR
0/0	8.8	Q9UNN8_PROCR
0/0	8.8	Q9UNN8_PROCR
0/0	8.8	Q9UNN8_PROCR
0/0	8.7	Q9UNN8_PROCR
0/0	8.7	Q9UNN8_PROCR
0/0	8.7	Q9UNN8_PROCR
0/0	8.7	Q9UNN8_PROCR
0/0	8.7	Q9UNN8_PROCR
0/0	8.7	Q9UNN8_PROCR
0/0	8.7	Q9UNN8_PROCR
0/0	8.7	Q9UNN8_PROCR
0/0	8.7	Q9UNN8_PROCR
0/0	8.7	Q9UNN8_PROCR
0/0	8.7	Q9UNN8_PROCR
0/0	8.7	Q9UNN8_PROCR
0/0	8.7	Q9UNN8_PROCR
0/0	8.7	Q9UNN8_PROCR
0/0	8.7	Q9UNN8_PROCR
0/0	8.7	Q9UNN8_PROCR
0/0	8.7	Q9UNN8_PROCR
0/0	8.7	Q9UNN8_PROCR
0/0	8.7	Q9UNN8_PROCR
0/0	8.7	Q9UNN8_PROCR
0/0	8.7	Q9UNN8_PROCR
0/0	8.7	Q9UNN8_PROCR
0/0	8.7	Q9UNN8_PROCR
0/0	8.7	Q9UNN8_PROCR
0/0	8.7	Q9UNN8_PROCR
0/0	8.7	Q9UNN8_PROCR
0/0	8.7	Q9UNN8_PROCR
0/0	8.7	Q9UNN8_PROCR
0/0	8.7	Q9UNN8_PROCR
0/0	8.7	Q9UNN8_PROCR
0/0	8.7	Q9UNN8_PROCR
0/0	8.7	Q9UNN8_PROCR
0/0	8.7	Q9UNN8_PROCR
0/0	8.7	Q9UNN8_PROCR
0/0	8.7	Q9UNN8_PROCR
0/0	8.7	Q9UNN8_PROCR
0/0	8.7	Q9UNN8_PROCR
0/0	8.7	Q9UNN8_PROCR
0/0	8.7	Q9UNN8_PROCR
0/0	8.7	Q9UNN8_PROCR
0/0	8.7	Q9UNN8_PROCR
0/0	8.7	Q9UNN8_PROCR
0/1	8.7	Q9UNN8_PROCR
0/0	8.7	Q9UNN8_PROCR
0/0	8.7	Q9UNN8_PROCR
0/0	8.7	Q9UNN8_PROCR
0/0	8.7	Q9UNN8_PROCR
0/0	8.7	Q9UNN8_PROCR
0/0	8.7	Q9UNN8_PROCR
0/0	8.7	Q9UNN8_PROCR
0/0	8.7	Q9UNN8_PROCR
0/0	8.7	Q9UNN8_PROCR
0/0	8.7	Q9UNN8_PROCR
0/0	8.7	Q9UNN8_PROCR
0/0	8.7	Q9UNN8_PROCR
0/0	8.7	Q9UNN8_PROCR
0/0	8.7	Q9UNN8_PROCR
0/0	8.7	Q9UNN8_PROCR
0/0	8.7	Q9UNN8_PROCR
0/0	8.7	Q9UNN8_PROCR
0/0	8.7	Q9UNN8_PROCR
0/0	8.7	Q9UNN8_PROCR
0/0	8.7	Q9UNN8_PROCR
0/0	8.7	Q9UNN8_PROCR
0/0	8.7	Q9UNN8_PROCR
0/0	8.7	Q9UNN8_PROCR
0/0	8.7	Q9UNN8_PROCR
0/0	8.7	Q9UNN8_PROCR
0/0	8.7	Q9UNN8_PROCR
0/0	8.7	Q9UNN8_PROCR
0/0	8.7	Q9UNN8_PROCR
0/0	8.7	Q9UNN8_PROCR
0/0	8.7	Q9UNN8_PROCR
0/0	8.7	Q9UNN8_PROCR
0/0	8.7	Q9UNN8_PROCR
0/0	8.7	Q9UNN8_PROCR
0/0	8.7	Q9UNN8_PROCR
0/0	8.7	Q9UNN8_PROCR
0/0	8.7	Q9UNN8_PROCR
0/0	8.7	Q9UNN8_PROCR
0/0	8.7	Q9UNN8_PROCR
0/0	8.7	Q9UNN8_PROCR
0/0	8.7	Q9UNN8_PROCR
0/0	8.7	Q9UNN8_PROCR
0/0	8.7	Q9UNN8_PROCR
0/0	8.7	Q9UNN8_PROCR
0/0	8.7	Q9UNN8_PROCR
0/0	8.7	Q9UNN8_PROCR
0/0	8.7	Q9UNN8_PROCR
0/0	8.7	Q9UNN8_PROCR
0/0	8.7	Q9UNN8_PROCR
0/0	8.7	Q9UNN8_PROCR
0/0	8.7	Q9UNN8_PROCR
0/0	8.7	Q9UNN8_PROCR
0/0	8.7	Q9UNN8_PROCR
0/0	8.7	Q9UNN8_PROCR
0/0	8.7	Q9UNN8_PROCR
0/1	8.7	Q9UNN8_PROCR
0/0	8.7	Q9UNN8_PROCR
0/0	8.7	Q9UNN8_PROCR
0/1	8.7	Q9UNN8_PROCR
0/0	8.7	Q9UNN8_PROCR
0/0	8.7	Q9UNN8_PROCR
0/0	8.7	Q9UNN8_PROCR
0/0	8.7	Q9UNN8_PROCR
0/0	8.7	Q9UNN8_PROCR
0/0	8.7	Q9UNN8_PROCR
0/0	8.7	Q9UNN8_PROCR
0/0	8.7	Q9UNN8_PROCR
0/0	8.7	Q9UNN8_PROCR
0/0	8.7	Q9UNN8_PROCR
0/0	8.7	Q9UNN8_PROCR
0/0	8.7	Q9UNN8_PROCR
0/0	8.7	Q9UNN8_PROCR
0/0	8.7	Q9UNN8_PROCR
0/0	8.7	Q9UNN8_PROCR
0/0	8.7	Q9UNN8_PROCR
0/1	8.7	Q9UNN8_PROCR
0/0	8.7	Q9UNN8_PROCR
0/0	8.7	Q9UNN8_PROCR
0/0	8.7	Q9UNN8_PROCR
0/0	8.7	Q9UNN8_PROCR
0/0	8.7	Q9UNN8_PROCR
0/0	8.7	Q9UNN8_PROCR
0/0	8.7	Q9UNN8_PROCR
0/0	8.7	Q9UNN8_PROCR
0/0	8.7	Q9UNN8_PROCR
0/0	8.7	Q9UNN8_PROCR
0/0	8.7	Q9UNN8_PROCR
0/0	8.7	Q9UNN8_PROCR
0/0	8.7	Q9UNN8_PROCR
0/0	8.7	Q9UNN8_PROCR
0/0	8.7	Q9UNN8_PROCR
0/0	8.7	Q9UNN8_PROCR
0/0	8.7	Q9UNN8_PROCR
0/0	8.7	Q9UNN8_PROCR
0/0	8.6	Q9UNN8_PROCR
0/0	8.6	Q9UNN8_PROCR
0/0	8.6	Q9UNN8_PROCR
0/0	8.6	Q9UNN8_PROCR
0/0	8.6	Q9UNN8_PROCR
0/0	8.6	Q9UNN8_PROCR
0/0	8.6	Q9UNN8_PROCR
0/0	8.6	Q9UNN8_PROCR
0/0	8.6	Q9UNN8_PROCR
0/0	8.6	Q9UNN8_PROCR
0/0	8.6	Q9UNN8_PROCR
0/0	8.6	Q9UNN8_PROCR
0/1	8.6	Q9UNN8_PROCR
0/0	8.6	Q9UNN8_PROCR
0/0	8.6	Q9UNN8_PROCR
0/0	8.6	Q9UNN8_PROCR
0/0	8.6	Q9UNN8_PROCR
0/1	8.6	Q9UNN8_PROCR
0/0	8.6	Q9UNN8_PROCR
0/0	8.6	Q9UNN8_PROCR
0/0	8.6	Q9UNN8_PROCR
0/0	8.6	Q9UNN8_PROCR
0/0	8.6	Q9UNN8_PROCR
0/0	8.6	Q9UNN8_PROCR
0/0	8.6	Q9UNN8_PROCR
0/0	8.6	Q9UNN8_PROCR
0/0	8.6	Q9UNN8_PROCR
0/0	8.6	Q9UNN8_PROCR
0/0	8.6	Q9UNN8_PROCR
0/0	8.6	Q9UNN8_PROCR
0/0	8.6	Q9UNN8_PROCR
0/0	8.6	Q9UNN8_PROCR
0/0	8.6	Q9UNN8_PROCR
0/0	8.6	Q9UNN8_PROCR
0/0	8.6	Q9UNN8_PROCR
0/0	8.6	Q9UNN8_PROCR
0/0	8.6	Q9UNN8_PROCR
0/0	8.6	Q9UNN8_PROCR
0/0	8.6	Q9UNN8_PROCR
0/0	8.6	Q9UNN8_PROCR
0/0	8.6	Q9UNN8_PROCR
0/0	8.6	Q9UNN8_PROCR
0/0	8.6	Q9UNN8_PROCR
0/0	8.6	Q9UNN8_PROCR
0/0	8.6	Q9UNN8_PROCR
0/0	8.6	Q9UNN8_PROCR
0/0	8.6	Q9UNN8_PROCR
0/0	8.6	Q9UNN8_PROCR
0/0	8.6	Q9UNN8_PROCR
0/0	8.6	Q9UNN8_PROCR
0/0	8.6	Q9UNN8_PROCR
0/0	8.6	Q9UNN8_PROCR
0/0	8.6	Q9UNN8_PROCR
0/0	8.6	Q9UNN8_PROCR
0/0	8.6	Q9UNN8_PROCR
0/0	8.6	Q9UNN8_PROCR
0/0	8.6	Q9UNN8_PROCR
0/0	8.6	Q9UNN8_PROCR
0/0	8.6	Q9UNN8_PROCR
0/0	8.6	Q9UNN8_PROCR
0/0	8.6	Q9UNN8_PROCR
0/0	8.6	Q9UNN8_PROCR
0/0	8.6	Q9UNN8_PROCR
0/0	8.6	Q9UNN8_PROCR
0/0	8.6	Q9UNN8_PROCR
0/0	8.6	Q9UNN8_PROCR
0/0	8.6	Q9UNN8_PROCR
0/0	8.6	Q9UNN8_PROCR
0/0	8.6	Q9UNN8_PROCR
0/0	8.6	Q9UNN8_PROCR
0/0	8.6	Q9UNN8_PROCR
0/0	8.6	Q9UNN8_PROCR
0/0	8.6	Q9UNN8_PROCR
0/0	8.6	Q9UNN8_PROCR
0/0	8.6	Q9UNN8_PROCR
0/0	8.6	Q9UNN8_PROCR
0/0	8.6	Q9UNN8_PROCR
0/0	8.6	Q9UNN8_PROCR
0/0	8.6	Q9UNN8_PROCR
0/0	8.6	Q9UNN8_PROCR
0/0	8.6	Q9UNN8_PROCR
0/0	8.6	Q9UNN8_PROCR
0/0	8.6	Q9UNN8_PROCR
0/0	8.6	Q9UNN8_PROCR
0/0	8.6	Q9UNN8_PROCR
0/0	8.6	Q9UNN8_PROCR
0/0	8.6	Q9UNN8_PROCR
0/0	8.6	Q9UNN8_PROCR
0/0	8.6	Q9UNN8_PROCR
0/0	8.6	Q9UNN8_PROCR
0/0	8.6	Q9UNN8_PROCR
0/0	8.6	Q9UNN8_PROCR
0/0	8.6	Q9UNN8_PROCR
0/0	8.6	Q9UNN8_PROCR
0/0	8.6	Q9UNN8_PROCR
0/0	8.6	Q9UNN8_PROCR
0/0	8.6	Q9UNN8_PROCR
0/0	8.6	Q9UNN8_PROCR
0/0	8.6	Q9UNN8_PROCR
0/0	8.6	Q9UNN8_PROCR
0/0	8.6	Q9UNN8_PROCR
0/0	8.6	Q9UNN8_PROCR
0/0	8.6	Q9UNN8_PROCR
0/0	8.6	Q9UNN8_PROCR
0/0	8.6	Q9UNN8_PROCR
0/0	8.6	Q9UNN8_PROCR
0/0	8.6	Q9UNN8_PROCR
0/0	8.6	Q9UNN8_PROCR
0/0	8.6	Q9UNN8_PROCR
0/0	8.6	Q9UNN8_PROCR
0/0	8.6	Q9UNN8_PROCR
0/0	8.6	Q9UNN8_PROCR
0/0	8.6	Q9UNN8_PROCR
0/0	8.6	Q9UNN8_PROCR
0/0	8.6	Q9UNN8_PROCR
0/0	8.6	Q9UNN8_PROCR
0/0	8.6	Q9UNN8_PROCR
0/0	8.6	Q9UNN8_PROCR
0/0	8.6	Q9UNN8_PROCR
0/0	8.6	Q9UNN8_PROCR
0/0	8.6	Q9UNN8_PROCR
0/0	8.6	Q9UNN8_PROCR
0/0	8.6	Q9UNN8_PROCR
0/0	8.6	Q9UNN8_PROCR
0/0	8.6	Q9UNN8_PROCR
0/0	8.6	Q9UNN8_PROCR
0/0	8.6	Q9UNN8_PROCR
0/0	8.6	Q9UNN8_PROCR
0/0	8.6	Q9UNN8_PROCR
0/0	8.6	Q9UNN8_PROCR
0/0	8.6	Q9UNN8_PROCR
0/0	8.6	Q9UNN8_PROCR
0/0	8.6	Q9UNN8_PROCR
0/0	8.6	Q9UNN8_PROCR
0/0	8.6	Q9UNN8_PROCR
0/0	8.6	Q9UNN8_PROCR
0/0	8.6	Q9UNN8_PROCR
0/0	8.6	Q9UNN8_PROCR
0/0	8.6	Q9UNN8_PROCR
0/0	8.6	Q9UNN8_PROCR
0/0	8.6	Q9UNN8_PROCR
0/0	8.6	Q9UNN8_PROCR
0/0	8.6	Q9UNN8_PROCR
0/0	8.6	Q9UNN8_PROCR
0/0	8.5	Q9UNN8_PROCR
0/0	8.5	Q9UNN8_PROCR
0/0	8.5	Q9UNN8_PROCR
0/0	8.5	Q9UNN8_PROCR
0/0	8.5	Q9UNN8_PROCR
0/0	8.5	Q9UNN8_PROCR
0/0	8.5	Q9UNN8_PROCR
0/0	8.5	Q9UNN8_PROCR
0/0	8.5	Q9UNN8_PROCR
0/0	8.5	Q9UNN8_PROCR
0/0	8.5	Q9UNN8_PROCR
0/0	8.5	Q9UNN8_PROCR
0/0	8.5	Q9UNN8_PROCR
0/0	8.5	Q9UNN8_PROCR
0/0	8.5	Q9UNN8_PROCR
0/0	8.5	Q9UNN8_PROCR
0/0	8.5	Q9UNN8_PROCR
0/0	8.5	Q9UNN8_PROCR
0/0	8.5	Q9UNN8_PROCR
0/0	8.5	Q9UNN8_PROCR
0/0	8.5	Q9UNN8_PROCR
0/0	8.5	Q9UNN8_PROCR
0/0	8.5	Q9UNN8_PROCR
0/0	8.5	Q9UNN8_PROCR
0/0	8.5	Q9UNN8_PROCR
0/0	8.5	Q9UNN8_PROCR
0/0	8.5	Q9UNN8_PROCR
0/0	8.5	Q9UNN8_PROCR
0/0	8.5	Q9UNN8_PROCR
0/0	8.5	Q9UNN8_PROCR
0/0	8.5	Q9UNN8_PROCR
0/0	8.5	Q9UNN8_PROCR
0/0	8.5	Q9UNN8_PROCR
0/0	8.5	Q9UNN8_PROCR
0/0	8.5	Q9UNN8_PROCR
0/0	8.5	Q9UNN8_PROCR
0/0	8.5	Q9UNN8_PROCR
0/0	8.5	Q9UNN8_PROCR
0/0	8.5	Q9UNN8_PROCR
0/0	8.5	Q9UNN8_PROCR
0/0	8.5	Q9UNN8_PROCR
0/0	8.5	Q9UNN8_PROCR
0/0	8.5	Q9UNN8_PROCR
0/0	8.5	Q9UNN8_PROCR
0/0	8.5	Q9UNN8_PROCR
0/0	8.5	Q9UNN8_PROCR
0/0	8.5	Q9UNN8_PROCR
0/0	8.5	Q9UNN8_PROCR
0/0	8.5	Q9UNN8_PROCR
0/0	8.5	Q9UNN8_PROCR
0/0	8.5	Q9UNN8_PROCR
0/0	8.5	Q9UNN8_PROCR
0/0	8.5	Q9UNN8_PROCR
0/0	8.5	Q9UNN8_PROCR
0/0	8.5	Q9UNN8_PROCR
0/0	8.5	Q9UNN8_PROCR
0/0	8.5	Q9UNN8_PROCR
0/0	8.5	Q9UNN8_PROCR
0/0	8.5	Q9UNN8_PROCR
0/1	8.5	Q9UNN8_PROCR
0/0	8.5	Q9UNN8_PROCR
0/0	8.5	Q9UNN8_PROCR
0/0	8.5	Q9UNN8_PROCR
0/0	8.5	Q9UNN8_PROCR
0/0	8.5	Q9UNN8_PROCR
0/0	8.5	Q9UNN8_PROCR
0/0	8.5	Q9UNN8_PROCR
0/0	8.5	Q9UNN8_PROCR
0/0	8.5	Q9UNN8_PROCR
0/0	8.5	Q9UNN8_PROCR
0/0	8.5	Q9UNN8_PROCR
0/0	8.5	Q9UNN8_PROCR
0/0	8.5	Q9UNN8_PROCR
0/0	8.5	Q9UNN8_PROCR
0/0	8.5	Q9UNN8_PROCR
0/0	8.5	Q9UNN8_PROCR
0/0	8.5	Q9UNN8_PROCR
0/0	8.5	Q9UNN8_PROCR
0/0	8.5	Q9UNN8_PROCR
0/0	8.5	Q9UNN8_PROCR
0/0	8.5	Q9UNN8_PROCR
0/0	8.5	Q9UNN8_PROCR
0/0	8.5	Q9UNN8_PROCR
0/0	8.5	Q9UNN8_PROCR
0/0	8.5	Q9UNN8_PROCR
0/0	8.5	Q9UNN8_PROCR
0/0	8.5	Q9UNN8_PROCR
0/0	8.5	Q9UNN8_PROCR
0/0	8.5	Q9UNN8_PROCR
0/0	8.5	Q9UNN8_PROCR
0/0	8.5	Q9UNN8_PROCR
0/0	8.5	Q9UNN8_PROCR
0/0	8.5	Q9UNN8_PROCR
0/0	8.5	Q9UNN8_PROCR
0/0	8.5	Q9UNN8_PROCR
0/0	8.5	Q9UNN8_PROCR
0/0	8.5	Q9UNN8_PROCR
0/0	8.5	Q9UNN8_PROCR
0/0	8.5	Q9UNN8_PROCR
0/0	8.5	Q9UNN8_PROCR
0/0	8.5	Q9UNN8_PROCR
0/0	8.5	Q9UNN8_PROCR
0/0	8.5	Q9UNN8_PROCR
0/0	8.5	Q9UNN8_PROCR
0/0	8.5	Q9UNN8_PROCR
0/0	8.5	Q9UNN8_PROCR
0/0	8.5	Q9UNN8_PROCR
0/0	8.5	Q9UNN8_PROCR
0/0	8.5	Q9UNN8_PROCR
0/0	8.5	Q9UNN8_PROCR
0/0	8.5	Q9UNN8_PROCR
0/0	8.5	Q9UNN8_PROCR
0/0	8.5	Q9UNN8_PROCR
0/0	8.5	Q9UNN8_PROCR
0/0	8.5	Q9UNN8_PROCR
0/0	8.5	Q9UNN8_PROCR
0/0	8.5	Q9UNN8_PROCR
0/0	8.5	Q9UNN8_PROCR
0/0	8.5	Q9UNN8_PROCR
0/0	8.5	Q9UNN8_PROCR
0/0	8.5	Q9UNN8_PROCR
0/0	8.5	Q9UNN8_PROCR
0/0	8.5	Q9UNN8_PROCR
0/0	8.5	Q9UNN8_PROCR
0/0	8.5	Q9UNN8_PROCR
0/0	8.5	Q9UNN8_PROCR
0/0	8.5	Q9UNN8_PROCR
0/0	8.5	Q9UNN8_PROCR
0/0	8.5	Q9UNN8_PROCR
0/0	8.5	Q9UNN8_PROCR
0/0	8.5	Q9UNN8_PROCR
0/0	8.5	Q9UNN8_PROCR
0/0	8.5	Q9UNN8_PROCR
0/0	8.5	Q9UNN8_PROCR
0/0	8.5	Q9UNN8_PROCR
0/0	8.4	Q9UNN8_PROCR
0/0	8.4	Q9UNN8_PROCR
0/0	8.4	Q9UNN8_PROCR
0/0	8.4	Q9UNN8_PROCR
0/0	8.4	Q9UNN8_PROCR
0/0	8.4	Q9UNN8_PROCR
0/0	8.4	Q9UNN8_PROCR
0/0	8.4	Q9UNN8_PROCR
0/0	8.4	Q9UNN8_PROCR
0/0	8.4	Q9UNN8_PROCR
0/0	8.4	Q9UNN8_PROCR
0/0	8.4	Q9UNN8_PROCR
0/0	8.4	Q9UNN8_PROCR
0/0	8.4	Q9UNN8_PROCR
0/0	8.4	Q9UNN8_PROCR
0/0	8.4	Q9UNN8_PROCR
0/0	8.4	Q9UNN8_PROCR
0/0	8.4	Q9UNN8_PROCR
0/0	8.4	Q9UNN8_PROCR
0/0	8.4	Q9UNN8_PROCR
0/0	8.4	Q9UNN8_PROCR
0/0	8.4	Q9UNN8_PROCR
0/0	8.4	Q9UNN8_PROCR
0/0	8.4	Q9UNN8_PROCR
0/0	8.4	Q9UNN8_PROCR
0/0	8.4	Q9UNN8_PROCR
0/0	8.4	Q9UNN8_PROCR
0/0	8.4	Q9UNN8_PROCR
0/0	8.4	Q9UNN8_PROCR
0/0	8.4	Q9UNN8_PROCR
0/0	8.4	Q9UNN8_PROCR
0/0	8.4	Q9UNN8_PROCR
0/0	8.4	Q9UNN8_PROCR
0/0	8.4	Q9UNN8_PROCR
0/0	8.4	Q9UNN8_PROCR
0/0	8.4	Q9UNN8_PROCR
0/0	8.4	Q9UNN8_PROCR
0/0	8.4	Q9UNN8_PROCR
0/0	8.4	Q9UNN8_PROCR
0/0	8.4	Q9UNN8_PROCR
0/0	8.4	Q9UNN8_PROCR
0/0	8.4	Q9UNN8_PROCR
0/0	8.4	Q9UNN8_PROCR
0/0	8.4	Q9UNN8_PROCR
0/0	8.4	Q9UNN8_PROCR
0/0	8.4	Q9UNN8_PROCR
0/0	8.4	Q9UNN8_PROCR
0/0	8.4	Q9UNN8_PROCR
0/0	8.4	Q9UNN8_PROCR
0/0	8.4	Q9UNN8_PROCR
0/0	8.4	Q9UNN8_PROCR
0/0	8.4	Q9UNN8_PROCR
0/0	8.4	Q9UNN8_PROCR
0/0	8.4	Q9UNN8_PROCR
0/0	8.4	Q9UNN8_PROCR
0/0	8.4	Q9UNN8_PROCR
0/0	8.4	Q9UNN8_PROCR
0/0	8.4	Q9UNN8_PROCR
0/0	8.4	Q9UNN8_PROCR
0/0	8.4	Q9UNN8_PROCR
0/0	8.4	Q9UNN8_PROCR
0/0	8.4	Q9UNN8_PROCR
0/0	8.4	Q9UNN8_PROCR
0/0	8.4	Q9UNN8_PROCR
0/0	8.4	Q9UNN8_PROCR
0/0	8.4	Q9UNN8_PROCR
0/0	8.4	Q9UNN8_PROCR
0/0	8.4	Q9UNN8_PROCR
0/0	8.4	Q9UNN8_PROCR
0/0	8.4	Q9UNN8_PROCR
0/0	8.4	Q9UNN8_PROCR
0/0	8.4	Q9UNN8_PROCR
0/0	8.4	Q9UNN8_PROCR
0/0	8.4	Q9UNN8_PROCR
0/0	8.4	Q9UNN8_PROCR
0/0	8.4	Q9UNN8_PROCR
0/0	8.4	Q9UNN8_PROCR
0/0	8.4	Q9UNN8_PROCR
0/0	8.4	Q9UNN8_PROCR
0/0	8.4	Q9UNN8_PROCR
0/0	8.4	Q9UNN8_PROCR
0/0	8.4	Q9UNN8_PROCR
0/0	8.4	Q9UNN8_PROCR
0/0	8.4	Q9UNN8_PROCR
0/0	8.4	Q9UNN8_PROCR
0/0	8.4	Q9UNN8_PROCR
0/0	8.4	Q9UNN8_PROCR
0/0	8.4	Q9UNN8_PROCR
0/0	8.4	Q9UNN8_PROCR
0/0	8.4	Q9UNN8_PROCR
0/0	8.4	Q9UNN8_PROCR
0/0	8.4	Q9UNN8_PROCR
0/0	8.4	Q9UNN8_PROCR
0/0	8.4	Q9UNN8_PROCR
0/0	8.4	Q9UNN8_PROCR
0/0	8.4	Q9UNN8_PROCR
0/0	8.4	Q9UNN8_PROCR
0/0	8.4	Q9UNN8_PROCR
0/0	8.4	Q9UNN8_PROCR
0/0	8.4	Q9UNN8_PROCR
0/0	8.4	Q9UNN8_PROCR
0/0	8.4	Q9UNN8_PROCR
0/0	8.4	Q9UNN8_PROCR
0/0	8.4	Q9UNN8_PROCR
0/0	8.4	Q9UNN8_PROCR
0/0	8.4	Q9UNN8_PROCR
0/0	8.4	Q9UNN8_PROCR
0/0	8.4	Q9UNN8_PROCR
0/0	8.4	Q9UNN8_PROCR
0/0	8.4	Q9UNN8_PROCR
0/0	8.4	Q9UNN8_PROCR
0/0	8.4	Q9UNN8_PROCR
0/0	8.4	Q9UNN8_PROCR
0/0	8.4	Q9UNN8_PROCR
0/0	8.4	Q9UNN8_PROCR
0/0	8.4	Q9UNN8_PROCR
0/0	8.4	Q9UNN8_PROCR
0/0	8.4	Q9UNN8_PROCR
0/0	8.4	Q9UNN8_PROCR
0/0	8.4	Q9UNN8_PROCR
0/0	8.4	Q9UNN8_PROCR
0/0	8.4	Q9UNN8_PROCR
0/0	8.4	Q9UNN8_PROCR
0/0	8.4	Q9UNN8_PROCR
0/0	8.4	Q9UNN8_PROCR
0/0	8.4	Q9UNN8_PROCR
0/0	8.4	Q9UNN8_PROCR
0/0	8.4	Q9UNN8_PROCR
0/0	8.4	Q9UNN8_PROCR
0/0	8.4	Q9UNN8_PROCR
0/0	8.4	Q9UNN8_PROCR
0/0	8.4	Q9UNN8_PROCR
0/0	8.4	Q9UNN8_PROCR
0/0	8.4	Q9UNN8_PROCR
0/0	8.4	Q9UNN8_PROCR
0/0	8.4	Q9UNN8_PROCR
0/0	8.4	Q9UNN8_PROCR
0/0	8.4	Q9UNN8_PROCR
0/0	8.4	Q9UNN8_PROCR
0/0	8.4	Q9UNN8_PROCR
0/0	8.3	Q9UNN8_PROCR
0/0	8.3	Q9UNN8_PROCR
0/0	8.3	Q9UNN8_PROCR
0/0	8.3	Q9UNN8_PROCR
0/0	8.3	Q9UNN8_PROCR
0/0	8.3	Q9UNN8_PROCR
0/0	8.3	Q9UNN8_PROCR
0/0	8.3	Q9UNN8_PROCR
0/0	8.3	Q9UNN8_PROCR
0/0	8.3	Q9UNN8_PROCR
0/0	8.3	Q9UNN8_PROCR
0/0	8.3	Q9UNN8_PROCR
0/0	8.3	Q9UNN8_PROCR
0/0	8.3	Q9UNN8_PROCR
0/0	8.3	Q9UNN8_PROCR
0/0	8.3	Q9UNN8_PROCR
0/0	8.3	Q9UNN8_PROCR
0/0	8.3	Q9UNN8_PROCR
0/0	8.3	Q9UNN8_PROCR
0/0	8.3	Q9UNN8_PROCR
0/0	8.3	Q9UNN8_PROCR
0/0	8.3	Q9UNN8_PROCR
0/0	8.3	Q9UNN8_PROCR
0/0	8.3	Q9UNN8_PROCR
0/0	8.3	Q9UNN8_PROCR
0/0	8.3	Q9UNN8_PROCR
0/0	8.3	Q9UNN8_PROCR
0/0	8.3	Q9UNN8_PROCR
0/0	8.3	Q9UNN8_PROCR
0/0	8.3	Q9UNN8_PROCR
0/0	8.3	Q9UNN8_PROCR
0/0	8.3	Q9UNN8_PROCR
0/0	8.3	Q9UNN8_PROCR
0/0	8.3	Q9UNN8_PROCR
0/0	8.3	Q9UNN8_PROCR
0/0	8.3	Q9UNN8_PROCR
0/0	8.3	Q9UNN8_PROCR
0/0	8.3	Q9UNN8_PROCR
0/0	8.3	Q9UNN8_PROCR
0/0	8.3	Q9UNN8_PROCR
0/0	8.3	Q9UNN8_PROCR
0/0	8.3	Q9UNN8_PROCR
0/0	8.3	Q9UNN8_PROCR
0/0	8.3	Q9UNN8_PROCR
0/0	8.3	Q9UNN8_PROCR
0/0	8.3	Q9UNN8_PROCR
0/0	8.3	Q9UNN8_PROCR
0/0	8.3	Q9UNN8_PROCR
0/0	8.3	Q9UNN8_PROCR
0/0	8.3	Q9UNN8_PROCR
0/0	8.3	Q9UNN8_PROCR
0/0	8.3	Q9UNN8_PROCR
0/0	8.3	Q9UNN8_PROCR
0/0	8.3	Q9UNN8_PROCR
0/0	8.3	Q9UNN8_PROCR
0/0	8.3	Q9UNN8_PROCR
0/0	8.3	Q9UNN8_PROCR
0/0	8.3	Q9UNN8_PROCR
0/0	8.3	Q9UNN8_PROCR
0/0	8.3	Q9UNN8_PROCR
0/0	8.3	Q9UNN8_PROCR
0/0	8.3	Q9UNN8_PROCR
0/0	8.3	Q9UNN8_PROCR
0/0	8.3	Q9UNN8_PROCR
0/0	8.3	Q9UNN8_PROCR
0/0	8.3	Q9UNN8_PROCR
0/0	8.3	Q9UNN8_PROCR
0/0	8.3	Q9UNN8_PROCR
0/0	8.3	Q9UNN8_PROCR
0/0	8.3	Q9UNN8_PROCR
0/0	8.3	Q9UNN8_PROCR
0/0	8.3	Q9UNN8_PROCR
0/0	8.3	Q9UNN8_PROCR
0/0	8.3	Q9UNN8_PROCR
0/0	8.3	Q9UNN8_PROCR
0/0	8.3	Q9UNN8_PROCR
0/0	8.3	Q9UNN8_PROCR
0/0	8.3	Q9UNN8_PROCR
0/0	8.3	Q9UNN8_PROCR
0/0	8.3	Q9UNN8_PROCR
0/0	8.3	Q9UNN8_PROCR
0/0	8.3	Q9UNN8_PROCR
0/0	8.3	Q9UNN8_PROCR
0/0	8.3	Q9UNN8_PROCR
0/0	8.3	Q9UNN8_PROCR
0/0	8.3	Q9UNN8_PROCR
0/0	8.3	Q9UNN8_PROCR
0/0	8.3	Q9UNN8_PROCR
0/0	8.3	Q9UNN8_PROCR
0/0	8.3	Q9UNN8_PROCR
0/0	8.3	Q9UNN8_PROCR
0/0	8.3	Q9UNN8_PROCR
0/0	8.3	Q9UNN8_PROCR
0/0	8.3	Q9UNN8_PROCR
0/0	8.3	Q9UNN8_PROCR
0/0	8.3	Q9UNN8_PROCR
0/0	8.3	Q9UNN8_PROCR
0/0	8.3	Q9UNN8_PROCR
0/0	8.3	Q9UNN8_PROCR
0/0	8.3	Q9UNN8_PROCR
0/0	8.3	Q9UNN8_PROCR
0/0	8.3	Q9UNN8_PROCR
0/0	8.3	Q9UNN8_PROCR
0/0	8.3	Q9UNN8_PROCR
0/0	8.3	Q9UNN8_PROCR
0/0	8.3	Q9UNN8_PROCR
0/0	8.3	Q9UNN8_PROCR
0/0	8.3	Q9UNN8_PROCR
0/0	8.3	Q9UNN8_PROCR
0/0	8.3	Q9UNN8_PROCR
0/0	8.3	Q9UNN8_PROCR
0/0	8.3	Q9UNN8_PROCR
0/0	8.3	Q9UNN8_PROCR
0/0	8.3	Q9UNN8_PROCR
0/0	8.3	Q9UNN8_PROCR
0/0	8.3	Q9UNN8_PROCR
0/0	8.3	Q9UNN8_PROCR
0/0	8.3	Q9UNN8_PROCR
0/0	8.3	Q9UNN8_PROCR
0/0	8.3	Q9UNN8_PROCR
0/0	8.3	Q9UNN8_PROCR
0/0	8.3	Q9UNN8_PROCR
0/0	8.3	Q9UNN8_PROCR
0/0	8.3	Q9UNN8_PROCR
0/0	8.3	Q9UNN8_PROCR
0/0	8.3	Q9UNN8_PROCR
0/0	8.3	Q9UNN8_PROCR
0/0	8.3	Q9UNN8_PROCR
0/0	8.3	Q9UNN8_PROCR
0/0	8.3	Q9UNN8_PROCR
0/0	8.3	Q9UNN8_PROCR
0/0	8.3	Q9UNN8_PROCR
0/0	8.3	Q9UNN8_PROCR
0/0	8.3	Q9UNN8_PROCR
0/1	8.3	Q9UNN8_PROCR
0/0	8.3	Q9UNN8_PROCR
0/0	8.3	Q9UNN8_PROCR
0/0	8.3	Q9UNN8_PROCR
0/0	8.3	Q9UNN8_PROCR
0/0	8.3	Q9UNN8_PROCR
0/0	8.3	Q9UNN8_PROCR
0/0	8.3	Q9UNN8_PROCR
0/0	8.3	Q9UNN8_PROCR
0/0	8.3	Q9UNN8_PROCR
0/0	8.3	Q9UNN8_PROCR
0/0	8.2	Q9UNN8_PROCR
0/0	8.2	Q9UNN8_PROCR
0/0	8.2	Q9UNN8_PROCR
0/0	8.2	Q9UNN8_PROCR
0/0	8.2	Q9UNN8_PROCR
0/0	8.2	Q9UNN8_PROCR
0/0	8.2	Q9UNN8_PROCR
0/0	8.2	Q9UNN8_PROCR
0/0	8.2	Q9UNN8_PROCR
0/0	8.2	Q9UNN8_PROCR
0/0	8.2	Q9UNN8_PROCR
0/0	8.2	Q9UNN8_PROCR
0/0	8.2	Q9UNN8_PROCR
0/0	8.2	Q9UNN8_PROCR
0/0	8.2	Q9UNN8_PROCR
0/0	8.2	Q9UNN8_PROCR
0/0	8.2	Q9UNN8_PROCR
0/0	8.2	Q9UNN8_PROCR
0/0	8.2	Q9UNN8_PROCR
0/0	8.2	Q9UNN8_PROCR
0/0	8.2	Q9UNN8_PROCR
0/0	8.2	Q9UNN8_PROCR
0/0	8.2	Q9UNN8_PROCR
0/0	8.2	Q9UNN8_PROCR
0/0	8.2	Q9UNN8_PROCR
0/0	8.2	Q9UNN8_PROCR
0/0	8.2	Q9UNN8_PROCR
0/0	8.2	Q9UNN8_PROCR
0/0	8.2	Q9UNN8_PROCR
0/0	8.2	Q9UNN8_PROCR
0/0	8.2	Q9UNN8_PROCR
0/0	8.2	Q9UNN8_PROCR
0/0	8.2	Q9UNN8_PROCR
0/0	8.2	Q9UNN8_PROCR
0/0	8.2	Q9UNN8_PROCR
0/0	8.2	Q9UNN8_PROCR
0/0	8.2	Q9UNN8_PROCR
0/0	8.2	Q9UNN8_PROCR
0/0	8.2	Q9UNN8_PROCR
0/0	8.2	Q9UNN8_PROCR
0/0	8.2	Q9UNN8_PROCR
0/0	8.2	Q9UNN8_PROCR
0/0	8.2	Q9UNN8_PROCR
0/0	8.2	Q9UNN8_PROCR
0/0	8.2	Q9UNN8_PROCR
0/0	8.2	Q9UNN8_PROCR
0/0	8.2	Q9UNN8_PROCR
0/0	8.2	Q9UNN8_PROCR
0/0	8.2	Q9UNN8_PROCR
0/0	8.2	Q9UNN8_PROCR
0/0	8.2	Q9UNN8_PROCR
0/0	8.2	Q9UNN8_PROCR
0/0	8.2	Q9UNN8_PROCR
0/0	8.2	Q9UNN8_PROCR
0/0	8.2	Q9UNN8_PROCR
0/0	8.2	Q9UNN8_PROCR
0/0	8.2	Q9UNN8_PROCR
0/0	8.2	Q9UNN8_PROCR
0/0	8.2	Q9UNN8_PROCR
0/0	8.2	Q9UNN8_PROCR
0/0	8.2	Q9UNN8_PROCR
0/0	8.2	Q9UNN8_PROCR
0/0	8.2	Q9UNN8_PROCR
0/0	8.2	Q9UNN8_PROCR
0/0	8.2	Q9UNN8_PROCR
0/0	8.2	Q9UNN8_PROCR
0/0	8.2	Q9UNN8_PROCR
0/0	8.2	Q9UNN8_PROCR
0/0	8.2	Q9UNN8_PROCR
0/0	8.2	Q9UNN8_PROCR
0/0	8.2	Q9UNN8_PROCR
0/0	8.2	Q9UNN8_PROCR
0/0	8.2	Q9UNN8_PROCR
0/0	8.2	Q9UNN8_PROCR
0/0	8.2	Q9UNN8_PROCR
0/0	8.2	Q9UNN8_PROCR
0/0	8.2	Q9UNN8_PROCR
0/0	8.2	Q9UNN8_PROCR
0/0	8.2	Q9UNN8_PROCR
0/0	8.2	Q9UNN8_PROCR
0/0	8.2	Q9UNN8_PROCR
0/0	8.2	Q9UNN8_PROCR
0/0	8.2	Q9UNN8_PROCR
0/0	8.2	Q9UNN8_PROCR
0/0	8.2	Q9UNN8_PROCR
0/0	8.2	Q9UNN8_PROCR
0/0	8.2	Q9UNN8_PROCR
0/0	8.2	Q9UNN8_PROCR
0/0	8.2	Q9UNN8_PROCR
0/0	8.2	Q9UNN8_PROCR
0/0	8.2	Q9UNN8_PROCR
0/0	8.2	Q9UNN8_PROCR
0/0	8.2	Q9UNN8_PROCR
0/0	8.2	Q9UNN8_PROCR
0/0	8.2	Q9UNN8_PROCR
0/0	8.2	Q9UNN8_PROCR
0/0	8.2	Q9UNN8_PROCR
0/0	8.2	Q9UNN8_PROCR
0/0	8.2	Q9UNN8_PROCR
0/0	8.2	Q9UNN8_PROCR
0/0	8.2	Q9UNN8_PROCR
0/0	8.2	Q9UNN8_PROCR
0/0	8.2	Q9UNN8_PROCR
0/0	8.2	Q9UNN8_PROCR
0/0	8.2	Q9UNN8_PROCR
0/0	8.2	Q9UNN8_PROCR
0/0	8.2	Q9UNN8_PROCR
0/0	8.2	Q9UNN8_PROCR
0/0	8.1	Q9UNN8_PROCR
0/0	8.1	Q9UNN8_PROCR
0/0	8.1	Q9UNN8_PROCR
0/0	8.1	Q9UNN8_PROCR
0/0	8.1	Q9UNN8_PROCR
0/0	8.1	Q9UNN8_PROCR
0/0	8.1	Q9UNN8_PROCR
0/0	8.1	Q9UNN8_PROCR
0/0	8.1	Q9UNN8_PROCR
0/0	8.1	Q9UNN8_PROCR
0/0	8.1	Q9UNN8_PROCR
0/0	8.1	Q9UNN8_PROCR
0/0	8.1	Q9UNN8_PROCR
0/0	8.1	Q9UNN8_PROCR
0/0	8.1	Q9UNN8_PROCR
0/0	8.1	Q9UNN8_PROCR
0/0	8.1	Q9UNN8_PROCR
0/0	8.1	Q9UNN8_PROCR
0/0	8.1	Q9UNN8_PROCR
0/0	8.1	Q9UNN8_PROCR
0/0	8.1	Q9UNN8_PROCR
0/0	8.1	Q9UNN8_PROCR
0/0	8.1	Q9UNN8_PROCR
0/0	8.1	Q9UNN8_PROCR
0/0	8.1	Q9UNN8_PROCR
0/0	8.1	Q9UNN8_PROCR
0/0	8.1	Q9UNN8_PROCR
0/0	8.1	Q9UNN8_PROCR
0/0	8.1	Q9UNN8_PROCR
0/0	8.1	Q9UNN8_PROCR
0/0	8.1	Q9UNN8_PROCR
0/0	8.1	Q9UNN8_PROCR
0/0	8.1	Q9UNN8_PROCR
0/0	8.1	Q9UNN8_PROCR
0/0	8.1	Q9UNN8_PROCR
0/0	8.1	Q9UNN8_PROCR
0/0	8.1	Q9UNN8_PROCR
0/0	8.1	Q9UNN8_PROCR
0/0	8.1	Q9UNN8_PROCR
0/0	8.1	Q9UNN8_PROCR
0/0	8.1	Q9UNN8_PROCR
0/0	8.1	Q9UNN8_PROCR
0/0	8.1	Q9UNN8_PROCR
0/0	8.1	Q9UNN8_PROCR
0/0	8.1	Q9UNN8_PROCR
0/0	8.1	Q9UNN8_PROCR
0/0	8.1	Q9UNN8_PROCR
0/0	8.1	Q9UNN8_PROCR
0/0	8.1	Q9UNN8_PROCR
0/0	8.1	Q9UNN8_PROCR
0/0	8.1	Q9UNN8_PROCR
0/0	8.1	Q9UNN8_PROCR
0/0	8.1	Q9UNN8_PROCR
0/0	8.1	Q9UNN8_PROCR
0/0	8.1	Q9UNN8_PROCR
0/0	8.1	Q9UNN8_PROCR
0/0	8.1	Q9UNN8_PROCR
0/0	8.1	Q9UNN8_PROCR
0/0	8.1	Q9UNN8_PROCR
0/0	8.1	Q9UNN8_PROCR
0/0	8.1	Q9UNN8_PROCR
0/0	8.1	Q9UNN8_PROCR
0/0	8.1	Q9UNN8_PROCR
0/0	8.1	Q9UNN8_PROCR
0/0	8.1	Q9UNN8_PROCR
0/0	8.1	Q9UNN8_PROCR
0/0	8.1	Q9UNN8_PROCR
0/0	8.1	Q9UNN8_PROCR
0/0	8.1	Q9UNN8_PROCR
0/0	8.1	Q9UNN8_PROCR
0/0	8.1	Q9UNN8_PROCR
0/0	8.1	Q9UNN8_PROCR
0/0	8.1	Q9UNN8_PROCR
0/0	8.1	Q9UNN8_PROCR
0/0	8.1	Q9UNN8_PROCR
0/0	8.1	Q9UNN8_PROCR
0/0	8.1	Q9UNN8_PROCR
0/0	8.1	Q9UNN8_PROCR
0/0	8.1	Q9UNN8_PROCR
0/0	8.1	Q9UNN8_PROCR
0/0	8.1	Q9UNN8_PROCR
0/0	8.1	Q9UNN8_PROCR
0/0	8.1	Q9UNN8_PROCR
0/0	8.1	Q9UNN8_PROCR
0/0	8.1	Q9UNN8_PROCR
0/0	8.1	Q9UNN8_PROCR
0/0	8.1	Q9UNN8_PROCR
0/0	8.1	Q9UNN8_PROCR
0/0	8.1	Q9UNN8_PROCR
0/0	8	Q9UNN8_PROCR
0/0	8	Q9UNN8_PROCR
0/0	8	Q9UNN8_PROCR
0/0	8	Q9UNN8_PROCR
0/0	8	Q9UNN8_PROCR
0/0	8	Q9UNN8_PROCR
0/0	8	Q9UNN8_PROCR
0/0	8	Q9UNN8_PROCR
0/0	8	Q9UNN8_PROCR
0/0	8	Q9UNN8_PROCR
0/0	8	Q9UNN8_PROCR
0/0	8	Q9UNN8_PROCR
0/0	8	Q9UNN8_PROCR
0/0	8	Q9UNN8_PROCR
0/0	8	Q9UNN8_PROCR
0/0	8	Q9UNN8_PROCR
0/0	8	Q9UNN8_PROCR
0/0	8	Q9UNN8_PROCR
0/0	8	Q9UNN8_PROCR
0/0	8	Q9UNN8_PROCR
0/0	8	Q9UNN8_PROCR
0/0	8	Q9UNN8_PROCR
0/0	8	Q9UNN8_PROCR
0/0	8	Q9UNN8_PROCR
0/0	8	Q9UNN8_PROCR
0/0	8	Q9UNN8_PROCR
0/0	8	Q9UNN8_PROCR
0/0	8	Q9UNN8_PROCR
0/0	8	Q9UNN8_PROCR
0/0	8	Q9UNN8_PROCR
0/0	8	Q9UNN8_PROCR
0/0	8	Q9UNN8_PROCR
0/0	8	Q9UNN8_PROCR
0/0	8	Q9UNN8_PROCR
0/0	8	Q9UNN8_PROCR
0/0	8	Q9UNN8_PROCR
0/0	8	Q9UNN8_PROCR
0/0	8	Q9UNN8_PROCR
0/0	8	Q9UNN8_PROCR
0/0	8	Q9UNN8_PROCR
0/0	8	Q9UNN8_PROCR
0/0	8	Q9UNN8_PROCR
0/0	8	Q9UNN8_PROCR
0/0	8	Q9UNN8_PROCR
0/0	8	Q9UNN8_PROCR
0/0	8	Q9UNN8_PROCR
0/0	8	Q9UNN8_PROCR
0/0	8	Q9UNN8_PROCR
0/0	8	Q9UNN8_PROCR
0/0	8	Q9UNN8_PROCR
0/0	8	Q9UNN8_PROCR
0/0	8	Q9UNN8_PROCR
0/0	8	Q9UNN8_PROCR
0/0	8	Q9UNN8_PROCR
0/0	8	Q9UNN8_PROCR
0/0	8	Q9UNN8_PROCR
0/0	8	Q9UNN8_PROCR
0/0	8	Q9UNN8_PROCR
0/0	8	Q9UNN8_PROCR
0/0	7.9	Q9UNN8_PROCR
0/0	7.9	Q9UNN8_PROCR
0/0	7.9	Q9UNN8_PROCR
0/0	7.9	Q9UNN8_PROCR
0/0	7.9	Q9UNN8_PROCR
0/0	7.9	Q9UNN8_PROCR
0/0	7.9	Q9UNN8_PROCR
0/0	7.9	Q9UNN8_PROCR
0/0	7.9	Q9UNN8_PROCR
0/0	7.9	Q9UNN8_PROCR
0/0	7.9	Q9UNN8_PROCR
0/0	7.9	Q9UNN8_PROCR
0/0	7.9	Q9UNN8_PROCR
0/0	7.9	Q9UNN8_PROCR
0/0	7.9	Q9UNN8_PROCR
0/0	7.9	Q9UNN8_PROCR
0/0	7.9	Q9UNN8_PROCR
0/0	7.9	Q9UNN8_PROCR
0/0	7.9	Q9UNN8_PROCR
0/0	7.9	Q9UNN8_PROCR
0/0	7.9	Q9UNN8_PROCR
0/0	7.9	Q9UNN8_PROCR
0/0	7.9	Q9UNN8_PROCR
0/0	7.9	Q9UNN8_PROCR
0/0	7.9	Q9UNN8_PROCR
0/0	7.9	Q9UNN8_PROCR
0/0	7.9	Q9UNN8_PROCR
0/0	7.9	Q9UNN8_PROCR
0/0	7.9	Q9UNN8_PROCR
0/0	7.9	Q9UNN8_PROCR
0/0	7.9	Q9UNN8_PROCR
0/0	7.9	Q9UNN8_PROCR
0/0	7.9	Q9UNN8_PROCR
0/0	7.9	Q9UNN8_PROCR
0/0	7.9	Q9UNN8_PROCR
0/0	7.9	Q9UNN8_PROCR
0/0	7.9	Q9UNN8_PROCR
0/0	7.9	Q9UNN8_PROCR
0/0	7.9	Q9UNN8_PROCR
0/0	7.9	Q9UNN8_PROCR
0/0	7.9	Q9UNN8_PROCR
0/0	7.9	Q9UNN8_PROCR
0/0	7.9	Q9UNN8_PROCR
0/0	7.9	Q9UNN8_PROCR
0/0	7.9	Q9UNN8_PROCR
0/0	7.9	Q9UNN8_PROCR
0/0	7.9	Q9UNN8_PROCR
0/0	7.9	Q9UNN8_PROCR
0/0	7.9	Q9UNN8_PROCR
0/0	7.9	Q9UNN8_PROCR
0/0	7.9	Q9UNN8_PROCR
0/0	7.9	Q9UNN8_PROCR
0/0	7.9	Q9UNN8_PROCR
0/0	7.9	Q9UNN8_PROCR
0/0	7.9	Q9UNN8_PROCR
0/0	7.8	Q9UNN8_PROCR
0/0	7.8	Q9UNN8_PROCR
0/0	7.8	Q9UNN8_PROCR
0/0	7.8	Q9UNN8_PROCR
0/0	7.8	Q9UNN8_PROCR
0/0	7.8	Q9UNN8_PROCR
0/0	7.8	Q9UNN8_PROCR
0/0	7.8	Q9UNN8_PROCR
0/0	7.8	Q9UNN8_PROCR
0/0	7.8	Q9UNN8_PROCR
0/0	7.8	Q9UNN8_PROCR
0/0	7.8	Q9UNN8_PROCR
0/0	7.8	Q9UNN8_PROCR
0/0	7.8	Q9UNN8_PROCR
0/0	7.8	Q9UNN8_PROCR
0/0	7.8	Q9UNN8_PROCR
0/0	7.8	Q9UNN8_PROCR
0/0	7.8	Q9UNN8_PROCR
0/0	7.8	Q9UNN8_PROCR
0/0	7.8	Q9UNN8_PROCR
0/0	7.8	Q9UNN8_PROCR
0/0	7.8	Q9UNN8_PROCR
0/0	7.8	Q9UNN8_PROCR
0/0	7.8	Q9UNN8_PROCR
0/0	7.8	Q9UNN8_PROCR
0/0	7.8	Q9UNN8_PROCR
0/0	7.8	Q9UNN8_PROCR
0/0	7.8	Q9UNN8_PROCR
0/0	7.8	Q9UNN8_PROCR
0/0	7.8	Q9UNN8_PROCR
0/0	7.8	Q9UNN8_PROCR
0/0	7.8	Q9UNN8_PROCR
0/0	7.8	Q9UNN8_PROCR
0/0	7.8	Q9UNN8_PROCR
0/0	7.8	Q9UNN8_PROCR
0/0	7.7	Q9UNN8_PROCR
0/0	7.7	Q9UNN8_PROCR
0/0	7.7	Q9UNN8_PROCR
0/0	7.7	Q9UNN8_PROCR
0/0	7.7	Q9UNN8_PROCR
0/0	7.7	Q9UNN8_PROCR
0/0	7.7	Q9UNN8_PROCR
0/0	7.7	Q9UNN8_PROCR
0/0	7.7	Q9UNN8_PROCR
0/0	7.7	Q9UNN8_PROCR
0/0	7.7	Q9UNN8_PROCR
0/0	7.7	Q9UNN8_PROCR
0/0	7.7	Q9UNN8_PROCR
0/0	7.7	Q9UNN8_PROCR
0/0	7.7	Q9UNN8_PROCR
0/0	7.7	Q9UNN8_PROCR
0/0	7.7	Q9UNN8_PROCR
0/0	7.7	Q9UNN8_PROCR
0/0	7.7	Q9UNN8_PROCR
0/0	7.7	Q9UNN8_PROCR
0/0	7.7	Q9UNN8_PROCR
0/0	7.7	Q9UNN8_PROCR
0/0	7.7	Q9UNN8_PROCR
0/0	7.7	Q9UNN8_PROCR
0/0	7.7	Q9UNN8_PROCR
0/0	7.7	Q9UNN8_PROCR
0/0	7.6	Q9UNN8_PROCR
0/0	7.6	Q9UNN8_PROCR
0/0	7.6	Q9UNN8_PROCR
0/0	7.6	Q9UNN8_PROCR
0/0	7.6	Q9UNN8_PROCR
0/0	7.6	Q9UNN8_PROCR
0/0	7.6	Q9UNN8_PROCR
0/0	7.6	Q9UNN8_PROCR
0/0	7.6	Q9UNN8_PROCR
0/0	7.6	Q9UNN8_PROCR
0/0	7.6	Q9UNN8_PROCR
0/0	7.6	Q9UNN8_PROCR
0/0	7.6	Q9UNN8_PROCR
0/0	7.6	Q9UNN8_PROCR
0/0	7.6	Q9UNN8_PROCR
0/0	7.6	Q9UNN8_PROCR
0/0	7.5	Q9UNN8_PROCR
0/0	7.5	Q9UNN8_PROCR
0/0	7.5	Q9UNN8_PROCR
0/0	7.5	Q9UNN8_PROCR
0/0	7.5	Q9UNN8_PROCR
0/0	7.5	Q9UNN8_PROCR
0/0	7.5	Q9UNN8_PROCR
0/0	7.5	Q9UNN8_PROCR
0/0	7.5	Q9UNN8_PROCR
0/0	7.5	Q9UNN8_PROCR
0/0	7.5	Q9UNN8_PROCR
0/0	7.5	Q9UNN8_PROCR
0/0	7.4	Q9UNN8_PROCR
0/0	7.4	Q9UNN8_PROCR
0/0	7.4	Q9UNN8_PROCR
0/0	7.4	Q9UNN8_PROCR
0/0	7.4	Q9UNN8_PROCR
0/0	7.3	Q9UNN8_PROCR
0/0	7.2	Q9UNN8_PROCR
0/0	7.2	Q9UNN8_PROCR
0/0	7.2	Q9UNN8_PROCR
0/0	7.1	Q9UNN8_PROCR
0/0	7.1	Q9UNN8_PROCR
0/0	7	Q9UNN8_PROCR
0/0	6.6	Q9UNN8_PROCR

## Sheet: Fig. 5c
4_15709192_G_A	Log2 intensity	Protein ID
0/1	10.2	Q10588_BST1
0/0	10	Q10588_BST1
0/0	10	Q10588_BST1
0/0	9.9	Q10588_BST1
0/0	9.9	Q10588_BST1
0/0	9.9	Q10588_BST1
0/0	9.8	Q10588_BST1
0/0	9.8	Q10588_BST1
0/0	9.7	Q10588_BST1
0/0	9.7	Q10588_BST1
0/0	9.7	Q10588_BST1
0/0	9.7	Q10588_BST1
0/0	9.7	Q10588_BST1
0/0	9.7	Q10588_BST1
0/0	9.7	Q10588_BST1
0/0	9.7	Q10588_BST1
0/0	9.6	Q10588_BST1
0/0	9.6	Q10588_BST1
0/0	9.6	Q10588_BST1
0/0	9.6	Q10588_BST1
0/0	9.6	Q10588_BST1
0/0	9.6	Q10588_BST1
0/0	9.6	Q10588_BST1
0/0	9.6	Q10588_BST1
0/0	9.6	Q10588_BST1
0/0	9.6	Q10588_BST1
0/0	9.5	Q10588_BST1
0/0	9.5	Q10588_BST1
0/0	9.5	Q10588_BST1
0/0	9.5	Q10588_BST1
0/0	9.5	Q10588_BST1
0/0	9.5	Q10588_BST1
0/0	9.5	Q10588_BST1
0/0	9.5	Q10588_BST1
0/0	9.5	Q10588_BST1
0/0	9.5	Q10588_BST1
0/0	9.5	Q10588_BST1
0/0	9.5	Q10588_BST1
0/0	9.5	Q10588_BST1
0/0	9.5	Q10588_BST1
0/0	9.4	Q10588_BST1
0/0	9.4	Q10588_BST1
0/0	9.4	Q10588_BST1
0/0	9.4	Q10588_BST1
0/0	9.4	Q10588_BST1
0/0	9.4	Q10588_BST1
0/0	9.4	Q10588_BST1
0/0	9.4	Q10588_BST1
0/0	9.4	Q10588_BST1
0/0	9.4	Q10588_BST1
0/0	9.4	Q10588_BST1
0/0	9.4	Q10588_BST1
0/0	9.4	Q10588_BST1
0/0	9.4	Q10588_BST1
0/0	9.4	Q10588_BST1
0/0	9.4	Q10588_BST1
0/0	9.4	Q10588_BST1
0/0	9.4	Q10588_BST1
0/0	9.3	Q10588_BST1
0/0	9.3	Q10588_BST1
0/0	9.3	Q10588_BST1
0/0	9.3	Q10588_BST1
0/0	9.3	Q10588_BST1
0/0	9.3	Q10588_BST1
0/0	9.3	Q10588_BST1
0/0	9.3	Q10588_BST1
0/0	9.3	Q10588_BST1
0/0	9.3	Q10588_BST1
0/0	9.3	Q10588_BST1
0/0	9.3	Q10588_BST1
0/0	9.3	Q10588_BST1
0/0	9.3	Q10588_BST1
0/0	9.3	Q10588_BST1
0/0	9.3	Q10588_BST1
0/0	9.3	Q10588_BST1
0/0	9.3	Q10588_BST1
0/0	9.3	Q10588_BST1
0/0	9.3	Q10588_BST1
0/0	9.3	Q10588_BST1
0/0	9.3	Q10588_BST1
0/0	9.3	Q10588_BST1
0/0	9.3	Q10588_BST1
0/0	9.3	Q10588_BST1
0/0	9.3	Q10588_BST1
0/0	9.3	Q10588_BST1
0/0	9.3	Q10588_BST1
0/0	9.3	Q10588_BST1
0/0	9.3	Q10588_BST1
0/0	9.3	Q10588_BST1
0/0	9.3	Q10588_BST1
0/0	9.3	Q10588_BST1
0/0	9.3	Q10588_BST1
0/0	9.3	Q10588_BST1
0/0	9.3	Q10588_BST1
0/1	9.3	Q10588_BST1
0/0	9.2	Q10588_BST1
0/0	9.2	Q10588_BST1
0/0	9.2	Q10588_BST1
0/0	9.2	Q10588_BST1
0/0	9.2	Q10588_BST1
0/0	9.2	Q10588_BST1
0/0	9.2	Q10588_BST1
0/0	9.2	Q10588_BST1
0/0	9.2	Q10588_BST1
0/0	9.2	Q10588_BST1
0/0	9.2	Q10588_BST1
0/0	9.2	Q10588_BST1
0/0	9.2	Q10588_BST1
0/0	9.2	Q10588_BST1
0/0	9.2	Q10588_BST1
0/0	9.2	Q10588_BST1
0/0	9.2	Q10588_BST1
0/0	9.2	Q10588_BST1
0/0	9.2	Q10588_BST1
0/0	9.2	Q10588_BST1
0/0	9.2	Q10588_BST1
0/0	9.2	Q10588_BST1
0/0	9.2	Q10588_BST1
0/0	9.2	Q10588_BST1
0/0	9.2	Q10588_BST1
0/0	9.2	Q10588_BST1
0/0	9.2	Q10588_BST1
0/0	9.2	Q10588_BST1
0/0	9.2	Q10588_BST1
0/0	9.2	Q10588_BST1
0/0	9.2	Q10588_BST1
0/0	9.2	Q10588_BST1
0/0	9.2	Q10588_BST1
0/0	9.2	Q10588_BST1
0/0	9.2	Q10588_BST1
0/0	9.2	Q10588_BST1
0/0	9.2	Q10588_BST1
0/0	9.2	Q10588_BST1
0/0	9.2	Q10588_BST1
0/0	9.2	Q10588_BST1
0/0	9.2	Q10588_BST1
0/0	9.2	Q10588_BST1
0/0	9.2	Q10588_BST1
0/0	9.2	Q10588_BST1
0/0	9.2	Q10588_BST1
0/0	9.2	Q10588_BST1
0/0	9.2	Q10588_BST1
0/0	9.2	Q10588_BST1
0/1	9.2	Q10588_BST1
0/0	9.2	Q10588_BST1
0/0	9.2	Q10588_BST1
0/0	9.1	Q10588_BST1
0/0	9.1	Q10588_BST1
0/0	9.1	Q10588_BST1
0/0	9.1	Q10588_BST1
0/0	9.1	Q10588_BST1
0/0	9.1	Q10588_BST1
0/0	9.1	Q10588_BST1
0/0	9.1	Q10588_BST1
0/0	9.1	Q10588_BST1
0/0	9.1	Q10588_BST1
0/0	9.1	Q10588_BST1
0/0	9.1	Q10588_BST1
0/0	9.1	Q10588_BST1
0/0	9.1	Q10588_BST1
0/0	9.1	Q10588_BST1
0/0	9.1	Q10588_BST1
0/0	9.1	Q10588_BST1
0/0	9.1	Q10588_BST1
0/0	9.1	Q10588_BST1
0/0	9.1	Q10588_BST1
0/0	9.1	Q10588_BST1
0/0	9.1	Q10588_BST1
0/0	9.1	Q10588_BST1
0/0	9.1	Q10588_BST1
0/0	9.1	Q10588_BST1
0/0	9.1	Q10588_BST1
0/0	9.1	Q10588_BST1
0/0	9.1	Q10588_BST1
0/0	9.1	Q10588_BST1
0/0	9.1	Q10588_BST1
0/0	9.1	Q10588_BST1
0/0	9.1	Q10588_BST1
0/0	9.1	Q10588_BST1
0/0	9.1	Q10588_BST1
0/0	9.1	Q10588_BST1
0/0	9.1	Q10588_BST1
0/0	9.1	Q10588_BST1
0/0	9.1	Q10588_BST1
0/0	9.1	Q10588_BST1
0/0	9.1	Q10588_BST1
0/0	9.1	Q10588_BST1
0/0	9.1	Q10588_BST1
0/0	9.1	Q10588_BST1
0/0	9.1	Q10588_BST1
0/0	9.1	Q10588_BST1
0/0	9.1	Q10588_BST1
0/0	9.1	Q10588_BST1
0/0	9.1	Q10588_BST1
0/0	9.1	Q10588_BST1
0/0	9.1	Q10588_BST1
0/0	9.1	Q10588_BST1
0/0	9.1	Q10588_BST1
0/0	9.1	Q10588_BST1
0/0	9.1	Q10588_BST1
0/0	9.1	Q10588_BST1
0/0	9.1	Q10588_BST1
0/0	9.1	Q10588_BST1
0/0	9.1	Q10588_BST1
0/0	9.1	Q10588_BST1
0/0	9.1	Q10588_BST1
0/0	9.1	Q10588_BST1
0/0	9.1	Q10588_BST1
0/0	9.1	Q10588_BST1
0/0	9.1	Q10588_BST1
0/0	9.1	Q10588_BST1
0/0	9.1	Q10588_BST1
0/0	9.1	Q10588_BST1
0/0	9.1	Q10588_BST1
0/1	9.1	Q10588_BST1
0/0	9.1	Q10588_BST1
0/0	9.1	Q10588_BST1
0/0	9.1	Q10588_BST1
0/0	9.1	Q10588_BST1
0/0	9.1	Q10588_BST1
0/0	9.1	Q10588_BST1
0/0	9.1	Q10588_BST1
0/0	9.1	Q10588_BST1
0/0	9.1	Q10588_BST1
0/0	9.1	Q10588_BST1
0/0	9.1	Q10588_BST1
0/0	9.1	Q10588_BST1
0/0	9.1	Q10588_BST1
0/0	9	Q10588_BST1
0/0	9	Q10588_BST1
0/0	9	Q10588_BST1
0/0	9	Q10588_BST1
0/0	9	Q10588_BST1
0/0	9	Q10588_BST1
0/0	9	Q10588_BST1
0/0	9	Q10588_BST1
0/0	9	Q10588_BST1
0/0	9	Q10588_BST1
0/0	9	Q10588_BST1
0/0	9	Q10588_BST1
0/0	9	Q10588_BST1
0/0	9	Q10588_BST1
0/0	9	Q10588_BST1
0/0	9	Q10588_BST1
0/0	9	Q10588_BST1
0/0	9	Q10588_BST1
0/0	9	Q10588_BST1
0/0	9	Q10588_BST1
0/0	9	Q10588_BST1
0/0	9	Q10588_BST1
0/0	9	Q10588_BST1
0/0	9	Q10588_BST1
0/1	9	Q10588_BST1
0/0	9	Q10588_BST1
0/0	9	Q10588_BST1
0/0	9	Q10588_BST1
0/0	9	Q10588_BST1
0/0	9	Q10588_BST1
0/0	9	Q10588_BST1
0/0	9	Q10588_BST1
0/1	9	Q10588_BST1
0/0	9	Q10588_BST1
0/0	9	Q10588_BST1
0/0	9	Q10588_BST1
0/0	9	Q10588_BST1
0/0	9	Q10588_BST1
0/0	9	Q10588_BST1
0/0	9	Q10588_BST1
0/0	9	Q10588_BST1
0/0	9	Q10588_BST1
0/0	9	Q10588_BST1
0/0	9	Q10588_BST1
0/0	9	Q10588_BST1
0/0	9	Q10588_BST1
0/0	9	Q10588_BST1
0/0	9	Q10588_BST1
0/0	9	Q10588_BST1
0/0	9	Q10588_BST1
0/0	9	Q10588_BST1
0/0	9	Q10588_BST1
0/0	9	Q10588_BST1
0/0	9	Q10588_BST1
0/0	9	Q10588_BST1
0/0	9	Q10588_BST1
0/0	9	Q10588_BST1
0/0	9	Q10588_BST1
0/0	9	Q10588_BST1
0/0	9	Q10588_BST1
0/0	9	Q10588_BST1
0/0	9	Q10588_BST1
0/0	9	Q10588_BST1
0/0	9	Q10588_BST1
0/0	9	Q10588_BST1
0/0	9	Q10588_BST1
0/0	9	Q10588_BST1
0/0	9	Q10588_BST1
0/0	9	Q10588_BST1
0/0	9	Q10588_BST1
0/0	9	Q10588_BST1
0/0	9	Q10588_BST1
0/0	9	Q10588_BST1
0/0	9	Q10588_BST1
0/0	9	Q10588_BST1
0/0	9	Q10588_BST1
0/0	9	Q10588_BST1
0/0	9	Q10588_BST1
0/0	9	Q10588_BST1
0/0	9	Q10588_BST1
0/0	9	Q10588_BST1
0/0	9	Q10588_BST1
0/0	9	Q10588_BST1
0/0	9	Q10588_BST1
0/0	9	Q10588_BST1
0/0	9	Q10588_BST1
0/0	9	Q10588_BST1
0/0	9	Q10588_BST1
0/0	9	Q10588_BST1
0/0	9	Q10588_BST1
0/0	9	Q10588_BST1
0/0	9	Q10588_BST1
0/0	9	Q10588_BST1
0/0	9	Q10588_BST1
0/0	9	Q10588_BST1
0/0	9	Q10588_BST1
0/0	9	Q10588_BST1
0/0	9	Q10588_BST1
0/0	9	Q10588_BST1
0/0	9	Q10588_BST1
0/0	9	Q10588_BST1
0/0	9	Q10588_BST1
0/0	9	Q10588_BST1
0/0	9	Q10588_BST1
0/0	9	Q10588_BST1
0/0	9	Q10588_BST1
0/0	9	Q10588_BST1
0/0	9	Q10588_BST1
0/0	9	Q10588_BST1
0/0	9	Q10588_BST1
0/0	9	Q10588_BST1
0/0	9	Q10588_BST1
0/0	8.9	Q10588_BST1
0/0	8.9	Q10588_BST1
0/0	8.9	Q10588_BST1
0/0	8.9	Q10588_BST1
0/0	8.9	Q10588_BST1
0/0	8.9	Q10588_BST1
0/0	8.9	Q10588_BST1
0/0	8.9	Q10588_BST1
0/0	8.9	Q10588_BST1
0/0	8.9	Q10588_BST1
0/0	8.9	Q10588_BST1
0/0	8.9	Q10588_BST1
0/0	8.9	Q10588_BST1
0/0	8.9	Q10588_BST1
0/0	8.9	Q10588_BST1
0/0	8.9	Q10588_BST1
0/0	8.9	Q10588_BST1
0/0	8.9	Q10588_BST1
0/0	8.9	Q10588_BST1
0/0	8.9	Q10588_BST1
0/0	8.9	Q10588_BST1
0/0	8.9	Q10588_BST1
0/0	8.9	Q10588_BST1
0/0	8.9	Q10588_BST1
0/0	8.9	Q10588_BST1
0/0	8.9	Q10588_BST1
0/0	8.9	Q10588_BST1
0/0	8.9	Q10588_BST1
0/0	8.9	Q10588_BST1
0/0	8.9	Q10588_BST1
0/0	8.9	Q10588_BST1
0/0	8.9	Q10588_BST1
0/0	8.9	Q10588_BST1
0/0	8.9	Q10588_BST1
0/0	8.9	Q10588_BST1
0/0	8.9	Q10588_BST1
0/0	8.9	Q10588_BST1
0/0	8.9	Q10588_BST1
0/0	8.9	Q10588_BST1
0/0	8.9	Q10588_BST1
0/0	8.9	Q10588_BST1
0/0	8.9	Q10588_BST1
0/0	8.9	Q10588_BST1
0/0	8.9	Q10588_BST1
0/0	8.9	Q10588_BST1
0/0	8.9	Q10588_BST1
0/0	8.9	Q10588_BST1
0/0	8.9	Q10588_BST1
0/0	8.9	Q10588_BST1
0/0	8.9	Q10588_BST1
0/0	8.9	Q10588_BST1
0/0	8.9	Q10588_BST1
0/0	8.9	Q10588_BST1
0/0	8.9	Q10588_BST1
0/0	8.9	Q10588_BST1
0/0	8.9	Q10588_BST1
0/0	8.9	Q10588_BST1
0/0	8.9	Q10588_BST1
0/0	8.9	Q10588_BST1
0/0	8.9	Q10588_BST1
0/0	8.9	Q10588_BST1
0/0	8.9	Q10588_BST1
0/0	8.9	Q10588_BST1
0/0	8.9	Q10588_BST1
0/0	8.9	Q10588_BST1
0/0	8.9	Q10588_BST1
0/0	8.9	Q10588_BST1
0/0	8.9	Q10588_BST1
0/0	8.9	Q10588_BST1
0/0	8.9	Q10588_BST1
0/0	8.9	Q10588_BST1
0/0	8.9	Q10588_BST1
0/0	8.9	Q10588_BST1
0/0	8.9	Q10588_BST1
0/0	8.9	Q10588_BST1
0/0	8.9	Q10588_BST1
0/0	8.9	Q10588_BST1
0/0	8.9	Q10588_BST1
0/0	8.9	Q10588_BST1
0/0	8.9	Q10588_BST1
0/0	8.9	Q10588_BST1
0/0	8.9	Q10588_BST1
0/0	8.9	Q10588_BST1
0/0	8.9	Q10588_BST1
0/0	8.9	Q10588_BST1
0/0	8.9	Q10588_BST1
0/0	8.9	Q10588_BST1
0/0	8.9	Q10588_BST1
0/0	8.9	Q10588_BST1
0/0	8.9	Q10588_BST1
0/0	8.9	Q10588_BST1
0/0	8.9	Q10588_BST1
0/0	8.9	Q10588_BST1
0/0	8.9	Q10588_BST1
0/0	8.9	Q10588_BST1
0/0	8.9	Q10588_BST1
0/0	8.9	Q10588_BST1
0/0	8.9	Q10588_BST1
0/0	8.9	Q10588_BST1
0/0	8.9	Q10588_BST1
0/0	8.9	Q10588_BST1
0/0	8.9	Q10588_BST1
0/0	8.9	Q10588_BST1
0/0	8.9	Q10588_BST1
0/0	8.9	Q10588_BST1
0/0	8.9	Q10588_BST1
0/0	8.9	Q10588_BST1
0/0	8.9	Q10588_BST1
0/0	8.9	Q10588_BST1
0/0	8.9	Q10588_BST1
0/0	8.9	Q10588_BST1
0/0	8.9	Q10588_BST1
0/0	8.9	Q10588_BST1
0/0	8.9	Q10588_BST1
0/0	8.9	Q10588_BST1
0/0	8.9	Q10588_BST1
0/0	8.9	Q10588_BST1
0/0	8.9	Q10588_BST1
0/0	8.9	Q10588_BST1
0/0	8.9	Q10588_BST1
0/0	8.9	Q10588_BST1
0/0	8.9	Q10588_BST1
0/0	8.9	Q10588_BST1
0/0	8.9	Q10588_BST1
0/0	8.9	Q10588_BST1
0/0	8.9	Q10588_BST1
0/0	8.9	Q10588_BST1
0/0	8.8	Q10588_BST1
0/0	8.8	Q10588_BST1
0/0	8.8	Q10588_BST1
0/0	8.8	Q10588_BST1
0/0	8.8	Q10588_BST1
0/0	8.8	Q10588_BST1
0/0	8.8	Q10588_BST1
0/0	8.8	Q10588_BST1
0/0	8.8	Q10588_BST1
0/0	8.8	Q10588_BST1
0/0	8.8	Q10588_BST1
0/0	8.8	Q10588_BST1
0/0	8.8	Q10588_BST1
0/0	8.8	Q10588_BST1
0/0	8.8	Q10588_BST1
0/0	8.8	Q10588_BST1
0/0	8.8	Q10588_BST1
0/0	8.8	Q10588_BST1
0/0	8.8	Q10588_BST1
0/0	8.8	Q10588_BST1
0/0	8.8	Q10588_BST1
0/0	8.8	Q10588_BST1
0/0	8.8	Q10588_BST1
0/0	8.8	Q10588_BST1
0/0	8.8	Q10588_BST1
0/0	8.8	Q10588_BST1
0/0	8.8	Q10588_BST1
0/0	8.8	Q10588_BST1
0/0	8.8	Q10588_BST1
0/0	8.8	Q10588_BST1
0/0	8.8	Q10588_BST1
0/0	8.8	Q10588_BST1
0/0	8.8	Q10588_BST1
0/0	8.8	Q10588_BST1
0/0	8.8	Q10588_BST1
0/0	8.8	Q10588_BST1
0/0	8.8	Q10588_BST1
0/0	8.8	Q10588_BST1
0/0	8.8	Q10588_BST1
0/0	8.8	Q10588_BST1
0/0	8.8	Q10588_BST1
0/0	8.8	Q10588_BST1
0/0	8.8	Q10588_BST1
0/0	8.8	Q10588_BST1
0/0	8.8	Q10588_BST1
0/0	8.8	Q10588_BST1
0/0	8.8	Q10588_BST1
0/0	8.8	Q10588_BST1
0/0	8.8	Q10588_BST1
0/0	8.8	Q10588_BST1
0/0	8.8	Q10588_BST1
0/0	8.8	Q10588_BST1
0/0	8.8	Q10588_BST1
0/0	8.8	Q10588_BST1
0/0	8.8	Q10588_BST1
0/0	8.8	Q10588_BST1
0/0	8.8	Q10588_BST1
0/0	8.8	Q10588_BST1
0/0	8.8	Q10588_BST1
0/0	8.8	Q10588_BST1
0/0	8.8	Q10588_BST1
0/0	8.8	Q10588_BST1
0/0	8.8	Q10588_BST1
0/0	8.8	Q10588_BST1
0/0	8.8	Q10588_BST1
0/0	8.8	Q10588_BST1
0/0	8.8	Q10588_BST1
0/0	8.8	Q10588_BST1
0/0	8.8	Q10588_BST1
0/0	8.8	Q10588_BST1
0/0	8.8	Q10588_BST1
0/0	8.8	Q10588_BST1
0/0	8.8	Q10588_BST1
0/0	8.8	Q10588_BST1
0/0	8.8	Q10588_BST1
0/0	8.8	Q10588_BST1
0/0	8.8	Q10588_BST1
0/0	8.8	Q10588_BST1
0/0	8.8	Q10588_BST1
0/0	8.8	Q10588_BST1
0/0	8.8	Q10588_BST1
0/0	8.8	Q10588_BST1
0/0	8.8	Q10588_BST1
0/0	8.8	Q10588_BST1
0/0	8.8	Q10588_BST1
0/0	8.8	Q10588_BST1
0/0	8.8	Q10588_BST1
0/0	8.8	Q10588_BST1
0/0	8.8	Q10588_BST1
0/0	8.8	Q10588_BST1
0/0	8.8	Q10588_BST1
0/0	8.8	Q10588_BST1
0/0	8.8	Q10588_BST1
0/0	8.8	Q10588_BST1
0/0	8.8	Q10588_BST1
0/0	8.8	Q10588_BST1
0/0	8.8	Q10588_BST1
0/0	8.8	Q10588_BST1
0/0	8.8	Q10588_BST1
0/0	8.8	Q10588_BST1
0/0	8.8	Q10588_BST1
0/0	8.8	Q10588_BST1
0/0	8.8	Q10588_BST1
0/0	8.8	Q10588_BST1
0/0	8.8	Q10588_BST1
0/0	8.8	Q10588_BST1
0/0	8.8	Q10588_BST1
0/0	8.8	Q10588_BST1
0/0	8.8	Q10588_BST1
0/0	8.8	Q10588_BST1
0/0	8.8	Q10588_BST1
0/0	8.8	Q10588_BST1
0/0	8.8	Q10588_BST1
0/0	8.8	Q10588_BST1
0/0	8.8	Q10588_BST1
0/0	8.8	Q10588_BST1
0/0	8.8	Q10588_BST1
0/0	8.8	Q10588_BST1
0/0	8.8	Q10588_BST1
0/0	8.8	Q10588_BST1
0/0	8.8	Q10588_BST1
0/0	8.8	Q10588_BST1
0/0	8.8	Q10588_BST1
0/0	8.8	Q10588_BST1
0/0	8.8	Q10588_BST1
0/0	8.8	Q10588_BST1
0/0	8.8	Q10588_BST1
0/1	8.8	Q10588_BST1
0/0	8.8	Q10588_BST1
0/0	8.8	Q10588_BST1
0/0	8.8	Q10588_BST1
0/0	8.8	Q10588_BST1
0/0	8.7	Q10588_BST1
0/0	8.7	Q10588_BST1
0/0	8.7	Q10588_BST1
0/0	8.7	Q10588_BST1
0/0	8.7	Q10588_BST1
0/0	8.7	Q10588_BST1
0/0	8.7	Q10588_BST1
0/0	8.7	Q10588_BST1
0/0	8.7	Q10588_BST1
0/0	8.7	Q10588_BST1
0/0	8.7	Q10588_BST1
0/0	8.7	Q10588_BST1
0/0	8.7	Q10588_BST1
0/0	8.7	Q10588_BST1
0/0	8.7	Q10588_BST1
0/0	8.7	Q10588_BST1
0/0	8.7	Q10588_BST1
0/0	8.7	Q10588_BST1
0/0	8.7	Q10588_BST1
0/0	8.7	Q10588_BST1
0/0	8.7	Q10588_BST1
0/0	8.7	Q10588_BST1
0/0	8.7	Q10588_BST1
0/0	8.7	Q10588_BST1
0/0	8.7	Q10588_BST1
0/0	8.7	Q10588_BST1
0/0	8.7	Q10588_BST1
0/0	8.7	Q10588_BST1
0/0	8.7	Q10588_BST1
0/0	8.7	Q10588_BST1
0/0	8.7	Q10588_BST1
0/0	8.7	Q10588_BST1
0/0	8.7	Q10588_BST1
0/0	8.7	Q10588_BST1
0/0	8.7	Q10588_BST1
0/0	8.7	Q10588_BST1
0/0	8.7	Q10588_BST1
0/0	8.7	Q10588_BST1
0/0	8.7	Q10588_BST1
0/0	8.7	Q10588_BST1
0/0	8.7	Q10588_BST1
0/0	8.7	Q10588_BST1
0/0	8.7	Q10588_BST1
0/0	8.7	Q10588_BST1
0/0	8.7	Q10588_BST1
0/0	8.7	Q10588_BST1
0/0	8.7	Q10588_BST1
0/0	8.7	Q10588_BST1
0/0	8.7	Q10588_BST1
0/0	8.7	Q10588_BST1
0/0	8.7	Q10588_BST1
0/0	8.7	Q10588_BST1
0/0	8.7	Q10588_BST1
0/0	8.7	Q10588_BST1
0/0	8.7	Q10588_BST1
0/0	8.7	Q10588_BST1
0/0	8.7	Q10588_BST1
0/0	8.7	Q10588_BST1
0/0	8.7	Q10588_BST1
0/0	8.7	Q10588_BST1
0/0	8.7	Q10588_BST1
0/0	8.7	Q10588_BST1
0/0	8.7	Q10588_BST1
0/0	8.7	Q10588_BST1
0/0	8.7	Q10588_BST1
0/0	8.7	Q10588_BST1
0/0	8.7	Q10588_BST1
0/0	8.7	Q10588_BST1
0/0	8.7	Q10588_BST1
0/0	8.7	Q10588_BST1
0/0	8.7	Q10588_BST1
0/0	8.7	Q10588_BST1
0/0	8.7	Q10588_BST1
0/0	8.7	Q10588_BST1
0/0	8.7	Q10588_BST1
0/1	8.7	Q10588_BST1
0/0	8.7	Q10588_BST1
0/0	8.7	Q10588_BST1
0/0	8.7	Q10588_BST1
0/0	8.7	Q10588_BST1
0/0	8.7	Q10588_BST1
0/0	8.7	Q10588_BST1
0/0	8.7	Q10588_BST1
0/0	8.7	Q10588_BST1
0/0	8.7	Q10588_BST1
0/0	8.7	Q10588_BST1
0/0	8.7	Q10588_BST1
0/0	8.7	Q10588_BST1
0/0	8.7	Q10588_BST1
0/0	8.7	Q10588_BST1
0/1	8.7	Q10588_BST1
0/0	8.7	Q10588_BST1
0/0	8.7	Q10588_BST1
0/0	8.7	Q10588_BST1
0/0	8.7	Q10588_BST1
0/0	8.7	Q10588_BST1
0/0	8.7	Q10588_BST1
0/0	8.7	Q10588_BST1
0/0	8.7	Q10588_BST1
0/0	8.7	Q10588_BST1
0/0	8.7	Q10588_BST1
0/0	8.7	Q10588_BST1
0/0	8.7	Q10588_BST1
0/0	8.7	Q10588_BST1
0/0	8.7	Q10588_BST1
0/0	8.7	Q10588_BST1
0/0	8.7	Q10588_BST1
0/0	8.7	Q10588_BST1
0/0	8.7	Q10588_BST1
0/0	8.7	Q10588_BST1
0/0	8.7	Q10588_BST1
0/0	8.7	Q10588_BST1
0/0	8.7	Q10588_BST1
0/0	8.7	Q10588_BST1
0/0	8.7	Q10588_BST1
0/0	8.7	Q10588_BST1
0/0	8.7	Q10588_BST1
0/0	8.7	Q10588_BST1
0/0	8.7	Q10588_BST1
0/0	8.7	Q10588_BST1
0/0	8.7	Q10588_BST1
0/1	8.7	Q10588_BST1
0/0	8.7	Q10588_BST1
0/0	8.7	Q10588_BST1
0/0	8.7	Q10588_BST1
0/0	8.6	Q10588_BST1
0/0	8.6	Q10588_BST1
0/0	8.6	Q10588_BST1
0/0	8.6	Q10588_BST1
0/0	8.6	Q10588_BST1
0/0	8.6	Q10588_BST1
0/0	8.6	Q10588_BST1
0/0	8.6	Q10588_BST1
0/0	8.6	Q10588_BST1
0/0	8.6	Q10588_BST1
0/0	8.6	Q10588_BST1
0/0	8.6	Q10588_BST1
0/0	8.6	Q10588_BST1
0/0	8.6	Q10588_BST1
0/1	8.6	Q10588_BST1
0/0	8.6	Q10588_BST1
0/0	8.6	Q10588_BST1
0/0	8.6	Q10588_BST1
0/0	8.6	Q10588_BST1
0/0	8.6	Q10588_BST1
0/0	8.6	Q10588_BST1
0/0	8.6	Q10588_BST1
0/0	8.6	Q10588_BST1
0/0	8.6	Q10588_BST1
0/0	8.6	Q10588_BST1
0/0	8.6	Q10588_BST1
0/0	8.6	Q10588_BST1
0/0	8.6	Q10588_BST1
0/0	8.6	Q10588_BST1
0/0	8.6	Q10588_BST1
0/0	8.6	Q10588_BST1
0/0	8.6	Q10588_BST1
0/0	8.6	Q10588_BST1
0/1	8.6	Q10588_BST1
0/0	8.6	Q10588_BST1
0/0	8.6	Q10588_BST1
0/0	8.6	Q10588_BST1
0/0	8.6	Q10588_BST1
0/0	8.6	Q10588_BST1
0/0	8.6	Q10588_BST1
0/0	8.6	Q10588_BST1
0/0	8.6	Q10588_BST1
0/0	8.6	Q10588_BST1
0/0	8.6	Q10588_BST1
0/0	8.6	Q10588_BST1
0/0	8.6	Q10588_BST1
0/0	8.6	Q10588_BST1
0/0	8.6	Q10588_BST1
0/0	8.6	Q10588_BST1
0/0	8.6	Q10588_BST1
0/0	8.6	Q10588_BST1
0/0	8.6	Q10588_BST1
0/0	8.6	Q10588_BST1
0/0	8.6	Q10588_BST1
0/0	8.6	Q10588_BST1
0/0	8.6	Q10588_BST1
0/0	8.6	Q10588_BST1
0/0	8.6	Q10588_BST1
0/0	8.6	Q10588_BST1
0/0	8.6	Q10588_BST1
0/0	8.6	Q10588_BST1
0/0	8.6	Q10588_BST1
0/0	8.6	Q10588_BST1
0/0	8.6	Q10588_BST1
0/0	8.6	Q10588_BST1
0/0	8.6	Q10588_BST1
0/0	8.6	Q10588_BST1
0/0	8.6	Q10588_BST1
0/0	8.6	Q10588_BST1
0/0	8.6	Q10588_BST1
0/0	8.6	Q10588_BST1
0/0	8.6	Q10588_BST1
0/0	8.6	Q10588_BST1
0/0	8.6	Q10588_BST1
0/0	8.6	Q10588_BST1
0/0	8.6	Q10588_BST1
0/0	8.6	Q10588_BST1
0/0	8.6	Q10588_BST1
0/0	8.6	Q10588_BST1
0/0	8.6	Q10588_BST1
0/0	8.6	Q10588_BST1
0/0	8.6	Q10588_BST1
0/0	8.6	Q10588_BST1
0/0	8.6	Q10588_BST1
0/0	8.6	Q10588_BST1
0/0	8.6	Q10588_BST1
0/0	8.6	Q10588_BST1
0/0	8.6	Q10588_BST1
0/0	8.6	Q10588_BST1
0/0	8.6	Q10588_BST1
0/0	8.6	Q10588_BST1
0/0	8.6	Q10588_BST1
0/0	8.6	Q10588_BST1
0/0	8.6	Q10588_BST1
0/0	8.6	Q10588_BST1
0/0	8.6	Q10588_BST1
0/0	8.6	Q10588_BST1
0/0	8.6	Q10588_BST1
0/0	8.6	Q10588_BST1
0/0	8.6	Q10588_BST1
0/0	8.6	Q10588_BST1
0/0	8.6	Q10588_BST1
0/0	8.6	Q10588_BST1
0/0	8.6	Q10588_BST1
0/0	8.6	Q10588_BST1
0/0	8.6	Q10588_BST1
0/0	8.6	Q10588_BST1
0/0	8.6	Q10588_BST1
0/0	8.6	Q10588_BST1
0/0	8.6	Q10588_BST1
0/0	8.6	Q10588_BST1
0/0	8.6	Q10588_BST1
0/0	8.6	Q10588_BST1
0/0	8.6	Q10588_BST1
0/0	8.6	Q10588_BST1
0/0	8.6	Q10588_BST1
0/0	8.6	Q10588_BST1
0/0	8.6	Q10588_BST1
0/0	8.6	Q10588_BST1
0/0	8.6	Q10588_BST1
0/0	8.6	Q10588_BST1
0/0	8.6	Q10588_BST1
0/0	8.6	Q10588_BST1
0/0	8.6	Q10588_BST1
0/0	8.6	Q10588_BST1
0/0	8.6	Q10588_BST1
0/0	8.6	Q10588_BST1
0/0	8.6	Q10588_BST1
0/0	8.6	Q10588_BST1
0/0	8.6	Q10588_BST1
0/0	8.6	Q10588_BST1
0/0	8.6	Q10588_BST1
0/0	8.6	Q10588_BST1
0/0	8.6	Q10588_BST1
0/0	8.6	Q10588_BST1
0/1	8.6	Q10588_BST1
0/0	8.6	Q10588_BST1
0/0	8.6	Q10588_BST1
0/0	8.6	Q10588_BST1
0/0	8.6	Q10588_BST1
0/0	8.6	Q10588_BST1
0/0	8.6	Q10588_BST1
0/1	8.6	Q10588_BST1
0/0	8.6	Q10588_BST1
0/0	8.6	Q10588_BST1
0/0	8.6	Q10588_BST1
0/0	8.6	Q10588_BST1
0/1	8.6	Q10588_BST1
0/0	8.6	Q10588_BST1
0/0	8.5	Q10588_BST1
0/0	8.5	Q10588_BST1
0/1	8.5	Q10588_BST1
0/0	8.5	Q10588_BST1
0/0	8.5	Q10588_BST1
0/0	8.5	Q10588_BST1
0/0	8.5	Q10588_BST1
0/0	8.5	Q10588_BST1
0/0	8.5	Q10588_BST1
0/0	8.5	Q10588_BST1
0/0	8.5	Q10588_BST1
0/0	8.5	Q10588_BST1
0/0	8.5	Q10588_BST1
0/0	8.5	Q10588_BST1
0/0	8.5	Q10588_BST1
0/0	8.5	Q10588_BST1
0/0	8.5	Q10588_BST1
0/0	8.5	Q10588_BST1
0/0	8.5	Q10588_BST1
0/0	8.5	Q10588_BST1
0/0	8.5	Q10588_BST1
0/0	8.5	Q10588_BST1
0/0	8.5	Q10588_BST1
0/0	8.5	Q10588_BST1
0/0	8.5	Q10588_BST1
0/0	8.5	Q10588_BST1
0/0	8.5	Q10588_BST1
0/0	8.5	Q10588_BST1
0/1	8.5	Q10588_BST1
0/0	8.5	Q10588_BST1
0/0	8.5	Q10588_BST1
0/0	8.5	Q10588_BST1
0/0	8.5	Q10588_BST1
0/0	8.5	Q10588_BST1
0/0	8.5	Q10588_BST1
0/0	8.5	Q10588_BST1
0/0	8.5	Q10588_BST1
0/0	8.5	Q10588_BST1
0/0	8.5	Q10588_BST1
0/0	8.5	Q10588_BST1
0/0	8.5	Q10588_BST1
0/0	8.5	Q10588_BST1
0/0	8.5	Q10588_BST1
0/0	8.5	Q10588_BST1
0/0	8.5	Q10588_BST1
0/0	8.5	Q10588_BST1
0/0	8.5	Q10588_BST1
0/0	8.5	Q10588_BST1
0/0	8.5	Q10588_BST1
0/0	8.5	Q10588_BST1
0/0	8.5	Q10588_BST1
0/0	8.5	Q10588_BST1
0/0	8.5	Q10588_BST1
0/0	8.5	Q10588_BST1
0/0	8.5	Q10588_BST1
0/0	8.5	Q10588_BST1
0/0	8.5	Q10588_BST1
0/0	8.5	Q10588_BST1
0/0	8.5	Q10588_BST1
0/0	8.5	Q10588_BST1
0/0	8.5	Q10588_BST1
0/0	8.5	Q10588_BST1
0/0	8.5	Q10588_BST1
0/0	8.5	Q10588_BST1
0/0	8.5	Q10588_BST1
0/0	8.5	Q10588_BST1
0/0	8.5	Q10588_BST1
0/0	8.5	Q10588_BST1
0/0	8.5	Q10588_BST1
0/0	8.5	Q10588_BST1
0/0	8.5	Q10588_BST1
0/0	8.5	Q10588_BST1
0/0	8.5	Q10588_BST1
0/0	8.5	Q10588_BST1
0/0	8.5	Q10588_BST1
0/0	8.5	Q10588_BST1
0/0	8.5	Q10588_BST1
0/0	8.5	Q10588_BST1
0/0	8.5	Q10588_BST1
0/0	8.5	Q10588_BST1
0/0	8.5	Q10588_BST1
0/0	8.5	Q10588_BST1
0/0	8.5	Q10588_BST1
0/0	8.5	Q10588_BST1
0/0	8.5	Q10588_BST1
0/1	8.5	Q10588_BST1
0/0	8.5	Q10588_BST1
0/0	8.5	Q10588_BST1
0/0	8.5	Q10588_BST1
0/0	8.5	Q10588_BST1
0/0	8.5	Q10588_BST1
0/0	8.5	Q10588_BST1
0/0	8.5	Q10588_BST1
0/0	8.5	Q10588_BST1
0/0	8.5	Q10588_BST1
0/0	8.5	Q10588_BST1
0/0	8.5	Q10588_BST1
0/0	8.5	Q10588_BST1
0/0	8.5	Q10588_BST1
0/0	8.5	Q10588_BST1
0/0	8.5	Q10588_BST1
0/0	8.5	Q10588_BST1
0/0	8.5	Q10588_BST1
0/0	8.5	Q10588_BST1
0/0	8.5	Q10588_BST1
0/0	8.5	Q10588_BST1
0/0	8.5	Q10588_BST1
0/0	8.5	Q10588_BST1
0/0	8.5	Q10588_BST1
0/0	8.5	Q10588_BST1
0/0	8.5	Q10588_BST1
0/0	8.5	Q10588_BST1
0/0	8.5	Q10588_BST1
0/0	8.5	Q10588_BST1
0/0	8.5	Q10588_BST1
0/0	8.5	Q10588_BST1
0/0	8.5	Q10588_BST1
0/0	8.5	Q10588_BST1
0/0	8.5	Q10588_BST1
0/0	8.5	Q10588_BST1
0/0	8.5	Q10588_BST1
0/0	8.5	Q10588_BST1
0/0	8.5	Q10588_BST1
0/0	8.5	Q10588_BST1
0/0	8.5	Q10588_BST1
0/0	8.5	Q10588_BST1
0/0	8.5	Q10588_BST1
0/1	8.5	Q10588_BST1
0/0	8.5	Q10588_BST1
0/0	8.5	Q10588_BST1
0/0	8.5	Q10588_BST1
0/0	8.5	Q10588_BST1
0/0	8.5	Q10588_BST1
0/0	8.5	Q10588_BST1
0/0	8.5	Q10588_BST1
0/1	8.5	Q10588_BST1
0/0	8.5	Q10588_BST1
0/1	8.5	Q10588_BST1
0/1	8.5	Q10588_BST1
0/1	8.5	Q10588_BST1
0/1	8.5	Q10588_BST1
0/1	8.5	Q10588_BST1
0/0	8.4	Q10588_BST1
0/0	8.4	Q10588_BST1
0/0	8.4	Q10588_BST1
0/0	8.4	Q10588_BST1
0/0	8.4	Q10588_BST1
0/0	8.4	Q10588_BST1
0/0	8.4	Q10588_BST1
0/0	8.4	Q10588_BST1
0/0	8.4	Q10588_BST1
0/0	8.4	Q10588_BST1
0/0	8.4	Q10588_BST1
0/0	8.4	Q10588_BST1
0/0	8.4	Q10588_BST1
0/1	8.4	Q10588_BST1
0/0	8.4	Q10588_BST1
0/0	8.4	Q10588_BST1
0/0	8.4	Q10588_BST1
0/0	8.4	Q10588_BST1
0/0	8.4	Q10588_BST1
0/0	8.4	Q10588_BST1
0/1	8.4	Q10588_BST1
0/0	8.4	Q10588_BST1
0/0	8.4	Q10588_BST1
0/0	8.4	Q10588_BST1
0/0	8.4	Q10588_BST1
0/0	8.4	Q10588_BST1
0/0	8.4	Q10588_BST1
0/0	8.4	Q10588_BST1
0/0	8.4	Q10588_BST1
0/0	8.4	Q10588_BST1
0/1	8.4	Q10588_BST1
0/0	8.4	Q10588_BST1
0/0	8.4	Q10588_BST1
0/0	8.4	Q10588_BST1
0/0	8.4	Q10588_BST1
0/0	8.4	Q10588_BST1
0/0	8.4	Q10588_BST1
0/0	8.4	Q10588_BST1
0/0	8.4	Q10588_BST1
0/0	8.4	Q10588_BST1
0/0	8.4	Q10588_BST1
0/0	8.4	Q10588_BST1
0/0	8.4	Q10588_BST1
0/0	8.4	Q10588_BST1
0/0	8.4	Q10588_BST1
0/0	8.4	Q10588_BST1
0/0	8.4	Q10588_BST1
0/0	8.4	Q10588_BST1
0/0	8.4	Q10588_BST1
0/0	8.4	Q10588_BST1
0/0	8.4	Q10588_BST1
0/0	8.4	Q10588_BST1
0/0	8.4	Q10588_BST1
0/0	8.4	Q10588_BST1
0/0	8.4	Q10588_BST1
0/0	8.4	Q10588_BST1
0/0	8.4	Q10588_BST1
0/0	8.4	Q10588_BST1
0/0	8.4	Q10588_BST1
0/0	8.4	Q10588_BST1
0/0	8.4	Q10588_BST1
0/0	8.4	Q10588_BST1
0/0	8.4	Q10588_BST1
0/0	8.4	Q10588_BST1
0/0	8.4	Q10588_BST1
0/0	8.4	Q10588_BST1
0/0	8.4	Q10588_BST1
0/0	8.4	Q10588_BST1
0/0	8.4	Q10588_BST1
0/0	8.4	Q10588_BST1
0/1	8.4	Q10588_BST1
0/0	8.4	Q10588_BST1
0/0	8.4	Q10588_BST1
0/0	8.4	Q10588_BST1
0/0	8.4	Q10588_BST1
0/0	8.4	Q10588_BST1
0/0	8.4	Q10588_BST1
0/0	8.4	Q10588_BST1
0/1	8.4	Q10588_BST1
0/0	8.4	Q10588_BST1
0/1	8.4	Q10588_BST1
0/0	8.4	Q10588_BST1
0/0	8.4	Q10588_BST1
0/0	8.4	Q10588_BST1
0/0	8.4	Q10588_BST1
0/0	8.4	Q10588_BST1
0/0	8.4	Q10588_BST1
0/0	8.4	Q10588_BST1
0/0	8.4	Q10588_BST1
0/0	8.4	Q10588_BST1
0/0	8.4	Q10588_BST1
0/0	8.4	Q10588_BST1
0/0	8.4	Q10588_BST1
0/0	8.4	Q10588_BST1
0/0	8.4	Q10588_BST1
0/0	8.4	Q10588_BST1
0/0	8.4	Q10588_BST1
0/0	8.4	Q10588_BST1
0/0	8.4	Q10588_BST1
0/0	8.4	Q10588_BST1
0/0	8.4	Q10588_BST1
0/0	8.4	Q10588_BST1
0/0	8.4	Q10588_BST1
0/0	8.4	Q10588_BST1
0/0	8.4	Q10588_BST1
0/0	8.4	Q10588_BST1
0/0	8.4	Q10588_BST1
0/0	8.4	Q10588_BST1
0/0	8.4	Q10588_BST1
0/0	8.4	Q10588_BST1
0/0	8.4	Q10588_BST1
0/0	8.4	Q10588_BST1
0/0	8.4	Q10588_BST1
0/0	8.4	Q10588_BST1
0/0	8.4	Q10588_BST1
0/0	8.4	Q10588_BST1
0/0	8.4	Q10588_BST1
0/0	8.4	Q10588_BST1
0/0	8.4	Q10588_BST1
0/0	8.4	Q10588_BST1
0/0	8.4	Q10588_BST1
0/0	8.4	Q10588_BST1
0/0	8.4	Q10588_BST1
0/0	8.4	Q10588_BST1
0/0	8.4	Q10588_BST1
0/0	8.4	Q10588_BST1
0/0	8.4	Q10588_BST1
0/0	8.4	Q10588_BST1
0/1	8.4	Q10588_BST1
0/0	8.4	Q10588_BST1
0/0	8.4	Q10588_BST1
0/0	8.4	Q10588_BST1
0/0	8.4	Q10588_BST1
0/0	8.4	Q10588_BST1
0/1	8.4	Q10588_BST1
0/1	8.4	Q10588_BST1
0/1	8.4	Q10588_BST1
0/0	8.3	Q10588_BST1
0/0	8.3	Q10588_BST1
0/0	8.3	Q10588_BST1
0/0	8.3	Q10588_BST1
0/0	8.3	Q10588_BST1
0/0	8.3	Q10588_BST1
0/0	8.3	Q10588_BST1
0/0	8.3	Q10588_BST1
0/0	8.3	Q10588_BST1
0/0	8.3	Q10588_BST1
0/0	8.3	Q10588_BST1
0/0	8.3	Q10588_BST1
0/1	8.3	Q10588_BST1
0/1	8.3	Q10588_BST1
0/0	8.3	Q10588_BST1
0/0	8.3	Q10588_BST1
0/0	8.3	Q10588_BST1
0/0	8.3	Q10588_BST1
0/0	8.3	Q10588_BST1
0/0	8.3	Q10588_BST1
0/1	8.3	Q10588_BST1
0/1	8.3	Q10588_BST1
0/0	8.3	Q10588_BST1
0/1	8.3	Q10588_BST1
0/0	8.3	Q10588_BST1
0/0	8.3	Q10588_BST1
0/1	8.3	Q10588_BST1
0/0	8.3	Q10588_BST1
0/1	8.3	Q10588_BST1
0/0	8.3	Q10588_BST1
0/0	8.3	Q10588_BST1
0/1	8.3	Q10588_BST1
0/0	8.3	Q10588_BST1
0/0	8.3	Q10588_BST1
0/0	8.3	Q10588_BST1
0/0	8.3	Q10588_BST1
0/0	8.3	Q10588_BST1
0/0	8.3	Q10588_BST1
0/0	8.3	Q10588_BST1
0/1	8.3	Q10588_BST1
0/0	8.3	Q10588_BST1
0/0	8.3	Q10588_BST1
0/0	8.3	Q10588_BST1
0/0	8.3	Q10588_BST1
0/0	8.3	Q10588_BST1
0/0	8.3	Q10588_BST1
0/0	8.3	Q10588_BST1
0/0	8.3	Q10588_BST1
0/0	8.3	Q10588_BST1
0/0	8.3	Q10588_BST1
0/0	8.3	Q10588_BST1
0/0	8.3	Q10588_BST1
0/0	8.3	Q10588_BST1
0/0	8.3	Q10588_BST1
0/0	8.3	Q10588_BST1
0/0	8.3	Q10588_BST1
0/0	8.3	Q10588_BST1
0/0	8.3	Q10588_BST1
0/0	8.3	Q10588_BST1
0/1	8.3	Q10588_BST1
0/1	8.3	Q10588_BST1
0/0	8.3	Q10588_BST1
0/0	8.3	Q10588_BST1
0/0	8.3	Q10588_BST1
0/0	8.3	Q10588_BST1
0/0	8.3	Q10588_BST1
0/0	8.3	Q10588_BST1
0/0	8.3	Q10588_BST1
0/0	8.3	Q10588_BST1
0/0	8.3	Q10588_BST1
0/0	8.3	Q10588_BST1
0/1	8.3	Q10588_BST1
0/0	8.3	Q10588_BST1
0/0	8.3	Q10588_BST1
0/0	8.3	Q10588_BST1
0/0	8.3	Q10588_BST1
0/0	8.3	Q10588_BST1
0/0	8.3	Q10588_BST1
0/1	8.3	Q10588_BST1
0/0	8.3	Q10588_BST1
0/0	8.3	Q10588_BST1
0/0	8.3	Q10588_BST1
0/0	8.3	Q10588_BST1
0/0	8.3	Q10588_BST1
0/0	8.3	Q10588_BST1
0/0	8.3	Q10588_BST1
0/0	8.3	Q10588_BST1
0/0	8.3	Q10588_BST1
0/0	8.3	Q10588_BST1
0/0	8.3	Q10588_BST1
0/0	8.3	Q10588_BST1
0/0	8.3	Q10588_BST1
0/0	8.3	Q10588_BST1
0/0	8.3	Q10588_BST1
0/0	8.3	Q10588_BST1
0/0	8.3	Q10588_BST1
0/1	8.3	Q10588_BST1
0/0	8.3	Q10588_BST1
0/0	8.3	Q10588_BST1
0/0	8.3	Q10588_BST1
0/0	8.3	Q10588_BST1
0/0	8.3	Q10588_BST1
0/1	8.3	Q10588_BST1
0/1	8.3	Q10588_BST1
0/0	8.3	Q10588_BST1
0/1	8.2	Q10588_BST1
0/0	8.2	Q10588_BST1
0/1	8.2	Q10588_BST1
0/0	8.2	Q10588_BST1
0/1	8.2	Q10588_BST1
0/0	8.2	Q10588_BST1
0/0	8.2	Q10588_BST1
0/0	8.2	Q10588_BST1
0/0	8.2	Q10588_BST1
0/1	8.2	Q10588_BST1
0/0	8.2	Q10588_BST1
0/1	8.2	Q10588_BST1
0/0	8.2	Q10588_BST1
0/1	8.2	Q10588_BST1
0/0	8.2	Q10588_BST1
0/0	8.2	Q10588_BST1
0/0	8.2	Q10588_BST1
0/1	8.2	Q10588_BST1
0/0	8.2	Q10588_BST1
0/0	8.2	Q10588_BST1
0/0	8.2	Q10588_BST1
0/0	8.2	Q10588_BST1
0/0	8.2	Q10588_BST1
0/0	8.2	Q10588_BST1
0/0	8.2	Q10588_BST1
0/0	8.2	Q10588_BST1
0/0	8.2	Q10588_BST1
0/0	8.2	Q10588_BST1
0/0	8.2	Q10588_BST1
0/0	8.2	Q10588_BST1
0/1	8.2	Q10588_BST1
0/0	8.2	Q10588_BST1
0/0	8.2	Q10588_BST1
0/0	8.2	Q10588_BST1
0/0	8.2	Q10588_BST1
0/0	8.2	Q10588_BST1
0/0	8.2	Q10588_BST1
0/0	8.2	Q10588_BST1
0/0	8.2	Q10588_BST1
0/0	8.2	Q10588_BST1
0/0	8.2	Q10588_BST1
0/0	8.2	Q10588_BST1
0/0	8.2	Q10588_BST1
0/0	8.2	Q10588_BST1
0/1	8.2	Q10588_BST1
0/0	8.2	Q10588_BST1
0/0	8.2	Q10588_BST1
0/0	8.2	Q10588_BST1
0/0	8.2	Q10588_BST1
0/0	8.2	Q10588_BST1
0/1	8.2	Q10588_BST1
0/0	8.2	Q10588_BST1
0/1	8.2	Q10588_BST1
0/0	8.2	Q10588_BST1
0/1	8.2	Q10588_BST1
0/1	8.2	Q10588_BST1
0/0	8.2	Q10588_BST1
0/0	8.2	Q10588_BST1
0/0	8.2	Q10588_BST1
0/0	8.2	Q10588_BST1
0/0	8.2	Q10588_BST1
0/0	8.2	Q10588_BST1
0/0	8.2	Q10588_BST1
0/0	8.2	Q10588_BST1
0/0	8.2	Q10588_BST1
0/0	8.2	Q10588_BST1
0/0	8.2	Q10588_BST1
0/0	8.2	Q10588_BST1
0/0	8.2	Q10588_BST1
0/0	8.2	Q10588_BST1
0/0	8.2	Q10588_BST1
0/0	8.2	Q10588_BST1
0/1	8.2	Q10588_BST1
0/0	8.2	Q10588_BST1
0/0	8.2	Q10588_BST1
0/0	8.2	Q10588_BST1
0/0	8.2	Q10588_BST1
0/0	8.2	Q10588_BST1
0/0	8.2	Q10588_BST1
0/1	8.2	Q10588_BST1
0/0	8.2	Q10588_BST1
0/0	8.2	Q10588_BST1
0/0	8.2	Q10588_BST1
0/1	8.2	Q10588_BST1
0/0	8.1	Q10588_BST1
0/0	8.1	Q10588_BST1
0/1	8.1	Q10588_BST1
0/1	8.1	Q10588_BST1
0/1	8.1	Q10588_BST1
0/1	8.1	Q10588_BST1
0/1	8.1	Q10588_BST1
0/0	8.1	Q10588_BST1
0/0	8.1	Q10588_BST1
0/0	8.1	Q10588_BST1
0/0	8.1	Q10588_BST1
0/0	8.1	Q10588_BST1
0/1	8.1	Q10588_BST1
0/0	8.1	Q10588_BST1
0/0	8.1	Q10588_BST1
0/0	8.1	Q10588_BST1
0/0	8.1	Q10588_BST1
0/0	8.1	Q10588_BST1
0/0	8.1	Q10588_BST1
0/1	8.1	Q10588_BST1
0/0	8.1	Q10588_BST1
0/1	8.1	Q10588_BST1
0/0	8.1	Q10588_BST1
0/0	8.1	Q10588_BST1
0/0	8.1	Q10588_BST1
0/0	8.1	Q10588_BST1
0/0	8.1	Q10588_BST1
0/0	8.1	Q10588_BST1
0/1	8.1	Q10588_BST1
0/0	8.1	Q10588_BST1
0/0	8.1	Q10588_BST1
0/0	8.1	Q10588_BST1
0/0	8.1	Q10588_BST1
0/1	8.1	Q10588_BST1
0/0	8.1	Q10588_BST1
0/1	8.1	Q10588_BST1
0/0	8.1	Q10588_BST1
0/1	8.1	Q10588_BST1
0/1	8.1	Q10588_BST1
0/1	8.1	Q10588_BST1
0/1	8.1	Q10588_BST1
0/1	8.1	Q10588_BST1
0/0	8.1	Q10588_BST1
0/0	8.1	Q10588_BST1
0/1	8.1	Q10588_BST1
0/0	8.1	Q10588_BST1
0/0	8.1	Q10588_BST1
0/1	8.1	Q10588_BST1
0/0	8.1	Q10588_BST1
0/1	8.1	Q10588_BST1
0/1	8.1	Q10588_BST1
0/0	8.1	Q10588_BST1
0/1	8.1	Q10588_BST1
0/1	8.1	Q10588_BST1
0/1	8.1	Q10588_BST1
0/0	8.1	Q10588_BST1
0/0	8.1	Q10588_BST1
0/0	8.1	Q10588_BST1
0/1	8.1	Q10588_BST1
0/0	8.1	Q10588_BST1
0/0	8.1	Q10588_BST1
0/0	8.1	Q10588_BST1
0/0	8.1	Q10588_BST1
0/0	8.1	Q10588_BST1
0/0	8.1	Q10588_BST1
0/1	8.1	Q10588_BST1
0/0	8.1	Q10588_BST1
0/1	8.1	Q10588_BST1
0/0	8.1	Q10588_BST1
0/0	8.1	Q10588_BST1
0/1	8.1	Q10588_BST1
0/0	8.1	Q10588_BST1
0/0	8.1	Q10588_BST1
0/0	8.1	Q10588_BST1
0/0	8.1	Q10588_BST1
0/1	8	Q10588_BST1
0/0	8	Q10588_BST1
0/1	8	Q10588_BST1
0/1	8	Q10588_BST1
0/1	8	Q10588_BST1
0/1	8	Q10588_BST1
0/0	8	Q10588_BST1
0/1	8	Q10588_BST1
0/1	8	Q10588_BST1
0/1	8	Q10588_BST1
0/1	8	Q10588_BST1
0/0	8	Q10588_BST1
0/0	8	Q10588_BST1
0/0	8	Q10588_BST1
0/1	8	Q10588_BST1
0/0	8	Q10588_BST1
0/1	8	Q10588_BST1
0/0	8	Q10588_BST1
0/0	8	Q10588_BST1
0/1	8	Q10588_BST1
0/1	8	Q10588_BST1
0/0	8	Q10588_BST1
0/0	8	Q10588_BST1
0/0	8	Q10588_BST1
0/0	8	Q10588_BST1
0/0	8	Q10588_BST1
0/0	8	Q10588_BST1
0/1	8	Q10588_BST1
0/0	8	Q10588_BST1
0/0	8	Q10588_BST1
0/0	8	Q10588_BST1
0/1	8	Q10588_BST1
0/1	8	Q10588_BST1
0/1	8	Q10588_BST1
0/1	8	Q10588_BST1
0/0	8	Q10588_BST1
0/0	8	Q10588_BST1
0/0	8	Q10588_BST1
0/0	8	Q10588_BST1
0/0	8	Q10588_BST1
0/1	8	Q10588_BST1
0/1	8	Q10588_BST1
0/1	8	Q10588_BST1
0/1	8	Q10588_BST1
0/1	8	Q10588_BST1
0/1	8	Q10588_BST1
0/0	8	Q10588_BST1
0/1	8	Q10588_BST1
0/1	8	Q10588_BST1
0/0	8	Q10588_BST1
0/0	8	Q10588_BST1
0/1	8	Q10588_BST1
0/0	8	Q10588_BST1
0/0	8	Q10588_BST1
0/0	8	Q10588_BST1
0/0	8	Q10588_BST1
0/0	8	Q10588_BST1
0/0	8	Q10588_BST1
0/0	8	Q10588_BST1
0/0	8	Q10588_BST1
0/0	8	Q10588_BST1
0/0	8	Q10588_BST1
0/0	8	Q10588_BST1
0/1	8	Q10588_BST1
0/0	8	Q10588_BST1
0/1	8	Q10588_BST1
0/0	8	Q10588_BST1
0/0	8	Q10588_BST1
0/1	8	Q10588_BST1
0/0	8	Q10588_BST1
0/1	8	Q10588_BST1
0/0	8	Q10588_BST1
0/1	8	Q10588_BST1
0/1	8	Q10588_BST1
0/0	7.9	Q10588_BST1
0/1	7.9	Q10588_BST1
0/1	7.9	Q10588_BST1
0/0	7.9	Q10588_BST1
0/1	7.9	Q10588_BST1
0/1	7.9	Q10588_BST1
0/1	7.9	Q10588_BST1
0/1	7.9	Q10588_BST1
0/1	7.9	Q10588_BST1
0/0	7.9	Q10588_BST1
0/0	7.9	Q10588_BST1
0/1	7.9	Q10588_BST1
0/0	7.9	Q10588_BST1
0/0	7.9	Q10588_BST1
0/0	7.9	Q10588_BST1
0/0	7.9	Q10588_BST1
0/0	7.9	Q10588_BST1
0/0	7.9	Q10588_BST1
0/0	7.9	Q10588_BST1
0/0	7.9	Q10588_BST1
0/0	7.9	Q10588_BST1
0/0	7.9	Q10588_BST1
0/0	7.9	Q10588_BST1
0/0	7.9	Q10588_BST1
0/1	7.9	Q10588_BST1
0/1	7.9	Q10588_BST1
0/1	7.9	Q10588_BST1
0/1	7.9	Q10588_BST1
0/1	7.9	Q10588_BST1
0/1	7.9	Q10588_BST1
0/1	7.9	Q10588_BST1
0/1	7.9	Q10588_BST1
0/1	7.9	Q10588_BST1
0/1	7.9	Q10588_BST1
0/1	7.9	Q10588_BST1
0/1	7.9	Q10588_BST1
0/1	7.9	Q10588_BST1
0/1	7.9	Q10588_BST1
0/1	7.9	Q10588_BST1
0/0	7.9	Q10588_BST1
0/0	7.9	Q10588_BST1
0/1	7.9	Q10588_BST1
0/1	7.9	Q10588_BST1
0/0	7.9	Q10588_BST1
0/0	7.9	Q10588_BST1
0/0	7.9	Q10588_BST1
0/1	7.9	Q10588_BST1
0/1	7.9	Q10588_BST1
0/0	7.9	Q10588_BST1
0/1	7.9	Q10588_BST1
0/1	7.9	Q10588_BST1
0/0	7.9	Q10588_BST1
0/1	7.9	Q10588_BST1
0/0	7.9	Q10588_BST1
0/0	7.9	Q10588_BST1
0/1	7.9	Q10588_BST1
0/0	7.9	Q10588_BST1
0/0	7.9	Q10588_BST1
0/1	7.9	Q10588_BST1
0/1	7.9	Q10588_BST1
0/1	7.9	Q10588_BST1
0/1	7.9	Q10588_BST1
0/0	7.9	Q10588_BST1
0/1	7.9	Q10588_BST1
0/0	7.8	Q10588_BST1
0/0	7.8	Q10588_BST1
0/1	7.8	Q10588_BST1
0/1	7.8	Q10588_BST1
0/1	7.8	Q10588_BST1
0/0	7.8	Q10588_BST1
0/1	7.8	Q10588_BST1
0/1	7.8	Q10588_BST1
0/0	7.8	Q10588_BST1
0/0	7.8	Q10588_BST1
0/1	7.8	Q10588_BST1
0/1	7.8	Q10588_BST1
0/1	7.8	Q10588_BST1
0/1	7.8	Q10588_BST1
0/0	7.8	Q10588_BST1
0/1	7.8	Q10588_BST1
0/1	7.8	Q10588_BST1
0/0	7.8	Q10588_BST1
0/1	7.8	Q10588_BST1
0/0	7.8	Q10588_BST1
0/1	7.8	Q10588_BST1
0/1	7.8	Q10588_BST1
0/1	7.8	Q10588_BST1
0/1	7.8	Q10588_BST1
0/0	7.8	Q10588_BST1
0/1	7.8	Q10588_BST1
0/0	7.8	Q10588_BST1
0/0	7.8	Q10588_BST1
0/0	7.8	Q10588_BST1
0/0	7.8	Q10588_BST1
0/1	7.8	Q10588_BST1
0/1	7.8	Q10588_BST1
0/0	7.8	Q10588_BST1
0/1	7.8	Q10588_BST1
0/1	7.8	Q10588_BST1
0/1	7.8	Q10588_BST1
0/1	7.8	Q10588_BST1
0/1	7.8	Q10588_BST1
0/1	7.8	Q10588_BST1
0/1	7.8	Q10588_BST1
0/1	7.8	Q10588_BST1
0/0	7.8	Q10588_BST1
0/1	7.8	Q10588_BST1
0/0	7.8	Q10588_BST1
0/0	7.8	Q10588_BST1
0/0	7.8	Q10588_BST1
0/0	7.8	Q10588_BST1
0/0	7.8	Q10588_BST1
0/0	7.8	Q10588_BST1
0/1	7.8	Q10588_BST1
0/1	7.8	Q10588_BST1
0/1	7.8	Q10588_BST1
0/1	7.8	Q10588_BST1
0/1	7.8	Q10588_BST1
0/1	7.8	Q10588_BST1
0/1	7.8	Q10588_BST1
0/1	7.8	Q10588_BST1
0/1	7.8	Q10588_BST1
0/1	7.8	Q10588_BST1
0/1	7.7	Q10588_BST1
0/0	7.7	Q10588_BST1
0/1	7.7	Q10588_BST1
0/1	7.7	Q10588_BST1
0/1	7.7	Q10588_BST1
0/1	7.7	Q10588_BST1
0/0	7.7	Q10588_BST1
0/0	7.7	Q10588_BST1
0/1	7.7	Q10588_BST1
0/1	7.7	Q10588_BST1
0/1	7.7	Q10588_BST1
0/1	7.7	Q10588_BST1
0/1	7.7	Q10588_BST1
0/0	7.7	Q10588_BST1
0/0	7.7	Q10588_BST1
0/1	7.7	Q10588_BST1
0/1	7.7	Q10588_BST1
0/0	7.7	Q10588_BST1
0/1	7.7	Q10588_BST1
0/0	7.7	Q10588_BST1
0/0	7.7	Q10588_BST1
0/0	7.7	Q10588_BST1
0/1	7.7	Q10588_BST1
0/1	7.7	Q10588_BST1
0/1	7.7	Q10588_BST1
0/1	7.7	Q10588_BST1
0/1	7.7	Q10588_BST1
0/0	7.7	Q10588_BST1
0/1	7.7	Q10588_BST1
0/1	7.7	Q10588_BST1
0/1	7.7	Q10588_BST1
0/1	7.7	Q10588_BST1
0/1	7.7	Q10588_BST1
0/1	7.7	Q10588_BST1
0/1	7.7	Q10588_BST1
0/1	7.7	Q10588_BST1
0/1	7.7	Q10588_BST1
0/1	7.7	Q10588_BST1
0/1	7.7	Q10588_BST1
0/0	7.7	Q10588_BST1
0/1	7.7	Q10588_BST1
0/1	7.7	Q10588_BST1
0/1	7.7	Q10588_BST1
0/0	7.7	Q10588_BST1
0/1	7.7	Q10588_BST1
0/1	7.7	Q10588_BST1
0/1	7.7	Q10588_BST1
0/1	7.7	Q10588_BST1
0/0	7.7	Q10588_BST1
0/1	7.7	Q10588_BST1
0/1	7.6	Q10588_BST1
0/1	7.6	Q10588_BST1
0/1	7.6	Q10588_BST1
0/1	7.6	Q10588_BST1
0/1	7.6	Q10588_BST1
0/1	7.6	Q10588_BST1
0/1	7.6	Q10588_BST1
0/1	7.6	Q10588_BST1
0/0	7.6	Q10588_BST1
0/0	7.6	Q10588_BST1
0/1	7.6	Q10588_BST1
0/1	7.6	Q10588_BST1
0/1	7.6	Q10588_BST1
0/0	7.6	Q10588_BST1
0/1	7.6	Q10588_BST1
0/1	7.6	Q10588_BST1
0/1	7.6	Q10588_BST1
0/0	7.6	Q10588_BST1
0/1	7.6	Q10588_BST1
0/0	7.6	Q10588_BST1
0/1	7.6	Q10588_BST1
0/1	7.6	Q10588_BST1
0/0	7.6	Q10588_BST1
0/1	7.6	Q10588_BST1
0/1	7.6	Q10588_BST1
0/1	7.6	Q10588_BST1
0/1	7.6	Q10588_BST1
0/1	7.6	Q10588_BST1
0/1	7.6	Q10588_BST1
0/1	7.6	Q10588_BST1
0/1	7.6	Q10588_BST1
0/1	7.6	Q10588_BST1
0/0	7.6	Q10588_BST1
0/1	7.6	Q10588_BST1
0/1	7.5	Q10588_BST1
0/0	7.5	Q10588_BST1
0/0	7.5	Q10588_BST1
0/1	7.5	Q10588_BST1
0/1	7.5	Q10588_BST1
0/1	7.5	Q10588_BST1
0/0	7.5	Q10588_BST1
0/1	7.5	Q10588_BST1
0/1	7.5	Q10588_BST1
0/1	7.5	Q10588_BST1
0/1	7.5	Q10588_BST1
0/1	7.5	Q10588_BST1
0/1	7.5	Q10588_BST1
0/1	7.5	Q10588_BST1
0/1	7.5	Q10588_BST1
0/1	7.5	Q10588_BST1
0/1	7.5	Q10588_BST1
0/1	7.5	Q10588_BST1
0/1	7.5	Q10588_BST1
0/1	7.5	Q10588_BST1
0/1	7.5	Q10588_BST1
0/1	7.5	Q10588_BST1
0/1	7.5	Q10588_BST1
0/0	7.5	Q10588_BST1
0/1	7.5	Q10588_BST1
0/0	7.5	Q10588_BST1
0/1	7.5	Q10588_BST1
0/1	7.5	Q10588_BST1
0/1	7.5	Q10588_BST1
0/1	7.5	Q10588_BST1
0/1	7.5	Q10588_BST1
0/1	7.5	Q10588_BST1
0/1	7.5	Q10588_BST1
0/0	7.5	Q10588_BST1
0/1	7.5	Q10588_BST1
0/1	7.5	Q10588_BST1
0/0	7.5	Q10588_BST1
0/1	7.5	Q10588_BST1
0/1	7.5	Q10588_BST1
0/1	7.5	Q10588_BST1
0/0	7.5	Q10588_BST1
0/1	7.5	Q10588_BST1
0/1	7.4	Q10588_BST1
0/1	7.4	Q10588_BST1
0/1	7.4	Q10588_BST1
0/0	7.4	Q10588_BST1
0/1	7.4	Q10588_BST1
0/1	7.4	Q10588_BST1
0/1	7.4	Q10588_BST1
0/0	7.4	Q10588_BST1
0/1	7.4	Q10588_BST1
0/1	7.4	Q10588_BST1
0/1	7.4	Q10588_BST1
0/1	7.4	Q10588_BST1
0/0	7.4	Q10588_BST1
0/1	7.4	Q10588_BST1
0/1	7.4	Q10588_BST1
0/1	7.4	Q10588_BST1
0/1	7.4	Q10588_BST1
0/1	7.4	Q10588_BST1
0/1	7.4	Q10588_BST1
0/1	7.4	Q10588_BST1
0/1	7.4	Q10588_BST1
0/1	7.4	Q10588_BST1
0/1	7.4	Q10588_BST1
0/1	7.4	Q10588_BST1
0/1	7.4	Q10588_BST1
0/1	7.4	Q10588_BST1
0/1	7.4	Q10588_BST1
0/1	7.4	Q10588_BST1
0/0	7.4	Q10588_BST1
0/1	7.4	Q10588_BST1
0/1	7.4	Q10588_BST1
0/1	7.4	Q10588_BST1
0/0	7.4	Q10588_BST1
0/1	7.4	Q10588_BST1
0/1	7.4	Q10588_BST1
0/1	7.3	Q10588_BST1
0/1	7.3	Q10588_BST1
0/1	7.3	Q10588_BST1
0/1	7.3	Q10588_BST1
0/1	7.3	Q10588_BST1
0/1	7.3	Q10588_BST1
0/1	7.3	Q10588_BST1
0/1	7.3	Q10588_BST1
0/1	7.3	Q10588_BST1
0/1	7.3	Q10588_BST1
0/1	7.3	Q10588_BST1
0/1	7.3	Q10588_BST1
0/1	7.3	Q10588_BST1
0/1	7.3	Q10588_BST1
0/0	7.3	Q10588_BST1
0/1	7.3	Q10588_BST1
0/1	7.3	Q10588_BST1
0/1	7.3	Q10588_BST1
0/1	7.3	Q10588_BST1
0/0	7.3	Q10588_BST1
0/1	7.3	Q10588_BST1
0/1	7.3	Q10588_BST1
0/1	7.3	Q10588_BST1
1/1	7.2	Q10588_BST1
0/1	7.2	Q10588_BST1
0/1	7.2	Q10588_BST1
0/1	7.2	Q10588_BST1
0/1	7.2	Q10588_BST1
0/1	7.2	Q10588_BST1
0/1	7.2	Q10588_BST1
0/1	7.2	Q10588_BST1
0/1	7.2	Q10588_BST1
0/1	7.2	Q10588_BST1
0/1	7.2	Q10588_BST1
0/0	7.2	Q10588_BST1
0/1	7.2	Q10588_BST1
0/1	7.2	Q10588_BST1
0/1	7.2	Q10588_BST1
0/1	7.2	Q10588_BST1
0/1	7.2	Q10588_BST1
0/1	7.2	Q10588_BST1
0/1	7.2	Q10588_BST1
0/1	7.1	Q10588_BST1
0/1	7.1	Q10588_BST1
0/1	7.1	Q10588_BST1
0/1	7.1	Q10588_BST1
0/1	7.1	Q10588_BST1
0/0	7.1	Q10588_BST1
0/1	7.1	Q10588_BST1
0/1	7.1	Q10588_BST1
0/1	7	Q10588_BST1
0/1	7	Q10588_BST1
0/1	7	Q10588_BST1
0/1	7	Q10588_BST1
0/1	7	Q10588_BST1
0/1	7	Q10588_BST1
0/1	7	Q10588_BST1
0/0	7	Q10588_BST1
0/1	7	Q10588_BST1
0/1	7	Q10588_BST1
1/1	6.9	Q10588_BST1
0/0	6.9	Q10588_BST1
0/1	6.9	Q10588_BST1
0/1	6.9	Q10588_BST1
0/1	6.9	Q10588_BST1
1/1	6.9	Q10588_BST1
0/1	6.9	Q10588_BST1
0/1	6.9	Q10588_BST1
0/1	6.9	Q10588_BST1
0/1	6.9	Q10588_BST1
0/1	6.8	Q10588_BST1
0/1	6.8	Q10588_BST1
0/1	6.8	Q10588_BST1
0/1	6.8	Q10588_BST1
0/1	6.8	Q10588_BST1
0/1	6.7	Q10588_BST1
0/1	6.7	Q10588_BST1
0/1	6.7	Q10588_BST1
0/1	6.7	Q10588_BST1
0/1	6.7	Q10588_BST1
0/1	6.6	Q10588_BST1
0/1	6.6	Q10588_BST1
0/1	6.6	Q10588_BST1
0/1	6.6	Q10588_BST1
0/1	6.6	Q10588_BST1
0/1	6.6	Q10588_BST1
0/1	6.6	Q10588_BST1
0/1	6.5	Q10588_BST1
0/1	6.5	Q10588_BST1
0/1	6.5	Q10588_BST1
1/1	6.5	Q10588_BST1
0/1	6.4	Q10588_BST1
0/1	6.4	Q10588_BST1
1/1	6.4	Q10588_BST1
1/1	6.4	Q10588_BST1
1/1	6.3	Q10588_BST1
0/1	6.3	Q10588_BST1
1/1	6.2	Q10588_BST1
0/1	6.2	Q10588_BST1
0/1	6.1	Q10588_BST1
0/1	6.1	Q10588_BST1
0/1	5.8	Q10588_BST1
1/1	5.2	Q10588_BST1
1/1	5.2	Q10588_BST1
1/1	4.9	Q10588_BST1
1/1	4.5	Q10588_BST1
1/1	4.4	Q10588_BST1
1/1	4.1	Q10588_BST1
1/1	3.9	Q10588_BST1
1/1	3	Q10588_BST1
1/1	0	Q10588_BST1
1/1	0	Q10588_BST1
1/1	0	Q10588_BST1
1/1	0	Q10588_BST1
0/1	0	Q10588_BST1
0/1	0	Q10588_BST1
1/1	0	Q10588_BST1
1/1	0	Q10588_BST1
0/1	0	Q10588_BST1
1/1	0	Q10588_BST1
0/1	0	Q10588_BST1
1/1	0	Q10588_BST1
1/1	0	Q10588_BST1
1/1	0	Q10588_BST1
1/1	0	Q10588_BST1
1/1	0	Q10588_BST1
1/1	0	Q10588_BST1
1/1	0	Q10588_BST1
1/1	0	Q10588_BST1
1/1	0	Q10588_BST1
1/1	0	Q10588_BST1
1/1	0	Q10588_BST1
0/1	0	Q10588_BST1
1/1	0	Q10588_BST1
1/1	0	Q10588_BST1

## Sheet: Fig. 5d
3_190344128_G_A	Log2 intensity	Protein ID
0/1	13	Q9NPH3_IL1RAP
0/0	12.3	Q9NPH3_IL1RAP
0/0	12.1	Q9NPH3_IL1RAP
0/0	12.1	Q9NPH3_IL1RAP
0/0	12	Q9NPH3_IL1RAP
0/1	12	Q9NPH3_IL1RAP
0/1	11.9	Q9NPH3_IL1RAP
0/1	11.8	Q9NPH3_IL1RAP
0/0	11.8	Q9NPH3_IL1RAP
0/0	11.8	Q9NPH3_IL1RAP
0/0	11.8	Q9NPH3_IL1RAP
0/1	11.8	Q9NPH3_IL1RAP
0/0	11.8	Q9NPH3_IL1RAP
0/1	11.7	Q9NPH3_IL1RAP
0/1	11.7	Q9NPH3_IL1RAP
0/1	11.7	Q9NPH3_IL1RAP
0/1	11.7	Q9NPH3_IL1RAP
0/1	11.7	Q9NPH3_IL1RAP
0/1	11.7	Q9NPH3_IL1RAP
0/1	11.7	Q9NPH3_IL1RAP
0/1	11.7	Q9NPH3_IL1RAP
0/0	11.7	Q9NPH3_IL1RAP
0/0	11.7	Q9NPH3_IL1RAP
0/0	11.7	Q9NPH3_IL1RAP
0/1	11.7	Q9NPH3_IL1RAP
0/0	11.7	Q9NPH3_IL1RAP
0/0	11.6	Q9NPH3_IL1RAP
0/0	11.6	Q9NPH3_IL1RAP
0/0	11.6	Q9NPH3_IL1RAP
0/1	11.6	Q9NPH3_IL1RAP
0/0	11.6	Q9NPH3_IL1RAP
0/1	11.6	Q9NPH3_IL1RAP
0/1	11.6	Q9NPH3_IL1RAP
0/1	11.6	Q9NPH3_IL1RAP
0/1	11.6	Q9NPH3_IL1RAP
0/1	11.6	Q9NPH3_IL1RAP
0/1	11.6	Q9NPH3_IL1RAP
0/0	11.6	Q9NPH3_IL1RAP
0/1	11.6	Q9NPH3_IL1RAP
0/1	11.6	Q9NPH3_IL1RAP
0/1	11.6	Q9NPH3_IL1RAP
0/1	11.6	Q9NPH3_IL1RAP
0/1	11.6	Q9NPH3_IL1RAP
0/1	11.5	Q9NPH3_IL1RAP
0/0	11.5	Q9NPH3_IL1RAP
0/1	11.5	Q9NPH3_IL1RAP
0/1	11.5	Q9NPH3_IL1RAP
0/0	11.5	Q9NPH3_IL1RAP
0/0	11.5	Q9NPH3_IL1RAP
0/1	11.5	Q9NPH3_IL1RAP
0/1	11.5	Q9NPH3_IL1RAP
0/1	11.5	Q9NPH3_IL1RAP
0/1	11.5	Q9NPH3_IL1RAP
0/1	11.5	Q9NPH3_IL1RAP
0/1	11.5	Q9NPH3_IL1RAP
0/1	11.5	Q9NPH3_IL1RAP
0/1	11.5	Q9NPH3_IL1RAP
0/1	11.5	Q9NPH3_IL1RAP
0/1	11.5	Q9NPH3_IL1RAP
0/1	11.5	Q9NPH3_IL1RAP
0/1	11.5	Q9NPH3_IL1RAP
0/1	11.5	Q9NPH3_IL1RAP
0/1	11.4	Q9NPH3_IL1RAP
0/1	11.4	Q9NPH3_IL1RAP
0/1	11.4	Q9NPH3_IL1RAP
0/1	11.4	Q9NPH3_IL1RAP
0/1	11.4	Q9NPH3_IL1RAP
0/0	11.4	Q9NPH3_IL1RAP
0/1	11.4	Q9NPH3_IL1RAP
0/1	11.4	Q9NPH3_IL1RAP
0/1	11.4	Q9NPH3_IL1RAP
0/0	11.4	Q9NPH3_IL1RAP
0/1	11.4	Q9NPH3_IL1RAP
0/1	11.4	Q9NPH3_IL1RAP
0/1	11.4	Q9NPH3_IL1RAP
0/1	11.4	Q9NPH3_IL1RAP
0/1	11.4	Q9NPH3_IL1RAP
0/1	11.4	Q9NPH3_IL1RAP
0/1	11.4	Q9NPH3_IL1RAP
0/1	11.4	Q9NPH3_IL1RAP
0/0	11.4	Q9NPH3_IL1RAP
0/1	11.4	Q9NPH3_IL1RAP
0/0	11.4	Q9NPH3_IL1RAP
0/0	11.4	Q9NPH3_IL1RAP
0/1	11.3	Q9NPH3_IL1RAP
0/1	11.3	Q9NPH3_IL1RAP
0/1	11.3	Q9NPH3_IL1RAP
0/1	11.3	Q9NPH3_IL1RAP
0/1	11.3	Q9NPH3_IL1RAP
0/1	11.3	Q9NPH3_IL1RAP
0/1	11.3	Q9NPH3_IL1RAP
0/1	11.3	Q9NPH3_IL1RAP
0/0	11.3	Q9NPH3_IL1RAP
0/1	11.3	Q9NPH3_IL1RAP
0/1	11.3	Q9NPH3_IL1RAP
0/1	11.3	Q9NPH3_IL1RAP
0/1	11.3	Q9NPH3_IL1RAP
0/1	11.3	Q9NPH3_IL1RAP
0/1	11.3	Q9NPH3_IL1RAP
0/1	11.3	Q9NPH3_IL1RAP
0/1	11.3	Q9NPH3_IL1RAP
0/1	11.3	Q9NPH3_IL1RAP
0/1	11.3	Q9NPH3_IL1RAP
0/1	11.3	Q9NPH3_IL1RAP
0/0	11.3	Q9NPH3_IL1RAP
0/1	11.3	Q9NPH3_IL1RAP
0/1	11.3	Q9NPH3_IL1RAP
0/1	11.3	Q9NPH3_IL1RAP
0/1	11.3	Q9NPH3_IL1RAP
0/1	11.3	Q9NPH3_IL1RAP
0/1	11.3	Q9NPH3_IL1RAP
0/1	11.3	Q9NPH3_IL1RAP
0/0	11.3	Q9NPH3_IL1RAP
0/1	11.3	Q9NPH3_IL1RAP
0/1	11.3	Q9NPH3_IL1RAP
0/1	11.3	Q9NPH3_IL1RAP
0/1	11.3	Q9NPH3_IL1RAP
0/1	11.3	Q9NPH3_IL1RAP
0/1	11.3	Q9NPH3_IL1RAP
0/1	11.3	Q9NPH3_IL1RAP
0/1	11.3	Q9NPH3_IL1RAP
0/1	11.3	Q9NPH3_IL1RAP
0/1	11.3	Q9NPH3_IL1RAP
0/1	11.3	Q9NPH3_IL1RAP
0/1	11.3	Q9NPH3_IL1RAP
0/1	11.3	Q9NPH3_IL1RAP
0/1	11.3	Q9NPH3_IL1RAP
0/1	11.3	Q9NPH3_IL1RAP
0/1	11.3	Q9NPH3_IL1RAP
0/1	11.2	Q9NPH3_IL1RAP
0/1	11.2	Q9NPH3_IL1RAP
0/1	11.2	Q9NPH3_IL1RAP
0/1	11.2	Q9NPH3_IL1RAP
0/1	11.2	Q9NPH3_IL1RAP
0/1	11.2	Q9NPH3_IL1RAP
0/1	11.2	Q9NPH3_IL1RAP
0/1	11.2	Q9NPH3_IL1RAP
0/1	11.2	Q9NPH3_IL1RAP
0/1	11.2	Q9NPH3_IL1RAP
1/1	11.2	Q9NPH3_IL1RAP
0/1	11.2	Q9NPH3_IL1RAP
0/0	11.2	Q9NPH3_IL1RAP
0/1	11.2	Q9NPH3_IL1RAP
0/1	11.2	Q9NPH3_IL1RAP
0/1	11.2	Q9NPH3_IL1RAP
0/1	11.2	Q9NPH3_IL1RAP
0/1	11.2	Q9NPH3_IL1RAP
0/1	11.2	Q9NPH3_IL1RAP
0/1	11.2	Q9NPH3_IL1RAP
0/1	11.2	Q9NPH3_IL1RAP
0/1	11.2	Q9NPH3_IL1RAP
1/1	11.2	Q9NPH3_IL1RAP
0/1	11.2	Q9NPH3_IL1RAP
0/1	11.2	Q9NPH3_IL1RAP
0/1	11.2	Q9NPH3_IL1RAP
0/1	11.2	Q9NPH3_IL1RAP
0/1	11.2	Q9NPH3_IL1RAP
0/0	11.2	Q9NPH3_IL1RAP
0/1	11.2	Q9NPH3_IL1RAP
0/1	11.2	Q9NPH3_IL1RAP
0/1	11.2	Q9NPH3_IL1RAP
0/1	11.2	Q9NPH3_IL1RAP
0/1	11.2	Q9NPH3_IL1RAP
0/1	11.2	Q9NPH3_IL1RAP
0/1	11.2	Q9NPH3_IL1RAP
0/1	11.2	Q9NPH3_IL1RAP
0/1	11.2	Q9NPH3_IL1RAP
0/1	11.2	Q9NPH3_IL1RAP
0/1	11.2	Q9NPH3_IL1RAP
0/0	11.2	Q9NPH3_IL1RAP
0/1	11.2	Q9NPH3_IL1RAP
0/1	11.2	Q9NPH3_IL1RAP
0/1	11.2	Q9NPH3_IL1RAP
0/1	11.2	Q9NPH3_IL1RAP
0/1	11.1	Q9NPH3_IL1RAP
0/1	11.1	Q9NPH3_IL1RAP
0/1	11.1	Q9NPH3_IL1RAP
0/1	11.1	Q9NPH3_IL1RAP
0/0	11.1	Q9NPH3_IL1RAP
0/1	11.1	Q9NPH3_IL1RAP
0/1	11.1	Q9NPH3_IL1RAP
0/1	11.1	Q9NPH3_IL1RAP
0/1	11.1	Q9NPH3_IL1RAP
0/1	11.1	Q9NPH3_IL1RAP
0/1	11.1	Q9NPH3_IL1RAP
0/1	11.1	Q9NPH3_IL1RAP
0/1	11.1	Q9NPH3_IL1RAP
0/1	11.1	Q9NPH3_IL1RAP
0/1	11.1	Q9NPH3_IL1RAP
0/1	11.1	Q9NPH3_IL1RAP
0/1	11.1	Q9NPH3_IL1RAP
0/1	11.1	Q9NPH3_IL1RAP
0/1	11.1	Q9NPH3_IL1RAP
0/1	11.1	Q9NPH3_IL1RAP
1/1	11.1	Q9NPH3_IL1RAP
0/1	11.1	Q9NPH3_IL1RAP
0/1	11.1	Q9NPH3_IL1RAP
0/1	11.1	Q9NPH3_IL1RAP
1/1	11.1	Q9NPH3_IL1RAP
0/1	11.1	Q9NPH3_IL1RAP
0/1	11.1	Q9NPH3_IL1RAP
0/1	11.1	Q9NPH3_IL1RAP
1/1	11.1	Q9NPH3_IL1RAP
0/1	11.1	Q9NPH3_IL1RAP
0/1	11.1	Q9NPH3_IL1RAP
0/1	11.1	Q9NPH3_IL1RAP
0/1	11.1	Q9NPH3_IL1RAP
0/1	11.1	Q9NPH3_IL1RAP
0/1	11.1	Q9NPH3_IL1RAP
0/1	11.1	Q9NPH3_IL1RAP
0/1	11.1	Q9NPH3_IL1RAP
0/1	11.1	Q9NPH3_IL1RAP
1/1	11.1	Q9NPH3_IL1RAP
0/1	11.1	Q9NPH3_IL1RAP
0/0	11.1	Q9NPH3_IL1RAP
0/1	11.1	Q9NPH3_IL1RAP
0/1	11.1	Q9NPH3_IL1RAP
0/1	11.1	Q9NPH3_IL1RAP
0/0	11.1	Q9NPH3_IL1RAP
0/1	11.1	Q9NPH3_IL1RAP
1/1	11.1	Q9NPH3_IL1RAP
0/1	11.1	Q9NPH3_IL1RAP
0/1	11.1	Q9NPH3_IL1RAP
0/1	11.1	Q9NPH3_IL1RAP
0/1	11.1	Q9NPH3_IL1RAP
1/1	11.1	Q9NPH3_IL1RAP
0/0	11.1	Q9NPH3_IL1RAP
0/1	11	Q9NPH3_IL1RAP
1/1	11	Q9NPH3_IL1RAP
0/1	11	Q9NPH3_IL1RAP
0/1	11	Q9NPH3_IL1RAP
0/1	11	Q9NPH3_IL1RAP
1/1	11	Q9NPH3_IL1RAP
0/1	11	Q9NPH3_IL1RAP
0/1	11	Q9NPH3_IL1RAP
0/1	11	Q9NPH3_IL1RAP
1/1	11	Q9NPH3_IL1RAP
0/0	11	Q9NPH3_IL1RAP
0/1	11	Q9NPH3_IL1RAP
0/1	11	Q9NPH3_IL1RAP
0/1	11	Q9NPH3_IL1RAP
1/1	11	Q9NPH3_IL1RAP
0/1	11	Q9NPH3_IL1RAP
0/1	11	Q9NPH3_IL1RAP
0/1	11	Q9NPH3_IL1RAP
0/1	11	Q9NPH3_IL1RAP
1/1	11	Q9NPH3_IL1RAP
1/1	11	Q9NPH3_IL1RAP
0/1	11	Q9NPH3_IL1RAP
0/1	11	Q9NPH3_IL1RAP
0/1	11	Q9NPH3_IL1RAP
1/1	11	Q9NPH3_IL1RAP
1/1	11	Q9NPH3_IL1RAP
0/1	11	Q9NPH3_IL1RAP
0/1	11	Q9NPH3_IL1RAP
0/1	11	Q9NPH3_IL1RAP
0/1	11	Q9NPH3_IL1RAP
0/1	11	Q9NPH3_IL1RAP
0/1	11	Q9NPH3_IL1RAP
0/1	11	Q9NPH3_IL1RAP
0/1	11	Q9NPH3_IL1RAP
0/1	11	Q9NPH3_IL1RAP
0/1	11	Q9NPH3_IL1RAP
0/1	11	Q9NPH3_IL1RAP
0/1	11	Q9NPH3_IL1RAP
0/1	11	Q9NPH3_IL1RAP
0/1	11	Q9NPH3_IL1RAP
0/1	11	Q9NPH3_IL1RAP
0/1	11	Q9NPH3_IL1RAP
0/1	11	Q9NPH3_IL1RAP
0/1	11	Q9NPH3_IL1RAP
0/1	11	Q9NPH3_IL1RAP
0/1	11	Q9NPH3_IL1RAP
0/1	11	Q9NPH3_IL1RAP
0/1	11	Q9NPH3_IL1RAP
0/0	11	Q9NPH3_IL1RAP
0/1	11	Q9NPH3_IL1RAP
0/1	11	Q9NPH3_IL1RAP
0/1	11	Q9NPH3_IL1RAP
1/1	11	Q9NPH3_IL1RAP
0/1	10.9	Q9NPH3_IL1RAP
0/1	10.9	Q9NPH3_IL1RAP
0/1	10.9	Q9NPH3_IL1RAP
0/1	10.9	Q9NPH3_IL1RAP
0/1	10.9	Q9NPH3_IL1RAP
0/0	10.9	Q9NPH3_IL1RAP
0/1	10.9	Q9NPH3_IL1RAP
0/1	10.9	Q9NPH3_IL1RAP
0/1	10.9	Q9NPH3_IL1RAP
0/0	10.9	Q9NPH3_IL1RAP
0/1	10.9	Q9NPH3_IL1RAP
0/1	10.9	Q9NPH3_IL1RAP
0/1	10.9	Q9NPH3_IL1RAP
0/1	10.9	Q9NPH3_IL1RAP
0/1	10.9	Q9NPH3_IL1RAP
0/1	10.9	Q9NPH3_IL1RAP
0/0	10.9	Q9NPH3_IL1RAP
0/1	10.9	Q9NPH3_IL1RAP
0/1	10.9	Q9NPH3_IL1RAP
1/1	10.9	Q9NPH3_IL1RAP
0/1	10.9	Q9NPH3_IL1RAP
0/1	10.9	Q9NPH3_IL1RAP
0/1	10.9	Q9NPH3_IL1RAP
1/1	10.9	Q9NPH3_IL1RAP
1/1	10.9	Q9NPH3_IL1RAP
0/1	10.9	Q9NPH3_IL1RAP
0/1	10.9	Q9NPH3_IL1RAP
0/1	10.9	Q9NPH3_IL1RAP
0/1	10.9	Q9NPH3_IL1RAP
0/1	10.9	Q9NPH3_IL1RAP
0/1	10.9	Q9NPH3_IL1RAP
0/1	10.9	Q9NPH3_IL1RAP
0/1	10.9	Q9NPH3_IL1RAP
0/1	10.9	Q9NPH3_IL1RAP
0/1	10.9	Q9NPH3_IL1RAP
0/1	10.9	Q9NPH3_IL1RAP
1/1	10.9	Q9NPH3_IL1RAP
1/1	10.9	Q9NPH3_IL1RAP
0/1	10.9	Q9NPH3_IL1RAP
0/1	10.9	Q9NPH3_IL1RAP
0/1	10.9	Q9NPH3_IL1RAP
0/1	10.9	Q9NPH3_IL1RAP
0/1	10.9	Q9NPH3_IL1RAP
0/1	10.9	Q9NPH3_IL1RAP
0/1	10.9	Q9NPH3_IL1RAP
1/1	10.9	Q9NPH3_IL1RAP
1/1	10.9	Q9NPH3_IL1RAP
0/1	10.8	Q9NPH3_IL1RAP
0/1	10.8	Q9NPH3_IL1RAP
0/1	10.8	Q9NPH3_IL1RAP
1/1	10.8	Q9NPH3_IL1RAP
0/1	10.8	Q9NPH3_IL1RAP
0/1	10.8	Q9NPH3_IL1RAP
1/1	10.8	Q9NPH3_IL1RAP
1/1	10.8	Q9NPH3_IL1RAP
0/1	10.8	Q9NPH3_IL1RAP
0/1	10.8	Q9NPH3_IL1RAP
0/1	10.8	Q9NPH3_IL1RAP
1/1	10.8	Q9NPH3_IL1RAP
1/1	10.8	Q9NPH3_IL1RAP
0/1	10.8	Q9NPH3_IL1RAP
0/1	10.8	Q9NPH3_IL1RAP
0/1	10.8	Q9NPH3_IL1RAP
0/1	10.8	Q9NPH3_IL1RAP
1/1	10.8	Q9NPH3_IL1RAP
1/1	10.8	Q9NPH3_IL1RAP
0/1	10.8	Q9NPH3_IL1RAP
0/1	10.8	Q9NPH3_IL1RAP
0/1	10.8	Q9NPH3_IL1RAP
0/1	10.8	Q9NPH3_IL1RAP
1/1	10.8	Q9NPH3_IL1RAP
0/1	10.8	Q9NPH3_IL1RAP
0/1	10.8	Q9NPH3_IL1RAP
0/1	10.8	Q9NPH3_IL1RAP
0/1	10.8	Q9NPH3_IL1RAP
0/1	10.8	Q9NPH3_IL1RAP
0/1	10.8	Q9NPH3_IL1RAP
0/1	10.8	Q9NPH3_IL1RAP
1/1	10.8	Q9NPH3_IL1RAP
1/1	10.8	Q9NPH3_IL1RAP
1/1	10.8	Q9NPH3_IL1RAP
0/1	10.8	Q9NPH3_IL1RAP
0/1	10.8	Q9NPH3_IL1RAP
1/1	10.8	Q9NPH3_IL1RAP
1/1	10.8	Q9NPH3_IL1RAP
1/1	10.8	Q9NPH3_IL1RAP
1/1	10.8	Q9NPH3_IL1RAP
0/1	10.8	Q9NPH3_IL1RAP
0/1	10.8	Q9NPH3_IL1RAP
1/1	10.8	Q9NPH3_IL1RAP
0/1	10.8	Q9NPH3_IL1RAP
1/1	10.8	Q9NPH3_IL1RAP
0/1	10.8	Q9NPH3_IL1RAP
1/1	10.8	Q9NPH3_IL1RAP
0/1	10.8	Q9NPH3_IL1RAP
1/1	10.8	Q9NPH3_IL1RAP
0/1	10.8	Q9NPH3_IL1RAP
1/1	10.8	Q9NPH3_IL1RAP
1/1	10.8	Q9NPH3_IL1RAP
0/1	10.8	Q9NPH3_IL1RAP
0/1	10.8	Q9NPH3_IL1RAP
1/1	10.8	Q9NPH3_IL1RAP
1/1	10.8	Q9NPH3_IL1RAP
1/1	10.8	Q9NPH3_IL1RAP
0/1	10.8	Q9NPH3_IL1RAP
0/1	10.8	Q9NPH3_IL1RAP
1/1	10.8	Q9NPH3_IL1RAP
0/1	10.8	Q9NPH3_IL1RAP
0/1	10.8	Q9NPH3_IL1RAP
1/1	10.8	Q9NPH3_IL1RAP
0/1	10.8	Q9NPH3_IL1RAP
0/1	10.8	Q9NPH3_IL1RAP
0/1	10.8	Q9NPH3_IL1RAP
0/1	10.8	Q9NPH3_IL1RAP
1/1	10.8	Q9NPH3_IL1RAP
0/1	10.8	Q9NPH3_IL1RAP
0/1	10.8	Q9NPH3_IL1RAP
0/1	10.8	Q9NPH3_IL1RAP
0/1	10.8	Q9NPH3_IL1RAP
0/1	10.8	Q9NPH3_IL1RAP
1/1	10.8	Q9NPH3_IL1RAP
1/1	10.8	Q9NPH3_IL1RAP
0/1	10.8	Q9NPH3_IL1RAP
1/1	10.8	Q9NPH3_IL1RAP
0/1	10.7	Q9NPH3_IL1RAP
0/1	10.7	Q9NPH3_IL1RAP
1/1	10.7	Q9NPH3_IL1RAP
1/1	10.7	Q9NPH3_IL1RAP
0/1	10.7	Q9NPH3_IL1RAP
1/1	10.7	Q9NPH3_IL1RAP
0/1	10.7	Q9NPH3_IL1RAP
0/1	10.7	Q9NPH3_IL1RAP
0/1	10.7	Q9NPH3_IL1RAP
0/1	10.7	Q9NPH3_IL1RAP
0/1	10.7	Q9NPH3_IL1RAP
0/1	10.7	Q9NPH3_IL1RAP
0/1	10.7	Q9NPH3_IL1RAP
0/1	10.7	Q9NPH3_IL1RAP
0/1	10.7	Q9NPH3_IL1RAP
0/0	10.7	Q9NPH3_IL1RAP
0/1	10.7	Q9NPH3_IL1RAP
0/1	10.7	Q9NPH3_IL1RAP
0/1	10.7	Q9NPH3_IL1RAP
0/1	10.7	Q9NPH3_IL1RAP
0/1	10.7	Q9NPH3_IL1RAP
1/1	10.7	Q9NPH3_IL1RAP
1/1	10.7	Q9NPH3_IL1RAP
1/1	10.7	Q9NPH3_IL1RAP
0/1	10.7	Q9NPH3_IL1RAP
1/1	10.7	Q9NPH3_IL1RAP
1/1	10.7	Q9NPH3_IL1RAP
1/1	10.7	Q9NPH3_IL1RAP
1/1	10.7	Q9NPH3_IL1RAP
1/1	10.7	Q9NPH3_IL1RAP
1/1	10.7	Q9NPH3_IL1RAP
0/0	10.7	Q9NPH3_IL1RAP
1/1	10.7	Q9NPH3_IL1RAP
1/1	10.7	Q9NPH3_IL1RAP
1/1	10.7	Q9NPH3_IL1RAP
0/1	10.7	Q9NPH3_IL1RAP
1/1	10.7	Q9NPH3_IL1RAP
1/1	10.7	Q9NPH3_IL1RAP
1/1	10.7	Q9NPH3_IL1RAP
1/1	10.7	Q9NPH3_IL1RAP
0/1	10.7	Q9NPH3_IL1RAP
0/1	10.7	Q9NPH3_IL1RAP
0/1	10.7	Q9NPH3_IL1RAP
0/1	10.7	Q9NPH3_IL1RAP
0/1	10.7	Q9NPH3_IL1RAP
0/1	10.7	Q9NPH3_IL1RAP
1/1	10.7	Q9NPH3_IL1RAP
1/1	10.7	Q9NPH3_IL1RAP
0/1	10.7	Q9NPH3_IL1RAP
0/1	10.7	Q9NPH3_IL1RAP
0/1	10.7	Q9NPH3_IL1RAP
1/1	10.7	Q9NPH3_IL1RAP
0/1	10.7	Q9NPH3_IL1RAP
1/1	10.7	Q9NPH3_IL1RAP
0/1	10.7	Q9NPH3_IL1RAP
0/1	10.7	Q9NPH3_IL1RAP
1/1	10.7	Q9NPH3_IL1RAP
0/1	10.7	Q9NPH3_IL1RAP
1/1	10.7	Q9NPH3_IL1RAP
0/1	10.7	Q9NPH3_IL1RAP
1/1	10.7	Q9NPH3_IL1RAP
0/1	10.7	Q9NPH3_IL1RAP
1/1	10.7	Q9NPH3_IL1RAP
1/1	10.7	Q9NPH3_IL1RAP
1/1	10.7	Q9NPH3_IL1RAP
1/1	10.7	Q9NPH3_IL1RAP
1/1	10.7	Q9NPH3_IL1RAP
1/1	10.6	Q9NPH3_IL1RAP
0/1	10.6	Q9NPH3_IL1RAP
0/1	10.6	Q9NPH3_IL1RAP
0/1	10.6	Q9NPH3_IL1RAP
0/1	10.6	Q9NPH3_IL1RAP
0/1	10.6	Q9NPH3_IL1RAP
1/1	10.6	Q9NPH3_IL1RAP
1/1	10.6	Q9NPH3_IL1RAP
1/1	10.6	Q9NPH3_IL1RAP
0/1	10.6	Q9NPH3_IL1RAP
0/1	10.6	Q9NPH3_IL1RAP
1/1	10.6	Q9NPH3_IL1RAP
0/1	10.6	Q9NPH3_IL1RAP
1/1	10.6	Q9NPH3_IL1RAP
1/1	10.6	Q9NPH3_IL1RAP
0/1	10.6	Q9NPH3_IL1RAP
0/0	10.6	Q9NPH3_IL1RAP
0/1	10.6	Q9NPH3_IL1RAP
1/1	10.6	Q9NPH3_IL1RAP
0/1	10.6	Q9NPH3_IL1RAP
0/1	10.6	Q9NPH3_IL1RAP
1/1	10.6	Q9NPH3_IL1RAP
0/1	10.6	Q9NPH3_IL1RAP
0/1	10.6	Q9NPH3_IL1RAP
0/1	10.6	Q9NPH3_IL1RAP
0/1	10.6	Q9NPH3_IL1RAP
1/1	10.6	Q9NPH3_IL1RAP
1/1	10.6	Q9NPH3_IL1RAP
1/1	10.6	Q9NPH3_IL1RAP
1/1	10.6	Q9NPH3_IL1RAP
1/1	10.6	Q9NPH3_IL1RAP
1/1	10.6	Q9NPH3_IL1RAP
1/1	10.6	Q9NPH3_IL1RAP
1/1	10.6	Q9NPH3_IL1RAP
1/1	10.6	Q9NPH3_IL1RAP
0/1	10.6	Q9NPH3_IL1RAP
1/1	10.6	Q9NPH3_IL1RAP
1/1	10.6	Q9NPH3_IL1RAP
1/1	10.6	Q9NPH3_IL1RAP
1/1	10.6	Q9NPH3_IL1RAP
0/1	10.6	Q9NPH3_IL1RAP
0/1	10.6	Q9NPH3_IL1RAP
0/1	10.6	Q9NPH3_IL1RAP
0/1	10.6	Q9NPH3_IL1RAP
1/1	10.6	Q9NPH3_IL1RAP
1/1	10.6	Q9NPH3_IL1RAP
0/1	10.6	Q9NPH3_IL1RAP
1/1	10.6	Q9NPH3_IL1RAP
1/1	10.6	Q9NPH3_IL1RAP
1/1	10.6	Q9NPH3_IL1RAP
1/1	10.6	Q9NPH3_IL1RAP
1/1	10.6	Q9NPH3_IL1RAP
0/1	10.6	Q9NPH3_IL1RAP
1/1	10.6	Q9NPH3_IL1RAP
1/1	10.6	Q9NPH3_IL1RAP
1/1	10.6	Q9NPH3_IL1RAP
1/1	10.6	Q9NPH3_IL1RAP
1/1	10.6	Q9NPH3_IL1RAP
0/1	10.6	Q9NPH3_IL1RAP
1/1	10.6	Q9NPH3_IL1RAP
0/1	10.6	Q9NPH3_IL1RAP
0/1	10.6	Q9NPH3_IL1RAP
0/1	10.6	Q9NPH3_IL1RAP
1/1	10.6	Q9NPH3_IL1RAP
1/1	10.6	Q9NPH3_IL1RAP
1/1	10.6	Q9NPH3_IL1RAP
1/1	10.6	Q9NPH3_IL1RAP
0/1	10.6	Q9NPH3_IL1RAP
1/1	10.6	Q9NPH3_IL1RAP
0/1	10.6	Q9NPH3_IL1RAP
0/1	10.6	Q9NPH3_IL1RAP
1/1	10.6	Q9NPH3_IL1RAP
0/1	10.6	Q9NPH3_IL1RAP
1/1	10.6	Q9NPH3_IL1RAP
1/1	10.6	Q9NPH3_IL1RAP
1/1	10.6	Q9NPH3_IL1RAP
0/1	10.6	Q9NPH3_IL1RAP
0/1	10.6	Q9NPH3_IL1RAP
1/1	10.6	Q9NPH3_IL1RAP
1/1	10.6	Q9NPH3_IL1RAP
1/1	10.6	Q9NPH3_IL1RAP
1/1	10.6	Q9NPH3_IL1RAP
1/1	10.6	Q9NPH3_IL1RAP
1/1	10.6	Q9NPH3_IL1RAP
1/1	10.6	Q9NPH3_IL1RAP
1/1	10.6	Q9NPH3_IL1RAP
1/1	10.6	Q9NPH3_IL1RAP
1/1	10.6	Q9NPH3_IL1RAP
1/1	10.6	Q9NPH3_IL1RAP
1/1	10.5	Q9NPH3_IL1RAP
0/1	10.5	Q9NPH3_IL1RAP
1/1	10.5	Q9NPH3_IL1RAP
0/1	10.5	Q9NPH3_IL1RAP
0/1	10.5	Q9NPH3_IL1RAP
0/1	10.5	Q9NPH3_IL1RAP
0/1	10.5	Q9NPH3_IL1RAP
0/1	10.5	Q9NPH3_IL1RAP
0/1	10.5	Q9NPH3_IL1RAP
0/1	10.5	Q9NPH3_IL1RAP
0/1	10.5	Q9NPH3_IL1RAP
0/1	10.5	Q9NPH3_IL1RAP
0/1	10.5	Q9NPH3_IL1RAP
1/1	10.5	Q9NPH3_IL1RAP
1/1	10.5	Q9NPH3_IL1RAP
1/1	10.5	Q9NPH3_IL1RAP
0/1	10.5	Q9NPH3_IL1RAP
0/1	10.5	Q9NPH3_IL1RAP
1/1	10.5	Q9NPH3_IL1RAP
0/1	10.5	Q9NPH3_IL1RAP
1/1	10.5	Q9NPH3_IL1RAP
1/1	10.5	Q9NPH3_IL1RAP
1/1	10.5	Q9NPH3_IL1RAP
1/1	10.5	Q9NPH3_IL1RAP
0/1	10.5	Q9NPH3_IL1RAP
1/1	10.5	Q9NPH3_IL1RAP
0/1	10.5	Q9NPH3_IL1RAP
0/1	10.5	Q9NPH3_IL1RAP
1/1	10.5	Q9NPH3_IL1RAP
0/1	10.5	Q9NPH3_IL1RAP
1/1	10.5	Q9NPH3_IL1RAP
1/1	10.5	Q9NPH3_IL1RAP
0/1	10.5	Q9NPH3_IL1RAP
0/1	10.5	Q9NPH3_IL1RAP
1/1	10.5	Q9NPH3_IL1RAP
0/1	10.5	Q9NPH3_IL1RAP
1/1	10.5	Q9NPH3_IL1RAP
0/1	10.5	Q9NPH3_IL1RAP
0/1	10.5	Q9NPH3_IL1RAP
0/1	10.5	Q9NPH3_IL1RAP
1/1	10.5	Q9NPH3_IL1RAP
0/1	10.5	Q9NPH3_IL1RAP
0/1	10.5	Q9NPH3_IL1RAP
0/1	10.5	Q9NPH3_IL1RAP
1/1	10.5	Q9NPH3_IL1RAP
1/1	10.5	Q9NPH3_IL1RAP
1/1	10.5	Q9NPH3_IL1RAP
1/1	10.5	Q9NPH3_IL1RAP
1/1	10.5	Q9NPH3_IL1RAP
1/1	10.5	Q9NPH3_IL1RAP
1/1	10.5	Q9NPH3_IL1RAP
1/1	10.5	Q9NPH3_IL1RAP
1/1	10.5	Q9NPH3_IL1RAP
1/1	10.5	Q9NPH3_IL1RAP
1/1	10.5	Q9NPH3_IL1RAP
1/1	10.5	Q9NPH3_IL1RAP
1/1	10.5	Q9NPH3_IL1RAP
1/1	10.5	Q9NPH3_IL1RAP
1/1	10.5	Q9NPH3_IL1RAP
1/1	10.5	Q9NPH3_IL1RAP
1/1	10.5	Q9NPH3_IL1RAP
1/1	10.5	Q9NPH3_IL1RAP
1/1	10.5	Q9NPH3_IL1RAP
0/1	10.5	Q9NPH3_IL1RAP
1/1	10.5	Q9NPH3_IL1RAP
1/1	10.5	Q9NPH3_IL1RAP
1/1	10.5	Q9NPH3_IL1RAP
1/1	10.5	Q9NPH3_IL1RAP
1/1	10.5	Q9NPH3_IL1RAP
1/1	10.5	Q9NPH3_IL1RAP
1/1	10.5	Q9NPH3_IL1RAP
1/1	10.5	Q9NPH3_IL1RAP
1/1	10.5	Q9NPH3_IL1RAP
0/1	10.5	Q9NPH3_IL1RAP
1/1	10.5	Q9NPH3_IL1RAP
1/1	10.5	Q9NPH3_IL1RAP
1/1	10.5	Q9NPH3_IL1RAP
1/1	10.5	Q9NPH3_IL1RAP
1/1	10.5	Q9NPH3_IL1RAP
1/1	10.5	Q9NPH3_IL1RAP
1/1	10.5	Q9NPH3_IL1RAP
1/1	10.5	Q9NPH3_IL1RAP
1/1	10.5	Q9NPH3_IL1RAP
1/1	10.5	Q9NPH3_IL1RAP
1/1	10.5	Q9NPH3_IL1RAP
0/0	10.5	Q9NPH3_IL1RAP
0/1	10.5	Q9NPH3_IL1RAP
1/1	10.5	Q9NPH3_IL1RAP
1/1	10.5	Q9NPH3_IL1RAP
1/1	10.5	Q9NPH3_IL1RAP
0/1	10.5	Q9NPH3_IL1RAP
1/1	10.5	Q9NPH3_IL1RAP
1/1	10.5	Q9NPH3_IL1RAP
1/1	10.5	Q9NPH3_IL1RAP
0/1	10.5	Q9NPH3_IL1RAP
0/1	10.5	Q9NPH3_IL1RAP
1/1	10.5	Q9NPH3_IL1RAP
1/1	10.5	Q9NPH3_IL1RAP
1/1	10.5	Q9NPH3_IL1RAP
1/1	10.5	Q9NPH3_IL1RAP
1/1	10.5	Q9NPH3_IL1RAP
0/1	10.5	Q9NPH3_IL1RAP
0/1	10.5	Q9NPH3_IL1RAP
1/1	10.5	Q9NPH3_IL1RAP
1/1	10.5	Q9NPH3_IL1RAP
1/1	10.5	Q9NPH3_IL1RAP
1/1	10.5	Q9NPH3_IL1RAP
1/1	10.5	Q9NPH3_IL1RAP
1/1	10.5	Q9NPH3_IL1RAP
0/1	10.5	Q9NPH3_IL1RAP
1/1	10.5	Q9NPH3_IL1RAP
1/1	10.5	Q9NPH3_IL1RAP
1/1	10.5	Q9NPH3_IL1RAP
1/1	10.5	Q9NPH3_IL1RAP
1/1	10.5	Q9NPH3_IL1RAP
1/1	10.5	Q9NPH3_IL1RAP
1/1	10.5	Q9NPH3_IL1RAP
1/1	10.5	Q9NPH3_IL1RAP
1/1	10.5	Q9NPH3_IL1RAP
1/1	10.4	Q9NPH3_IL1RAP
1/1	10.4	Q9NPH3_IL1RAP
1/1	10.4	Q9NPH3_IL1RAP
1/1	10.4	Q9NPH3_IL1RAP
1/1	10.4	Q9NPH3_IL1RAP
1/1	10.4	Q9NPH3_IL1RAP
1/1	10.4	Q9NPH3_IL1RAP
0/1	10.4	Q9NPH3_IL1RAP
0/1	10.4	Q9NPH3_IL1RAP
0/1	10.4	Q9NPH3_IL1RAP
1/1	10.4	Q9NPH3_IL1RAP
0/1	10.4	Q9NPH3_IL1RAP
0/1	10.4	Q9NPH3_IL1RAP
1/1	10.4	Q9NPH3_IL1RAP
1/1	10.4	Q9NPH3_IL1RAP
1/1	10.4	Q9NPH3_IL1RAP
1/1	10.4	Q9NPH3_IL1RAP
0/1	10.4	Q9NPH3_IL1RAP
1/1	10.4	Q9NPH3_IL1RAP
1/1	10.4	Q9NPH3_IL1RAP
1/1	10.4	Q9NPH3_IL1RAP
1/1	10.4	Q9NPH3_IL1RAP
1/1	10.4	Q9NPH3_IL1RAP
0/1	10.4	Q9NPH3_IL1RAP
0/1	10.4	Q9NPH3_IL1RAP
0/1	10.4	Q9NPH3_IL1RAP
1/1	10.4	Q9NPH3_IL1RAP
1/1	10.4	Q9NPH3_IL1RAP
1/1	10.4	Q9NPH3_IL1RAP
0/1	10.4	Q9NPH3_IL1RAP
1/1	10.4	Q9NPH3_IL1RAP
0/1	10.4	Q9NPH3_IL1RAP
1/1	10.4	Q9NPH3_IL1RAP
0/1	10.4	Q9NPH3_IL1RAP
0/1	10.4	Q9NPH3_IL1RAP
1/1	10.4	Q9NPH3_IL1RAP
1/1	10.4	Q9NPH3_IL1RAP
1/1	10.4	Q9NPH3_IL1RAP
1/1	10.4	Q9NPH3_IL1RAP
1/1	10.4	Q9NPH3_IL1RAP
1/1	10.4	Q9NPH3_IL1RAP
1/1	10.4	Q9NPH3_IL1RAP
1/1	10.4	Q9NPH3_IL1RAP
1/1	10.4	Q9NPH3_IL1RAP
1/1	10.4	Q9NPH3_IL1RAP
1/1	10.4	Q9NPH3_IL1RAP
1/1	10.4	Q9NPH3_IL1RAP
1/1	10.4	Q9NPH3_IL1RAP
1/1	10.4	Q9NPH3_IL1RAP
1/1	10.4	Q9NPH3_IL1RAP
0/1	10.4	Q9NPH3_IL1RAP
1/1	10.4	Q9NPH3_IL1RAP
1/1	10.4	Q9NPH3_IL1RAP
1/1	10.4	Q9NPH3_IL1RAP
1/1	10.4	Q9NPH3_IL1RAP
1/1	10.4	Q9NPH3_IL1RAP
1/1	10.4	Q9NPH3_IL1RAP
0/1	10.4	Q9NPH3_IL1RAP
1/1	10.4	Q9NPH3_IL1RAP
1/1	10.4	Q9NPH3_IL1RAP
1/1	10.4	Q9NPH3_IL1RAP
1/1	10.4	Q9NPH3_IL1RAP
1/1	10.4	Q9NPH3_IL1RAP
1/1	10.4	Q9NPH3_IL1RAP
1/1	10.4	Q9NPH3_IL1RAP
1/1	10.4	Q9NPH3_IL1RAP
1/1	10.4	Q9NPH3_IL1RAP
1/1	10.4	Q9NPH3_IL1RAP
1/1	10.4	Q9NPH3_IL1RAP
1/1	10.4	Q9NPH3_IL1RAP
1/1	10.4	Q9NPH3_IL1RAP
1/1	10.4	Q9NPH3_IL1RAP
1/1	10.4	Q9NPH3_IL1RAP
1/1	10.4	Q9NPH3_IL1RAP
1/1	10.4	Q9NPH3_IL1RAP
1/1	10.4	Q9NPH3_IL1RAP
1/1	10.4	Q9NPH3_IL1RAP
1/1	10.4	Q9NPH3_IL1RAP
1/1	10.4	Q9NPH3_IL1RAP
1/1	10.4	Q9NPH3_IL1RAP
1/1	10.4	Q9NPH3_IL1RAP
1/1	10.4	Q9NPH3_IL1RAP
0/1	10.4	Q9NPH3_IL1RAP
1/1	10.4	Q9NPH3_IL1RAP
1/1	10.4	Q9NPH3_IL1RAP
1/1	10.4	Q9NPH3_IL1RAP
1/1	10.4	Q9NPH3_IL1RAP
1/1	10.4	Q9NPH3_IL1RAP
1/1	10.4	Q9NPH3_IL1RAP
1/1	10.4	Q9NPH3_IL1RAP
1/1	10.4	Q9NPH3_IL1RAP
0/1	10.4	Q9NPH3_IL1RAP
1/1	10.4	Q9NPH3_IL1RAP
0/1	10.4	Q9NPH3_IL1RAP
1/1	10.4	Q9NPH3_IL1RAP
1/1	10.4	Q9NPH3_IL1RAP
1/1	10.4	Q9NPH3_IL1RAP
1/1	10.4	Q9NPH3_IL1RAP
1/1	10.4	Q9NPH3_IL1RAP
1/1	10.4	Q9NPH3_IL1RAP
0/1	10.4	Q9NPH3_IL1RAP
1/1	10.4	Q9NPH3_IL1RAP
1/1	10.4	Q9NPH3_IL1RAP
1/1	10.4	Q9NPH3_IL1RAP
1/1	10.4	Q9NPH3_IL1RAP
1/1	10.4	Q9NPH3_IL1RAP
1/1	10.4	Q9NPH3_IL1RAP
1/1	10.4	Q9NPH3_IL1RAP
1/1	10.4	Q9NPH3_IL1RAP
1/1	10.4	Q9NPH3_IL1RAP
1/1	10.4	Q9NPH3_IL1RAP
1/1	10.4	Q9NPH3_IL1RAP
1/1	10.4	Q9NPH3_IL1RAP
1/1	10.4	Q9NPH3_IL1RAP
1/1	10.4	Q9NPH3_IL1RAP
1/1	10.4	Q9NPH3_IL1RAP
1/1	10.4	Q9NPH3_IL1RAP
1/1	10.4	Q9NPH3_IL1RAP
1/1	10.4	Q9NPH3_IL1RAP
1/1	10.4	Q9NPH3_IL1RAP
1/1	10.4	Q9NPH3_IL1RAP
1/1	10.4	Q9NPH3_IL1RAP
1/1	10.3	Q9NPH3_IL1RAP
0/1	10.3	Q9NPH3_IL1RAP
1/1	10.3	Q9NPH3_IL1RAP
1/1	10.3	Q9NPH3_IL1RAP
1/1	10.3	Q9NPH3_IL1RAP
1/1	10.3	Q9NPH3_IL1RAP
0/1	10.3	Q9NPH3_IL1RAP
1/1	10.3	Q9NPH3_IL1RAP
1/1	10.3	Q9NPH3_IL1RAP
1/1	10.3	Q9NPH3_IL1RAP
1/1	10.3	Q9NPH3_IL1RAP
0/0	10.3	Q9NPH3_IL1RAP
1/1	10.3	Q9NPH3_IL1RAP
1/1	10.3	Q9NPH3_IL1RAP
1/1	10.3	Q9NPH3_IL1RAP
1/1	10.3	Q9NPH3_IL1RAP
1/1	10.3	Q9NPH3_IL1RAP
0/1	10.3	Q9NPH3_IL1RAP
1/1	10.3	Q9NPH3_IL1RAP
1/1	10.3	Q9NPH3_IL1RAP
1/1	10.3	Q9NPH3_IL1RAP
1/1	10.3	Q9NPH3_IL1RAP
1/1	10.3	Q9NPH3_IL1RAP
1/1	10.3	Q9NPH3_IL1RAP
1/1	10.3	Q9NPH3_IL1RAP
1/1	10.3	Q9NPH3_IL1RAP
1/1	10.3	Q9NPH3_IL1RAP
1/1	10.3	Q9NPH3_IL1RAP
1/1	10.3	Q9NPH3_IL1RAP
0/1	10.3	Q9NPH3_IL1RAP
1/1	10.3	Q9NPH3_IL1RAP
1/1	10.3	Q9NPH3_IL1RAP
1/1	10.3	Q9NPH3_IL1RAP
1/1	10.3	Q9NPH3_IL1RAP
1/1	10.3	Q9NPH3_IL1RAP
1/1	10.3	Q9NPH3_IL1RAP
1/1	10.3	Q9NPH3_IL1RAP
1/1	10.3	Q9NPH3_IL1RAP
1/1	10.3	Q9NPH3_IL1RAP
1/1	10.3	Q9NPH3_IL1RAP
1/1	10.3	Q9NPH3_IL1RAP
0/1	10.3	Q9NPH3_IL1RAP
0/1	10.3	Q9NPH3_IL1RAP
0/1	10.3	Q9NPH3_IL1RAP
1/1	10.3	Q9NPH3_IL1RAP
0/1	10.3	Q9NPH3_IL1RAP
1/1	10.3	Q9NPH3_IL1RAP
0/1	10.3	Q9NPH3_IL1RAP
1/1	10.3	Q9NPH3_IL1RAP
0/1	10.3	Q9NPH3_IL1RAP
0/1	10.3	Q9NPH3_IL1RAP
1/1	10.3	Q9NPH3_IL1RAP
0/1	10.3	Q9NPH3_IL1RAP
0/1	10.3	Q9NPH3_IL1RAP
0/1	10.3	Q9NPH3_IL1RAP
0/1	10.3	Q9NPH3_IL1RAP
1/1	10.3	Q9NPH3_IL1RAP
1/1	10.3	Q9NPH3_IL1RAP
1/1	10.3	Q9NPH3_IL1RAP
1/1	10.3	Q9NPH3_IL1RAP
1/1	10.3	Q9NPH3_IL1RAP
1/1	10.3	Q9NPH3_IL1RAP
1/1	10.3	Q9NPH3_IL1RAP
1/1	10.3	Q9NPH3_IL1RAP
1/1	10.3	Q9NPH3_IL1RAP
1/1	10.3	Q9NPH3_IL1RAP
1/1	10.3	Q9NPH3_IL1RAP
1/1	10.3	Q9NPH3_IL1RAP
1/1	10.3	Q9NPH3_IL1RAP
1/1	10.3	Q9NPH3_IL1RAP
1/1	10.3	Q9NPH3_IL1RAP
1/1	10.3	Q9NPH3_IL1RAP
1/1	10.3	Q9NPH3_IL1RAP
1/1	10.3	Q9NPH3_IL1RAP
1/1	10.3	Q9NPH3_IL1RAP
1/1	10.3	Q9NPH3_IL1RAP
1/1	10.3	Q9NPH3_IL1RAP
1/1	10.3	Q9NPH3_IL1RAP
1/1	10.3	Q9NPH3_IL1RAP
1/1	10.3	Q9NPH3_IL1RAP
1/1	10.3	Q9NPH3_IL1RAP
1/1	10.3	Q9NPH3_IL1RAP
1/1	10.3	Q9NPH3_IL1RAP
1/1	10.3	Q9NPH3_IL1RAP
1/1	10.3	Q9NPH3_IL1RAP
1/1	10.3	Q9NPH3_IL1RAP
1/1	10.3	Q9NPH3_IL1RAP
1/1	10.3	Q9NPH3_IL1RAP
1/1	10.3	Q9NPH3_IL1RAP
1/1	10.3	Q9NPH3_IL1RAP
1/1	10.3	Q9NPH3_IL1RAP
1/1	10.3	Q9NPH3_IL1RAP
1/1	10.3	Q9NPH3_IL1RAP
1/1	10.3	Q9NPH3_IL1RAP
1/1	10.3	Q9NPH3_IL1RAP
1/1	10.3	Q9NPH3_IL1RAP
1/1	10.3	Q9NPH3_IL1RAP
1/1	10.3	Q9NPH3_IL1RAP
1/1	10.3	Q9NPH3_IL1RAP
1/1	10.3	Q9NPH3_IL1RAP
1/1	10.3	Q9NPH3_IL1RAP
1/1	10.3	Q9NPH3_IL1RAP
1/1	10.3	Q9NPH3_IL1RAP
1/1	10.3	Q9NPH3_IL1RAP
1/1	10.3	Q9NPH3_IL1RAP
0/1	10.3	Q9NPH3_IL1RAP
1/1	10.3	Q9NPH3_IL1RAP
1/1	10.3	Q9NPH3_IL1RAP
1/1	10.3	Q9NPH3_IL1RAP
1/1	10.3	Q9NPH3_IL1RAP
1/1	10.3	Q9NPH3_IL1RAP
1/1	10.3	Q9NPH3_IL1RAP
1/1	10.3	Q9NPH3_IL1RAP
1/1	10.3	Q9NPH3_IL1RAP
1/1	10.3	Q9NPH3_IL1RAP
1/1	10.3	Q9NPH3_IL1RAP
1/1	10.3	Q9NPH3_IL1RAP
1/1	10.3	Q9NPH3_IL1RAP
1/1	10.3	Q9NPH3_IL1RAP
1/1	10.3	Q9NPH3_IL1RAP
1/1	10.3	Q9NPH3_IL1RAP
1/1	10.3	Q9NPH3_IL1RAP
1/1	10.3	Q9NPH3_IL1RAP
1/1	10.3	Q9NPH3_IL1RAP
1/1	10.3	Q9NPH3_IL1RAP
1/1	10.3	Q9NPH3_IL1RAP
1/1	10.3	Q9NPH3_IL1RAP
1/1	10.3	Q9NPH3_IL1RAP
1/1	10.3	Q9NPH3_IL1RAP
1/1	10.2	Q9NPH3_IL1RAP
1/1	10.2	Q9NPH3_IL1RAP
1/1	10.2	Q9NPH3_IL1RAP
1/1	10.2	Q9NPH3_IL1RAP
1/1	10.2	Q9NPH3_IL1RAP
0/1	10.2	Q9NPH3_IL1RAP
1/1	10.2	Q9NPH3_IL1RAP
1/1	10.2	Q9NPH3_IL1RAP
1/1	10.2	Q9NPH3_IL1RAP
1/1	10.2	Q9NPH3_IL1RAP
1/1	10.2	Q9NPH3_IL1RAP
1/1	10.2	Q9NPH3_IL1RAP
1/1	10.2	Q9NPH3_IL1RAP
1/1	10.2	Q9NPH3_IL1RAP
0/1	10.2	Q9NPH3_IL1RAP
1/1	10.2	Q9NPH3_IL1RAP
1/1	10.2	Q9NPH3_IL1RAP
0/1	10.2	Q9NPH3_IL1RAP
1/1	10.2	Q9NPH3_IL1RAP
1/1	10.2	Q9NPH3_IL1RAP
1/1	10.2	Q9NPH3_IL1RAP
1/1	10.2	Q9NPH3_IL1RAP
1/1	10.2	Q9NPH3_IL1RAP
1/1	10.2	Q9NPH3_IL1RAP
1/1	10.2	Q9NPH3_IL1RAP
1/1	10.2	Q9NPH3_IL1RAP
1/1	10.2	Q9NPH3_IL1RAP
1/1	10.2	Q9NPH3_IL1RAP
1/1	10.2	Q9NPH3_IL1RAP
1/1	10.2	Q9NPH3_IL1RAP
0/1	10.2	Q9NPH3_IL1RAP
1/1	10.2	Q9NPH3_IL1RAP
1/1	10.2	Q9NPH3_IL1RAP
1/1	10.2	Q9NPH3_IL1RAP
1/1	10.2	Q9NPH3_IL1RAP
1/1	10.2	Q9NPH3_IL1RAP
1/1	10.2	Q9NPH3_IL1RAP
1/1	10.2	Q9NPH3_IL1RAP
1/1	10.2	Q9NPH3_IL1RAP
0/1	10.2	Q9NPH3_IL1RAP
1/1	10.2	Q9NPH3_IL1RAP
1/1	10.2	Q9NPH3_IL1RAP
0/1	10.2	Q9NPH3_IL1RAP
1/1	10.2	Q9NPH3_IL1RAP
1/1	10.2	Q9NPH3_IL1RAP
0/1	10.2	Q9NPH3_IL1RAP
0/1	10.2	Q9NPH3_IL1RAP
0/1	10.2	Q9NPH3_IL1RAP
1/1	10.2	Q9NPH3_IL1RAP
0/1	10.2	Q9NPH3_IL1RAP
0/1	10.2	Q9NPH3_IL1RAP
0/1	10.2	Q9NPH3_IL1RAP
0/1	10.2	Q9NPH3_IL1RAP
0/1	10.2	Q9NPH3_IL1RAP
0/1	10.2	Q9NPH3_IL1RAP
0/1	10.2	Q9NPH3_IL1RAP
1/1	10.2	Q9NPH3_IL1RAP
1/1	10.2	Q9NPH3_IL1RAP
1/1	10.2	Q9NPH3_IL1RAP
1/1	10.2	Q9NPH3_IL1RAP
1/1	10.2	Q9NPH3_IL1RAP
1/1	10.2	Q9NPH3_IL1RAP
0/1	10.2	Q9NPH3_IL1RAP
1/1	10.2	Q9NPH3_IL1RAP
1/1	10.2	Q9NPH3_IL1RAP
1/1	10.2	Q9NPH3_IL1RAP
1/1	10.2	Q9NPH3_IL1RAP
1/1	10.2	Q9NPH3_IL1RAP
1/1	10.2	Q9NPH3_IL1RAP
1/1	10.2	Q9NPH3_IL1RAP
1/1	10.2	Q9NPH3_IL1RAP
1/1	10.2	Q9NPH3_IL1RAP
1/1	10.2	Q9NPH3_IL1RAP
1/1	10.2	Q9NPH3_IL1RAP
1/1	10.2	Q9NPH3_IL1RAP
1/1	10.2	Q9NPH3_IL1RAP
1/1	10.2	Q9NPH3_IL1RAP
1/1	10.2	Q9NPH3_IL1RAP
1/1	10.2	Q9NPH3_IL1RAP
1/1	10.2	Q9NPH3_IL1RAP
1/1	10.2	Q9NPH3_IL1RAP
1/1	10.2	Q9NPH3_IL1RAP
1/1	10.2	Q9NPH3_IL1RAP
1/1	10.2	Q9NPH3_IL1RAP
1/1	10.2	Q9NPH3_IL1RAP
1/1	10.2	Q9NPH3_IL1RAP
1/1	10.2	Q9NPH3_IL1RAP
1/1	10.2	Q9NPH3_IL1RAP
1/1	10.2	Q9NPH3_IL1RAP
1/1	10.2	Q9NPH3_IL1RAP
1/1	10.2	Q9NPH3_IL1RAP
1/1	10.2	Q9NPH3_IL1RAP
1/1	10.2	Q9NPH3_IL1RAP
1/1	10.2	Q9NPH3_IL1RAP
1/1	10.2	Q9NPH3_IL1RAP
1/1	10.2	Q9NPH3_IL1RAP
1/1	10.2	Q9NPH3_IL1RAP
1/1	10.2	Q9NPH3_IL1RAP
1/1	10.2	Q9NPH3_IL1RAP
1/1	10.2	Q9NPH3_IL1RAP
1/1	10.2	Q9NPH3_IL1RAP
1/1	10.2	Q9NPH3_IL1RAP
1/1	10.2	Q9NPH3_IL1RAP
1/1	10.2	Q9NPH3_IL1RAP
1/1	10.2	Q9NPH3_IL1RAP
1/1	10.2	Q9NPH3_IL1RAP
1/1	10.2	Q9NPH3_IL1RAP
1/1	10.2	Q9NPH3_IL1RAP
1/1	10.2	Q9NPH3_IL1RAP
0/1	10.2	Q9NPH3_IL1RAP
0/1	10.2	Q9NPH3_IL1RAP
1/1	10.2	Q9NPH3_IL1RAP
1/1	10.2	Q9NPH3_IL1RAP
1/1	10.2	Q9NPH3_IL1RAP
1/1	10.2	Q9NPH3_IL1RAP
1/1	10.2	Q9NPH3_IL1RAP
1/1	10.2	Q9NPH3_IL1RAP
1/1	10.2	Q9NPH3_IL1RAP
1/1	10.2	Q9NPH3_IL1RAP
1/1	10.2	Q9NPH3_IL1RAP
1/1	10.2	Q9NPH3_IL1RAP
1/1	10.2	Q9NPH3_IL1RAP
1/1	10.2	Q9NPH3_IL1RAP
1/1	10.2	Q9NPH3_IL1RAP
1/1	10.2	Q9NPH3_IL1RAP
1/1	10.2	Q9NPH3_IL1RAP
1/1	10.2	Q9NPH3_IL1RAP
1/1	10.2	Q9NPH3_IL1RAP
1/1	10.2	Q9NPH3_IL1RAP
1/1	10.2	Q9NPH3_IL1RAP
1/1	10.2	Q9NPH3_IL1RAP
1/1	10.2	Q9NPH3_IL1RAP
1/1	10.2	Q9NPH3_IL1RAP
1/1	10.2	Q9NPH3_IL1RAP
1/1	10.2	Q9NPH3_IL1RAP
1/1	10.2	Q9NPH3_IL1RAP
1/1	10.2	Q9NPH3_IL1RAP
1/1	10.2	Q9NPH3_IL1RAP
1/1	10.2	Q9NPH3_IL1RAP
1/1	10.2	Q9NPH3_IL1RAP
1/1	10.2	Q9NPH3_IL1RAP
1/1	10.2	Q9NPH3_IL1RAP
1/1	10.2	Q9NPH3_IL1RAP
1/1	10.2	Q9NPH3_IL1RAP
1/1	10.2	Q9NPH3_IL1RAP
1/1	10.2	Q9NPH3_IL1RAP
1/1	10.2	Q9NPH3_IL1RAP
1/1	10.2	Q9NPH3_IL1RAP
1/1	10.2	Q9NPH3_IL1RAP
1/1	10.2	Q9NPH3_IL1RAP
1/1	10.2	Q9NPH3_IL1RAP
1/1	10.2	Q9NPH3_IL1RAP
1/1	10.1	Q9NPH3_IL1RAP
1/1	10.1	Q9NPH3_IL1RAP
1/1	10.1	Q9NPH3_IL1RAP
1/1	10.1	Q9NPH3_IL1RAP
1/1	10.1	Q9NPH3_IL1RAP
1/1	10.1	Q9NPH3_IL1RAP
1/1	10.1	Q9NPH3_IL1RAP
1/1	10.1	Q9NPH3_IL1RAP
1/1	10.1	Q9NPH3_IL1RAP
0/1	10.1	Q9NPH3_IL1RAP
1/1	10.1	Q9NPH3_IL1RAP
0/1	10.1	Q9NPH3_IL1RAP
1/1	10.1	Q9NPH3_IL1RAP
0/1	10.1	Q9NPH3_IL1RAP
1/1	10.1	Q9NPH3_IL1RAP
1/1	10.1	Q9NPH3_IL1RAP
1/1	10.1	Q9NPH3_IL1RAP
1/1	10.1	Q9NPH3_IL1RAP
1/1	10.1	Q9NPH3_IL1RAP
1/1	10.1	Q9NPH3_IL1RAP
1/1	10.1	Q9NPH3_IL1RAP
1/1	10.1	Q9NPH3_IL1RAP
1/1	10.1	Q9NPH3_IL1RAP
1/1	10.1	Q9NPH3_IL1RAP
1/1	10.1	Q9NPH3_IL1RAP
1/1	10.1	Q9NPH3_IL1RAP
1/1	10.1	Q9NPH3_IL1RAP
1/1	10.1	Q9NPH3_IL1RAP
1/1	10.1	Q9NPH3_IL1RAP
0/1	10.1	Q9NPH3_IL1RAP
0/1	10.1	Q9NPH3_IL1RAP
1/1	10.1	Q9NPH3_IL1RAP
1/1	10.1	Q9NPH3_IL1RAP
1/1	10.1	Q9NPH3_IL1RAP
1/1	10.1	Q9NPH3_IL1RAP
1/1	10.1	Q9NPH3_IL1RAP
1/1	10.1	Q9NPH3_IL1RAP
1/1	10.1	Q9NPH3_IL1RAP
1/1	10.1	Q9NPH3_IL1RAP
1/1	10.1	Q9NPH3_IL1RAP
1/1	10.1	Q9NPH3_IL1RAP
1/1	10.1	Q9NPH3_IL1RAP
1/1	10.1	Q9NPH3_IL1RAP
0/1	10.1	Q9NPH3_IL1RAP
1/1	10.1	Q9NPH3_IL1RAP
0/1	10.1	Q9NPH3_IL1RAP
1/1	10.1	Q9NPH3_IL1RAP
0/1	10.1	Q9NPH3_IL1RAP
1/1	10.1	Q9NPH3_IL1RAP
1/1	10.1	Q9NPH3_IL1RAP
1/1	10.1	Q9NPH3_IL1RAP
1/1	10.1	Q9NPH3_IL1RAP
1/1	10.1	Q9NPH3_IL1RAP
1/1	10.1	Q9NPH3_IL1RAP
0/1	10.1	Q9NPH3_IL1RAP
1/1	10.1	Q9NPH3_IL1RAP
1/1	10.1	Q9NPH3_IL1RAP
1/1	10.1	Q9NPH3_IL1RAP
0/1	10.1	Q9NPH3_IL1RAP
1/1	10.1	Q9NPH3_IL1RAP
1/1	10.1	Q9NPH3_IL1RAP
1/1	10.1	Q9NPH3_IL1RAP
1/1	10.1	Q9NPH3_IL1RAP
1/1	10.1	Q9NPH3_IL1RAP
1/1	10.1	Q9NPH3_IL1RAP
1/1	10.1	Q9NPH3_IL1RAP
1/1	10.1	Q9NPH3_IL1RAP
1/1	10.1	Q9NPH3_IL1RAP
1/1	10.1	Q9NPH3_IL1RAP
1/1	10.1	Q9NPH3_IL1RAP
1/1	10.1	Q9NPH3_IL1RAP
1/1	10.1	Q9NPH3_IL1RAP
1/1	10.1	Q9NPH3_IL1RAP
1/1	10.1	Q9NPH3_IL1RAP
1/1	10.1	Q9NPH3_IL1RAP
1/1	10.1	Q9NPH3_IL1RAP
1/1	10.1	Q9NPH3_IL1RAP
1/1	10.1	Q9NPH3_IL1RAP
1/1	10.1	Q9NPH3_IL1RAP
1/1	10.1	Q9NPH3_IL1RAP
1/1	10.1	Q9NPH3_IL1RAP
1/1	10.1	Q9NPH3_IL1RAP
1/1	10.1	Q9NPH3_IL1RAP
1/1	10.1	Q9NPH3_IL1RAP
1/1	10.1	Q9NPH3_IL1RAP
1/1	10.1	Q9NPH3_IL1RAP
1/1	10.1	Q9NPH3_IL1RAP
1/1	10.1	Q9NPH3_IL1RAP
0/1	10.1	Q9NPH3_IL1RAP
0/1	10.1	Q9NPH3_IL1RAP
1/1	10.1	Q9NPH3_IL1RAP
1/1	10.1	Q9NPH3_IL1RAP
1/1	10.1	Q9NPH3_IL1RAP
1/1	10.1	Q9NPH3_IL1RAP
1/1	10.1	Q9NPH3_IL1RAP
1/1	10.1	Q9NPH3_IL1RAP
1/1	10.1	Q9NPH3_IL1RAP
1/1	10.1	Q9NPH3_IL1RAP
1/1	10.1	Q9NPH3_IL1RAP
1/1	10.1	Q9NPH3_IL1RAP
1/1	10.1	Q9NPH3_IL1RAP
1/1	10.1	Q9NPH3_IL1RAP
0/1	10.1	Q9NPH3_IL1RAP
1/1	10.1	Q9NPH3_IL1RAP
1/1	10.1	Q9NPH3_IL1RAP
1/1	10.1	Q9NPH3_IL1RAP
1/1	10.1	Q9NPH3_IL1RAP
1/1	10.1	Q9NPH3_IL1RAP
1/1	10.1	Q9NPH3_IL1RAP
1/1	10.1	Q9NPH3_IL1RAP
0/1	10.1	Q9NPH3_IL1RAP
1/1	10.1	Q9NPH3_IL1RAP
1/1	10.1	Q9NPH3_IL1RAP
1/1	10.1	Q9NPH3_IL1RAP
1/1	10.1	Q9NPH3_IL1RAP
1/1	10.1	Q9NPH3_IL1RAP
1/1	10.1	Q9NPH3_IL1RAP
1/1	10.1	Q9NPH3_IL1RAP
1/1	10.1	Q9NPH3_IL1RAP
1/1	10.1	Q9NPH3_IL1RAP
1/1	10.1	Q9NPH3_IL1RAP
1/1	10.1	Q9NPH3_IL1RAP
1/1	10.1	Q9NPH3_IL1RAP
1/1	10.1	Q9NPH3_IL1RAP
1/1	10.1	Q9NPH3_IL1RAP
1/1	10.1	Q9NPH3_IL1RAP
1/1	10.1	Q9NPH3_IL1RAP
1/1	10.1	Q9NPH3_IL1RAP
1/1	10.1	Q9NPH3_IL1RAP
1/1	10.1	Q9NPH3_IL1RAP
1/1	10.1	Q9NPH3_IL1RAP
1/1	10.1	Q9NPH3_IL1RAP
1/1	10.1	Q9NPH3_IL1RAP
1/1	10.1	Q9NPH3_IL1RAP
1/1	10.1	Q9NPH3_IL1RAP
1/1	10.1	Q9NPH3_IL1RAP
1/1	10.1	Q9NPH3_IL1RAP
1/1	10.1	Q9NPH3_IL1RAP
1/1	10.1	Q9NPH3_IL1RAP
1/1	10.1	Q9NPH3_IL1RAP
1/1	10.1	Q9NPH3_IL1RAP
1/1	10.1	Q9NPH3_IL1RAP
1/1	10.1	Q9NPH3_IL1RAP
1/1	10	Q9NPH3_IL1RAP
1/1	10	Q9NPH3_IL1RAP
1/1	10	Q9NPH3_IL1RAP
1/1	10	Q9NPH3_IL1RAP
1/1	10	Q9NPH3_IL1RAP
1/1	10	Q9NPH3_IL1RAP
1/1	10	Q9NPH3_IL1RAP
1/1	10	Q9NPH3_IL1RAP
0/1	10	Q9NPH3_IL1RAP
1/1	10	Q9NPH3_IL1RAP
1/1	10	Q9NPH3_IL1RAP
1/1	10	Q9NPH3_IL1RAP
1/1	10	Q9NPH3_IL1RAP
1/1	10	Q9NPH3_IL1RAP
1/1	10	Q9NPH3_IL1RAP
1/1	10	Q9NPH3_IL1RAP
1/1	10	Q9NPH3_IL1RAP
1/1	10	Q9NPH3_IL1RAP
1/1	10	Q9NPH3_IL1RAP
1/1	10	Q9NPH3_IL1RAP
1/1	10	Q9NPH3_IL1RAP
1/1	10	Q9NPH3_IL1RAP
1/1	10	Q9NPH3_IL1RAP
1/1	10	Q9NPH3_IL1RAP
1/1	10	Q9NPH3_IL1RAP
1/1	10	Q9NPH3_IL1RAP
1/1	10	Q9NPH3_IL1RAP
1/1	10	Q9NPH3_IL1RAP
1/1	10	Q9NPH3_IL1RAP
1/1	10	Q9NPH3_IL1RAP
1/1	10	Q9NPH3_IL1RAP
1/1	10	Q9NPH3_IL1RAP
1/1	10	Q9NPH3_IL1RAP
1/1	10	Q9NPH3_IL1RAP
1/1	10	Q9NPH3_IL1RAP
1/1	10	Q9NPH3_IL1RAP
1/1	10	Q9NPH3_IL1RAP
1/1	10	Q9NPH3_IL1RAP
1/1	10	Q9NPH3_IL1RAP
1/1	10	Q9NPH3_IL1RAP
1/1	10	Q9NPH3_IL1RAP
1/1	10	Q9NPH3_IL1RAP
1/1	10	Q9NPH3_IL1RAP
1/1	10	Q9NPH3_IL1RAP
1/1	10	Q9NPH3_IL1RAP
1/1	10	Q9NPH3_IL1RAP
1/1	10	Q9NPH3_IL1RAP
1/1	10	Q9NPH3_IL1RAP
0/1	10	Q9NPH3_IL1RAP
1/1	10	Q9NPH3_IL1RAP
1/1	10	Q9NPH3_IL1RAP
1/1	10	Q9NPH3_IL1RAP
0/1	10	Q9NPH3_IL1RAP
1/1	10	Q9NPH3_IL1RAP
1/1	10	Q9NPH3_IL1RAP
1/1	10	Q9NPH3_IL1RAP
1/1	10	Q9NPH3_IL1RAP
1/1	10	Q9NPH3_IL1RAP
1/1	10	Q9NPH3_IL1RAP
1/1	10	Q9NPH3_IL1RAP
1/1	10	Q9NPH3_IL1RAP
1/1	10	Q9NPH3_IL1RAP
1/1	10	Q9NPH3_IL1RAP
1/1	10	Q9NPH3_IL1RAP
1/1	10	Q9NPH3_IL1RAP
1/1	10	Q9NPH3_IL1RAP
1/1	10	Q9NPH3_IL1RAP
1/1	10	Q9NPH3_IL1RAP
1/1	10	Q9NPH3_IL1RAP
1/1	10	Q9NPH3_IL1RAP
1/1	10	Q9NPH3_IL1RAP
1/1	10	Q9NPH3_IL1RAP
1/1	10	Q9NPH3_IL1RAP
1/1	10	Q9NPH3_IL1RAP
1/1	10	Q9NPH3_IL1RAP
1/1	10	Q9NPH3_IL1RAP
1/1	10	Q9NPH3_IL1RAP
1/1	10	Q9NPH3_IL1RAP
1/1	10	Q9NPH3_IL1RAP
1/1	10	Q9NPH3_IL1RAP
1/1	10	Q9NPH3_IL1RAP
1/1	10	Q9NPH3_IL1RAP
1/1	10	Q9NPH3_IL1RAP
1/1	10	Q9NPH3_IL1RAP
1/1	10	Q9NPH3_IL1RAP
1/1	10	Q9NPH3_IL1RAP
1/1	10	Q9NPH3_IL1RAP
1/1	10	Q9NPH3_IL1RAP
1/1	10	Q9NPH3_IL1RAP
1/1	10	Q9NPH3_IL1RAP
1/1	10	Q9NPH3_IL1RAP
1/1	10	Q9NPH3_IL1RAP
1/1	10	Q9NPH3_IL1RAP
1/1	10	Q9NPH3_IL1RAP
1/1	10	Q9NPH3_IL1RAP
1/1	10	Q9NPH3_IL1RAP
1/1	10	Q9NPH3_IL1RAP
1/1	10	Q9NPH3_IL1RAP
1/1	10	Q9NPH3_IL1RAP
1/1	10	Q9NPH3_IL1RAP
1/1	10	Q9NPH3_IL1RAP
1/1	10	Q9NPH3_IL1RAP
1/1	10	Q9NPH3_IL1RAP
1/1	10	Q9NPH3_IL1RAP
1/1	10	Q9NPH3_IL1RAP
1/1	10	Q9NPH3_IL1RAP
1/1	10	Q9NPH3_IL1RAP
1/1	10	Q9NPH3_IL1RAP
1/1	10	Q9NPH3_IL1RAP
1/1	10	Q9NPH3_IL1RAP
1/1	10	Q9NPH3_IL1RAP
1/1	10	Q9NPH3_IL1RAP
1/1	10	Q9NPH3_IL1RAP
1/1	10	Q9NPH3_IL1RAP
1/1	10	Q9NPH3_IL1RAP
1/1	10	Q9NPH3_IL1RAP
1/1	10	Q9NPH3_IL1RAP
1/1	10	Q9NPH3_IL1RAP
1/1	10	Q9NPH3_IL1RAP
1/1	10	Q9NPH3_IL1RAP
1/1	10	Q9NPH3_IL1RAP
1/1	10	Q9NPH3_IL1RAP
1/1	10	Q9NPH3_IL1RAP
1/1	10	Q9NPH3_IL1RAP
1/1	10	Q9NPH3_IL1RAP
1/1	10	Q9NPH3_IL1RAP
1/1	10	Q9NPH3_IL1RAP
1/1	10	Q9NPH3_IL1RAP
1/1	10	Q9NPH3_IL1RAP
1/1	10	Q9NPH3_IL1RAP
1/1	10	Q9NPH3_IL1RAP
1/1	10	Q9NPH3_IL1RAP
1/1	10	Q9NPH3_IL1RAP
1/1	10	Q9NPH3_IL1RAP
1/1	10	Q9NPH3_IL1RAP
1/1	10	Q9NPH3_IL1RAP
1/1	10	Q9NPH3_IL1RAP
1/1	10	Q9NPH3_IL1RAP
1/1	10	Q9NPH3_IL1RAP
1/1	10	Q9NPH3_IL1RAP
1/1	9.9	Q9NPH3_IL1RAP
1/1	9.9	Q9NPH3_IL1RAP
1/1	9.9	Q9NPH3_IL1RAP
0/1	9.9	Q9NPH3_IL1RAP
1/1	9.9	Q9NPH3_IL1RAP
1/1	9.9	Q9NPH3_IL1RAP
1/1	9.9	Q9NPH3_IL1RAP
1/1	9.9	Q9NPH3_IL1RAP
1/1	9.9	Q9NPH3_IL1RAP
1/1	9.9	Q9NPH3_IL1RAP
1/1	9.9	Q9NPH3_IL1RAP
1/1	9.9	Q9NPH3_IL1RAP
1/1	9.9	Q9NPH3_IL1RAP
1/1	9.9	Q9NPH3_IL1RAP
1/1	9.9	Q9NPH3_IL1RAP
1/1	9.9	Q9NPH3_IL1RAP
1/1	9.9	Q9NPH3_IL1RAP
1/1	9.9	Q9NPH3_IL1RAP
1/1	9.9	Q9NPH3_IL1RAP
1/1	9.9	Q9NPH3_IL1RAP
1/1	9.9	Q9NPH3_IL1RAP
1/1	9.9	Q9NPH3_IL1RAP
1/1	9.9	Q9NPH3_IL1RAP
1/1	9.9	Q9NPH3_IL1RAP
1/1	9.9	Q9NPH3_IL1RAP
1/1	9.9	Q9NPH3_IL1RAP
1/1	9.9	Q9NPH3_IL1RAP
1/1	9.9	Q9NPH3_IL1RAP
1/1	9.9	Q9NPH3_IL1RAP
1/1	9.9	Q9NPH3_IL1RAP
1/1	9.9	Q9NPH3_IL1RAP
1/1	9.9	Q9NPH3_IL1RAP
1/1	9.9	Q9NPH3_IL1RAP
1/1	9.9	Q9NPH3_IL1RAP
1/1	9.9	Q9NPH3_IL1RAP
0/1	9.9	Q9NPH3_IL1RAP
1/1	9.9	Q9NPH3_IL1RAP
1/1	9.9	Q9NPH3_IL1RAP
1/1	9.9	Q9NPH3_IL1RAP
1/1	9.9	Q9NPH3_IL1RAP
1/1	9.9	Q9NPH3_IL1RAP
1/1	9.9	Q9NPH3_IL1RAP
1/1	9.9	Q9NPH3_IL1RAP
1/1	9.9	Q9NPH3_IL1RAP
1/1	9.9	Q9NPH3_IL1RAP
1/1	9.9	Q9NPH3_IL1RAP
1/1	9.9	Q9NPH3_IL1RAP
1/1	9.9	Q9NPH3_IL1RAP
1/1	9.9	Q9NPH3_IL1RAP
1/1	9.9	Q9NPH3_IL1RAP
1/1	9.9	Q9NPH3_IL1RAP
1/1	9.9	Q9NPH3_IL1RAP
1/1	9.9	Q9NPH3_IL1RAP
1/1	9.9	Q9NPH3_IL1RAP
1/1	9.9	Q9NPH3_IL1RAP
1/1	9.9	Q9NPH3_IL1RAP
1/1	9.9	Q9NPH3_IL1RAP
1/1	9.9	Q9NPH3_IL1RAP
1/1	9.9	Q9NPH3_IL1RAP
1/1	9.9	Q9NPH3_IL1RAP
1/1	9.9	Q9NPH3_IL1RAP
1/1	9.9	Q9NPH3_IL1RAP
1/1	9.9	Q9NPH3_IL1RAP
1/1	9.9	Q9NPH3_IL1RAP
1/1	9.9	Q9NPH3_IL1RAP
1/1	9.9	Q9NPH3_IL1RAP
1/1	9.9	Q9NPH3_IL1RAP
1/1	9.9	Q9NPH3_IL1RAP
1/1	9.9	Q9NPH3_IL1RAP
1/1	9.9	Q9NPH3_IL1RAP
1/1	9.9	Q9NPH3_IL1RAP
1/1	9.9	Q9NPH3_IL1RAP
1/1	9.9	Q9NPH3_IL1RAP
1/1	9.9	Q9NPH3_IL1RAP
1/1	9.9	Q9NPH3_IL1RAP
1/1	9.9	Q9NPH3_IL1RAP
1/1	9.9	Q9NPH3_IL1RAP
1/1	9.9	Q9NPH3_IL1RAP
1/1	9.9	Q9NPH3_IL1RAP
1/1	9.9	Q9NPH3_IL1RAP
0/1	9.9	Q9NPH3_IL1RAP
1/1	9.9	Q9NPH3_IL1RAP
1/1	9.9	Q9NPH3_IL1RAP
1/1	9.9	Q9NPH3_IL1RAP
1/1	9.9	Q9NPH3_IL1RAP
1/1	9.9	Q9NPH3_IL1RAP
1/1	9.9	Q9NPH3_IL1RAP
1/1	9.9	Q9NPH3_IL1RAP
1/1	9.9	Q9NPH3_IL1RAP
1/1	9.9	Q9NPH3_IL1RAP
1/1	9.9	Q9NPH3_IL1RAP
1/1	9.9	Q9NPH3_IL1RAP
1/1	9.9	Q9NPH3_IL1RAP
1/1	9.9	Q9NPH3_IL1RAP
1/1	9.9	Q9NPH3_IL1RAP
1/1	9.9	Q9NPH3_IL1RAP
1/1	9.9	Q9NPH3_IL1RAP
1/1	9.9	Q9NPH3_IL1RAP
1/1	9.9	Q9NPH3_IL1RAP
1/1	9.9	Q9NPH3_IL1RAP
1/1	9.9	Q9NPH3_IL1RAP
1/1	9.8	Q9NPH3_IL1RAP
1/1	9.8	Q9NPH3_IL1RAP
1/1	9.8	Q9NPH3_IL1RAP
1/1	9.8	Q9NPH3_IL1RAP
1/1	9.8	Q9NPH3_IL1RAP
1/1	9.8	Q9NPH3_IL1RAP
1/1	9.8	Q9NPH3_IL1RAP
1/1	9.8	Q9NPH3_IL1RAP
1/1	9.8	Q9NPH3_IL1RAP
1/1	9.8	Q9NPH3_IL1RAP
1/1	9.8	Q9NPH3_IL1RAP
1/1	9.8	Q9NPH3_IL1RAP
1/1	9.8	Q9NPH3_IL1RAP
1/1	9.8	Q9NPH3_IL1RAP
1/1	9.8	Q9NPH3_IL1RAP
1/1	9.8	Q9NPH3_IL1RAP
1/1	9.8	Q9NPH3_IL1RAP
1/1	9.8	Q9NPH3_IL1RAP
1/1	9.8	Q9NPH3_IL1RAP
1/1	9.8	Q9NPH3_IL1RAP
1/1	9.8	Q9NPH3_IL1RAP
1/1	9.8	Q9NPH3_IL1RAP
1/1	9.8	Q9NPH3_IL1RAP
1/1	9.8	Q9NPH3_IL1RAP
1/1	9.8	Q9NPH3_IL1RAP
1/1	9.8	Q9NPH3_IL1RAP
1/1	9.8	Q9NPH3_IL1RAP
1/1	9.8	Q9NPH3_IL1RAP
1/1	9.8	Q9NPH3_IL1RAP
1/1	9.8	Q9NPH3_IL1RAP
1/1	9.8	Q9NPH3_IL1RAP
1/1	9.8	Q9NPH3_IL1RAP
1/1	9.8	Q9NPH3_IL1RAP
1/1	9.8	Q9NPH3_IL1RAP
1/1	9.8	Q9NPH3_IL1RAP
1/1	9.8	Q9NPH3_IL1RAP
1/1	9.8	Q9NPH3_IL1RAP
1/1	9.8	Q9NPH3_IL1RAP
1/1	9.8	Q9NPH3_IL1RAP
1/1	9.8	Q9NPH3_IL1RAP
0/0	9.8	Q9NPH3_IL1RAP
1/1	9.8	Q9NPH3_IL1RAP
0/1	9.8	Q9NPH3_IL1RAP
1/1	9.8	Q9NPH3_IL1RAP
1/1	9.8	Q9NPH3_IL1RAP
1/1	9.8	Q9NPH3_IL1RAP
1/1	9.8	Q9NPH3_IL1RAP
1/1	9.8	Q9NPH3_IL1RAP
1/1	9.8	Q9NPH3_IL1RAP
1/1	9.8	Q9NPH3_IL1RAP
1/1	9.8	Q9NPH3_IL1RAP
1/1	9.8	Q9NPH3_IL1RAP
1/1	9.8	Q9NPH3_IL1RAP
1/1	9.8	Q9NPH3_IL1RAP
1/1	9.8	Q9NPH3_IL1RAP
1/1	9.8	Q9NPH3_IL1RAP
1/1	9.8	Q9NPH3_IL1RAP
1/1	9.8	Q9NPH3_IL1RAP
1/1	9.8	Q9NPH3_IL1RAP
1/1	9.8	Q9NPH3_IL1RAP
1/1	9.8	Q9NPH3_IL1RAP
1/1	9.8	Q9NPH3_IL1RAP
1/1	9.8	Q9NPH3_IL1RAP
1/1	9.8	Q9NPH3_IL1RAP
1/1	9.8	Q9NPH3_IL1RAP
1/1	9.8	Q9NPH3_IL1RAP
1/1	9.8	Q9NPH3_IL1RAP
1/1	9.8	Q9NPH3_IL1RAP
1/1	9.8	Q9NPH3_IL1RAP
1/1	9.8	Q9NPH3_IL1RAP
1/1	9.8	Q9NPH3_IL1RAP
1/1	9.8	Q9NPH3_IL1RAP
1/1	9.8	Q9NPH3_IL1RAP
1/1	9.8	Q9NPH3_IL1RAP
1/1	9.8	Q9NPH3_IL1RAP
1/1	9.8	Q9NPH3_IL1RAP
1/1	9.8	Q9NPH3_IL1RAP
1/1	9.8	Q9NPH3_IL1RAP
1/1	9.8	Q9NPH3_IL1RAP
1/1	9.8	Q9NPH3_IL1RAP
1/1	9.8	Q9NPH3_IL1RAP
1/1	9.8	Q9NPH3_IL1RAP
1/1	9.8	Q9NPH3_IL1RAP
1/1	9.8	Q9NPH3_IL1RAP
1/1	9.8	Q9NPH3_IL1RAP
1/1	9.8	Q9NPH3_IL1RAP
1/1	9.8	Q9NPH3_IL1RAP
1/1	9.8	Q9NPH3_IL1RAP
1/1	9.8	Q9NPH3_IL1RAP
1/1	9.8	Q9NPH3_IL1RAP
1/1	9.8	Q9NPH3_IL1RAP
1/1	9.8	Q9NPH3_IL1RAP
1/1	9.8	Q9NPH3_IL1RAP
1/1	9.8	Q9NPH3_IL1RAP
1/1	9.8	Q9NPH3_IL1RAP
1/1	9.8	Q9NPH3_IL1RAP
1/1	9.8	Q9NPH3_IL1RAP
1/1	9.8	Q9NPH3_IL1RAP
1/1	9.8	Q9NPH3_IL1RAP
1/1	9.8	Q9NPH3_IL1RAP
1/1	9.7	Q9NPH3_IL1RAP
1/1	9.7	Q9NPH3_IL1RAP
1/1	9.7	Q9NPH3_IL1RAP
1/1	9.7	Q9NPH3_IL1RAP
1/1	9.7	Q9NPH3_IL1RAP
1/1	9.7	Q9NPH3_IL1RAP
0/1	9.7	Q9NPH3_IL1RAP
1/1	9.7	Q9NPH3_IL1RAP
1/1	9.7	Q9NPH3_IL1RAP
1/1	9.7	Q9NPH3_IL1RAP
1/1	9.7	Q9NPH3_IL1RAP
1/1	9.7	Q9NPH3_IL1RAP
1/1	9.7	Q9NPH3_IL1RAP
1/1	9.7	Q9NPH3_IL1RAP
0/1	9.7	Q9NPH3_IL1RAP
1/1	9.7	Q9NPH3_IL1RAP
1/1	9.7	Q9NPH3_IL1RAP
1/1	9.7	Q9NPH3_IL1RAP
1/1	9.7	Q9NPH3_IL1RAP
1/1	9.7	Q9NPH3_IL1RAP
1/1	9.7	Q9NPH3_IL1RAP
1/1	9.7	Q9NPH3_IL1RAP
1/1	9.7	Q9NPH3_IL1RAP
1/1	9.7	Q9NPH3_IL1RAP
1/1	9.7	Q9NPH3_IL1RAP
1/1	9.7	Q9NPH3_IL1RAP
1/1	9.7	Q9NPH3_IL1RAP
1/1	9.7	Q9NPH3_IL1RAP
1/1	9.7	Q9NPH3_IL1RAP
1/1	9.7	Q9NPH3_IL1RAP
1/1	9.7	Q9NPH3_IL1RAP
1/1	9.7	Q9NPH3_IL1RAP
1/1	9.7	Q9NPH3_IL1RAP
1/1	9.7	Q9NPH3_IL1RAP
1/1	9.7	Q9NPH3_IL1RAP
1/1	9.7	Q9NPH3_IL1RAP
1/1	9.7	Q9NPH3_IL1RAP
1/1	9.7	Q9NPH3_IL1RAP
1/1	9.7	Q9NPH3_IL1RAP
1/1	9.7	Q9NPH3_IL1RAP
1/1	9.7	Q9NPH3_IL1RAP
1/1	9.7	Q9NPH3_IL1RAP
1/1	9.7	Q9NPH3_IL1RAP
0/0	9.7	Q9NPH3_IL1RAP
1/1	9.7	Q9NPH3_IL1RAP
1/1	9.7	Q9NPH3_IL1RAP
1/1	9.7	Q9NPH3_IL1RAP
1/1	9.7	Q9NPH3_IL1RAP
1/1	9.7	Q9NPH3_IL1RAP
1/1	9.7	Q9NPH3_IL1RAP
1/1	9.7	Q9NPH3_IL1RAP
1/1	9.7	Q9NPH3_IL1RAP
1/1	9.7	Q9NPH3_IL1RAP
1/1	9.7	Q9NPH3_IL1RAP
1/1	9.7	Q9NPH3_IL1RAP
1/1	9.7	Q9NPH3_IL1RAP
1/1	9.7	Q9NPH3_IL1RAP
1/1	9.7	Q9NPH3_IL1RAP
1/1	9.7	Q9NPH3_IL1RAP
0/1	9.7	Q9NPH3_IL1RAP
1/1	9.7	Q9NPH3_IL1RAP
1/1	9.7	Q9NPH3_IL1RAP
1/1	9.7	Q9NPH3_IL1RAP
1/1	9.7	Q9NPH3_IL1RAP
1/1	9.7	Q9NPH3_IL1RAP
1/1	9.7	Q9NPH3_IL1RAP
1/1	9.7	Q9NPH3_IL1RAP
1/1	9.7	Q9NPH3_IL1RAP
1/1	9.7	Q9NPH3_IL1RAP
1/1	9.7	Q9NPH3_IL1RAP
1/1	9.7	Q9NPH3_IL1RAP
1/1	9.7	Q9NPH3_IL1RAP
1/1	9.7	Q9NPH3_IL1RAP
1/1	9.7	Q9NPH3_IL1RAP
1/1	9.7	Q9NPH3_IL1RAP
1/1	9.7	Q9NPH3_IL1RAP
1/1	9.7	Q9NPH3_IL1RAP
1/1	9.7	Q9NPH3_IL1RAP
1/1	9.7	Q9NPH3_IL1RAP
1/1	9.7	Q9NPH3_IL1RAP
1/1	9.7	Q9NPH3_IL1RAP
1/1	9.7	Q9NPH3_IL1RAP
1/1	9.7	Q9NPH3_IL1RAP
1/1	9.7	Q9NPH3_IL1RAP
1/1	9.7	Q9NPH3_IL1RAP
1/1	9.7	Q9NPH3_IL1RAP
1/1	9.7	Q9NPH3_IL1RAP
1/1	9.7	Q9NPH3_IL1RAP
1/1	9.7	Q9NPH3_IL1RAP
1/1	9.7	Q9NPH3_IL1RAP
1/1	9.7	Q9NPH3_IL1RAP
1/1	9.7	Q9NPH3_IL1RAP
1/1	9.7	Q9NPH3_IL1RAP
1/1	9.7	Q9NPH3_IL1RAP
1/1	9.7	Q9NPH3_IL1RAP
1/1	9.7	Q9NPH3_IL1RAP
1/1	9.7	Q9NPH3_IL1RAP
1/1	9.6	Q9NPH3_IL1RAP
1/1	9.6	Q9NPH3_IL1RAP
1/1	9.6	Q9NPH3_IL1RAP
1/1	9.6	Q9NPH3_IL1RAP
1/1	9.6	Q9NPH3_IL1RAP
1/1	9.6	Q9NPH3_IL1RAP
1/1	9.6	Q9NPH3_IL1RAP
1/1	9.6	Q9NPH3_IL1RAP
1/1	9.6	Q9NPH3_IL1RAP
1/1	9.6	Q9NPH3_IL1RAP
1/1	9.6	Q9NPH3_IL1RAP
1/1	9.6	Q9NPH3_IL1RAP
1/1	9.6	Q9NPH3_IL1RAP
1/1	9.6	Q9NPH3_IL1RAP
1/1	9.6	Q9NPH3_IL1RAP
1/1	9.6	Q9NPH3_IL1RAP
1/1	9.6	Q9NPH3_IL1RAP
1/1	9.6	Q9NPH3_IL1RAP
1/1	9.6	Q9NPH3_IL1RAP
1/1	9.6	Q9NPH3_IL1RAP
1/1	9.6	Q9NPH3_IL1RAP
1/1	9.6	Q9NPH3_IL1RAP
1/1	9.6	Q9NPH3_IL1RAP
1/1	9.6	Q9NPH3_IL1RAP
1/1	9.6	Q9NPH3_IL1RAP
1/1	9.6	Q9NPH3_IL1RAP
1/1	9.6	Q9NPH3_IL1RAP
1/1	9.6	Q9NPH3_IL1RAP
1/1	9.6	Q9NPH3_IL1RAP
1/1	9.6	Q9NPH3_IL1RAP
1/1	9.6	Q9NPH3_IL1RAP
0/1	9.6	Q9NPH3_IL1RAP
1/1	9.6	Q9NPH3_IL1RAP
1/1	9.6	Q9NPH3_IL1RAP
1/1	9.6	Q9NPH3_IL1RAP
1/1	9.6	Q9NPH3_IL1RAP
1/1	9.6	Q9NPH3_IL1RAP
1/1	9.6	Q9NPH3_IL1RAP
1/1	9.6	Q9NPH3_IL1RAP
1/1	9.6	Q9NPH3_IL1RAP
1/1	9.6	Q9NPH3_IL1RAP
1/1	9.6	Q9NPH3_IL1RAP
1/1	9.6	Q9NPH3_IL1RAP
1/1	9.6	Q9NPH3_IL1RAP
1/1	9.6	Q9NPH3_IL1RAP
1/1	9.6	Q9NPH3_IL1RAP
1/1	9.6	Q9NPH3_IL1RAP
1/1	9.6	Q9NPH3_IL1RAP
1/1	9.6	Q9NPH3_IL1RAP
1/1	9.6	Q9NPH3_IL1RAP
1/1	9.6	Q9NPH3_IL1RAP
1/1	9.6	Q9NPH3_IL1RAP
1/1	9.6	Q9NPH3_IL1RAP
1/1	9.6	Q9NPH3_IL1RAP
1/1	9.6	Q9NPH3_IL1RAP
1/1	9.6	Q9NPH3_IL1RAP
1/1	9.6	Q9NPH3_IL1RAP
1/1	9.6	Q9NPH3_IL1RAP
1/1	9.6	Q9NPH3_IL1RAP
1/1	9.6	Q9NPH3_IL1RAP
1/1	9.6	Q9NPH3_IL1RAP
1/1	9.6	Q9NPH3_IL1RAP
1/1	9.6	Q9NPH3_IL1RAP
1/1	9.6	Q9NPH3_IL1RAP
1/1	9.6	Q9NPH3_IL1RAP
1/1	9.6	Q9NPH3_IL1RAP
1/1	9.6	Q9NPH3_IL1RAP
1/1	9.6	Q9NPH3_IL1RAP
1/1	9.6	Q9NPH3_IL1RAP
1/1	9.6	Q9NPH3_IL1RAP
1/1	9.6	Q9NPH3_IL1RAP
1/1	9.6	Q9NPH3_IL1RAP
1/1	9.6	Q9NPH3_IL1RAP
1/1	9.6	Q9NPH3_IL1RAP
1/1	9.6	Q9NPH3_IL1RAP
1/1	9.6	Q9NPH3_IL1RAP
1/1	9.6	Q9NPH3_IL1RAP
1/1	9.6	Q9NPH3_IL1RAP
1/1	9.5	Q9NPH3_IL1RAP
1/1	9.5	Q9NPH3_IL1RAP
1/1	9.5	Q9NPH3_IL1RAP
1/1	9.5	Q9NPH3_IL1RAP
1/1	9.5	Q9NPH3_IL1RAP
1/1	9.5	Q9NPH3_IL1RAP
1/1	9.5	Q9NPH3_IL1RAP
1/1	9.5	Q9NPH3_IL1RAP
1/1	9.5	Q9NPH3_IL1RAP
1/1	9.5	Q9NPH3_IL1RAP
1/1	9.5	Q9NPH3_IL1RAP
1/1	9.5	Q9NPH3_IL1RAP
1/1	9.5	Q9NPH3_IL1RAP
1/1	9.5	Q9NPH3_IL1RAP
1/1	9.5	Q9NPH3_IL1RAP
1/1	9.5	Q9NPH3_IL1RAP
1/1	9.5	Q9NPH3_IL1RAP
1/1	9.5	Q9NPH3_IL1RAP
1/1	9.5	Q9NPH3_IL1RAP
1/1	9.5	Q9NPH3_IL1RAP
1/1	9.5	Q9NPH3_IL1RAP
1/1	9.5	Q9NPH3_IL1RAP
1/1	9.5	Q9NPH3_IL1RAP
1/1	9.5	Q9NPH3_IL1RAP
1/1	9.5	Q9NPH3_IL1RAP
1/1	9.5	Q9NPH3_IL1RAP
1/1	9.5	Q9NPH3_IL1RAP
1/1	9.5	Q9NPH3_IL1RAP
1/1	9.5	Q9NPH3_IL1RAP
1/1	9.5	Q9NPH3_IL1RAP
1/1	9.5	Q9NPH3_IL1RAP
1/1	9.5	Q9NPH3_IL1RAP
1/1	9.5	Q9NPH3_IL1RAP
1/1	9.5	Q9NPH3_IL1RAP
1/1	9.5	Q9NPH3_IL1RAP
1/1	9.5	Q9NPH3_IL1RAP
1/1	9.5	Q9NPH3_IL1RAP
1/1	9.5	Q9NPH3_IL1RAP
1/1	9.5	Q9NPH3_IL1RAP
1/1	9.5	Q9NPH3_IL1RAP
1/1	9.5	Q9NPH3_IL1RAP
1/1	9.5	Q9NPH3_IL1RAP
1/1	9.5	Q9NPH3_IL1RAP
1/1	9.5	Q9NPH3_IL1RAP
1/1	9.5	Q9NPH3_IL1RAP
1/1	9.5	Q9NPH3_IL1RAP
1/1	9.5	Q9NPH3_IL1RAP
1/1	9.5	Q9NPH3_IL1RAP
1/1	9.5	Q9NPH3_IL1RAP
1/1	9.5	Q9NPH3_IL1RAP
1/1	9.5	Q9NPH3_IL1RAP
1/1	9.4	Q9NPH3_IL1RAP
1/1	9.4	Q9NPH3_IL1RAP
1/1	9.4	Q9NPH3_IL1RAP
1/1	9.4	Q9NPH3_IL1RAP
1/1	9.4	Q9NPH3_IL1RAP
1/1	9.4	Q9NPH3_IL1RAP
1/1	9.4	Q9NPH3_IL1RAP
1/1	9.4	Q9NPH3_IL1RAP
1/1	9.4	Q9NPH3_IL1RAP
0/1	9.4	Q9NPH3_IL1RAP
1/1	9.4	Q9NPH3_IL1RAP
1/1	9.4	Q9NPH3_IL1RAP
1/1	9.4	Q9NPH3_IL1RAP
1/1	9.4	Q9NPH3_IL1RAP
1/1	9.4	Q9NPH3_IL1RAP
1/1	9.4	Q9NPH3_IL1RAP
1/1	9.4	Q9NPH3_IL1RAP
1/1	9.4	Q9NPH3_IL1RAP
1/1	9.4	Q9NPH3_IL1RAP
1/1	9.4	Q9NPH3_IL1RAP
1/1	9.4	Q9NPH3_IL1RAP
1/1	9.4	Q9NPH3_IL1RAP
1/1	9.4	Q9NPH3_IL1RAP
1/1	9.4	Q9NPH3_IL1RAP
1/1	9.4	Q9NPH3_IL1RAP
1/1	9.4	Q9NPH3_IL1RAP
1/1	9.4	Q9NPH3_IL1RAP
1/1	9.4	Q9NPH3_IL1RAP
1/1	9.4	Q9NPH3_IL1RAP
1/1	9.4	Q9NPH3_IL1RAP
1/1	9.4	Q9NPH3_IL1RAP
1/1	9.4	Q9NPH3_IL1RAP
1/1	9.4	Q9NPH3_IL1RAP
1/1	9.4	Q9NPH3_IL1RAP
1/1	9.4	Q9NPH3_IL1RAP
1/1	9.4	Q9NPH3_IL1RAP
1/1	9.4	Q9NPH3_IL1RAP
1/1	9.4	Q9NPH3_IL1RAP
1/1	9.4	Q9NPH3_IL1RAP
1/1	9.4	Q9NPH3_IL1RAP
1/1	9.3	Q9NPH3_IL1RAP
1/1	9.3	Q9NPH3_IL1RAP
0/1	9.3	Q9NPH3_IL1RAP
1/1	9.3	Q9NPH3_IL1RAP
1/1	9.3	Q9NPH3_IL1RAP
1/1	9.3	Q9NPH3_IL1RAP
1/1	9.3	Q9NPH3_IL1RAP
0/0	9.3	Q9NPH3_IL1RAP
1/1	9.3	Q9NPH3_IL1RAP
1/1	9.3	Q9NPH3_IL1RAP
1/1	9.3	Q9NPH3_IL1RAP
1/1	9.3	Q9NPH3_IL1RAP
1/1	9.3	Q9NPH3_IL1RAP
1/1	9.3	Q9NPH3_IL1RAP
1/1	9.3	Q9NPH3_IL1RAP
1/1	9.3	Q9NPH3_IL1RAP
1/1	9.3	Q9NPH3_IL1RAP
1/1	9.3	Q9NPH3_IL1RAP
0/1	9.3	Q9NPH3_IL1RAP
1/1	9.3	Q9NPH3_IL1RAP
1/1	9.3	Q9NPH3_IL1RAP
1/1	9.3	Q9NPH3_IL1RAP
1/1	9.3	Q9NPH3_IL1RAP
1/1	9.3	Q9NPH3_IL1RAP
1/1	9.3	Q9NPH3_IL1RAP
1/1	9.3	Q9NPH3_IL1RAP
1/1	9.3	Q9NPH3_IL1RAP
1/1	9.3	Q9NPH3_IL1RAP
1/1	9.3	Q9NPH3_IL1RAP
1/1	9.3	Q9NPH3_IL1RAP
1/1	9.3	Q9NPH3_IL1RAP
1/1	9.3	Q9NPH3_IL1RAP
1/1	9.2	Q9NPH3_IL1RAP
1/1	9.2	Q9NPH3_IL1RAP
1/1	9.2	Q9NPH3_IL1RAP
1/1	9.2	Q9NPH3_IL1RAP
1/1	9.2	Q9NPH3_IL1RAP
0/1	9.2	Q9NPH3_IL1RAP
1/1	9.2	Q9NPH3_IL1RAP
1/1	9.2	Q9NPH3_IL1RAP
1/1	9.2	Q9NPH3_IL1RAP
1/1	9.2	Q9NPH3_IL1RAP
1/1	9.2	Q9NPH3_IL1RAP
1/1	9.2	Q9NPH3_IL1RAP
1/1	9.2	Q9NPH3_IL1RAP
1/1	9.2	Q9NPH3_IL1RAP
1/1	9.2	Q9NPH3_IL1RAP
1/1	9.2	Q9NPH3_IL1RAP
1/1	9.2	Q9NPH3_IL1RAP
1/1	9.1	Q9NPH3_IL1RAP
1/1	9.1	Q9NPH3_IL1RAP
1/1	9.1	Q9NPH3_IL1RAP
1/1	9.1	Q9NPH3_IL1RAP
1/1	9.1	Q9NPH3_IL1RAP
1/1	9.1	Q9NPH3_IL1RAP
1/1	9.1	Q9NPH3_IL1RAP
1/1	9.1	Q9NPH3_IL1RAP
1/1	9.1	Q9NPH3_IL1RAP
1/1	9.1	Q9NPH3_IL1RAP
1/1	9	Q9NPH3_IL1RAP
1/1	9	Q9NPH3_IL1RAP
1/1	9	Q9NPH3_IL1RAP
1/1	9	Q9NPH3_IL1RAP
1/1	9	Q9NPH3_IL1RAP
1/1	8.9	Q9NPH3_IL1RAP
1/1	8.9	Q9NPH3_IL1RAP
1/1	8.9	Q9NPH3_IL1RAP
1/1	8.9	Q9NPH3_IL1RAP
1/1	8.9	Q9NPH3_IL1RAP
1/1	8.8	Q9NPH3_IL1RAP
0/1	8.8	Q9NPH3_IL1RAP
1/1	8.8	Q9NPH3_IL1RAP
1/1	8.7	Q9NPH3_IL1RAP
1/1	8.6	Q9NPH3_IL1RAP
0/0	8.5	Q9NPH3_IL1RAP
1/1	8.5	Q9NPH3_IL1RAP
1/1	7.8	Q9NPH3_IL1RAP

## Sheet: Fig. 5e
19_45412079_C_T	Log2 intensity	Protein ID
1/1	16.6	P02649_APOE
1/1	16.5	P02649_APOE
1/1	16.5	P02649_APOE
0/0	16.3	P02649_APOE
0/1	16.2	P02649_APOE
0/1	16.2	P02649_APOE
0/1	16.1	P02649_APOE
0/1	16.1	P02649_APOE
0/1	16.1	P02649_APOE
0/0	16.1	P02649_APOE
1/1	16	P02649_APOE
0/1	16	P02649_APOE
0/1	15.9	P02649_APOE
1/1	15.9	P02649_APOE
0/1	15.9	P02649_APOE
0/1	15.9	P02649_APOE
0/1	15.9	P02649_APOE
0/1	15.8	P02649_APOE
0/0	15.8	P02649_APOE
0/0	15.8	P02649_APOE
0/1	15.8	P02649_APOE
0/1	15.8	P02649_APOE
0/1	15.8	P02649_APOE
0/0	15.8	P02649_APOE
0/1	15.8	P02649_APOE
0/1	15.8	P02649_APOE
0/1	15.8	P02649_APOE
0/1	15.8	P02649_APOE
0/1	15.8	P02649_APOE
0/0	15.7	P02649_APOE
0/1	15.7	P02649_APOE
0/1	15.7	P02649_APOE
0/1	15.7	P02649_APOE
0/0	15.7	P02649_APOE
1/1	15.7	P02649_APOE
0/1	15.7	P02649_APOE
0/1	15.7	P02649_APOE
0/0	15.7	P02649_APOE
0/1	15.7	P02649_APOE
0/1	15.7	P02649_APOE
0/1	15.7	P02649_APOE
0/1	15.7	P02649_APOE
0/1	15.7	P02649_APOE
0/1	15.7	P02649_APOE
0/1	15.7	P02649_APOE
0/1	15.7	P02649_APOE
0/0	15.7	P02649_APOE
0/1	15.7	P02649_APOE
0/0	15.7	P02649_APOE
0/1	15.7	P02649_APOE
0/0	15.7	P02649_APOE
0/1	15.6	P02649_APOE
0/1	15.6	P02649_APOE
0/0	15.6	P02649_APOE
0/1	15.6	P02649_APOE
0/0	15.6	P02649_APOE
0/0	15.6	P02649_APOE
0/0	15.6	P02649_APOE
0/1	15.6	P02649_APOE
0/1	15.6	P02649_APOE
0/0	15.6	P02649_APOE
0/1	15.6	P02649_APOE
0/0	15.6	P02649_APOE
0/1	15.6	P02649_APOE
0/1	15.6	P02649_APOE
0/0	15.6	P02649_APOE
1/1	15.6	P02649_APOE
0/1	15.6	P02649_APOE
0/0	15.6	P02649_APOE
0/0	15.6	P02649_APOE
0/1	15.6	P02649_APOE
0/0	15.6	P02649_APOE
0/1	15.5	P02649_APOE
0/1	15.5	P02649_APOE
0/1	15.5	P02649_APOE
0/1	15.5	P02649_APOE
0/0	15.5	P02649_APOE
0/0	15.5	P02649_APOE
0/1	15.5	P02649_APOE
0/0	15.5	P02649_APOE
0/0	15.5	P02649_APOE
0/0	15.5	P02649_APOE
0/0	15.5	P02649_APOE
0/1	15.5	P02649_APOE
0/1	15.5	P02649_APOE
0/1	15.5	P02649_APOE
0/1	15.5	P02649_APOE
0/1	15.5	P02649_APOE
0/0	15.5	P02649_APOE
0/1	15.5	P02649_APOE
0/0	15.5	P02649_APOE
0/1	15.5	P02649_APOE
0/1	15.5	P02649_APOE
0/1	15.5	P02649_APOE
0/0	15.5	P02649_APOE
0/0	15.5	P02649_APOE
0/0	15.5	P02649_APOE
0/0	15.5	P02649_APOE
0/1	15.5	P02649_APOE
0/0	15.5	P02649_APOE
0/1	15.5	P02649_APOE
0/1	15.5	P02649_APOE
0/0	15.5	P02649_APOE
0/0	15.5	P02649_APOE
0/0	15.5	P02649_APOE
0/0	15.5	P02649_APOE
0/1	15.5	P02649_APOE
0/0	15.5	P02649_APOE
0/1	15.5	P02649_APOE
0/0	15.5	P02649_APOE
0/1	15.4	P02649_APOE
0/1	15.4	P02649_APOE
0/1	15.4	P02649_APOE
0/0	15.4	P02649_APOE
0/1	15.4	P02649_APOE
0/0	15.4	P02649_APOE
0/1	15.4	P02649_APOE
0/1	15.4	P02649_APOE
0/0	15.4	P02649_APOE
0/0	15.4	P02649_APOE
0/0	15.4	P02649_APOE
0/0	15.4	P02649_APOE
0/0	15.4	P02649_APOE
0/1	15.4	P02649_APOE
0/0	15.4	P02649_APOE
0/0	15.4	P02649_APOE
0/0	15.4	P02649_APOE
0/1	15.4	P02649_APOE
0/1	15.4	P02649_APOE
0/0	15.4	P02649_APOE
0/0	15.4	P02649_APOE
0/0	15.4	P02649_APOE
0/1	15.4	P02649_APOE
0/0	15.4	P02649_APOE
0/1	15.4	P02649_APOE
0/0	15.4	P02649_APOE
0/0	15.4	P02649_APOE
0/0	15.4	P02649_APOE
0/0	15.4	P02649_APOE
0/0	15.4	P02649_APOE
0/1	15.4	P02649_APOE
0/0	15.4	P02649_APOE
0/1	15.4	P02649_APOE
0/1	15.4	P02649_APOE
0/1	15.4	P02649_APOE
0/1	15.4	P02649_APOE
0/1	15.4	P02649_APOE
0/1	15.4	P02649_APOE
0/1	15.4	P02649_APOE
0/0	15.4	P02649_APOE
0/1	15.4	P02649_APOE
0/1	15.4	P02649_APOE
0/1	15.4	P02649_APOE
0/0	15.4	P02649_APOE
0/0	15.4	P02649_APOE
0/0	15.4	P02649_APOE
0/0	15.4	P02649_APOE
0/0	15.4	P02649_APOE
0/0	15.4	P02649_APOE
0/1	15.4	P02649_APOE
0/0	15.4	P02649_APOE
0/0	15.4	P02649_APOE
0/0	15.4	P02649_APOE
0/1	15.4	P02649_APOE
0/1	15.4	P02649_APOE
0/1	15.4	P02649_APOE
0/0	15.4	P02649_APOE
0/1	15.4	P02649_APOE
0/0	15.4	P02649_APOE
0/1	15.4	P02649_APOE
0/0	15.4	P02649_APOE
0/0	15.4	P02649_APOE
0/1	15.4	P02649_APOE
0/1	15.4	P02649_APOE
0/0	15.4	P02649_APOE
0/0	15.4	P02649_APOE
0/1	15.4	P02649_APOE
0/0	15.4	P02649_APOE
0/1	15.4	P02649_APOE
0/0	15.4	P02649_APOE
0/0	15.4	P02649_APOE
0/1	15.3	P02649_APOE
0/1	15.3	P02649_APOE
0/1	15.3	P02649_APOE
0/0	15.3	P02649_APOE
0/0	15.3	P02649_APOE
0/0	15.3	P02649_APOE
0/1	15.3	P02649_APOE
0/0	15.3	P02649_APOE
0/1	15.3	P02649_APOE
0/0	15.3	P02649_APOE
0/0	15.3	P02649_APOE
0/0	15.3	P02649_APOE
0/0	15.3	P02649_APOE
0/0	15.3	P02649_APOE
0/0	15.3	P02649_APOE
0/0	15.3	P02649_APOE
0/0	15.3	P02649_APOE
0/1	15.3	P02649_APOE
0/1	15.3	P02649_APOE
0/0	15.3	P02649_APOE
0/0	15.3	P02649_APOE
0/0	15.3	P02649_APOE
0/0	15.3	P02649_APOE
0/0	15.3	P02649_APOE
0/0	15.3	P02649_APOE
0/0	15.3	P02649_APOE
0/1	15.3	P02649_APOE
0/0	15.3	P02649_APOE
0/0	15.3	P02649_APOE
0/1	15.3	P02649_APOE
0/1	15.3	P02649_APOE
0/0	15.3	P02649_APOE
0/0	15.3	P02649_APOE
0/1	15.3	P02649_APOE
0/0	15.3	P02649_APOE
0/0	15.3	P02649_APOE
0/0	15.3	P02649_APOE
0/0	15.3	P02649_APOE
0/1	15.3	P02649_APOE
0/1	15.3	P02649_APOE
0/0	15.3	P02649_APOE
0/1	15.3	P02649_APOE
0/1	15.3	P02649_APOE
0/0	15.3	P02649_APOE
0/0	15.3	P02649_APOE
0/0	15.3	P02649_APOE
0/0	15.3	P02649_APOE
0/0	15.3	P02649_APOE
0/1	15.3	P02649_APOE
0/0	15.3	P02649_APOE
0/1	15.3	P02649_APOE
0/0	15.3	P02649_APOE
0/0	15.3	P02649_APOE
0/1	15.3	P02649_APOE
0/0	15.3	P02649_APOE
0/0	15.3	P02649_APOE
0/0	15.3	P02649_APOE
0/0	15.3	P02649_APOE
0/1	15.3	P02649_APOE
0/1	15.3	P02649_APOE
0/0	15.3	P02649_APOE
0/1	15.3	P02649_APOE
0/0	15.3	P02649_APOE
0/0	15.3	P02649_APOE
0/0	15.3	P02649_APOE
0/0	15.3	P02649_APOE
0/1	15.3	P02649_APOE
0/0	15.3	P02649_APOE
0/0	15.3	P02649_APOE
0/1	15.3	P02649_APOE
0/0	15.3	P02649_APOE
0/0	15.3	P02649_APOE
0/0	15.3	P02649_APOE
0/0	15.3	P02649_APOE
0/1	15.3	P02649_APOE
0/1	15.3	P02649_APOE
0/1	15.3	P02649_APOE
0/0	15.3	P02649_APOE
0/0	15.3	P02649_APOE
0/1	15.3	P02649_APOE
0/1	15.3	P02649_APOE
0/0	15.3	P02649_APOE
0/0	15.3	P02649_APOE
0/0	15.3	P02649_APOE
0/0	15.3	P02649_APOE
0/0	15.3	P02649_APOE
0/0	15.3	P02649_APOE
0/1	15.3	P02649_APOE
0/0	15.3	P02649_APOE
0/0	15.3	P02649_APOE
0/0	15.3	P02649_APOE
0/0	15.2	P02649_APOE
0/0	15.2	P02649_APOE
0/0	15.2	P02649_APOE
0/1	15.2	P02649_APOE
0/0	15.2	P02649_APOE
0/1	15.2	P02649_APOE
0/1	15.2	P02649_APOE
0/1	15.2	P02649_APOE
0/0	15.2	P02649_APOE
0/0	15.2	P02649_APOE
0/0	15.2	P02649_APOE
0/1	15.2	P02649_APOE
0/1	15.2	P02649_APOE
0/1	15.2	P02649_APOE
0/0	15.2	P02649_APOE
0/1	15.2	P02649_APOE
0/1	15.2	P02649_APOE
0/0	15.2	P02649_APOE
0/0	15.2	P02649_APOE
0/1	15.2	P02649_APOE
0/0	15.2	P02649_APOE
0/0	15.2	P02649_APOE
0/0	15.2	P02649_APOE
0/0	15.2	P02649_APOE
0/0	15.2	P02649_APOE
0/1	15.2	P02649_APOE
0/0	15.2	P02649_APOE
0/1	15.2	P02649_APOE
0/0	15.2	P02649_APOE
0/0	15.2	P02649_APOE
0/0	15.2	P02649_APOE
0/0	15.2	P02649_APOE
0/0	15.2	P02649_APOE
0/0	15.2	P02649_APOE
0/0	15.2	P02649_APOE
0/0	15.2	P02649_APOE
0/0	15.2	P02649_APOE
0/1	15.2	P02649_APOE
0/0	15.2	P02649_APOE
0/0	15.2	P02649_APOE
0/0	15.2	P02649_APOE
0/0	15.2	P02649_APOE
0/0	15.2	P02649_APOE
0/0	15.2	P02649_APOE
0/0	15.2	P02649_APOE
0/0	15.2	P02649_APOE
0/0	15.2	P02649_APOE
0/0	15.2	P02649_APOE
0/0	15.2	P02649_APOE
0/0	15.2	P02649_APOE
0/0	15.2	P02649_APOE
0/0	15.2	P02649_APOE
0/0	15.2	P02649_APOE
0/1	15.2	P02649_APOE
0/1	15.2	P02649_APOE
0/0	15.2	P02649_APOE
0/1	15.2	P02649_APOE
0/1	15.2	P02649_APOE
0/1	15.2	P02649_APOE
0/0	15.2	P02649_APOE
0/1	15.2	P02649_APOE
0/0	15.2	P02649_APOE
0/1	15.2	P02649_APOE
0/0	15.2	P02649_APOE
0/0	15.2	P02649_APOE
0/0	15.2	P02649_APOE
0/0	15.2	P02649_APOE
0/0	15.2	P02649_APOE
0/0	15.2	P02649_APOE
0/1	15.2	P02649_APOE
0/1	15.2	P02649_APOE
0/0	15.2	P02649_APOE
0/0	15.2	P02649_APOE
0/0	15.2	P02649_APOE
1/1	15.2	P02649_APOE
0/1	15.2	P02649_APOE
0/1	15.2	P02649_APOE
0/0	15.2	P02649_APOE
0/0	15.2	P02649_APOE
0/1	15.2	P02649_APOE
0/0	15.2	P02649_APOE
0/0	15.2	P02649_APOE
0/0	15.2	P02649_APOE
0/0	15.2	P02649_APOE
0/1	15.2	P02649_APOE
0/0	15.2	P02649_APOE
0/1	15.2	P02649_APOE
0/0	15.2	P02649_APOE
0/0	15.2	P02649_APOE
1/1	15.2	P02649_APOE
0/0	15.2	P02649_APOE
0/1	15.2	P02649_APOE
0/1	15.2	P02649_APOE
0/0	15.2	P02649_APOE
0/1	15.2	P02649_APOE
0/0	15.2	P02649_APOE
0/0	15.2	P02649_APOE
0/1	15.2	P02649_APOE
0/1	15.2	P02649_APOE
0/0	15.2	P02649_APOE
0/1	15.2	P02649_APOE
0/0	15.2	P02649_APOE
0/0	15.2	P02649_APOE
0/0	15.2	P02649_APOE
0/0	15.2	P02649_APOE
0/1	15.2	P02649_APOE
0/0	15.2	P02649_APOE
0/0	15.2	P02649_APOE
0/0	15.2	P02649_APOE
0/1	15.2	P02649_APOE
0/1	15.2	P02649_APOE
0/0	15.2	P02649_APOE
0/0	15.2	P02649_APOE
0/0	15.2	P02649_APOE
0/0	15.2	P02649_APOE
0/1	15.2	P02649_APOE
0/0	15.2	P02649_APOE
0/0	15.2	P02649_APOE
0/0	15.1	P02649_APOE
0/1	15.1	P02649_APOE
0/0	15.1	P02649_APOE
0/0	15.1	P02649_APOE
0/0	15.1	P02649_APOE
0/0	15.1	P02649_APOE
0/1	15.1	P02649_APOE
0/0	15.1	P02649_APOE
0/0	15.1	P02649_APOE
0/0	15.1	P02649_APOE
0/1	15.1	P02649_APOE
0/0	15.1	P02649_APOE
0/0	15.1	P02649_APOE
0/0	15.1	P02649_APOE
0/0	15.1	P02649_APOE
0/1	15.1	P02649_APOE
0/0	15.1	P02649_APOE
0/0	15.1	P02649_APOE
0/0	15.1	P02649_APOE
0/1	15.1	P02649_APOE
0/0	15.1	P02649_APOE
0/0	15.1	P02649_APOE
0/0	15.1	P02649_APOE
0/1	15.1	P02649_APOE
0/0	15.1	P02649_APOE
0/0	15.1	P02649_APOE
0/0	15.1	P02649_APOE
0/0	15.1	P02649_APOE
0/0	15.1	P02649_APOE
0/0	15.1	P02649_APOE
0/1	15.1	P02649_APOE
0/0	15.1	P02649_APOE
0/0	15.1	P02649_APOE
0/1	15.1	P02649_APOE
0/0	15.1	P02649_APOE
0/0	15.1	P02649_APOE
0/0	15.1	P02649_APOE
0/0	15.1	P02649_APOE
0/0	15.1	P02649_APOE
0/1	15.1	P02649_APOE
0/0	15.1	P02649_APOE
0/0	15.1	P02649_APOE
0/0	15.1	P02649_APOE
0/0	15.1	P02649_APOE
0/1	15.1	P02649_APOE
0/0	15.1	P02649_APOE
0/1	15.1	P02649_APOE
0/0	15.1	P02649_APOE
0/0	15.1	P02649_APOE
1/1	15.1	P02649_APOE
0/1	15.1	P02649_APOE
0/1	15.1	P02649_APOE
0/0	15.1	P02649_APOE
0/0	15.1	P02649_APOE
0/0	15.1	P02649_APOE
0/0	15.1	P02649_APOE
0/0	15.1	P02649_APOE
0/0	15.1	P02649_APOE
0/0	15.1	P02649_APOE
0/0	15.1	P02649_APOE
0/0	15.1	P02649_APOE
0/0	15.1	P02649_APOE
0/0	15.1	P02649_APOE
0/0	15.1	P02649_APOE
0/0	15.1	P02649_APOE
0/0	15.1	P02649_APOE
0/0	15.1	P02649_APOE
0/0	15.1	P02649_APOE
0/0	15.1	P02649_APOE
0/0	15.1	P02649_APOE
0/0	15.1	P02649_APOE
0/0	15.1	P02649_APOE
0/0	15.1	P02649_APOE
0/0	15.1	P02649_APOE
0/1	15.1	P02649_APOE
0/0	15.1	P02649_APOE
0/0	15.1	P02649_APOE
0/0	15.1	P02649_APOE
0/0	15.1	P02649_APOE
0/0	15.1	P02649_APOE
0/0	15.1	P02649_APOE
0/0	15.1	P02649_APOE
0/0	15.1	P02649_APOE
0/0	15.1	P02649_APOE
0/0	15.1	P02649_APOE
0/0	15.1	P02649_APOE
0/1	15.1	P02649_APOE
0/0	15.1	P02649_APOE
0/0	15.1	P02649_APOE
0/1	15.1	P02649_APOE
0/0	15.1	P02649_APOE
0/0	15.1	P02649_APOE
0/0	15.1	P02649_APOE
0/0	15.1	P02649_APOE
0/0	15.1	P02649_APOE
0/0	15.1	P02649_APOE
0/0	15.1	P02649_APOE
0/0	15.1	P02649_APOE
0/0	15.1	P02649_APOE
0/0	15.1	P02649_APOE
0/0	15.1	P02649_APOE
0/1	15.1	P02649_APOE
0/0	15.1	P02649_APOE
0/0	15.1	P02649_APOE
0/0	15.1	P02649_APOE
0/0	15.1	P02649_APOE
0/1	15.1	P02649_APOE
0/1	15.1	P02649_APOE
0/1	15.1	P02649_APOE
0/0	15.1	P02649_APOE
0/0	15.1	P02649_APOE
0/0	15.1	P02649_APOE
0/0	15.1	P02649_APOE
0/0	15.1	P02649_APOE
0/0	15.1	P02649_APOE
0/0	15.1	P02649_APOE
0/0	15.1	P02649_APOE
0/0	15.1	P02649_APOE
0/0	15.1	P02649_APOE
0/0	15.1	P02649_APOE
0/0	15.1	P02649_APOE
0/0	15.1	P02649_APOE
0/0	15.1	P02649_APOE
0/1	15.1	P02649_APOE
0/0	15.1	P02649_APOE
0/0	15	P02649_APOE
0/1	15	P02649_APOE
0/0	15	P02649_APOE
0/1	15	P02649_APOE
0/0	15	P02649_APOE
0/0	15	P02649_APOE
0/0	15	P02649_APOE
0/0	15	P02649_APOE
0/1	15	P02649_APOE
0/0	15	P02649_APOE
0/0	15	P02649_APOE
0/0	15	P02649_APOE
0/0	15	P02649_APOE
0/0	15	P02649_APOE
0/0	15	P02649_APOE
0/0	15	P02649_APOE
0/0	15	P02649_APOE
0/0	15	P02649_APOE
0/0	15	P02649_APOE
0/0	15	P02649_APOE
0/1	15	P02649_APOE
0/0	15	P02649_APOE
0/0	15	P02649_APOE
0/0	15	P02649_APOE
0/0	15	P02649_APOE
0/0	15	P02649_APOE
0/0	15	P02649_APOE
0/0	15	P02649_APOE
0/0	15	P02649_APOE
0/0	15	P02649_APOE
0/0	15	P02649_APOE
0/0	15	P02649_APOE
0/0	15	P02649_APOE
0/0	15	P02649_APOE
0/0	15	P02649_APOE
0/0	15	P02649_APOE
0/0	15	P02649_APOE
0/0	15	P02649_APOE
0/0	15	P02649_APOE
0/1	15	P02649_APOE
0/0	15	P02649_APOE
0/0	15	P02649_APOE
0/0	15	P02649_APOE
0/0	15	P02649_APOE
0/0	15	P02649_APOE
0/0	15	P02649_APOE
0/0	15	P02649_APOE
0/0	15	P02649_APOE
0/1	15	P02649_APOE
0/0	15	P02649_APOE
0/0	15	P02649_APOE
0/0	15	P02649_APOE
0/0	15	P02649_APOE
0/0	15	P02649_APOE
0/0	15	P02649_APOE
0/0	15	P02649_APOE
0/0	15	P02649_APOE
0/0	15	P02649_APOE
0/0	15	P02649_APOE
0/0	15	P02649_APOE
0/0	15	P02649_APOE
0/0	15	P02649_APOE
0/0	15	P02649_APOE
0/0	15	P02649_APOE
0/1	15	P02649_APOE
0/0	15	P02649_APOE
0/0	15	P02649_APOE
0/0	15	P02649_APOE
0/0	15	P02649_APOE
0/0	15	P02649_APOE
0/0	15	P02649_APOE
0/1	15	P02649_APOE
0/0	15	P02649_APOE
0/0	15	P02649_APOE
0/0	15	P02649_APOE
0/0	15	P02649_APOE
0/0	15	P02649_APOE
0/0	15	P02649_APOE
0/1	15	P02649_APOE
1/1	15	P02649_APOE
0/0	15	P02649_APOE
0/0	15	P02649_APOE
0/0	15	P02649_APOE
0/0	15	P02649_APOE
0/0	15	P02649_APOE
0/0	15	P02649_APOE
0/0	15	P02649_APOE
0/0	15	P02649_APOE
0/0	15	P02649_APOE
0/0	15	P02649_APOE
0/1	15	P02649_APOE
0/1	15	P02649_APOE
0/1	15	P02649_APOE
0/0	15	P02649_APOE
0/0	15	P02649_APOE
0/0	15	P02649_APOE
0/0	15	P02649_APOE
0/0	15	P02649_APOE
0/0	15	P02649_APOE
0/1	15	P02649_APOE
0/0	15	P02649_APOE
0/0	15	P02649_APOE
0/0	15	P02649_APOE
0/0	15	P02649_APOE
0/1	15	P02649_APOE
0/0	15	P02649_APOE
0/0	15	P02649_APOE
0/0	15	P02649_APOE
0/0	15	P02649_APOE
0/0	15	P02649_APOE
0/0	15	P02649_APOE
0/0	15	P02649_APOE
0/1	15	P02649_APOE
0/0	15	P02649_APOE
0/0	15	P02649_APOE
0/1	15	P02649_APOE
0/0	15	P02649_APOE
0/0	15	P02649_APOE
0/0	15	P02649_APOE
0/0	15	P02649_APOE
0/0	15	P02649_APOE
0/0	15	P02649_APOE
0/1	15	P02649_APOE
0/0	15	P02649_APOE
0/1	15	P02649_APOE
0/0	15	P02649_APOE
0/0	15	P02649_APOE
0/0	15	P02649_APOE
0/0	15	P02649_APOE
0/0	15	P02649_APOE
0/1	15	P02649_APOE
0/0	15	P02649_APOE
0/0	15	P02649_APOE
0/0	15	P02649_APOE
0/0	15	P02649_APOE
0/0	15	P02649_APOE
0/0	15	P02649_APOE
0/1	15	P02649_APOE
0/0	15	P02649_APOE
0/0	15	P02649_APOE
0/0	15	P02649_APOE
0/0	15	P02649_APOE
0/1	15	P02649_APOE
0/0	15	P02649_APOE
0/0	15	P02649_APOE
0/0	15	P02649_APOE
0/0	15	P02649_APOE
0/0	15	P02649_APOE
0/1	15	P02649_APOE
0/0	15	P02649_APOE
0/1	15	P02649_APOE
0/0	15	P02649_APOE
0/0	15	P02649_APOE
0/0	15	P02649_APOE
0/0	15	P02649_APOE
0/1	15	P02649_APOE
0/0	15	P02649_APOE
0/0	15	P02649_APOE
0/0	15	P02649_APOE
0/1	15	P02649_APOE
0/0	15	P02649_APOE
0/0	15	P02649_APOE
0/0	15	P02649_APOE
0/1	15	P02649_APOE
0/0	15	P02649_APOE
0/0	15	P02649_APOE
0/0	15	P02649_APOE
0/1	15	P02649_APOE
0/0	15	P02649_APOE
0/0	15	P02649_APOE
0/0	15	P02649_APOE
0/0	15	P02649_APOE
0/0	15	P02649_APOE
0/0	15	P02649_APOE
0/0	15	P02649_APOE
0/0	15	P02649_APOE
0/1	15	P02649_APOE
0/0	15	P02649_APOE
0/0	15	P02649_APOE
0/0	14.9	P02649_APOE
0/0	14.9	P02649_APOE
0/0	14.9	P02649_APOE
0/0	14.9	P02649_APOE
0/0	14.9	P02649_APOE
0/1	14.9	P02649_APOE
0/1	14.9	P02649_APOE
0/1	14.9	P02649_APOE
0/0	14.9	P02649_APOE
0/0	14.9	P02649_APOE
0/0	14.9	P02649_APOE
0/0	14.9	P02649_APOE
0/0	14.9	P02649_APOE
0/0	14.9	P02649_APOE
0/0	14.9	P02649_APOE
0/0	14.9	P02649_APOE
0/0	14.9	P02649_APOE
0/0	14.9	P02649_APOE
0/0	14.9	P02649_APOE
0/0	14.9	P02649_APOE
0/0	14.9	P02649_APOE
0/0	14.9	P02649_APOE
0/0	14.9	P02649_APOE
0/0	14.9	P02649_APOE
0/1	14.9	P02649_APOE
0/0	14.9	P02649_APOE
0/0	14.9	P02649_APOE
0/0	14.9	P02649_APOE
0/0	14.9	P02649_APOE
0/0	14.9	P02649_APOE
0/0	14.9	P02649_APOE
0/0	14.9	P02649_APOE
0/0	14.9	P02649_APOE
0/0	14.9	P02649_APOE
0/0	14.9	P02649_APOE
0/0	14.9	P02649_APOE
0/0	14.9	P02649_APOE
0/0	14.9	P02649_APOE
0/0	14.9	P02649_APOE
0/0	14.9	P02649_APOE
0/0	14.9	P02649_APOE
0/0	14.9	P02649_APOE
0/0	14.9	P02649_APOE
0/0	14.9	P02649_APOE
0/0	14.9	P02649_APOE
0/0	14.9	P02649_APOE
0/0	14.9	P02649_APOE
0/0	14.9	P02649_APOE
0/0	14.9	P02649_APOE
0/0	14.9	P02649_APOE
0/0	14.9	P02649_APOE
0/0	14.9	P02649_APOE
0/0	14.9	P02649_APOE
0/1	14.9	P02649_APOE
0/0	14.9	P02649_APOE
0/1	14.9	P02649_APOE
0/0	14.9	P02649_APOE
0/1	14.9	P02649_APOE
0/0	14.9	P02649_APOE
0/0	14.9	P02649_APOE
0/0	14.9	P02649_APOE
0/1	14.9	P02649_APOE
0/0	14.9	P02649_APOE
0/0	14.9	P02649_APOE
0/0	14.9	P02649_APOE
0/0	14.9	P02649_APOE
0/0	14.9	P02649_APOE
0/0	14.9	P02649_APOE
0/0	14.9	P02649_APOE
0/0	14.9	P02649_APOE
0/0	14.9	P02649_APOE
0/1	14.9	P02649_APOE
0/1	14.9	P02649_APOE
0/1	14.9	P02649_APOE
0/0	14.9	P02649_APOE
0/0	14.9	P02649_APOE
0/0	14.9	P02649_APOE
0/0	14.9	P02649_APOE
0/0	14.9	P02649_APOE
0/0	14.9	P02649_APOE
0/0	14.9	P02649_APOE
0/0	14.9	P02649_APOE
0/0	14.9	P02649_APOE
0/0	14.9	P02649_APOE
0/0	14.9	P02649_APOE
0/0	14.9	P02649_APOE
0/0	14.9	P02649_APOE
0/0	14.9	P02649_APOE
0/1	14.9	P02649_APOE
0/0	14.9	P02649_APOE
0/0	14.9	P02649_APOE
0/0	14.9	P02649_APOE
0/0	14.9	P02649_APOE
0/1	14.9	P02649_APOE
0/0	14.9	P02649_APOE
0/0	14.9	P02649_APOE
0/0	14.9	P02649_APOE
0/0	14.9	P02649_APOE
0/0	14.9	P02649_APOE
0/0	14.9	P02649_APOE
0/0	14.9	P02649_APOE
0/0	14.9	P02649_APOE
0/0	14.9	P02649_APOE
0/0	14.9	P02649_APOE
0/0	14.9	P02649_APOE
0/0	14.9	P02649_APOE
0/0	14.9	P02649_APOE
0/0	14.9	P02649_APOE
0/0	14.9	P02649_APOE
0/0	14.9	P02649_APOE
0/0	14.9	P02649_APOE
0/0	14.9	P02649_APOE
0/0	14.9	P02649_APOE
0/0	14.9	P02649_APOE
0/0	14.9	P02649_APOE
0/0	14.9	P02649_APOE
0/0	14.9	P02649_APOE
0/1	14.9	P02649_APOE
0/0	14.9	P02649_APOE
0/0	14.9	P02649_APOE
0/1	14.9	P02649_APOE
0/0	14.9	P02649_APOE
0/0	14.9	P02649_APOE
0/0	14.9	P02649_APOE
0/0	14.9	P02649_APOE
0/1	14.9	P02649_APOE
0/1	14.9	P02649_APOE
0/0	14.9	P02649_APOE
0/1	14.9	P02649_APOE
0/0	14.9	P02649_APOE
0/0	14.9	P02649_APOE
0/0	14.9	P02649_APOE
0/0	14.9	P02649_APOE
0/0	14.9	P02649_APOE
0/0	14.9	P02649_APOE
0/0	14.9	P02649_APOE
0/0	14.9	P02649_APOE
0/0	14.9	P02649_APOE
0/0	14.9	P02649_APOE
0/0	14.9	P02649_APOE
0/0	14.9	P02649_APOE
0/0	14.9	P02649_APOE
0/0	14.9	P02649_APOE
0/0	14.9	P02649_APOE
0/0	14.9	P02649_APOE
0/0	14.9	P02649_APOE
0/1	14.9	P02649_APOE
0/0	14.9	P02649_APOE
0/0	14.9	P02649_APOE
0/1	14.9	P02649_APOE
0/0	14.9	P02649_APOE
0/0	14.9	P02649_APOE
0/1	14.9	P02649_APOE
0/0	14.9	P02649_APOE
0/0	14.9	P02649_APOE
0/0	14.9	P02649_APOE
0/0	14.9	P02649_APOE
0/0	14.9	P02649_APOE
0/0	14.9	P02649_APOE
0/0	14.9	P02649_APOE
0/0	14.9	P02649_APOE
0/0	14.9	P02649_APOE
0/0	14.9	P02649_APOE
0/0	14.8	P02649_APOE
0/0	14.8	P02649_APOE
0/0	14.8	P02649_APOE
0/0	14.8	P02649_APOE
0/0	14.8	P02649_APOE
0/1	14.8	P02649_APOE
0/0	14.8	P02649_APOE
0/0	14.8	P02649_APOE
0/0	14.8	P02649_APOE
0/0	14.8	P02649_APOE
0/0	14.8	P02649_APOE
0/0	14.8	P02649_APOE
0/0	14.8	P02649_APOE
0/0	14.8	P02649_APOE
0/0	14.8	P02649_APOE
0/0	14.8	P02649_APOE
0/0	14.8	P02649_APOE
0/0	14.8	P02649_APOE
0/0	14.8	P02649_APOE
0/0	14.8	P02649_APOE
0/0	14.8	P02649_APOE
0/0	14.8	P02649_APOE
0/0	14.8	P02649_APOE
0/1	14.8	P02649_APOE
0/0	14.8	P02649_APOE
0/0	14.8	P02649_APOE
0/0	14.8	P02649_APOE
0/0	14.8	P02649_APOE
0/0	14.8	P02649_APOE
0/0	14.8	P02649_APOE
0/0	14.8	P02649_APOE
0/0	14.8	P02649_APOE
0/0	14.8	P02649_APOE
0/0	14.8	P02649_APOE
0/0	14.8	P02649_APOE
0/0	14.8	P02649_APOE
0/0	14.8	P02649_APOE
0/0	14.8	P02649_APOE
0/0	14.8	P02649_APOE
0/0	14.8	P02649_APOE
0/0	14.8	P02649_APOE
0/0	14.8	P02649_APOE
0/1	14.8	P02649_APOE
0/0	14.8	P02649_APOE
0/0	14.8	P02649_APOE
0/0	14.8	P02649_APOE
0/1	14.8	P02649_APOE
0/0	14.8	P02649_APOE
0/0	14.8	P02649_APOE
0/0	14.8	P02649_APOE
0/0	14.8	P02649_APOE
0/0	14.8	P02649_APOE
0/0	14.8	P02649_APOE
0/0	14.8	P02649_APOE
0/0	14.8	P02649_APOE
0/0	14.8	P02649_APOE
0/0	14.8	P02649_APOE
0/0	14.8	P02649_APOE
0/0	14.8	P02649_APOE
0/1	14.8	P02649_APOE
0/0	14.8	P02649_APOE
0/0	14.8	P02649_APOE
0/0	14.8	P02649_APOE
0/0	14.8	P02649_APOE
0/0	14.8	P02649_APOE
0/0	14.8	P02649_APOE
0/0	14.8	P02649_APOE
0/0	14.8	P02649_APOE
0/0	14.8	P02649_APOE
0/0	14.8	P02649_APOE
0/0	14.8	P02649_APOE
0/0	14.8	P02649_APOE
0/0	14.8	P02649_APOE
0/1	14.8	P02649_APOE
0/1	14.8	P02649_APOE
0/0	14.8	P02649_APOE
0/0	14.8	P02649_APOE
0/0	14.8	P02649_APOE
0/1	14.8	P02649_APOE
0/1	14.8	P02649_APOE
0/0	14.8	P02649_APOE
0/0	14.8	P02649_APOE
0/0	14.8	P02649_APOE
0/0	14.8	P02649_APOE
0/0	14.8	P02649_APOE
0/0	14.8	P02649_APOE
0/0	14.8	P02649_APOE
0/0	14.8	P02649_APOE
0/0	14.8	P02649_APOE
0/0	14.8	P02649_APOE
0/1	14.8	P02649_APOE
0/0	14.8	P02649_APOE
0/0	14.8	P02649_APOE
0/1	14.8	P02649_APOE
0/0	14.8	P02649_APOE
0/0	14.8	P02649_APOE
0/0	14.8	P02649_APOE
0/0	14.8	P02649_APOE
0/0	14.8	P02649_APOE
0/0	14.8	P02649_APOE
0/0	14.8	P02649_APOE
0/0	14.8	P02649_APOE
0/0	14.8	P02649_APOE
0/0	14.8	P02649_APOE
0/0	14.8	P02649_APOE
0/1	14.8	P02649_APOE
0/0	14.8	P02649_APOE
0/0	14.8	P02649_APOE
0/0	14.8	P02649_APOE
0/0	14.8	P02649_APOE
0/0	14.8	P02649_APOE
0/0	14.8	P02649_APOE
0/0	14.8	P02649_APOE
0/0	14.8	P02649_APOE
0/0	14.8	P02649_APOE
0/0	14.8	P02649_APOE
0/0	14.8	P02649_APOE
0/0	14.8	P02649_APOE
0/0	14.8	P02649_APOE
0/0	14.8	P02649_APOE
0/0	14.8	P02649_APOE
0/0	14.8	P02649_APOE
0/0	14.8	P02649_APOE
0/0	14.8	P02649_APOE
0/0	14.8	P02649_APOE
0/0	14.8	P02649_APOE
0/0	14.8	P02649_APOE
0/0	14.8	P02649_APOE
0/0	14.8	P02649_APOE
0/0	14.8	P02649_APOE
0/0	14.8	P02649_APOE
0/1	14.8	P02649_APOE
0/0	14.8	P02649_APOE
0/1	14.8	P02649_APOE
0/1	14.8	P02649_APOE
0/0	14.8	P02649_APOE
0/0	14.8	P02649_APOE
0/0	14.8	P02649_APOE
0/0	14.8	P02649_APOE
0/1	14.8	P02649_APOE
0/0	14.8	P02649_APOE
0/0	14.8	P02649_APOE
0/0	14.8	P02649_APOE
0/1	14.8	P02649_APOE
0/0	14.8	P02649_APOE
0/0	14.8	P02649_APOE
0/0	14.8	P02649_APOE
0/0	14.8	P02649_APOE
0/0	14.8	P02649_APOE
0/0	14.8	P02649_APOE
0/0	14.8	P02649_APOE
0/0	14.8	P02649_APOE
0/0	14.8	P02649_APOE
0/0	14.8	P02649_APOE
0/0	14.8	P02649_APOE
0/0	14.8	P02649_APOE
0/0	14.8	P02649_APOE
0/0	14.8	P02649_APOE
0/0	14.8	P02649_APOE
0/0	14.8	P02649_APOE
0/0	14.8	P02649_APOE
0/1	14.8	P02649_APOE
0/0	14.8	P02649_APOE
0/0	14.8	P02649_APOE
0/0	14.8	P02649_APOE
0/0	14.8	P02649_APOE
0/0	14.8	P02649_APOE
0/0	14.8	P02649_APOE
0/0	14.8	P02649_APOE
0/0	14.8	P02649_APOE
0/1	14.8	P02649_APOE
0/0	14.8	P02649_APOE
0/0	14.8	P02649_APOE
0/0	14.8	P02649_APOE
0/0	14.8	P02649_APOE
0/0	14.8	P02649_APOE
0/0	14.8	P02649_APOE
0/0	14.8	P02649_APOE
0/0	14.8	P02649_APOE
0/0	14.8	P02649_APOE
0/0	14.7	P02649_APOE
0/1	14.7	P02649_APOE
0/0	14.7	P02649_APOE
0/0	14.7	P02649_APOE
0/0	14.7	P02649_APOE
0/0	14.7	P02649_APOE
0/0	14.7	P02649_APOE
0/0	14.7	P02649_APOE
0/0	14.7	P02649_APOE
0/0	14.7	P02649_APOE
0/0	14.7	P02649_APOE
0/0	14.7	P02649_APOE
0/0	14.7	P02649_APOE
0/0	14.7	P02649_APOE
0/0	14.7	P02649_APOE
0/0	14.7	P02649_APOE
0/0	14.7	P02649_APOE
0/0	14.7	P02649_APOE
0/0	14.7	P02649_APOE
0/0	14.7	P02649_APOE
0/0	14.7	P02649_APOE
0/0	14.7	P02649_APOE
0/0	14.7	P02649_APOE
0/0	14.7	P02649_APOE
0/0	14.7	P02649_APOE
0/0	14.7	P02649_APOE
0/0	14.7	P02649_APOE
0/0	14.7	P02649_APOE
0/0	14.7	P02649_APOE
0/0	14.7	P02649_APOE
0/0	14.7	P02649_APOE
0/0	14.7	P02649_APOE
0/0	14.7	P02649_APOE
0/0	14.7	P02649_APOE
0/0	14.7	P02649_APOE
0/0	14.7	P02649_APOE
0/0	14.7	P02649_APOE
0/0	14.7	P02649_APOE
0/1	14.7	P02649_APOE
0/0	14.7	P02649_APOE
0/0	14.7	P02649_APOE
0/1	14.7	P02649_APOE
0/0	14.7	P02649_APOE
0/0	14.7	P02649_APOE
0/0	14.7	P02649_APOE
0/0	14.7	P02649_APOE
0/0	14.7	P02649_APOE
0/0	14.7	P02649_APOE
0/0	14.7	P02649_APOE
0/0	14.7	P02649_APOE
0/0	14.7	P02649_APOE
0/1	14.7	P02649_APOE
0/0	14.7	P02649_APOE
0/0	14.7	P02649_APOE
0/0	14.7	P02649_APOE
0/1	14.7	P02649_APOE
0/0	14.7	P02649_APOE
0/0	14.7	P02649_APOE
0/1	14.7	P02649_APOE
0/1	14.7	P02649_APOE
0/1	14.7	P02649_APOE
0/0	14.7	P02649_APOE
0/0	14.7	P02649_APOE
0/0	14.7	P02649_APOE
0/0	14.7	P02649_APOE
0/0	14.7	P02649_APOE
0/1	14.7	P02649_APOE
0/0	14.7	P02649_APOE
0/0	14.7	P02649_APOE
0/0	14.7	P02649_APOE
0/0	14.7	P02649_APOE
0/0	14.7	P02649_APOE
0/0	14.7	P02649_APOE
0/0	14.7	P02649_APOE
0/0	14.7	P02649_APOE
0/0	14.7	P02649_APOE
0/0	14.7	P02649_APOE
0/0	14.7	P02649_APOE
0/0	14.7	P02649_APOE
0/0	14.7	P02649_APOE
0/0	14.7	P02649_APOE
0/0	14.7	P02649_APOE
0/0	14.7	P02649_APOE
0/0	14.7	P02649_APOE
0/0	14.7	P02649_APOE
0/0	14.7	P02649_APOE
0/0	14.7	P02649_APOE
0/0	14.7	P02649_APOE
0/0	14.7	P02649_APOE
0/0	14.7	P02649_APOE
0/0	14.7	P02649_APOE
0/0	14.7	P02649_APOE
0/0	14.7	P02649_APOE
0/0	14.7	P02649_APOE
0/0	14.7	P02649_APOE
0/0	14.7	P02649_APOE
0/0	14.7	P02649_APOE
0/0	14.7	P02649_APOE
0/0	14.7	P02649_APOE
0/0	14.7	P02649_APOE
0/0	14.7	P02649_APOE
0/1	14.7	P02649_APOE
0/0	14.7	P02649_APOE
0/0	14.7	P02649_APOE
0/0	14.7	P02649_APOE
0/0	14.7	P02649_APOE
0/0	14.7	P02649_APOE
0/0	14.7	P02649_APOE
0/0	14.7	P02649_APOE
0/0	14.7	P02649_APOE
0/0	14.7	P02649_APOE
0/0	14.7	P02649_APOE
0/0	14.7	P02649_APOE
0/1	14.7	P02649_APOE
0/0	14.7	P02649_APOE
0/0	14.7	P02649_APOE
0/0	14.7	P02649_APOE
0/0	14.7	P02649_APOE
0/0	14.7	P02649_APOE
0/0	14.7	P02649_APOE
0/0	14.7	P02649_APOE
0/0	14.7	P02649_APOE
0/0	14.7	P02649_APOE
0/0	14.7	P02649_APOE
0/0	14.7	P02649_APOE
0/0	14.7	P02649_APOE
0/0	14.7	P02649_APOE
0/0	14.7	P02649_APOE
0/1	14.7	P02649_APOE
0/0	14.7	P02649_APOE
0/0	14.7	P02649_APOE
0/0	14.7	P02649_APOE
0/0	14.7	P02649_APOE
0/1	14.7	P02649_APOE
0/0	14.7	P02649_APOE
0/0	14.7	P02649_APOE
0/0	14.7	P02649_APOE
0/0	14.7	P02649_APOE
0/0	14.7	P02649_APOE
0/0	14.7	P02649_APOE
0/0	14.7	P02649_APOE
0/0	14.7	P02649_APOE
0/0	14.7	P02649_APOE
0/0	14.7	P02649_APOE
0/0	14.7	P02649_APOE
0/0	14.7	P02649_APOE
0/0	14.7	P02649_APOE
0/0	14.7	P02649_APOE
0/0	14.7	P02649_APOE
0/0	14.7	P02649_APOE
0/1	14.7	P02649_APOE
0/0	14.7	P02649_APOE
0/0	14.7	P02649_APOE
0/1	14.7	P02649_APOE
0/0	14.7	P02649_APOE
0/0	14.7	P02649_APOE
0/1	14.7	P02649_APOE
0/1	14.7	P02649_APOE
0/0	14.7	P02649_APOE
0/0	14.7	P02649_APOE
0/0	14.7	P02649_APOE
0/0	14.7	P02649_APOE
0/0	14.7	P02649_APOE
0/0	14.7	P02649_APOE
0/0	14.7	P02649_APOE
0/0	14.7	P02649_APOE
0/0	14.7	P02649_APOE
0/0	14.7	P02649_APOE
0/0	14.7	P02649_APOE
0/0	14.7	P02649_APOE
0/1	14.7	P02649_APOE
0/0	14.7	P02649_APOE
0/0	14.7	P02649_APOE
0/0	14.7	P02649_APOE
0/0	14.6	P02649_APOE
0/1	14.6	P02649_APOE
0/0	14.6	P02649_APOE
0/0	14.6	P02649_APOE
0/0	14.6	P02649_APOE
0/0	14.6	P02649_APOE
0/0	14.6	P02649_APOE
0/0	14.6	P02649_APOE
0/0	14.6	P02649_APOE
0/0	14.6	P02649_APOE
0/0	14.6	P02649_APOE
0/0	14.6	P02649_APOE
0/0	14.6	P02649_APOE
0/0	14.6	P02649_APOE
0/0	14.6	P02649_APOE
0/0	14.6	P02649_APOE
0/0	14.6	P02649_APOE
0/0	14.6	P02649_APOE
0/0	14.6	P02649_APOE
0/0	14.6	P02649_APOE
0/0	14.6	P02649_APOE
0/0	14.6	P02649_APOE
0/0	14.6	P02649_APOE
0/0	14.6	P02649_APOE
0/0	14.6	P02649_APOE
0/0	14.6	P02649_APOE
0/0	14.6	P02649_APOE
0/1	14.6	P02649_APOE
0/0	14.6	P02649_APOE
0/0	14.6	P02649_APOE
0/0	14.6	P02649_APOE
0/0	14.6	P02649_APOE
0/0	14.6	P02649_APOE
0/0	14.6	P02649_APOE
0/0	14.6	P02649_APOE
0/0	14.6	P02649_APOE
0/0	14.6	P02649_APOE
0/0	14.6	P02649_APOE
0/0	14.6	P02649_APOE
0/1	14.6	P02649_APOE
0/0	14.6	P02649_APOE
0/0	14.6	P02649_APOE
0/0	14.6	P02649_APOE
0/0	14.6	P02649_APOE
0/0	14.6	P02649_APOE
0/0	14.6	P02649_APOE
0/1	14.6	P02649_APOE
0/0	14.6	P02649_APOE
0/0	14.6	P02649_APOE
0/0	14.6	P02649_APOE
0/0	14.6	P02649_APOE
0/0	14.6	P02649_APOE
0/0	14.6	P02649_APOE
0/0	14.6	P02649_APOE
0/0	14.6	P02649_APOE
0/0	14.6	P02649_APOE
0/0	14.6	P02649_APOE
0/0	14.6	P02649_APOE
0/0	14.6	P02649_APOE
0/0	14.6	P02649_APOE
0/0	14.6	P02649_APOE
0/0	14.6	P02649_APOE
0/0	14.6	P02649_APOE
0/0	14.6	P02649_APOE
0/0	14.6	P02649_APOE
0/0	14.6	P02649_APOE
0/0	14.6	P02649_APOE
0/1	14.6	P02649_APOE
0/0	14.6	P02649_APOE
0/0	14.6	P02649_APOE
0/0	14.6	P02649_APOE
0/0	14.6	P02649_APOE
0/0	14.6	P02649_APOE
0/0	14.6	P02649_APOE
0/0	14.6	P02649_APOE
0/0	14.6	P02649_APOE
0/0	14.6	P02649_APOE
0/0	14.6	P02649_APOE
0/0	14.6	P02649_APOE
0/0	14.6	P02649_APOE
0/0	14.6	P02649_APOE
0/0	14.6	P02649_APOE
0/0	14.6	P02649_APOE
0/0	14.6	P02649_APOE
0/0	14.6	P02649_APOE
0/0	14.6	P02649_APOE
0/0	14.6	P02649_APOE
0/0	14.6	P02649_APOE
0/0	14.6	P02649_APOE
0/0	14.6	P02649_APOE
0/0	14.6	P02649_APOE
0/0	14.6	P02649_APOE
0/0	14.6	P02649_APOE
0/0	14.6	P02649_APOE
0/0	14.6	P02649_APOE
0/0	14.6	P02649_APOE
0/0	14.6	P02649_APOE
0/0	14.6	P02649_APOE
0/0	14.6	P02649_APOE
0/0	14.6	P02649_APOE
0/0	14.6	P02649_APOE
0/0	14.6	P02649_APOE
0/1	14.6	P02649_APOE
0/0	14.6	P02649_APOE
0/0	14.6	P02649_APOE
0/0	14.6	P02649_APOE
0/0	14.6	P02649_APOE
0/0	14.6	P02649_APOE
0/0	14.6	P02649_APOE
0/0	14.6	P02649_APOE
0/0	14.6	P02649_APOE
0/0	14.6	P02649_APOE
0/0	14.6	P02649_APOE
0/0	14.6	P02649_APOE
0/0	14.6	P02649_APOE
0/0	14.6	P02649_APOE
0/0	14.6	P02649_APOE
0/0	14.6	P02649_APOE
0/0	14.6	P02649_APOE
0/0	14.6	P02649_APOE
0/0	14.6	P02649_APOE
0/0	14.6	P02649_APOE
0/0	14.6	P02649_APOE
0/1	14.6	P02649_APOE
0/0	14.6	P02649_APOE
0/0	14.6	P02649_APOE
0/0	14.6	P02649_APOE
0/0	14.6	P02649_APOE
0/0	14.6	P02649_APOE
0/0	14.6	P02649_APOE
0/0	14.6	P02649_APOE
0/1	14.6	P02649_APOE
0/0	14.6	P02649_APOE
0/0	14.6	P02649_APOE
0/0	14.6	P02649_APOE
0/0	14.6	P02649_APOE
0/0	14.6	P02649_APOE
0/0	14.6	P02649_APOE
0/0	14.6	P02649_APOE
0/0	14.6	P02649_APOE
0/0	14.6	P02649_APOE
0/0	14.6	P02649_APOE
0/0	14.6	P02649_APOE
0/0	14.6	P02649_APOE
0/0	14.6	P02649_APOE
0/0	14.6	P02649_APOE
0/0	14.6	P02649_APOE
0/0	14.6	P02649_APOE
0/0	14.6	P02649_APOE
0/0	14.6	P02649_APOE
0/0	14.6	P02649_APOE
0/0	14.6	P02649_APOE
0/0	14.6	P02649_APOE
0/0	14.6	P02649_APOE
0/0	14.6	P02649_APOE
0/0	14.6	P02649_APOE
0/0	14.6	P02649_APOE
0/0	14.6	P02649_APOE
0/0	14.6	P02649_APOE
0/0	14.6	P02649_APOE
0/0	14.6	P02649_APOE
0/0	14.6	P02649_APOE
0/0	14.6	P02649_APOE
0/0	14.6	P02649_APOE
0/0	14.5	P02649_APOE
0/0	14.5	P02649_APOE
0/0	14.5	P02649_APOE
0/0	14.5	P02649_APOE
0/0	14.5	P02649_APOE
0/0	14.5	P02649_APOE
0/0	14.5	P02649_APOE
0/0	14.5	P02649_APOE
0/0	14.5	P02649_APOE
0/0	14.5	P02649_APOE
0/0	14.5	P02649_APOE
0/0	14.5	P02649_APOE
0/0	14.5	P02649_APOE
0/0	14.5	P02649_APOE
0/0	14.5	P02649_APOE
0/0	14.5	P02649_APOE
0/0	14.5	P02649_APOE
0/0	14.5	P02649_APOE
0/0	14.5	P02649_APOE
0/0	14.5	P02649_APOE
0/1	14.5	P02649_APOE
0/0	14.5	P02649_APOE
0/0	14.5	P02649_APOE
0/0	14.5	P02649_APOE
0/0	14.5	P02649_APOE
0/0	14.5	P02649_APOE
0/0	14.5	P02649_APOE
0/0	14.5	P02649_APOE
0/0	14.5	P02649_APOE
0/0	14.5	P02649_APOE
0/0	14.5	P02649_APOE
0/1	14.5	P02649_APOE
0/0	14.5	P02649_APOE
0/0	14.5	P02649_APOE
0/0	14.5	P02649_APOE
0/0	14.5	P02649_APOE
0/1	14.5	P02649_APOE
0/0	14.5	P02649_APOE
0/0	14.5	P02649_APOE
0/0	14.5	P02649_APOE
0/1	14.5	P02649_APOE
0/0	14.5	P02649_APOE
0/0	14.5	P02649_APOE
0/0	14.5	P02649_APOE
0/0	14.5	P02649_APOE
0/0	14.5	P02649_APOE
0/0	14.5	P02649_APOE
0/0	14.5	P02649_APOE
0/0	14.5	P02649_APOE
0/0	14.5	P02649_APOE
0/0	14.5	P02649_APOE
0/0	14.5	P02649_APOE
0/0	14.5	P02649_APOE
0/0	14.5	P02649_APOE
0/0	14.5	P02649_APOE
0/0	14.5	P02649_APOE
0/0	14.5	P02649_APOE
0/0	14.5	P02649_APOE
0/0	14.5	P02649_APOE
0/0	14.5	P02649_APOE
0/0	14.5	P02649_APOE
0/0	14.5	P02649_APOE
0/0	14.5	P02649_APOE
0/0	14.5	P02649_APOE
0/0	14.5	P02649_APOE
0/0	14.5	P02649_APOE
0/0	14.5	P02649_APOE
0/0	14.5	P02649_APOE
0/0	14.5	P02649_APOE
0/0	14.5	P02649_APOE
0/0	14.5	P02649_APOE
0/0	14.5	P02649_APOE
0/0	14.5	P02649_APOE
0/0	14.5	P02649_APOE
0/0	14.5	P02649_APOE
0/0	14.5	P02649_APOE
0/0	14.5	P02649_APOE
0/0	14.5	P02649_APOE
0/0	14.5	P02649_APOE
0/0	14.5	P02649_APOE
0/0	14.5	P02649_APOE
0/0	14.5	P02649_APOE
0/0	14.5	P02649_APOE
0/0	14.5	P02649_APOE
0/0	14.5	P02649_APOE
0/0	14.5	P02649_APOE
0/0	14.5	P02649_APOE
0/0	14.5	P02649_APOE
0/0	14.5	P02649_APOE
0/0	14.5	P02649_APOE
0/0	14.5	P02649_APOE
0/0	14.5	P02649_APOE
0/0	14.5	P02649_APOE
0/0	14.5	P02649_APOE
0/0	14.5	P02649_APOE
0/1	14.5	P02649_APOE
0/0	14.5	P02649_APOE
0/0	14.5	P02649_APOE
0/1	14.5	P02649_APOE
0/0	14.5	P02649_APOE
0/0	14.5	P02649_APOE
0/0	14.5	P02649_APOE
0/0	14.5	P02649_APOE
0/0	14.5	P02649_APOE
0/0	14.5	P02649_APOE
0/0	14.5	P02649_APOE
0/0	14.5	P02649_APOE
0/1	14.5	P02649_APOE
0/0	14.5	P02649_APOE
0/0	14.5	P02649_APOE
0/0	14.5	P02649_APOE
0/0	14.5	P02649_APOE
0/0	14.5	P02649_APOE
0/1	14.5	P02649_APOE
0/0	14.5	P02649_APOE
0/0	14.5	P02649_APOE
0/0	14.5	P02649_APOE
0/0	14.5	P02649_APOE
0/0	14.5	P02649_APOE
0/0	14.5	P02649_APOE
0/0	14.5	P02649_APOE
0/0	14.5	P02649_APOE
0/0	14.5	P02649_APOE
0/0	14.5	P02649_APOE
0/0	14.5	P02649_APOE
0/0	14.5	P02649_APOE
0/0	14.5	P02649_APOE
0/0	14.5	P02649_APOE
0/0	14.5	P02649_APOE
0/0	14.5	P02649_APOE
0/0	14.5	P02649_APOE
0/0	14.5	P02649_APOE
0/0	14.5	P02649_APOE
0/0	14.4	P02649_APOE
0/0	14.4	P02649_APOE
0/0	14.4	P02649_APOE
0/0	14.4	P02649_APOE
0/0	14.4	P02649_APOE
0/0	14.4	P02649_APOE
0/0	14.4	P02649_APOE
0/0	14.4	P02649_APOE
0/0	14.4	P02649_APOE
0/0	14.4	P02649_APOE
0/0	14.4	P02649_APOE
0/0	14.4	P02649_APOE
0/0	14.4	P02649_APOE
0/0	14.4	P02649_APOE
0/0	14.4	P02649_APOE
0/0	14.4	P02649_APOE
0/0	14.4	P02649_APOE
0/0	14.4	P02649_APOE
0/0	14.4	P02649_APOE
0/0	14.4	P02649_APOE
0/0	14.4	P02649_APOE
0/0	14.4	P02649_APOE
0/0	14.4	P02649_APOE
0/0	14.4	P02649_APOE
0/0	14.4	P02649_APOE
0/0	14.4	P02649_APOE
0/0	14.4	P02649_APOE
0/0	14.4	P02649_APOE
0/0	14.4	P02649_APOE
0/0	14.4	P02649_APOE
0/1	14.4	P02649_APOE
0/1	14.4	P02649_APOE
0/0	14.4	P02649_APOE
0/0	14.4	P02649_APOE
0/0	14.4	P02649_APOE
0/0	14.4	P02649_APOE
0/0	14.4	P02649_APOE
0/0	14.4	P02649_APOE
0/0	14.4	P02649_APOE
0/0	14.4	P02649_APOE
0/0	14.4	P02649_APOE
0/0	14.4	P02649_APOE
0/0	14.4	P02649_APOE
0/0	14.4	P02649_APOE
0/0	14.4	P02649_APOE
0/0	14.4	P02649_APOE
0/0	14.4	P02649_APOE
0/0	14.4	P02649_APOE
0/0	14.4	P02649_APOE
0/0	14.4	P02649_APOE
0/0	14.4	P02649_APOE
0/0	14.4	P02649_APOE
0/0	14.4	P02649_APOE
0/0	14.4	P02649_APOE
0/1	14.4	P02649_APOE
0/0	14.4	P02649_APOE
0/0	14.4	P02649_APOE
0/1	14.4	P02649_APOE
0/0	14.4	P02649_APOE
0/0	14.4	P02649_APOE
0/0	14.4	P02649_APOE
0/0	14.4	P02649_APOE
0/0	14.4	P02649_APOE
0/1	14.4	P02649_APOE
0/0	14.4	P02649_APOE
0/0	14.4	P02649_APOE
0/0	14.4	P02649_APOE
0/0	14.4	P02649_APOE
0/0	14.4	P02649_APOE
0/0	14.4	P02649_APOE
0/0	14.4	P02649_APOE
0/0	14.4	P02649_APOE
0/0	14.4	P02649_APOE
0/0	14.4	P02649_APOE
0/0	14.4	P02649_APOE
0/0	14.4	P02649_APOE
0/0	14.4	P02649_APOE
0/0	14.4	P02649_APOE
0/0	14.4	P02649_APOE
0/0	14.4	P02649_APOE
0/0	14.4	P02649_APOE
0/0	14.4	P02649_APOE
0/0	14.4	P02649_APOE
0/0	14.4	P02649_APOE
0/0	14.4	P02649_APOE
0/0	14.4	P02649_APOE
0/0	14.4	P02649_APOE
0/0	14.4	P02649_APOE
0/0	14.4	P02649_APOE
0/0	14.4	P02649_APOE
0/0	14.3	P02649_APOE
0/0	14.3	P02649_APOE
0/0	14.3	P02649_APOE
0/0	14.3	P02649_APOE
0/0	14.3	P02649_APOE
0/0	14.3	P02649_APOE
0/0	14.3	P02649_APOE
0/0	14.3	P02649_APOE
0/0	14.3	P02649_APOE
0/0	14.3	P02649_APOE
0/0	14.3	P02649_APOE
0/0	14.3	P02649_APOE
0/0	14.3	P02649_APOE
0/0	14.3	P02649_APOE
0/0	14.3	P02649_APOE
0/0	14.3	P02649_APOE
0/0	14.3	P02649_APOE
0/0	14.3	P02649_APOE
0/0	14.3	P02649_APOE
0/0	14.3	P02649_APOE
0/0	14.3	P02649_APOE
0/0	14.3	P02649_APOE
0/0	14.3	P02649_APOE
0/0	14.3	P02649_APOE
0/0	14.3	P02649_APOE
0/0	14.3	P02649_APOE
0/0	14.3	P02649_APOE
0/0	14.3	P02649_APOE
0/0	14.3	P02649_APOE
0/0	14.3	P02649_APOE
0/0	14.3	P02649_APOE
0/0	14.3	P02649_APOE
0/0	14.3	P02649_APOE
0/0	14.3	P02649_APOE
0/0	14.3	P02649_APOE
0/0	14.3	P02649_APOE
0/0	14.3	P02649_APOE
0/0	14.3	P02649_APOE
0/0	14.3	P02649_APOE
0/0	14.3	P02649_APOE
0/0	14.3	P02649_APOE
0/1	14.3	P02649_APOE
0/0	14.3	P02649_APOE
0/0	14.3	P02649_APOE
0/0	14.3	P02649_APOE
0/0	14.3	P02649_APOE
0/0	14.3	P02649_APOE
0/0	14.3	P02649_APOE
0/0	14.3	P02649_APOE
0/0	14.3	P02649_APOE
0/0	14.3	P02649_APOE
0/0	14.3	P02649_APOE
0/0	14.3	P02649_APOE
0/0	14.3	P02649_APOE
0/0	14.3	P02649_APOE
0/0	14.3	P02649_APOE
0/0	14.3	P02649_APOE
0/0	14.3	P02649_APOE
0/0	14.3	P02649_APOE
0/0	14.3	P02649_APOE
0/0	14.3	P02649_APOE
0/0	14.3	P02649_APOE
0/0	14.3	P02649_APOE
0/0	14.3	P02649_APOE
0/0	14.3	P02649_APOE
0/0	14.3	P02649_APOE
0/0	14.3	P02649_APOE
0/0	14.3	P02649_APOE
0/0	14.3	P02649_APOE
0/0	14.3	P02649_APOE
0/0	14.3	P02649_APOE
0/0	14.3	P02649_APOE
0/0	14.3	P02649_APOE
0/0	14.3	P02649_APOE
0/0	14.3	P02649_APOE
0/0	14.3	P02649_APOE
0/0	14.3	P02649_APOE
0/0	14.3	P02649_APOE
0/0	14.3	P02649_APOE
0/0	14.3	P02649_APOE
0/0	14.3	P02649_APOE
0/0	14.3	P02649_APOE
0/0	14.3	P02649_APOE
0/0	14.3	P02649_APOE
0/0	14.3	P02649_APOE
0/0	14.3	P02649_APOE
0/0	14.3	P02649_APOE
0/0	14.3	P02649_APOE
0/0	14.3	P02649_APOE
0/0	14.3	P02649_APOE
0/0	14.3	P02649_APOE
0/0	14.3	P02649_APOE
0/0	14.3	P02649_APOE
0/0	14.3	P02649_APOE
0/0	14.3	P02649_APOE
0/0	14.3	P02649_APOE
0/0	14.3	P02649_APOE
0/0	14.3	P02649_APOE
0/0	14.3	P02649_APOE
0/0	14.3	P02649_APOE
0/0	14.3	P02649_APOE
0/0	14.3	P02649_APOE
0/0	14.3	P02649_APOE
0/0	14.2	P02649_APOE
0/0	14.2	P02649_APOE
0/0	14.2	P02649_APOE
0/0	14.2	P02649_APOE
0/0	14.2	P02649_APOE
0/0	14.2	P02649_APOE
0/0	14.2	P02649_APOE
0/0	14.2	P02649_APOE
0/0	14.2	P02649_APOE
0/0	14.2	P02649_APOE
0/0	14.2	P02649_APOE
0/0	14.2	P02649_APOE
0/0	14.2	P02649_APOE
0/0	14.2	P02649_APOE
0/0	14.2	P02649_APOE
0/0	14.2	P02649_APOE
0/0	14.2	P02649_APOE
0/0	14.2	P02649_APOE
0/0	14.2	P02649_APOE
0/0	14.2	P02649_APOE
0/0	14.2	P02649_APOE
0/0	14.2	P02649_APOE
0/0	14.2	P02649_APOE
0/0	14.2	P02649_APOE
0/0	14.2	P02649_APOE
0/0	14.2	P02649_APOE
0/0	14.2	P02649_APOE
0/0	14.2	P02649_APOE
0/0	14.2	P02649_APOE
0/0	14.2	P02649_APOE
0/0	14.2	P02649_APOE
0/0	14.2	P02649_APOE
0/0	14.2	P02649_APOE
0/0	14.2	P02649_APOE
0/0	14.2	P02649_APOE
0/0	14.2	P02649_APOE
0/0	14.2	P02649_APOE
0/0	14.2	P02649_APOE
0/0	14.2	P02649_APOE
0/0	14.2	P02649_APOE
0/0	14.2	P02649_APOE
0/0	14.2	P02649_APOE
0/0	14.2	P02649_APOE
0/0	14.2	P02649_APOE
0/0	14.2	P02649_APOE
0/0	14.2	P02649_APOE
0/0	14.2	P02649_APOE
0/0	14.2	P02649_APOE
0/0	14.2	P02649_APOE
0/0	14.2	P02649_APOE
0/0	14.2	P02649_APOE
0/0	14.2	P02649_APOE
0/0	14.2	P02649_APOE
0/0	14.2	P02649_APOE
0/0	14.2	P02649_APOE
0/0	14.2	P02649_APOE
0/0	14.2	P02649_APOE
0/0	14.2	P02649_APOE
0/0	14.2	P02649_APOE
0/0	14.2	P02649_APOE
0/0	14.2	P02649_APOE
0/0	14.2	P02649_APOE
0/0	14.2	P02649_APOE
0/0	14.2	P02649_APOE
0/0	14.2	P02649_APOE
0/0	14.2	P02649_APOE
0/0	14.2	P02649_APOE
0/0	14.2	P02649_APOE
0/0	14.2	P02649_APOE
0/0	14.2	P02649_APOE
0/0	14.2	P02649_APOE
0/0	14.2	P02649_APOE
0/0	14.2	P02649_APOE
0/0	14.2	P02649_APOE
0/0	14.2	P02649_APOE
0/1	14.2	P02649_APOE
0/0	14.2	P02649_APOE
0/0	14.2	P02649_APOE
0/0	14.2	P02649_APOE
0/0	14.2	P02649_APOE
0/0	14.2	P02649_APOE
0/0	14.2	P02649_APOE
0/0	14.2	P02649_APOE
0/0	14.2	P02649_APOE
0/0	14.2	P02649_APOE
0/0	14.2	P02649_APOE
0/0	14.1	P02649_APOE
0/0	14.1	P02649_APOE
0/0	14.1	P02649_APOE
0/0	14.1	P02649_APOE
0/0	14.1	P02649_APOE
0/0	14.1	P02649_APOE
0/0	14.1	P02649_APOE
0/0	14.1	P02649_APOE
0/0	14.1	P02649_APOE
0/0	14.1	P02649_APOE
0/0	14.1	P02649_APOE
0/0	14.1	P02649_APOE
0/0	14.1	P02649_APOE
0/0	14.1	P02649_APOE
0/0	14.1	P02649_APOE
0/0	14.1	P02649_APOE
0/0	14.1	P02649_APOE
0/0	14.1	P02649_APOE
0/0	14.1	P02649_APOE
0/0	14.1	P02649_APOE
0/0	14.1	P02649_APOE
0/0	14.1	P02649_APOE
0/0	14.1	P02649_APOE
0/0	14.1	P02649_APOE
0/0	14.1	P02649_APOE
0/0	14.1	P02649_APOE
0/0	14.1	P02649_APOE
0/0	14.1	P02649_APOE
0/0	14.1	P02649_APOE
0/0	14.1	P02649_APOE
0/0	14.1	P02649_APOE
0/0	14.1	P02649_APOE
0/0	14.1	P02649_APOE
0/0	14.1	P02649_APOE
0/0	14.1	P02649_APOE
0/0	14.1	P02649_APOE
0/0	14.1	P02649_APOE
0/0	14.1	P02649_APOE
0/0	14.1	P02649_APOE
0/0	14.1	P02649_APOE
0/0	14.1	P02649_APOE
0/0	14.1	P02649_APOE
0/0	14.1	P02649_APOE
0/1	14.1	P02649_APOE
0/0	14.1	P02649_APOE
0/0	14.1	P02649_APOE
0/0	14.1	P02649_APOE
0/0	14.1	P02649_APOE
0/0	14	P02649_APOE
0/0	14	P02649_APOE
0/0	14	P02649_APOE
0/0	14	P02649_APOE
0/0	14	P02649_APOE
0/0	14	P02649_APOE
0/0	14	P02649_APOE
0/0	14	P02649_APOE
0/0	14	P02649_APOE
0/0	14	P02649_APOE
0/0	14	P02649_APOE
0/0	14	P02649_APOE
0/0	14	P02649_APOE
0/0	14	P02649_APOE
0/0	14	P02649_APOE
0/0	14	P02649_APOE
0/0	14	P02649_APOE
0/0	14	P02649_APOE
0/0	14	P02649_APOE
0/0	14	P02649_APOE
0/0	14	P02649_APOE
0/0	14	P02649_APOE
0/0	14	P02649_APOE
0/0	14	P02649_APOE
0/0	14	P02649_APOE
0/0	14	P02649_APOE
0/0	14	P02649_APOE
0/0	14	P02649_APOE
0/0	14	P02649_APOE
0/0	14	P02649_APOE
0/0	14	P02649_APOE
0/0	14	P02649_APOE
0/0	14	P02649_APOE
0/0	14	P02649_APOE
0/0	13.9	P02649_APOE
0/0	13.9	P02649_APOE
0/0	13.9	P02649_APOE
0/0	13.9	P02649_APOE
0/0	13.9	P02649_APOE
0/0	13.9	P02649_APOE
0/0	13.9	P02649_APOE
0/0	13.9	P02649_APOE
0/0	13.9	P02649_APOE
0/0	13.9	P02649_APOE
0/0	13.9	P02649_APOE
0/0	13.9	P02649_APOE
0/0	13.9	P02649_APOE
0/0	13.9	P02649_APOE
0/0	13.9	P02649_APOE
0/0	13.9	P02649_APOE
0/1	13.8	P02649_APOE
0/0	13.8	P02649_APOE
0/0	13.8	P02649_APOE
0/0	13.8	P02649_APOE
0/0	13.8	P02649_APOE
0/0	13.8	P02649_APOE
0/0	13.8	P02649_APOE
0/0	13.7	P02649_APOE
0/0	13.7	P02649_APOE
0/0	13.7	P02649_APOE
0/0	13.7	P02649_APOE
0/0	13.7	P02649_APOE
0/0	13.7	P02649_APOE
0/0	13.6	P02649_APOE
0/0	13.6	P02649_APOE
0/0	13.6	P02649_APOE
0/0	13.6	P02649_APOE
0/0	13.5	P02649_APOE
0/0	13.5	P02649_APOE
0/0	13.5	P02649_APOE
0/0	13.4	P02649_APOE
0/0	13.4	P02649_APOE
0/0	13.4	P02649_APOE
0/0	13.3	P02649_APOE

## Sheet: Fig. 5f
6_161010118_A_G	Log2 intensity	Protein ID
0/0	14.5	P08519_LPA
0/0	14.1	P08519_LPA
1/1	14	P08519_LPA
0/1	14	P08519_LPA
0/1	14	P08519_LPA
0/0	13.9	P08519_LPA
0/0	13.9	P08519_LPA
0/1	13.8	P08519_LPA
0/1	13.8	P08519_LPA
0/0	13.7	P08519_LPA
0/0	13.7	P08519_LPA
0/0	13.7	P08519_LPA
0/1	13.6	P08519_LPA
0/0	13.6	P08519_LPA
0/0	13.6	P08519_LPA
0/1	13.5	P08519_LPA
0/1	13.5	P08519_LPA
0/0	13.5	P08519_LPA
0/0	13.5	P08519_LPA
0/0	13.5	P08519_LPA
0/1	13.4	P08519_LPA
0/0	13.4	P08519_LPA
0/1	13.4	P08519_LPA
0/0	13.3	P08519_LPA
0/0	13.3	P08519_LPA
0/0	13.3	P08519_LPA
0/1	13.3	P08519_LPA
0/0	13.3	P08519_LPA
0/0	13.3	P08519_LPA
0/1	13.2	P08519_LPA
0/1	13.2	P08519_LPA
0/0	13.2	P08519_LPA
0/0	13.2	P08519_LPA
0/0	13.2	P08519_LPA
0/1	13.2	P08519_LPA
0/0	13.2	P08519_LPA
0/0	13.2	P08519_LPA
0/0	13.2	P08519_LPA
0/0	13.2	P08519_LPA
0/1	13.1	P08519_LPA
0/1	13.1	P08519_LPA
0/1	13.1	P08519_LPA
0/0	13.1	P08519_LPA
0/1	13.1	P08519_LPA
0/0	13.1	P08519_LPA
0/1	13.1	P08519_LPA
0/0	13.1	P08519_LPA
0/1	13.1	P08519_LPA
0/0	13.1	P08519_LPA
0/1	13.1	P08519_LPA
0/1	13.1	P08519_LPA
0/0	13.1	P08519_LPA
0/1	13.1	P08519_LPA
0/0	13.1	P08519_LPA
0/0	13.1	P08519_LPA
0/0	13.1	P08519_LPA
0/0	13.1	P08519_LPA
0/1	13.1	P08519_LPA
0/0	13	P08519_LPA
0/1	13	P08519_LPA
0/1	13	P08519_LPA
0/1	13	P08519_LPA
0/1	13	P08519_LPA
0/0	13	P08519_LPA
0/1	13	P08519_LPA
1/1	13	P08519_LPA
0/1	13	P08519_LPA
0/1	13	P08519_LPA
0/0	13	P08519_LPA
0/0	13	P08519_LPA
0/0	13	P08519_LPA
0/0	13	P08519_LPA
0/1	13	P08519_LPA
0/1	13	P08519_LPA
1/1	13	P08519_LPA
1/1	12.9	P08519_LPA
0/1	12.9	P08519_LPA
0/0	12.9	P08519_LPA
0/1	12.9	P08519_LPA
0/1	12.9	P08519_LPA
0/0	12.9	P08519_LPA
0/1	12.9	P08519_LPA
0/1	12.9	P08519_LPA
1/1	12.9	P08519_LPA
0/0	12.9	P08519_LPA
0/0	12.9	P08519_LPA
0/0	12.8	P08519_LPA
0/0	12.8	P08519_LPA
0/0	12.8	P08519_LPA
0/1	12.8	P08519_LPA
0/1	12.8	P08519_LPA
0/0	12.8	P08519_LPA
0/1	12.8	P08519_LPA
0/1	12.8	P08519_LPA
0/0	12.8	P08519_LPA
0/0	12.8	P08519_LPA
0/1	12.8	P08519_LPA
0/1	12.8	P08519_LPA
0/1	12.8	P08519_LPA
0/0	12.8	P08519_LPA
0/0	12.8	P08519_LPA
0/0	12.8	P08519_LPA
0/1	12.8	P08519_LPA
0/0	12.8	P08519_LPA
0/1	12.8	P08519_LPA
0/0	12.8	P08519_LPA
0/1	12.8	P08519_LPA
0/1	12.7	P08519_LPA
0/1	12.7	P08519_LPA
0/0	12.7	P08519_LPA
0/0	12.7	P08519_LPA
0/1	12.7	P08519_LPA
0/1	12.7	P08519_LPA
0/0	12.7	P08519_LPA
0/0	12.7	P08519_LPA
0/1	12.7	P08519_LPA
0/1	12.7	P08519_LPA
0/1	12.7	P08519_LPA
0/1	12.7	P08519_LPA
0/1	12.7	P08519_LPA
0/1	12.7	P08519_LPA
0/1	12.6	P08519_LPA
1/1	12.6	P08519_LPA
0/1	12.6	P08519_LPA
0/0	12.6	P08519_LPA
0/1	12.6	P08519_LPA
0/0	12.6	P08519_LPA
0/1	12.6	P08519_LPA
0/1	12.6	P08519_LPA
0/1	12.6	P08519_LPA
0/0	12.6	P08519_LPA
0/1	12.6	P08519_LPA
0/1	12.6	P08519_LPA
0/0	12.6	P08519_LPA
0/0	12.6	P08519_LPA
0/1	12.6	P08519_LPA
0/1	12.6	P08519_LPA
0/1	12.6	P08519_LPA
0/0	12.6	P08519_LPA
0/0	12.6	P08519_LPA
0/0	12.6	P08519_LPA
0/1	12.6	P08519_LPA
0/0	12.6	P08519_LPA
0/1	12.5	P08519_LPA
0/1	12.5	P08519_LPA
0/1	12.5	P08519_LPA
0/1	12.5	P08519_LPA
0/1	12.5	P08519_LPA
0/0	12.5	P08519_LPA
0/1	12.5	P08519_LPA
0/0	12.5	P08519_LPA
0/0	12.5	P08519_LPA
0/0	12.5	P08519_LPA
0/1	12.5	P08519_LPA
0/1	12.5	P08519_LPA
0/0	12.5	P08519_LPA
0/1	12.5	P08519_LPA
0/1	12.5	P08519_LPA
0/1	12.5	P08519_LPA
1/1	12.5	P08519_LPA
0/0	12.5	P08519_LPA
0/1	12.5	P08519_LPA
0/1	12.5	P08519_LPA
0/1	12.5	P08519_LPA
0/1	12.5	P08519_LPA
0/1	12.5	P08519_LPA
0/0	12.5	P08519_LPA
0/0	12.5	P08519_LPA
0/1	12.5	P08519_LPA
0/0	12.5	P08519_LPA
0/1	12.5	P08519_LPA
0/1	12.5	P08519_LPA
0/1	12.5	P08519_LPA
0/1	12.5	P08519_LPA
0/1	12.5	P08519_LPA
0/1	12.4	P08519_LPA
0/1	12.4	P08519_LPA
0/1	12.4	P08519_LPA
0/0	12.4	P08519_LPA
0/1	12.4	P08519_LPA
0/1	12.4	P08519_LPA
0/1	12.4	P08519_LPA
0/1	12.4	P08519_LPA
0/0	12.4	P08519_LPA
0/0	12.4	P08519_LPA
0/1	12.4	P08519_LPA
0/1	12.4	P08519_LPA
0/1	12.4	P08519_LPA
0/1	12.4	P08519_LPA
0/0	12.4	P08519_LPA
0/1	12.4	P08519_LPA
0/1	12.4	P08519_LPA
0/1	12.4	P08519_LPA
0/0	12.4	P08519_LPA
0/0	12.4	P08519_LPA
0/0	12.4	P08519_LPA
0/1	12.4	P08519_LPA
0/0	12.4	P08519_LPA
0/1	12.4	P08519_LPA
0/0	12.4	P08519_LPA
0/0	12.3	P08519_LPA
0/1	12.3	P08519_LPA
0/0	12.3	P08519_LPA
0/0	12.3	P08519_LPA
0/1	12.3	P08519_LPA
0/1	12.3	P08519_LPA
0/0	12.3	P08519_LPA
0/1	12.3	P08519_LPA
0/1	12.3	P08519_LPA
0/1	12.3	P08519_LPA
0/1	12.3	P08519_LPA
0/1	12.3	P08519_LPA
0/0	12.3	P08519_LPA
0/1	12.3	P08519_LPA
0/0	12.3	P08519_LPA
0/1	12.3	P08519_LPA
0/1	12.3	P08519_LPA
0/0	12.3	P08519_LPA
0/1	12.3	P08519_LPA
0/1	12.3	P08519_LPA
0/1	12.3	P08519_LPA
0/1	12.3	P08519_LPA
0/0	12.3	P08519_LPA
0/1	12.3	P08519_LPA
0/1	12.3	P08519_LPA
0/1	12.3	P08519_LPA
0/1	12.3	P08519_LPA
0/0	12.3	P08519_LPA
0/1	12.3	P08519_LPA
0/0	12.3	P08519_LPA
0/1	12.2	P08519_LPA
0/0	12.2	P08519_LPA
0/1	12.2	P08519_LPA
0/1	12.2	P08519_LPA
0/1	12.2	P08519_LPA
0/1	12.2	P08519_LPA
0/1	12.2	P08519_LPA
0/1	12.2	P08519_LPA
0/1	12.2	P08519_LPA
0/1	12.2	P08519_LPA
0/1	12.2	P08519_LPA
0/1	12.2	P08519_LPA
0/0	12.2	P08519_LPA
0/0	12.2	P08519_LPA
0/0	12.2	P08519_LPA
0/0	12.2	P08519_LPA
0/1	12.2	P08519_LPA
0/1	12.2	P08519_LPA
0/1	12.2	P08519_LPA
0/0	12.2	P08519_LPA
0/1	12.2	P08519_LPA
0/1	12.2	P08519_LPA
0/0	12.2	P08519_LPA
0/0	12.2	P08519_LPA
0/1	12.1	P08519_LPA
0/0	12.1	P08519_LPA
0/1	12.1	P08519_LPA
0/1	12.1	P08519_LPA
0/1	12.1	P08519_LPA
0/1	12.1	P08519_LPA
0/0	12.1	P08519_LPA
0/0	12.1	P08519_LPA
0/1	12.1	P08519_LPA
0/1	12.1	P08519_LPA
0/1	12.1	P08519_LPA
0/1	12.1	P08519_LPA
0/1	12.1	P08519_LPA
0/1	12.1	P08519_LPA
0/0	12.1	P08519_LPA
0/1	12.1	P08519_LPA
0/1	12.1	P08519_LPA
0/1	12.1	P08519_LPA
0/0	12.1	P08519_LPA
0/1	12.1	P08519_LPA
0/1	12.1	P08519_LPA
0/0	12.1	P08519_LPA
0/1	12.1	P08519_LPA
0/1	12.1	P08519_LPA
0/1	12.1	P08519_LPA
0/1	12	P08519_LPA
0/0	12	P08519_LPA
0/1	12	P08519_LPA
0/1	12	P08519_LPA
0/0	12	P08519_LPA
0/1	12	P08519_LPA
0/1	12	P08519_LPA
0/1	12	P08519_LPA
0/0	12	P08519_LPA
0/1	12	P08519_LPA
0/1	12	P08519_LPA
0/1	12	P08519_LPA
0/1	12	P08519_LPA
0/1	12	P08519_LPA
0/1	12	P08519_LPA
0/1	12	P08519_LPA
0/1	12	P08519_LPA
0/1	12	P08519_LPA
0/0	12	P08519_LPA
0/1	12	P08519_LPA
0/1	12	P08519_LPA
0/1	11.9	P08519_LPA
0/0	11.9	P08519_LPA
0/1	11.9	P08519_LPA
0/1	11.9	P08519_LPA
0/1	11.9	P08519_LPA
0/0	11.9	P08519_LPA
0/0	11.9	P08519_LPA
0/1	11.9	P08519_LPA
0/1	11.9	P08519_LPA
0/0	11.9	P08519_LPA
0/1	11.9	P08519_LPA
0/1	11.9	P08519_LPA
0/1	11.9	P08519_LPA
0/1	11.9	P08519_LPA
1/1	11.9	P08519_LPA
0/1	11.9	P08519_LPA
0/1	11.9	P08519_LPA
0/0	11.9	P08519_LPA
0/1	11.9	P08519_LPA
0/0	11.9	P08519_LPA
0/0	11.9	P08519_LPA
0/1	11.9	P08519_LPA
0/1	11.9	P08519_LPA
0/1	11.9	P08519_LPA
0/0	11.9	P08519_LPA
0/0	11.8	P08519_LPA
0/0	11.8	P08519_LPA
0/1	11.8	P08519_LPA
0/1	11.8	P08519_LPA
0/1	11.8	P08519_LPA
0/1	11.8	P08519_LPA
0/0	11.8	P08519_LPA
0/0	11.8	P08519_LPA
0/0	11.8	P08519_LPA
0/0	11.8	P08519_LPA
0/0	11.8	P08519_LPA
0/1	11.8	P08519_LPA
0/1	11.8	P08519_LPA
0/0	11.8	P08519_LPA
0/1	11.8	P08519_LPA
0/0	11.8	P08519_LPA
0/1	11.8	P08519_LPA
0/1	11.8	P08519_LPA
0/0	11.8	P08519_LPA
0/1	11.8	P08519_LPA
0/0	11.8	P08519_LPA
0/0	11.8	P08519_LPA
0/0	11.8	P08519_LPA
0/1	11.8	P08519_LPA
0/1	11.8	P08519_LPA
0/1	11.8	P08519_LPA
0/1	11.7	P08519_LPA
0/1	11.7	P08519_LPA
0/0	11.7	P08519_LPA
0/0	11.7	P08519_LPA
0/0	11.7	P08519_LPA
0/1	11.7	P08519_LPA
0/0	11.7	P08519_LPA
0/1	11.7	P08519_LPA
0/1	11.7	P08519_LPA
0/1	11.7	P08519_LPA
0/1	11.7	P08519_LPA
0/0	11.7	P08519_LPA
0/0	11.7	P08519_LPA
0/1	11.7	P08519_LPA
0/1	11.7	P08519_LPA
0/1	11.7	P08519_LPA
0/0	11.7	P08519_LPA
0/1	11.7	P08519_LPA
0/1	11.7	P08519_LPA
0/1	11.7	P08519_LPA
0/1	11.7	P08519_LPA
0/1	11.7	P08519_LPA
0/0	11.6	P08519_LPA
0/1	11.6	P08519_LPA
0/0	11.6	P08519_LPA
0/1	11.6	P08519_LPA
0/0	11.6	P08519_LPA
0/1	11.6	P08519_LPA
0/1	11.6	P08519_LPA
0/1	11.6	P08519_LPA
0/1	11.6	P08519_LPA
0/1	11.6	P08519_LPA
0/1	11.6	P08519_LPA
0/0	11.6	P08519_LPA
0/0	11.6	P08519_LPA
0/0	11.6	P08519_LPA
0/1	11.6	P08519_LPA
0/0	11.6	P08519_LPA
0/0	11.6	P08519_LPA
0/1	11.6	P08519_LPA
0/1	11.6	P08519_LPA
0/0	11.6	P08519_LPA
0/1	11.6	P08519_LPA
0/1	11.6	P08519_LPA
0/0	11.6	P08519_LPA
0/1	11.6	P08519_LPA
0/1	11.6	P08519_LPA
0/0	11.6	P08519_LPA
0/0	11.6	P08519_LPA
0/0	11.6	P08519_LPA
0/0	11.6	P08519_LPA
0/0	11.6	P08519_LPA
0/1	11.5	P08519_LPA
0/0	11.5	P08519_LPA
0/0	11.5	P08519_LPA
0/0	11.5	P08519_LPA
0/0	11.5	P08519_LPA
0/1	11.5	P08519_LPA
0/0	11.5	P08519_LPA
0/0	11.5	P08519_LPA
0/1	11.5	P08519_LPA
0/1	11.5	P08519_LPA
0/0	11.5	P08519_LPA
0/0	11.5	P08519_LPA
0/0	11.5	P08519_LPA
0/0	11.5	P08519_LPA
0/0	11.5	P08519_LPA
0/0	11.5	P08519_LPA
0/0	11.5	P08519_LPA
0/1	11.5	P08519_LPA
0/0	11.5	P08519_LPA
0/1	11.5	P08519_LPA
0/1	11.5	P08519_LPA
0/0	11.4	P08519_LPA
0/0	11.4	P08519_LPA
0/0	11.4	P08519_LPA
0/0	11.4	P08519_LPA
0/1	11.4	P08519_LPA
0/1	11.4	P08519_LPA
0/1	11.4	P08519_LPA
0/1	11.4	P08519_LPA
0/1	11.4	P08519_LPA
0/1	11.4	P08519_LPA
0/0	11.4	P08519_LPA
0/0	11.4	P08519_LPA
0/0	11.4	P08519_LPA
0/1	11.4	P08519_LPA
0/0	11.4	P08519_LPA
0/0	11.4	P08519_LPA
0/0	11.4	P08519_LPA
0/0	11.3	P08519_LPA
0/0	11.3	P08519_LPA
0/0	11.3	P08519_LPA
0/1	11.3	P08519_LPA
0/0	11.3	P08519_LPA
0/0	11.3	P08519_LPA
0/0	11.3	P08519_LPA
0/0	11.3	P08519_LPA
0/1	11.3	P08519_LPA
0/1	11.3	P08519_LPA
0/0	11.3	P08519_LPA
0/0	11.3	P08519_LPA
0/1	11.3	P08519_LPA
0/0	11.3	P08519_LPA
0/0	11.3	P08519_LPA
0/0	11.3	P08519_LPA
0/1	11.3	P08519_LPA
0/0	11.3	P08519_LPA
0/0	11.3	P08519_LPA
0/1	11.3	P08519_LPA
0/0	11.3	P08519_LPA
0/0	11.3	P08519_LPA
0/0	11.3	P08519_LPA
0/0	11.3	P08519_LPA
0/0	11.3	P08519_LPA
0/0	11.2	P08519_LPA
0/0	11.2	P08519_LPA
0/0	11.2	P08519_LPA
0/0	11.2	P08519_LPA
0/0	11.2	P08519_LPA
0/0	11.2	P08519_LPA
0/0	11.2	P08519_LPA
0/0	11.2	P08519_LPA
0/0	11.2	P08519_LPA
0/0	11.2	P08519_LPA
0/0	11.2	P08519_LPA
0/0	11.2	P08519_LPA
0/1	11.2	P08519_LPA
0/1	11.2	P08519_LPA
0/1	11.2	P08519_LPA
0/1	11.2	P08519_LPA
0/1	11.2	P08519_LPA
0/0	11.2	P08519_LPA
0/0	11.1	P08519_LPA
0/0	11.1	P08519_LPA
0/0	11.1	P08519_LPA
0/0	11.1	P08519_LPA
0/0	11.1	P08519_LPA
0/0	11.1	P08519_LPA
0/0	11.1	P08519_LPA
0/1	11.1	P08519_LPA
0/1	11.1	P08519_LPA
0/0	11.1	P08519_LPA
0/0	11.1	P08519_LPA
0/0	11.1	P08519_LPA
0/1	11.1	P08519_LPA
0/0	11.1	P08519_LPA
0/1	11.1	P08519_LPA
0/0	11.1	P08519_LPA
0/0	11.1	P08519_LPA
0/0	11.1	P08519_LPA
0/0	11	P08519_LPA
0/0	11	P08519_LPA
0/0	11	P08519_LPA
0/0	11	P08519_LPA
0/0	11	P08519_LPA
0/0	11	P08519_LPA
0/0	11	P08519_LPA
0/0	11	P08519_LPA
0/0	11	P08519_LPA
0/0	11	P08519_LPA
0/0	11	P08519_LPA
0/1	11	P08519_LPA
0/0	11	P08519_LPA
0/1	11	P08519_LPA
0/0	10.9	P08519_LPA
0/0	10.9	P08519_LPA
0/0	10.9	P08519_LPA
0/0	10.9	P08519_LPA
0/1	10.9	P08519_LPA
0/0	10.9	P08519_LPA
0/0	10.9	P08519_LPA
0/0	10.9	P08519_LPA
0/0	10.9	P08519_LPA
0/0	10.9	P08519_LPA
0/0	10.9	P08519_LPA
0/0	10.9	P08519_LPA
0/0	10.9	P08519_LPA
0/0	10.9	P08519_LPA
0/0	10.9	P08519_LPA
0/0	10.9	P08519_LPA
0/1	10.9	P08519_LPA
0/0	10.8	P08519_LPA
0/0	10.8	P08519_LPA
0/0	10.8	P08519_LPA
0/0	10.8	P08519_LPA
0/0	10.8	P08519_LPA
0/0	10.8	P08519_LPA
0/0	10.8	P08519_LPA
0/0	10.8	P08519_LPA
0/0	10.8	P08519_LPA
0/0	10.8	P08519_LPA
0/0	10.8	P08519_LPA
0/0	10.8	P08519_LPA
0/0	10.8	P08519_LPA
0/0	10.8	P08519_LPA
0/1	10.8	P08519_LPA
0/1	10.8	P08519_LPA
0/0	10.8	P08519_LPA
0/0	10.8	P08519_LPA
0/0	10.7	P08519_LPA
0/0	10.7	P08519_LPA
0/0	10.7	P08519_LPA
0/0	10.7	P08519_LPA
0/0	10.7	P08519_LPA
0/0	10.7	P08519_LPA
0/0	10.7	P08519_LPA
0/0	10.7	P08519_LPA
0/0	10.7	P08519_LPA
0/0	10.7	P08519_LPA
0/0	10.7	P08519_LPA
0/0	10.7	P08519_LPA
0/0	10.7	P08519_LPA
0/1	10.7	P08519_LPA
0/0	10.7	P08519_LPA
0/0	10.7	P08519_LPA
0/0	10.7	P08519_LPA
0/0	10.7	P08519_LPA
0/0	10.7	P08519_LPA
0/0	10.7	P08519_LPA
0/0	10.7	P08519_LPA
0/0	10.7	P08519_LPA
0/0	10.7	P08519_LPA
0/0	10.6	P08519_LPA
0/0	10.6	P08519_LPA
0/0	10.6	P08519_LPA
0/0	10.6	P08519_LPA
0/0	10.6	P08519_LPA
0/0	10.6	P08519_LPA
0/0	10.6	P08519_LPA
0/0	10.6	P08519_LPA
0/0	10.6	P08519_LPA
0/0	10.6	P08519_LPA
0/0	10.6	P08519_LPA
0/0	10.6	P08519_LPA
0/0	10.6	P08519_LPA
0/0	10.6	P08519_LPA
0/0	10.6	P08519_LPA
0/0	10.6	P08519_LPA
0/0	10.6	P08519_LPA
0/0	10.6	P08519_LPA
0/0	10.6	P08519_LPA
0/1	10.6	P08519_LPA
0/0	10.6	P08519_LPA
0/0	10.6	P08519_LPA
0/0	10.6	P08519_LPA
0/0	10.6	P08519_LPA
0/1	10.6	P08519_LPA
0/0	10.5	P08519_LPA
0/0	10.5	P08519_LPA
0/0	10.5	P08519_LPA
0/0	10.5	P08519_LPA
0/0	10.5	P08519_LPA
0/0	10.5	P08519_LPA
0/0	10.5	P08519_LPA
0/0	10.5	P08519_LPA
0/0	10.5	P08519_LPA
0/0	10.5	P08519_LPA
0/0	10.5	P08519_LPA
0/0	10.5	P08519_LPA
0/0	10.5	P08519_LPA
0/0	10.5	P08519_LPA
0/0	10.5	P08519_LPA
0/0	10.5	P08519_LPA
0/0	10.4	P08519_LPA
0/0	10.4	P08519_LPA
0/0	10.4	P08519_LPA
0/0	10.4	P08519_LPA
0/0	10.4	P08519_LPA
0/0	10.4	P08519_LPA
0/0	10.4	P08519_LPA
0/0	10.4	P08519_LPA
0/0	10.4	P08519_LPA
0/0	10.4	P08519_LPA
0/0	10.4	P08519_LPA
0/0	10.4	P08519_LPA
0/0	10.4	P08519_LPA
0/0	10.4	P08519_LPA
0/0	10.4	P08519_LPA
0/0	10.4	P08519_LPA
0/0	10.4	P08519_LPA
0/0	10.4	P08519_LPA
0/0	10.4	P08519_LPA
0/0	10.4	P08519_LPA
0/0	10.4	P08519_LPA
0/0	10.4	P08519_LPA
0/0	10.4	P08519_LPA
0/0	10.4	P08519_LPA
0/0	10.4	P08519_LPA
0/0	10.4	P08519_LPA
0/0	10.4	P08519_LPA
0/0	10.4	P08519_LPA
0/0	10.4	P08519_LPA
0/0	10.4	P08519_LPA
0/0	10.4	P08519_LPA
0/1	10.4	P08519_LPA
0/0	10.4	P08519_LPA
0/0	10.4	P08519_LPA
0/0	10.4	P08519_LPA
0/0	10.4	P08519_LPA
0/0	10.4	P08519_LPA
0/0	10.4	P08519_LPA
0/0	10.4	P08519_LPA
0/0	10.4	P08519_LPA
0/0	10.4	P08519_LPA
0/0	10.4	P08519_LPA
0/0	10.3	P08519_LPA
0/0	10.3	P08519_LPA
0/0	10.3	P08519_LPA
0/0	10.3	P08519_LPA
0/0	10.3	P08519_LPA
0/0	10.3	P08519_LPA
0/0	10.3	P08519_LPA
0/0	10.3	P08519_LPA
0/0	10.3	P08519_LPA
0/0	10.3	P08519_LPA
0/0	10.3	P08519_LPA
0/0	10.3	P08519_LPA
0/0	10.3	P08519_LPA
0/0	10.3	P08519_LPA
0/0	10.3	P08519_LPA
0/0	10.3	P08519_LPA
0/0	10.3	P08519_LPA
0/0	10.3	P08519_LPA
0/0	10.3	P08519_LPA
0/0	10.3	P08519_LPA
0/0	10.3	P08519_LPA
0/0	10.3	P08519_LPA
0/0	10.3	P08519_LPA
0/0	10.3	P08519_LPA
0/0	10.3	P08519_LPA
0/0	10.3	P08519_LPA
0/0	10.3	P08519_LPA
0/0	10.3	P08519_LPA
0/0	10.3	P08519_LPA
0/0	10.3	P08519_LPA
0/0	10.2	P08519_LPA
0/0	10.2	P08519_LPA
0/0	10.2	P08519_LPA
0/0	10.2	P08519_LPA
0/0	10.2	P08519_LPA
0/0	10.2	P08519_LPA
0/0	10.2	P08519_LPA
0/0	10.2	P08519_LPA
0/0	10.2	P08519_LPA
0/0	10.2	P08519_LPA
0/0	10.2	P08519_LPA
0/1	10.2	P08519_LPA
0/0	10.2	P08519_LPA
0/0	10.2	P08519_LPA
0/0	10.2	P08519_LPA
0/0	10.2	P08519_LPA
0/0	10.2	P08519_LPA
0/0	10.2	P08519_LPA
0/0	10.2	P08519_LPA
0/0	10.2	P08519_LPA
0/0	10.2	P08519_LPA
0/0	10.2	P08519_LPA
0/0	10.2	P08519_LPA
0/0	10.2	P08519_LPA
0/0	10.2	P08519_LPA
0/0	10.2	P08519_LPA
0/0	10.2	P08519_LPA
0/0	10.2	P08519_LPA
0/0	10.2	P08519_LPA
0/0	10.2	P08519_LPA
0/0	10.2	P08519_LPA
0/0	10.2	P08519_LPA
0/0	10.2	P08519_LPA
0/0	10.2	P08519_LPA
0/0	10.2	P08519_LPA
0/0	10.1	P08519_LPA
0/0	10.1	P08519_LPA
0/0	10.1	P08519_LPA
0/0	10.1	P08519_LPA
0/0	10.1	P08519_LPA
0/0	10.1	P08519_LPA
0/0	10.1	P08519_LPA
0/0	10.1	P08519_LPA
0/0	10.1	P08519_LPA
0/0	10.1	P08519_LPA
0/0	10.1	P08519_LPA
0/0	10.1	P08519_LPA
0/0	10.1	P08519_LPA
0/0	10.1	P08519_LPA
0/0	10.1	P08519_LPA
0/0	10.1	P08519_LPA
0/0	10.1	P08519_LPA
0/0	10.1	P08519_LPA
0/0	10.1	P08519_LPA
0/0	10.1	P08519_LPA
0/0	10.1	P08519_LPA
0/0	10.1	P08519_LPA
0/0	10.1	P08519_LPA
0/0	10.1	P08519_LPA
0/0	10.1	P08519_LPA
0/0	10.1	P08519_LPA
0/0	10.1	P08519_LPA
0/0	10.1	P08519_LPA
0/0	10.1	P08519_LPA
0/0	10.1	P08519_LPA
0/0	10.1	P08519_LPA
0/0	10.1	P08519_LPA
0/0	10.1	P08519_LPA
0/0	10.1	P08519_LPA
0/0	10.1	P08519_LPA
0/0	10.1	P08519_LPA
0/0	10.1	P08519_LPA
0/1	10.1	P08519_LPA
0/0	10.1	P08519_LPA
0/0	10.1	P08519_LPA
0/0	10.1	P08519_LPA
0/0	10.1	P08519_LPA
0/0	10.1	P08519_LPA
0/0	10	P08519_LPA
0/0	10	P08519_LPA
0/0	10	P08519_LPA
0/0	10	P08519_LPA
0/0	10	P08519_LPA
0/0	10	P08519_LPA
0/0	10	P08519_LPA
0/0	10	P08519_LPA
0/0	10	P08519_LPA
0/0	10	P08519_LPA
0/0	10	P08519_LPA
0/0	10	P08519_LPA
0/0	10	P08519_LPA
0/0	10	P08519_LPA
0/0	10	P08519_LPA
0/0	10	P08519_LPA
0/0	10	P08519_LPA
0/0	10	P08519_LPA
0/0	10	P08519_LPA
0/0	10	P08519_LPA
0/0	10	P08519_LPA
0/0	10	P08519_LPA
0/0	10	P08519_LPA
0/0	10	P08519_LPA
0/0	10	P08519_LPA
0/1	10	P08519_LPA
0/0	10	P08519_LPA
0/0	10	P08519_LPA
0/0	10	P08519_LPA
0/0	10	P08519_LPA
0/0	10	P08519_LPA
0/0	10	P08519_LPA
0/0	10	P08519_LPA
0/0	10	P08519_LPA
0/0	10	P08519_LPA
0/0	10	P08519_LPA
0/0	9.9	P08519_LPA
0/0	9.9	P08519_LPA
0/0	9.9	P08519_LPA
0/0	9.9	P08519_LPA
0/0	9.9	P08519_LPA
0/0	9.9	P08519_LPA
0/0	9.9	P08519_LPA
0/0	9.9	P08519_LPA
0/0	9.9	P08519_LPA
0/0	9.9	P08519_LPA
0/0	9.9	P08519_LPA
0/0	9.9	P08519_LPA
0/0	9.9	P08519_LPA
0/0	9.9	P08519_LPA
0/0	9.9	P08519_LPA
0/0	9.9	P08519_LPA
0/0	9.9	P08519_LPA
0/0	9.9	P08519_LPA
0/0	9.9	P08519_LPA
0/0	9.9	P08519_LPA
0/0	9.9	P08519_LPA
0/0	9.9	P08519_LPA
0/0	9.9	P08519_LPA
0/0	9.9	P08519_LPA
0/0	9.9	P08519_LPA
0/0	9.9	P08519_LPA
0/0	9.9	P08519_LPA
0/0	9.9	P08519_LPA
0/0	9.9	P08519_LPA
0/0	9.9	P08519_LPA
0/0	9.9	P08519_LPA
0/0	9.9	P08519_LPA
0/0	9.9	P08519_LPA
0/0	9.9	P08519_LPA
0/0	9.8	P08519_LPA
0/0	9.8	P08519_LPA
0/0	9.8	P08519_LPA
0/0	9.8	P08519_LPA
0/0	9.8	P08519_LPA
0/0	9.8	P08519_LPA
0/0	9.8	P08519_LPA
0/0	9.8	P08519_LPA
0/0	9.8	P08519_LPA
0/0	9.8	P08519_LPA
0/0	9.8	P08519_LPA
0/0	9.8	P08519_LPA
0/0	9.8	P08519_LPA
0/1	9.8	P08519_LPA
0/0	9.8	P08519_LPA
0/0	9.8	P08519_LPA
0/0	9.8	P08519_LPA
0/0	9.8	P08519_LPA
0/0	9.8	P08519_LPA
0/0	9.8	P08519_LPA
0/0	9.8	P08519_LPA
0/0	9.8	P08519_LPA
0/0	9.8	P08519_LPA
0/0	9.8	P08519_LPA
0/0	9.8	P08519_LPA
0/0	9.8	P08519_LPA
0/0	9.8	P08519_LPA
0/0	9.8	P08519_LPA
0/0	9.8	P08519_LPA
0/0	9.8	P08519_LPA
0/0	9.8	P08519_LPA
0/0	9.8	P08519_LPA
0/1	9.8	P08519_LPA
0/0	9.8	P08519_LPA
0/0	9.8	P08519_LPA
0/0	9.8	P08519_LPA
0/0	9.7	P08519_LPA
0/0	9.7	P08519_LPA
0/0	9.7	P08519_LPA
0/0	9.7	P08519_LPA
0/0	9.7	P08519_LPA
0/0	9.7	P08519_LPA
0/0	9.7	P08519_LPA
0/0	9.7	P08519_LPA
0/0	9.7	P08519_LPA
0/0	9.7	P08519_LPA
0/0	9.7	P08519_LPA
0/0	9.7	P08519_LPA
0/0	9.7	P08519_LPA
0/0	9.7	P08519_LPA
0/1	9.7	P08519_LPA
0/0	9.7	P08519_LPA
0/0	9.7	P08519_LPA
0/1	9.7	P08519_LPA
0/0	9.7	P08519_LPA
0/0	9.7	P08519_LPA
0/0	9.7	P08519_LPA
0/0	9.7	P08519_LPA
0/0	9.7	P08519_LPA
0/0	9.7	P08519_LPA
0/0	9.7	P08519_LPA
0/0	9.7	P08519_LPA
0/0	9.7	P08519_LPA
0/0	9.7	P08519_LPA
0/0	9.7	P08519_LPA
0/0	9.7	P08519_LPA
0/0	9.7	P08519_LPA
0/0	9.7	P08519_LPA
0/0	9.7	P08519_LPA
0/0	9.7	P08519_LPA
0/0	9.6	P08519_LPA
0/0	9.6	P08519_LPA
0/0	9.6	P08519_LPA
0/0	9.6	P08519_LPA
0/0	9.6	P08519_LPA
0/0	9.6	P08519_LPA
0/0	9.6	P08519_LPA
0/0	9.6	P08519_LPA
0/0	9.6	P08519_LPA
0/0	9.6	P08519_LPA
0/0	9.6	P08519_LPA
0/0	9.6	P08519_LPA
0/0	9.6	P08519_LPA
0/0	9.6	P08519_LPA
0/0	9.6	P08519_LPA
0/0	9.6	P08519_LPA
0/0	9.6	P08519_LPA
0/0	9.6	P08519_LPA
0/0	9.6	P08519_LPA
0/0	9.6	P08519_LPA
0/0	9.6	P08519_LPA
0/0	9.6	P08519_LPA
0/0	9.6	P08519_LPA
0/0	9.6	P08519_LPA
0/0	9.6	P08519_LPA
0/0	9.6	P08519_LPA
0/0	9.6	P08519_LPA
0/0	9.6	P08519_LPA
0/0	9.6	P08519_LPA
0/0	9.6	P08519_LPA
0/0	9.6	P08519_LPA
0/0	9.6	P08519_LPA
0/0	9.6	P08519_LPA
0/0	9.6	P08519_LPA
0/0	9.6	P08519_LPA
0/0	9.5	P08519_LPA
0/0	9.5	P08519_LPA
0/0	9.5	P08519_LPA
0/0	9.5	P08519_LPA
0/0	9.5	P08519_LPA
0/0	9.5	P08519_LPA
0/0	9.5	P08519_LPA
0/0	9.5	P08519_LPA
0/0	9.5	P08519_LPA
0/0	9.5	P08519_LPA
0/0	9.5	P08519_LPA
0/0	9.5	P08519_LPA
0/0	9.5	P08519_LPA
0/0	9.5	P08519_LPA
0/0	9.5	P08519_LPA
0/0	9.5	P08519_LPA
0/0	9.5	P08519_LPA
0/0	9.5	P08519_LPA
0/0	9.5	P08519_LPA
0/0	9.5	P08519_LPA
0/0	9.5	P08519_LPA
0/0	9.5	P08519_LPA
0/0	9.5	P08519_LPA
0/0	9.5	P08519_LPA
0/0	9.5	P08519_LPA
0/0	9.5	P08519_LPA
0/0	9.5	P08519_LPA
0/0	9.5	P08519_LPA
0/0	9.5	P08519_LPA
0/0	9.5	P08519_LPA
0/0	9.5	P08519_LPA
0/0	9.5	P08519_LPA
0/0	9.5	P08519_LPA
0/0	9.5	P08519_LPA
0/0	9.5	P08519_LPA
0/0	9.5	P08519_LPA
0/0	9.5	P08519_LPA
0/0	9.5	P08519_LPA
0/0	9.4	P08519_LPA
0/0	9.4	P08519_LPA
0/0	9.4	P08519_LPA
0/0	9.4	P08519_LPA
0/0	9.4	P08519_LPA
0/0	9.4	P08519_LPA
0/0	9.4	P08519_LPA
0/0	9.4	P08519_LPA
0/0	9.4	P08519_LPA
0/0	9.4	P08519_LPA
0/0	9.4	P08519_LPA
0/0	9.4	P08519_LPA
0/0	9.4	P08519_LPA
0/0	9.4	P08519_LPA
0/0	9.4	P08519_LPA
0/0	9.4	P08519_LPA
0/0	9.4	P08519_LPA
0/0	9.4	P08519_LPA
0/0	9.4	P08519_LPA
0/0	9.4	P08519_LPA
0/0	9.4	P08519_LPA
0/0	9.4	P08519_LPA
0/0	9.4	P08519_LPA
0/0	9.4	P08519_LPA
0/0	9.4	P08519_LPA
0/0	9.4	P08519_LPA
0/0	9.4	P08519_LPA
0/0	9.4	P08519_LPA
0/0	9.4	P08519_LPA
0/0	9.4	P08519_LPA
0/0	9.4	P08519_LPA
0/0	9.4	P08519_LPA
0/0	9.4	P08519_LPA
0/0	9.4	P08519_LPA
0/0	9.4	P08519_LPA
0/0	9.4	P08519_LPA
0/0	9.4	P08519_LPA
0/0	9.4	P08519_LPA
0/0	9.3	P08519_LPA
0/0	9.3	P08519_LPA
0/0	9.3	P08519_LPA
0/0	9.3	P08519_LPA
0/0	9.3	P08519_LPA
0/0	9.3	P08519_LPA
0/0	9.3	P08519_LPA
0/0	9.3	P08519_LPA
0/0	9.3	P08519_LPA
0/0	9.3	P08519_LPA
0/0	9.3	P08519_LPA
0/0	9.3	P08519_LPA
0/0	9.3	P08519_LPA
0/0	9.3	P08519_LPA
0/0	9.3	P08519_LPA
0/0	9.3	P08519_LPA
0/0	9.3	P08519_LPA
0/0	9.3	P08519_LPA
0/0	9.3	P08519_LPA
0/0	9.3	P08519_LPA
0/0	9.3	P08519_LPA
0/0	9.3	P08519_LPA
0/0	9.3	P08519_LPA
0/0	9.3	P08519_LPA
0/0	9.3	P08519_LPA
0/0	9.3	P08519_LPA
0/0	9.3	P08519_LPA
0/0	9.3	P08519_LPA
0/0	9.3	P08519_LPA
0/0	9.3	P08519_LPA
0/0	9.3	P08519_LPA
0/0	9.3	P08519_LPA
0/0	9.3	P08519_LPA
0/0	9.3	P08519_LPA
0/0	9.2	P08519_LPA
0/0	9.2	P08519_LPA
0/0	9.2	P08519_LPA
0/0	9.2	P08519_LPA
0/0	9.2	P08519_LPA
0/0	9.2	P08519_LPA
0/0	9.2	P08519_LPA
0/0	9.2	P08519_LPA
0/0	9.2	P08519_LPA
0/0	9.2	P08519_LPA
0/0	9.2	P08519_LPA
0/0	9.2	P08519_LPA
0/0	9.2	P08519_LPA
0/0	9.2	P08519_LPA
0/0	9.2	P08519_LPA
0/0	9.2	P08519_LPA
0/0	9.2	P08519_LPA
0/0	9.2	P08519_LPA
0/0	9.2	P08519_LPA
0/0	9.2	P08519_LPA
0/0	9.2	P08519_LPA
0/0	9.2	P08519_LPA
0/0	9.2	P08519_LPA
0/0	9.2	P08519_LPA
0/0	9.2	P08519_LPA
0/0	9.2	P08519_LPA
0/0	9.2	P08519_LPA
0/0	9.2	P08519_LPA
0/0	9.2	P08519_LPA
0/0	9.2	P08519_LPA
0/0	9.2	P08519_LPA
0/0	9.2	P08519_LPA
0/0	9.2	P08519_LPA
0/0	9.2	P08519_LPA
0/0	9.2	P08519_LPA
0/0	9.2	P08519_LPA
0/0	9.2	P08519_LPA
0/0	9.2	P08519_LPA
0/0	9.1	P08519_LPA
0/0	9.1	P08519_LPA
0/0	9.1	P08519_LPA
0/0	9.1	P08519_LPA
0/0	9.1	P08519_LPA
0/0	9.1	P08519_LPA
0/0	9.1	P08519_LPA
0/0	9.1	P08519_LPA
0/0	9.1	P08519_LPA
0/0	9.1	P08519_LPA
0/0	9.1	P08519_LPA
0/0	9.1	P08519_LPA
0/0	9.1	P08519_LPA
0/0	9.1	P08519_LPA
0/0	9.1	P08519_LPA
0/0	9.1	P08519_LPA
0/0	9.1	P08519_LPA
0/0	9.1	P08519_LPA
0/0	9.1	P08519_LPA
0/0	9.1	P08519_LPA
0/0	9.1	P08519_LPA
0/0	9.1	P08519_LPA
0/0	9.1	P08519_LPA
0/0	9.1	P08519_LPA
0/0	9.1	P08519_LPA
0/0	9.1	P08519_LPA
0/0	9.1	P08519_LPA
0/0	9.1	P08519_LPA
0/0	9.1	P08519_LPA
0/0	9.1	P08519_LPA
0/0	9.1	P08519_LPA
0/0	9.1	P08519_LPA
0/0	9.1	P08519_LPA
0/0	9.1	P08519_LPA
0/0	9	P08519_LPA
0/0	9	P08519_LPA
0/0	9	P08519_LPA
0/0	9	P08519_LPA
0/0	9	P08519_LPA
0/0	9	P08519_LPA
0/0	9	P08519_LPA
0/0	9	P08519_LPA
0/0	9	P08519_LPA
0/0	9	P08519_LPA
0/0	9	P08519_LPA
0/0	9	P08519_LPA
0/0	9	P08519_LPA
0/0	9	P08519_LPA
0/0	9	P08519_LPA
0/0	9	P08519_LPA
0/0	9	P08519_LPA
0/0	9	P08519_LPA
0/0	9	P08519_LPA
0/0	9	P08519_LPA
0/0	9	P08519_LPA
0/0	9	P08519_LPA
0/0	9	P08519_LPA
0/0	9	P08519_LPA
0/0	9	P08519_LPA
0/0	9	P08519_LPA
0/0	9	P08519_LPA
0/0	9	P08519_LPA
0/0	9	P08519_LPA
0/0	9	P08519_LPA
0/0	9	P08519_LPA
0/0	9	P08519_LPA
0/0	9	P08519_LPA
0/0	9	P08519_LPA
0/0	9	P08519_LPA
0/0	9	P08519_LPA
0/0	9	P08519_LPA
0/0	9	P08519_LPA
0/0	9	P08519_LPA
0/0	9	P08519_LPA
0/0	9	P08519_LPA
0/0	9	P08519_LPA
0/0	9	P08519_LPA
0/0	9	P08519_LPA
0/0	8.9	P08519_LPA
0/0	8.9	P08519_LPA
0/0	8.9	P08519_LPA
0/0	8.9	P08519_LPA
0/0	8.9	P08519_LPA
0/0	8.9	P08519_LPA
0/0	8.9	P08519_LPA
0/0	8.9	P08519_LPA
0/0	8.9	P08519_LPA
0/0	8.9	P08519_LPA
0/0	8.9	P08519_LPA
0/0	8.9	P08519_LPA
0/0	8.9	P08519_LPA
0/0	8.9	P08519_LPA
0/0	8.9	P08519_LPA
0/0	8.9	P08519_LPA
0/0	8.9	P08519_LPA
0/0	8.9	P08519_LPA
0/0	8.9	P08519_LPA
0/0	8.9	P08519_LPA
0/0	8.9	P08519_LPA
0/0	8.9	P08519_LPA
0/0	8.9	P08519_LPA
0/0	8.9	P08519_LPA
0/0	8.9	P08519_LPA
0/0	8.9	P08519_LPA
0/0	8.9	P08519_LPA
0/0	8.9	P08519_LPA
0/0	8.9	P08519_LPA
0/0	8.9	P08519_LPA
0/0	8.9	P08519_LPA
0/0	8.9	P08519_LPA
0/0	8.9	P08519_LPA
0/0	8.9	P08519_LPA
0/0	8.9	P08519_LPA
0/0	8.9	P08519_LPA
0/0	8.9	P08519_LPA
0/0	8.9	P08519_LPA
0/0	8.9	P08519_LPA
0/0	8.9	P08519_LPA
0/0	8.9	P08519_LPA
0/0	8.9	P08519_LPA
0/0	8.9	P08519_LPA
0/0	8.9	P08519_LPA
0/0	8.9	P08519_LPA
0/0	8.9	P08519_LPA
0/0	8.8	P08519_LPA
0/0	8.8	P08519_LPA
0/0	8.8	P08519_LPA
0/0	8.8	P08519_LPA
0/0	8.8	P08519_LPA
0/0	8.8	P08519_LPA
0/0	8.8	P08519_LPA
0/0	8.8	P08519_LPA
0/0	8.8	P08519_LPA
0/0	8.8	P08519_LPA
0/0	8.8	P08519_LPA
0/0	8.8	P08519_LPA
0/0	8.8	P08519_LPA
0/0	8.8	P08519_LPA
0/0	8.8	P08519_LPA
0/0	8.8	P08519_LPA
0/0	8.8	P08519_LPA
0/0	8.8	P08519_LPA
0/0	8.8	P08519_LPA
0/0	8.8	P08519_LPA
0/0	8.8	P08519_LPA
0/0	8.8	P08519_LPA
0/0	8.8	P08519_LPA
0/0	8.8	P08519_LPA
0/0	8.8	P08519_LPA
0/0	8.8	P08519_LPA
0/0	8.8	P08519_LPA
0/0	8.8	P08519_LPA
0/0	8.8	P08519_LPA
0/0	8.8	P08519_LPA
0/0	8.8	P08519_LPA
0/0	8.8	P08519_LPA
0/0	8.8	P08519_LPA
0/0	8.8	P08519_LPA
0/0	8.8	P08519_LPA
0/0	8.8	P08519_LPA
0/0	8.8	P08519_LPA
0/0	8.8	P08519_LPA
0/0	8.8	P08519_LPA
0/0	8.8	P08519_LPA
0/0	8.8	P08519_LPA
0/0	8.7	P08519_LPA
0/0	8.7	P08519_LPA
0/0	8.7	P08519_LPA
0/0	8.7	P08519_LPA
0/0	8.7	P08519_LPA
0/0	8.7	P08519_LPA
0/0	8.7	P08519_LPA
0/0	8.7	P08519_LPA
0/0	8.7	P08519_LPA
0/0	8.7	P08519_LPA
0/0	8.7	P08519_LPA
0/0	8.7	P08519_LPA
0/0	8.7	P08519_LPA
0/0	8.7	P08519_LPA
0/0	8.7	P08519_LPA
0/0	8.7	P08519_LPA
0/0	8.7	P08519_LPA
0/0	8.7	P08519_LPA
0/0	8.7	P08519_LPA
0/0	8.7	P08519_LPA
0/0	8.7	P08519_LPA
0/0	8.7	P08519_LPA
0/0	8.7	P08519_LPA
0/0	8.7	P08519_LPA
0/0	8.7	P08519_LPA
0/0	8.7	P08519_LPA
0/0	8.7	P08519_LPA
0/0	8.7	P08519_LPA
0/0	8.7	P08519_LPA
0/0	8.6	P08519_LPA
0/0	8.6	P08519_LPA
0/0	8.6	P08519_LPA
0/0	8.6	P08519_LPA
0/0	8.6	P08519_LPA
0/0	8.6	P08519_LPA
0/0	8.6	P08519_LPA
0/0	8.6	P08519_LPA
0/0	8.6	P08519_LPA
0/0	8.6	P08519_LPA
0/0	8.6	P08519_LPA
0/0	8.6	P08519_LPA
0/0	8.6	P08519_LPA
0/0	8.6	P08519_LPA
0/0	8.6	P08519_LPA
0/0	8.6	P08519_LPA
0/0	8.6	P08519_LPA
0/0	8.6	P08519_LPA
0/0	8.6	P08519_LPA
0/0	8.6	P08519_LPA
0/0	8.6	P08519_LPA
0/0	8.6	P08519_LPA
0/0	8.6	P08519_LPA
0/0	8.6	P08519_LPA
0/0	8.6	P08519_LPA
0/0	8.6	P08519_LPA
0/0	8.5	P08519_LPA
0/0	8.5	P08519_LPA
0/0	8.5	P08519_LPA
0/0	8.5	P08519_LPA
0/0	8.5	P08519_LPA
0/0	8.5	P08519_LPA
0/0	8.5	P08519_LPA
0/0	8.5	P08519_LPA
0/0	8.5	P08519_LPA
0/0	8.5	P08519_LPA
0/0	8.5	P08519_LPA
0/0	8.5	P08519_LPA
0/0	8.5	P08519_LPA
0/0	8.5	P08519_LPA
0/0	8.5	P08519_LPA
0/0	8.5	P08519_LPA
0/0	8.5	P08519_LPA
0/0	8.5	P08519_LPA
0/0	8.5	P08519_LPA
0/0	8.5	P08519_LPA
0/0	8.5	P08519_LPA
0/0	8.5	P08519_LPA
0/0	8.5	P08519_LPA
0/0	8.5	P08519_LPA
0/0	8.5	P08519_LPA
0/0	8.5	P08519_LPA
0/0	8.5	P08519_LPA
0/0	8.5	P08519_LPA
0/0	8.5	P08519_LPA
0/0	8.5	P08519_LPA
0/0	8.5	P08519_LPA
0/0	8.5	P08519_LPA
0/0	8.5	P08519_LPA
0/0	8.5	P08519_LPA
0/0	8.5	P08519_LPA
0/0	8.5	P08519_LPA
0/0	8.5	P08519_LPA
0/0	8.5	P08519_LPA
0/0	8.5	P08519_LPA
0/0	8.4	P08519_LPA
0/0	8.4	P08519_LPA
0/0	8.4	P08519_LPA
0/0	8.4	P08519_LPA
0/0	8.4	P08519_LPA
0/0	8.4	P08519_LPA
0/0	8.4	P08519_LPA
0/0	8.4	P08519_LPA
0/0	8.4	P08519_LPA
0/0	8.4	P08519_LPA
0/0	8.4	P08519_LPA
0/0	8.4	P08519_LPA
0/0	8.4	P08519_LPA
0/0	8.4	P08519_LPA
0/0	8.4	P08519_LPA
0/0	8.4	P08519_LPA
0/0	8.4	P08519_LPA
0/0	8.4	P08519_LPA
0/0	8.4	P08519_LPA
0/0	8.4	P08519_LPA
0/0	8.4	P08519_LPA
0/0	8.4	P08519_LPA
0/0	8.4	P08519_LPA
0/0	8.4	P08519_LPA
0/0	8.4	P08519_LPA
0/0	8.4	P08519_LPA
0/0	8.4	P08519_LPA
0/0	8.3	P08519_LPA
0/0	8.3	P08519_LPA
0/0	8.3	P08519_LPA
0/0	8.3	P08519_LPA
0/0	8.3	P08519_LPA
0/0	8.3	P08519_LPA
0/0	8.3	P08519_LPA
0/0	8.3	P08519_LPA
0/0	8.3	P08519_LPA
0/0	8.3	P08519_LPA
0/0	8.3	P08519_LPA
0/0	8.3	P08519_LPA
0/0	8.3	P08519_LPA
0/0	8.3	P08519_LPA
0/0	8.3	P08519_LPA
0/0	8.3	P08519_LPA
0/0	8.3	P08519_LPA
0/0	8.3	P08519_LPA
0/0	8.3	P08519_LPA
0/0	8.3	P08519_LPA
0/0	8.3	P08519_LPA
0/0	8.3	P08519_LPA
0/0	8.3	P08519_LPA
0/0	8.3	P08519_LPA
0/0	8.3	P08519_LPA
0/0	8.3	P08519_LPA
0/0	8.3	P08519_LPA
0/0	8.3	P08519_LPA
0/0	8.3	P08519_LPA
0/0	8.3	P08519_LPA
0/0	8.3	P08519_LPA
0/0	8.3	P08519_LPA
0/0	8.3	P08519_LPA
0/0	8.3	P08519_LPA
0/0	8.2	P08519_LPA
0/0	8.2	P08519_LPA
0/0	8.2	P08519_LPA
0/0	8.2	P08519_LPA
0/0	8.2	P08519_LPA
0/0	8.2	P08519_LPA
0/0	8.2	P08519_LPA
0/1	8.2	P08519_LPA
0/0	8.2	P08519_LPA
0/0	8.2	P08519_LPA
0/0	8.2	P08519_LPA
0/0	8.2	P08519_LPA
0/0	8.2	P08519_LPA
0/0	8.2	P08519_LPA
0/0	8.2	P08519_LPA
0/0	8.2	P08519_LPA
0/0	8.2	P08519_LPA
0/0	8.2	P08519_LPA
0/0	8.2	P08519_LPA
0/0	8.2	P08519_LPA
0/0	8.2	P08519_LPA
0/0	8.2	P08519_LPA
0/0	8.2	P08519_LPA
0/0	8.2	P08519_LPA
0/0	8.2	P08519_LPA
0/0	8.2	P08519_LPA
0/0	8.2	P08519_LPA
0/0	8.2	P08519_LPA
0/0	8.2	P08519_LPA
0/0	8.2	P08519_LPA
0/0	8.2	P08519_LPA
0/0	8.2	P08519_LPA
0/0	8.2	P08519_LPA
0/0	8.2	P08519_LPA
0/0	8.2	P08519_LPA
0/0	8.2	P08519_LPA
0/0	8.2	P08519_LPA
0/0	8.2	P08519_LPA
0/0	8.1	P08519_LPA
0/0	8.1	P08519_LPA
0/0	8.1	P08519_LPA
0/0	8.1	P08519_LPA
0/0	8.1	P08519_LPA
0/0	8.1	P08519_LPA
0/0	8.1	P08519_LPA
0/0	8.1	P08519_LPA
0/0	8.1	P08519_LPA
0/0	8.1	P08519_LPA
0/0	8.1	P08519_LPA
0/0	8.1	P08519_LPA
0/0	8.1	P08519_LPA
0/0	8.1	P08519_LPA
0/0	8.1	P08519_LPA
0/0	8.1	P08519_LPA
0/0	8.1	P08519_LPA
0/0	8.1	P08519_LPA
0/0	8.1	P08519_LPA
0/0	8.1	P08519_LPA
0/0	8.1	P08519_LPA
0/0	8.1	P08519_LPA
0/0	8.1	P08519_LPA
0/0	8.1	P08519_LPA
0/0	8.1	P08519_LPA
0/0	8.1	P08519_LPA
0/0	8.1	P08519_LPA
0/0	8.1	P08519_LPA
0/0	8.1	P08519_LPA
0/0	8.1	P08519_LPA
0/0	8.1	P08519_LPA
0/0	8.1	P08519_LPA
0/0	8.1	P08519_LPA
0/0	8.1	P08519_LPA
0/0	8	P08519_LPA
0/0	8	P08519_LPA
0/0	8	P08519_LPA
0/0	8	P08519_LPA
0/0	8	P08519_LPA
0/0	8	P08519_LPA
0/0	8	P08519_LPA
0/0	8	P08519_LPA
0/0	8	P08519_LPA
0/0	8	P08519_LPA
0/0	8	P08519_LPA
0/0	8	P08519_LPA
0/0	8	P08519_LPA
0/0	8	P08519_LPA
0/0	8	P08519_LPA
0/0	8	P08519_LPA
0/0	8	P08519_LPA
0/0	8	P08519_LPA
0/0	8	P08519_LPA
0/0	8	P08519_LPA
0/0	8	P08519_LPA
0/0	8	P08519_LPA
0/0	8	P08519_LPA
0/0	8	P08519_LPA
0/0	8	P08519_LPA
0/0	8	P08519_LPA
0/0	8	P08519_LPA
0/0	8	P08519_LPA
0/0	7.9	P08519_LPA
0/0	7.9	P08519_LPA
0/0	7.9	P08519_LPA
0/0	7.9	P08519_LPA
0/0	7.9	P08519_LPA
0/0	7.9	P08519_LPA
0/0	7.9	P08519_LPA
0/0	7.9	P08519_LPA
0/0	7.9	P08519_LPA
0/0	7.9	P08519_LPA
0/0	7.9	P08519_LPA
0/0	7.9	P08519_LPA
0/0	7.9	P08519_LPA
0/0	7.9	P08519_LPA
0/0	7.9	P08519_LPA
0/0	7.9	P08519_LPA
0/0	7.9	P08519_LPA
0/0	7.9	P08519_LPA
0/0	7.9	P08519_LPA
0/0	7.9	P08519_LPA
0/0	7.9	P08519_LPA
0/0	7.9	P08519_LPA
0/0	7.9	P08519_LPA
0/0	7.9	P08519_LPA
0/0	7.9	P08519_LPA
0/0	7.9	P08519_LPA
0/0	7.8	P08519_LPA
0/0	7.8	P08519_LPA
0/0	7.8	P08519_LPA
0/0	7.8	P08519_LPA
0/0	7.8	P08519_LPA
0/0	7.8	P08519_LPA
0/0	7.8	P08519_LPA
0/0	7.8	P08519_LPA
0/0	7.8	P08519_LPA
0/0	7.8	P08519_LPA
0/0	7.8	P08519_LPA
0/0	7.8	P08519_LPA
0/0	7.8	P08519_LPA
0/0	7.8	P08519_LPA
0/0	7.8	P08519_LPA
0/0	7.8	P08519_LPA
0/0	7.8	P08519_LPA
0/0	7.8	P08519_LPA
0/0	7.8	P08519_LPA
0/0	7.8	P08519_LPA
0/0	7.8	P08519_LPA
0/0	7.8	P08519_LPA
0/0	7.8	P08519_LPA
0/0	7.8	P08519_LPA
0/0	7.8	P08519_LPA
0/0	7.8	P08519_LPA
0/0	7.8	P08519_LPA
0/0	7.8	P08519_LPA
0/0	7.8	P08519_LPA
0/0	7.8	P08519_LPA
0/0	7.8	P08519_LPA
0/0	7.8	P08519_LPA
0/0	7.7	P08519_LPA
0/0	7.7	P08519_LPA
0/0	7.7	P08519_LPA
0/0	7.7	P08519_LPA
0/0	7.7	P08519_LPA
0/0	7.7	P08519_LPA
0/0	7.7	P08519_LPA
0/0	7.7	P08519_LPA
0/0	7.7	P08519_LPA
0/0	7.7	P08519_LPA
0/0	7.7	P08519_LPA
0/0	7.7	P08519_LPA
0/0	7.7	P08519_LPA
0/0	7.7	P08519_LPA
0/0	7.7	P08519_LPA
0/0	7.7	P08519_LPA
0/0	7.7	P08519_LPA
0/0	7.7	P08519_LPA
0/0	7.7	P08519_LPA
0/0	7.7	P08519_LPA
0/0	7.7	P08519_LPA
0/0	7.7	P08519_LPA
0/0	7.6	P08519_LPA
0/0	7.6	P08519_LPA
0/0	7.6	P08519_LPA
0/0	7.6	P08519_LPA
0/0	7.6	P08519_LPA
0/0	7.6	P08519_LPA
0/0	7.6	P08519_LPA
0/0	7.6	P08519_LPA
0/0	7.6	P08519_LPA
0/0	7.6	P08519_LPA
0/0	7.6	P08519_LPA
0/0	7.6	P08519_LPA
0/0	7.6	P08519_LPA
0/0	7.6	P08519_LPA
0/0	7.6	P08519_LPA
0/0	7.6	P08519_LPA
0/0	7.6	P08519_LPA
0/0	7.6	P08519_LPA
0/0	7.6	P08519_LPA
0/0	7.6	P08519_LPA
0/0	7.6	P08519_LPA
0/0	7.6	P08519_LPA
0/0	7.6	P08519_LPA
0/0	7.6	P08519_LPA
0/0	7.6	P08519_LPA
0/0	7.6	P08519_LPA
0/0	7.6	P08519_LPA
0/0	7.6	P08519_LPA
0/0	7.5	P08519_LPA
0/0	7.5	P08519_LPA
0/0	7.5	P08519_LPA
0/0	7.5	P08519_LPA
0/0	7.5	P08519_LPA
0/0	7.5	P08519_LPA
0/0	7.5	P08519_LPA
0/0	7.5	P08519_LPA
0/0	7.5	P08519_LPA
0/0	7.5	P08519_LPA
0/0	7.5	P08519_LPA
0/0	7.5	P08519_LPA
0/0	7.5	P08519_LPA
0/0	7.5	P08519_LPA
0/0	7.5	P08519_LPA
0/0	7.5	P08519_LPA
0/0	7.5	P08519_LPA
0/0	7.4	P08519_LPA
0/0	7.4	P08519_LPA
0/0	7.4	P08519_LPA
0/0	7.4	P08519_LPA
0/0	7.4	P08519_LPA
0/0	7.4	P08519_LPA
0/0	7.4	P08519_LPA
0/0	7.4	P08519_LPA
0/0	7.4	P08519_LPA
0/0	7.4	P08519_LPA
0/0	7.4	P08519_LPA
0/0	7.4	P08519_LPA
0/0	7.4	P08519_LPA
0/0	7.4	P08519_LPA
0/0	7.4	P08519_LPA
0/0	7.4	P08519_LPA
0/0	7.4	P08519_LPA
0/0	7.4	P08519_LPA
0/0	7.4	P08519_LPA
0/0	7.4	P08519_LPA
0/0	7.4	P08519_LPA
0/0	7.3	P08519_LPA
0/0	7.3	P08519_LPA
0/0	7.3	P08519_LPA
0/0	7.3	P08519_LPA
0/0	7.3	P08519_LPA
0/0	7.3	P08519_LPA
0/0	7.3	P08519_LPA
0/0	7.3	P08519_LPA
0/0	7.3	P08519_LPA
0/0	7.3	P08519_LPA
0/0	7.3	P08519_LPA
0/0	7.3	P08519_LPA
0/0	7.3	P08519_LPA
0/0	7.3	P08519_LPA
0/0	7.3	P08519_LPA
0/0	7.3	P08519_LPA
0/0	7.3	P08519_LPA
0/0	7.3	P08519_LPA
0/0	7.3	P08519_LPA
0/0	7.3	P08519_LPA
0/0	7.3	P08519_LPA
0/0	7.3	P08519_LPA
0/0	7.3	P08519_LPA
0/0	7.3	P08519_LPA
0/0	7.3	P08519_LPA
0/0	7.3	P08519_LPA
0/0	7.3	P08519_LPA
0/0	7.3	P08519_LPA
0/0	7.3	P08519_LPA
0/0	7.2	P08519_LPA
0/0	7.2	P08519_LPA
0/0	7.2	P08519_LPA
0/0	7.2	P08519_LPA
0/0	7.2	P08519_LPA
0/0	7.2	P08519_LPA
0/0	7.2	P08519_LPA
0/0	7.2	P08519_LPA
0/0	7.2	P08519_LPA
0/0	7.2	P08519_LPA
0/0	7.2	P08519_LPA
0/0	7.2	P08519_LPA
0/0	7.2	P08519_LPA
0/0	7.2	P08519_LPA
0/0	7.2	P08519_LPA
0/0	7.2	P08519_LPA
0/0	7.2	P08519_LPA
0/0	7.1	P08519_LPA
0/0	7.1	P08519_LPA
0/0	7.1	P08519_LPA
0/0	7.1	P08519_LPA
0/0	7.1	P08519_LPA
0/0	7.1	P08519_LPA
0/0	7.1	P08519_LPA
0/0	7.1	P08519_LPA
0/0	7.1	P08519_LPA
0/0	7.1	P08519_LPA
0/0	7.1	P08519_LPA
0/0	7.1	P08519_LPA
0/0	7.1	P08519_LPA
0/0	7.1	P08519_LPA
0/0	7.1	P08519_LPA
0/0	7.1	P08519_LPA
0/0	7.1	P08519_LPA
0/0	7.1	P08519_LPA
0/0	7.1	P08519_LPA
0/0	7.1	P08519_LPA
0/0	7.1	P08519_LPA
0/0	7.1	P08519_LPA
0/0	7.1	P08519_LPA
0/0	7.1	P08519_LPA
0/0	7	P08519_LPA
0/0	7	P08519_LPA
0/0	7	P08519_LPA
0/0	7	P08519_LPA
0/0	7	P08519_LPA
0/0	7	P08519_LPA
0/0	7	P08519_LPA
0/0	7	P08519_LPA
0/0	7	P08519_LPA
0/0	7	P08519_LPA
0/0	7	P08519_LPA
0/0	7	P08519_LPA
0/0	7	P08519_LPA
0/0	7	P08519_LPA
0/0	7	P08519_LPA
0/0	7	P08519_LPA
0/0	6.9	P08519_LPA
0/0	6.9	P08519_LPA
0/0	6.9	P08519_LPA
0/0	6.9	P08519_LPA
0/0	6.9	P08519_LPA
0/0	6.9	P08519_LPA
0/0	6.9	P08519_LPA
0/0	6.9	P08519_LPA
0/0	6.9	P08519_LPA
0/0	6.9	P08519_LPA
0/0	6.9	P08519_LPA
0/0	6.9	P08519_LPA
0/0	6.9	P08519_LPA
0/0	6.9	P08519_LPA
0/0	6.8	P08519_LPA
0/0	6.8	P08519_LPA
0/0	6.8	P08519_LPA
0/0	6.8	P08519_LPA
0/0	6.8	P08519_LPA
0/0	6.8	P08519_LPA
0/1	6.8	P08519_LPA
0/0	6.8	P08519_LPA
0/0	6.8	P08519_LPA
0/0	6.8	P08519_LPA
0/0	6.8	P08519_LPA
0/0	6.8	P08519_LPA
0/0	6.8	P08519_LPA
0/0	6.8	P08519_LPA
0/0	6.8	P08519_LPA
0/0	6.8	P08519_LPA
0/0	6.7	P08519_LPA
0/0	6.7	P08519_LPA
0/0	6.7	P08519_LPA
0/0	6.7	P08519_LPA
0/0	6.7	P08519_LPA
0/0	6.7	P08519_LPA
0/0	6.7	P08519_LPA
0/0	6.7	P08519_LPA
0/0	6.7	P08519_LPA
0/0	6.7	P08519_LPA
0/0	6.7	P08519_LPA
0/0	6.7	P08519_LPA
0/0	6.7	P08519_LPA
0/0	6.7	P08519_LPA
0/0	6.7	P08519_LPA
0/1	6.7	P08519_LPA
0/0	6.7	P08519_LPA
0/0	6.7	P08519_LPA
0/0	6.7	P08519_LPA
0/0	6.6	P08519_LPA
0/0	6.6	P08519_LPA
0/0	6.6	P08519_LPA
0/0	6.6	P08519_LPA
0/0	6.6	P08519_LPA
0/0	6.6	P08519_LPA
0/0	6.6	P08519_LPA
0/0	6.6	P08519_LPA
0/0	6.6	P08519_LPA
0/0	6.6	P08519_LPA
0/0	6.6	P08519_LPA
0/0	6.6	P08519_LPA
0/0	6.6	P08519_LPA
0/0	6.6	P08519_LPA
0/0	6.6	P08519_LPA
0/0	6.6	P08519_LPA
0/0	6.6	P08519_LPA
0/0	6.6	P08519_LPA
0/0	6.5	P08519_LPA
0/0	6.5	P08519_LPA
0/0	6.5	P08519_LPA
0/0	6.5	P08519_LPA
0/0	6.5	P08519_LPA
0/0	6.5	P08519_LPA
0/0	6.4	P08519_LPA
0/0	6.4	P08519_LPA
0/0	6.4	P08519_LPA
0/0	6.4	P08519_LPA
0/0	6.4	P08519_LPA
0/0	6.4	P08519_LPA
0/0	6.4	P08519_LPA
0/0	6.4	P08519_LPA
0/0	6.4	P08519_LPA
0/0	6.4	P08519_LPA
0/0	6.4	P08519_LPA
0/0	6.4	P08519_LPA
0/0	6.3	P08519_LPA
0/0	6.3	P08519_LPA
0/0	6.3	P08519_LPA
0/0	6.3	P08519_LPA
0/0	6.3	P08519_LPA
0/0	6.3	P08519_LPA
0/0	6.3	P08519_LPA
0/0	6.3	P08519_LPA
0/0	6.3	P08519_LPA
0/0	6.3	P08519_LPA
0/0	6.3	P08519_LPA
0/0	6.2	P08519_LPA
0/0	6.2	P08519_LPA
0/0	6.2	P08519_LPA
0/0	6.2	P08519_LPA
0/0	6.2	P08519_LPA
0/0	6.2	P08519_LPA
0/0	6.2	P08519_LPA
0/0	6.2	P08519_LPA
0/0	6.2	P08519_LPA
0/0	6.2	P08519_LPA
0/0	6.1	P08519_LPA
0/0	6.1	P08519_LPA
0/0	6.1	P08519_LPA
0/0	6.1	P08519_LPA
0/0	6.1	P08519_LPA
0/0	6.1	P08519_LPA
0/0	6.1	P08519_LPA
0/0	6.1	P08519_LPA
0/0	6	P08519_LPA
0/0	6	P08519_LPA
0/0	6	P08519_LPA
0/0	6	P08519_LPA
0/0	6	P08519_LPA
0/0	6	P08519_LPA
0/0	6	P08519_LPA
0/0	6	P08519_LPA
0/0	6	P08519_LPA
0/0	6	P08519_LPA
0/0	6	P08519_LPA
0/0	5.9	P08519_LPA
0/0	5.9	P08519_LPA
0/0	5.9	P08519_LPA
0/0	5.8	P08519_LPA
0/0	5.8	P08519_LPA
0/0	5.7	P08519_LPA
0/0	5.7	P08519_LPA
0/0	5.7	P08519_LPA
0/0	5.7	P08519_LPA
0/0	5.7	P08519_LPA
0/0	5.7	P08519_LPA
0/0	5.7	P08519_LPA
0/0	5.7	P08519_LPA
0/0	5.6	P08519_LPA
0/0	5.6	P08519_LPA
0/0	5.6	P08519_LPA
0/0	5.6	P08519_LPA
0/0	5.6	P08519_LPA
0/0	5.6	P08519_LPA
0/1	5.6	P08519_LPA
0/0	5.5	P08519_LPA
0/0	5.5	P08519_LPA
0/0	5.5	P08519_LPA
0/0	5.5	P08519_LPA
0/0	5.5	P08519_LPA
0/0	5.4	P08519_LPA
0/0	5.4	P08519_LPA
0/0	5.4	P08519_LPA
0/0	5.3	P08519_LPA
0/0	5.3	P08519_LPA
0/0	5.2	P08519_LPA
0/0	5.2	P08519_LPA
0/0	5.2	P08519_LPA
0/0	5.1	P08519_LPA
0/0	5.1	P08519_LPA
0/0	5.1	P08519_LPA
0/0	5	P08519_LPA
0/0	5	P08519_LPA
0/0	4.9	P08519_LPA
0/0	4.9	P08519_LPA
0/0	4.8	P08519_LPA
0/0	4.3	P08519_LPA
0/0	4.3	P08519_LPA
0/0	0	P08519_LPA
