# Supplementary material for: Plasma proteome variation and its genetic determinants in children and adolescents
Source: Nat Genet. 2025 Feb 19;57(3):635–46. doi: 10.1038/s41588-025-02089-2 (PMC11906355; doi:10.1038/s41588-025-02089-2)
Supplement: Supplementary file 9 — Statistical source data. [file 41588_2025_2089_MOESM9_ESM.xlsx]

## Sheet: Fig. 6f
5_135389433_C_T	F2-4	Log2 intensity	Protein ID
0/0	1	12.3	Q15582_TGFBI
0/1	1	12.1	Q15582_TGFBI
0/0	1	11.9	Q15582_TGFBI
0/1	1	11.8	Q15582_TGFBI
0/0	1	11.7	Q15582_TGFBI
0/1	1	11.7	Q15582_TGFBI
1/1	1	11.7	Q15582_TGFBI
0/0	1	11.7	Q15582_TGFBI
0/1	1	11.7	Q15582_TGFBI
0/1	1	11.6	Q15582_TGFBI
0/1	1	11.5	Q15582_TGFBI
0/1	1	11.5	Q15582_TGFBI
0/0	1	11.5	Q15582_TGFBI
0/1	1	11.4	Q15582_TGFBI
0/1	1	11.4	Q15582_TGFBI
0/1	1	11.4	Q15582_TGFBI
0/1	1	11.4	Q15582_TGFBI
0/1	1	11.4	Q15582_TGFBI
0/1	1	11.4	Q15582_TGFBI
0/0	1	11.4	Q15582_TGFBI
1/1	1	11.4	Q15582_TGFBI
0/1	1	11.3	Q15582_TGFBI
0/1	1	11.3	Q15582_TGFBI
0/1	1	11.3	Q15582_TGFBI
0/0	0	11.3	Q15582_TGFBI
0/1	1	11.3	Q15582_TGFBI
0/1	1	11.3	Q15582_TGFBI
1/1	1	11.3	Q15582_TGFBI
1/1	1	11.3	Q15582_TGFBI
0/0	1	11.3	Q15582_TGFBI
0/1	1	11.3	Q15582_TGFBI
0/1	1	11.3	Q15582_TGFBI
0/0	1	11.2	Q15582_TGFBI
0/1	1	11.2	Q15582_TGFBI
0/0	1	11.2	Q15582_TGFBI
1/1	1	11.2	Q15582_TGFBI
0/0	1	11.2	Q15582_TGFBI
0/1	1	11.2	Q15582_TGFBI
0/0	1	11.2	Q15582_TGFBI
0/1	1	11.2	Q15582_TGFBI
0/0	1	11.2	Q15582_TGFBI
0/0	1	11.2	Q15582_TGFBI
0/1	0	11.1	Q15582_TGFBI
0/1	1	11.1	Q15582_TGFBI
0/1	1	11.1	Q15582_TGFBI
0/1	1	11.1	Q15582_TGFBI
0/1	1	11.1	Q15582_TGFBI
0/1	1	11.1	Q15582_TGFBI
0/1	1	11.1	Q15582_TGFBI
0/0	1	11.1	Q15582_TGFBI
0/1	1	11.1	Q15582_TGFBI
0/1	1	11.1	Q15582_TGFBI
1/1	1	11.1	Q15582_TGFBI
0/0	0	11.1	Q15582_TGFBI
1/1	1	11.1	Q15582_TGFBI
0/1	0	11.1	Q15582_TGFBI
0/1	1	11.1	Q15582_TGFBI
0/1	1	11.1	Q15582_TGFBI
1/1	1	11.1	Q15582_TGFBI
0/1	1	11	Q15582_TGFBI
1/1	1	11	Q15582_TGFBI
0/1	1	11	Q15582_TGFBI
0/1	1	11	Q15582_TGFBI
1/1	1	11	Q15582_TGFBI
1/1	1	11	Q15582_TGFBI
1/1	1	11	Q15582_TGFBI
0/1	1	11	Q15582_TGFBI
0/1	1	11	Q15582_TGFBI
0/0	0	11	Q15582_TGFBI
0/0	1	11	Q15582_TGFBI
1/1	1	11	Q15582_TGFBI
0/1	0	11	Q15582_TGFBI
1/1	1	11	Q15582_TGFBI
0/1	0	11	Q15582_TGFBI
0/0	1	11	Q15582_TGFBI
0/1	1	11	Q15582_TGFBI
1/1	1	11	Q15582_TGFBI
0/1	1	11	Q15582_TGFBI
1/1	1	10.9	Q15582_TGFBI
1/1	1	10.9	Q15582_TGFBI
0/0	1	10.9	Q15582_TGFBI
0/1	1	10.9	Q15582_TGFBI
1/1	1	10.9	Q15582_TGFBI
0/0	1	10.9	Q15582_TGFBI
0/0	0	10.9	Q15582_TGFBI
0/0	0	10.9	Q15582_TGFBI
0/0	1	10.9	Q15582_TGFBI
0/1	1	10.9	Q15582_TGFBI
0/0	0	10.9	Q15582_TGFBI
0/0	1	10.9	Q15582_TGFBI
0/0	1	10.9	Q15582_TGFBI
1/1	1	10.9	Q15582_TGFBI
1/1	1	10.9	Q15582_TGFBI
0/1	0	10.9	Q15582_TGFBI
0/0	0	10.9	Q15582_TGFBI
0/0	1	10.9	Q15582_TGFBI
0/1	1	10.9	Q15582_TGFBI
0/1	1	10.8	Q15582_TGFBI
0/0	0	10.8	Q15582_TGFBI
0/0	1	10.8	Q15582_TGFBI
0/1	1	10.8	Q15582_TGFBI
1/1	1	10.8	Q15582_TGFBI
0/0	1	10.8	Q15582_TGFBI
0/0	1	10.8	Q15582_TGFBI
0/1	0	10.8	Q15582_TGFBI
0/1	1	10.8	Q15582_TGFBI
0/0	0	10.8	Q15582_TGFBI
0/0	0	10.8	Q15582_TGFBI
1/1	1	10.8	Q15582_TGFBI
1/1	1	10.8	Q15582_TGFBI
0/0	1	10.8	Q15582_TGFBI
0/1	1	10.8	Q15582_TGFBI
0/1	1	10.8	Q15582_TGFBI
0/0	0	10.8	Q15582_TGFBI
0/0	1	10.8	Q15582_TGFBI
0/1	0	10.8	Q15582_TGFBI
0/1	1	10.8	Q15582_TGFBI
1/1	1	10.7	Q15582_TGFBI
0/1	0	10.7	Q15582_TGFBI
0/0	0	10.7	Q15582_TGFBI
0/1	1	10.7	Q15582_TGFBI
1/1	1	10.7	Q15582_TGFBI
0/1	0	10.7	Q15582_TGFBI
0/0	1	10.7	Q15582_TGFBI
0/1	1	10.7	Q15582_TGFBI
1/1	1	10.7	Q15582_TGFBI
0/1	1	10.7	Q15582_TGFBI
0/1	1	10.7	Q15582_TGFBI
0/1	0	10.7	Q15582_TGFBI
0/0	0	10.7	Q15582_TGFBI
0/0	0	10.7	Q15582_TGFBI
0/0	0	10.7	Q15582_TGFBI
0/0	0	10.7	Q15582_TGFBI
0/1	1	10.7	Q15582_TGFBI
0/1	0	10.7	Q15582_TGFBI
0/0	0	10.7	Q15582_TGFBI
1/1	1	10.7	Q15582_TGFBI
0/1	1	10.7	Q15582_TGFBI
1/1	0	10.7	Q15582_TGFBI
1/1	1	10.7	Q15582_TGFBI
1/1	1	10.7	Q15582_TGFBI
0/0	0	10.7	Q15582_TGFBI
0/0	0	10.7	Q15582_TGFBI
0/0	0	10.7	Q15582_TGFBI
0/0	0	10.7	Q15582_TGFBI
0/1	0	10.7	Q15582_TGFBI
0/0	0	10.7	Q15582_TGFBI
0/1	1	10.7	Q15582_TGFBI
1/1	1	10.7	Q15582_TGFBI
0/1	0	10.6	Q15582_TGFBI
0/0	0	10.6	Q15582_TGFBI
0/1	0	10.6	Q15582_TGFBI
1/1	1	10.6	Q15582_TGFBI
0/0	1	10.6	Q15582_TGFBI
0/0	0	10.6	Q15582_TGFBI
0/0	0	10.6	Q15582_TGFBI
0/1	0	10.6	Q15582_TGFBI
0/0	0	10.6	Q15582_TGFBI
1/1	1	10.6	Q15582_TGFBI
0/1	0	10.6	Q15582_TGFBI
0/1	0	10.6	Q15582_TGFBI
0/1	0	10.6	Q15582_TGFBI
0/1	0	10.6	Q15582_TGFBI
0/0	0	10.6	Q15582_TGFBI
0/0	0	10.6	Q15582_TGFBI
0/1	0	10.6	Q15582_TGFBI
0/0	0	10.6	Q15582_TGFBI
1/1	0	10.6	Q15582_TGFBI
1/1	1	10.6	Q15582_TGFBI
0/1	1	10.6	Q15582_TGFBI
1/1	0	10.6	Q15582_TGFBI
0/1	1	10.6	Q15582_TGFBI
0/0	1	10.6	Q15582_TGFBI
1/1	0	10.6	Q15582_TGFBI
1/1	1	10.6	Q15582_TGFBI
0/1	0	10.6	Q15582_TGFBI
0/1	0	10.6	Q15582_TGFBI
0/1	0	10.6	Q15582_TGFBI
0/0	0	10.6	Q15582_TGFBI
1/1	0	10.6	Q15582_TGFBI
0/0	0	10.6	Q15582_TGFBI
0/0	1	10.6	Q15582_TGFBI
0/1	1	10.6	Q15582_TGFBI
0/0	0	10.6	Q15582_TGFBI
0/0	0	10.6	Q15582_TGFBI
0/0	1	10.6	Q15582_TGFBI
1/1	0	10.6	Q15582_TGFBI
0/0	0	10.6	Q15582_TGFBI
0/0	0	10.6	Q15582_TGFBI
1/1	1	10.6	Q15582_TGFBI
0/1	0	10.6	Q15582_TGFBI
1/1	1	10.5	Q15582_TGFBI
1/1	1	10.5	Q15582_TGFBI
0/1	0	10.5	Q15582_TGFBI
1/1	0	10.5	Q15582_TGFBI
0/0	0	10.5	Q15582_TGFBI
0/1	0	10.5	Q15582_TGFBI
1/1	0	10.5	Q15582_TGFBI
0/0	0	10.5	Q15582_TGFBI
0/0	1	10.5	Q15582_TGFBI
0/1	0	10.5	Q15582_TGFBI
0/0	0	10.5	Q15582_TGFBI
0/0	0	10.5	Q15582_TGFBI
0/1	0	10.5	Q15582_TGFBI
0/0	0	10.5	Q15582_TGFBI
0/1	0	10.5	Q15582_TGFBI
0/1	0	10.5	Q15582_TGFBI
0/1	0	10.5	Q15582_TGFBI
0/1	0	10.5	Q15582_TGFBI
0/1	0	10.5	Q15582_TGFBI
0/1	0	10.5	Q15582_TGFBI
0/1	0	10.5	Q15582_TGFBI
1/1	0	10.5	Q15582_TGFBI
0/1	0	10.5	Q15582_TGFBI
0/0	0	10.5	Q15582_TGFBI
0/0	1	10.5	Q15582_TGFBI
0/1	0	10.5	Q15582_TGFBI
0/0	0	10.5	Q15582_TGFBI
0/0	0	10.5	Q15582_TGFBI
0/1	0	10.5	Q15582_TGFBI
0/1	1	10.5	Q15582_TGFBI
0/1	0	10.5	Q15582_TGFBI
1/1	0	10.5	Q15582_TGFBI
0/1	0	10.5	Q15582_TGFBI
0/1	0	10.5	Q15582_TGFBI
0/0	0	10.5	Q15582_TGFBI
0/1	0	10.5	Q15582_TGFBI
0/1	0	10.5	Q15582_TGFBI
0/0	0	10.5	Q15582_TGFBI
1/1	0	10.5	Q15582_TGFBI
0/0	0	10.5	Q15582_TGFBI
0/1	0	10.5	Q15582_TGFBI
0/1	0	10.5	Q15582_TGFBI
0/1	0	10.5	Q15582_TGFBI
0/0	0	10.5	Q15582_TGFBI
1/1	1	10.5	Q15582_TGFBI
0/0	0	10.5	Q15582_TGFBI
1/1	1	10.5	Q15582_TGFBI
0/1	0	10.5	Q15582_TGFBI
0/1	0	10.5	Q15582_TGFBI
1/1	0	10.5	Q15582_TGFBI
0/0	0	10.5	Q15582_TGFBI
0/0	0	10.5	Q15582_TGFBI
0/1	0	10.5	Q15582_TGFBI
1/1	0	10.4	Q15582_TGFBI
0/1	0	10.4	Q15582_TGFBI
0/1	1	10.4	Q15582_TGFBI
0/0	0	10.4	Q15582_TGFBI
0/0	0	10.4	Q15582_TGFBI
0/1	1	10.4	Q15582_TGFBI
0/1	0	10.4	Q15582_TGFBI
0/0	0	10.4	Q15582_TGFBI
0/0	0	10.4	Q15582_TGFBI
1/1	0	10.4	Q15582_TGFBI
0/1	0	10.4	Q15582_TGFBI
0/1	0	10.4	Q15582_TGFBI
1/1	1	10.4	Q15582_TGFBI
0/1	0	10.4	Q15582_TGFBI
1/1	0	10.4	Q15582_TGFBI
1/1	1	10.4	Q15582_TGFBI
0/1	1	10.4	Q15582_TGFBI
0/0	1	10.4	Q15582_TGFBI
0/1	0	10.4	Q15582_TGFBI
0/0	0	10.4	Q15582_TGFBI
0/1	0	10.4	Q15582_TGFBI
1/1	0	10.4	Q15582_TGFBI
0/1	0	10.4	Q15582_TGFBI
0/0	1	10.4	Q15582_TGFBI
0/1	0	10.4	Q15582_TGFBI
0/1	0	10.4	Q15582_TGFBI
0/1	1	10.4	Q15582_TGFBI
0/0	1	10.4	Q15582_TGFBI
0/1	0	10.4	Q15582_TGFBI
1/1	0	10.4	Q15582_TGFBI
0/1	0	10.4	Q15582_TGFBI
0/1	0	10.4	Q15582_TGFBI
0/0	0	10.4	Q15582_TGFBI
0/0	0	10.4	Q15582_TGFBI
0/0	0	10.4	Q15582_TGFBI
0/1	0	10.4	Q15582_TGFBI
1/1	1	10.4	Q15582_TGFBI
1/1	0	10.4	Q15582_TGFBI
0/1	1	10.4	Q15582_TGFBI
0/1	0	10.4	Q15582_TGFBI
0/1	1	10.4	Q15582_TGFBI
0/1	0	10.4	Q15582_TGFBI
0/1	0	10.4	Q15582_TGFBI
1/1	0	10.4	Q15582_TGFBI
0/1	0	10.4	Q15582_TGFBI
0/0	0	10.4	Q15582_TGFBI
0/1	0	10.4	Q15582_TGFBI
0/1	1	10.4	Q15582_TGFBI
0/0	0	10.4	Q15582_TGFBI
1/1	0	10.4	Q15582_TGFBI
0/1	0	10.4	Q15582_TGFBI
0/1	0	10.4	Q15582_TGFBI
0/1	0	10.4	Q15582_TGFBI
0/1	1	10.4	Q15582_TGFBI
0/1	0	10.4	Q15582_TGFBI
1/1	1	10.4	Q15582_TGFBI
0/1	0	10.4	Q15582_TGFBI
0/0	0	10.4	Q15582_TGFBI
0/1	1	10.4	Q15582_TGFBI
1/1	0	10.4	Q15582_TGFBI
0/0	0	10.4	Q15582_TGFBI
0/1	0	10.3	Q15582_TGFBI
0/1	0	10.3	Q15582_TGFBI
0/1	0	10.3	Q15582_TGFBI
1/1	0	10.3	Q15582_TGFBI
0/1	1	10.3	Q15582_TGFBI
0/0	0	10.3	Q15582_TGFBI
0/0	0	10.3	Q15582_TGFBI
0/1	0	10.3	Q15582_TGFBI
0/1	0	10.3	Q15582_TGFBI
0/0	1	10.3	Q15582_TGFBI
0/1	0	10.3	Q15582_TGFBI
0/1	0	10.3	Q15582_TGFBI
0/1	0	10.3	Q15582_TGFBI
0/1	0	10.3	Q15582_TGFBI
1/1	0	10.3	Q15582_TGFBI
0/1	1	10.3	Q15582_TGFBI
0/1	1	10.3	Q15582_TGFBI
0/1	0	10.3	Q15582_TGFBI
0/0	0	10.3	Q15582_TGFBI
1/1	0	10.3	Q15582_TGFBI
0/1	0	10.3	Q15582_TGFBI
0/1	0	10.3	Q15582_TGFBI
1/1	0	10.3	Q15582_TGFBI
0/0	0	10.3	Q15582_TGFBI
0/1	1	10.3	Q15582_TGFBI
0/1	0	10.3	Q15582_TGFBI
0/1	0	10.3	Q15582_TGFBI
0/1	0	10.3	Q15582_TGFBI
1/1	0	10.3	Q15582_TGFBI
0/0	1	10.3	Q15582_TGFBI
0/1	1	10.3	Q15582_TGFBI
0/1	0	10.3	Q15582_TGFBI
1/1	0	10.3	Q15582_TGFBI
0/1	1	10.3	Q15582_TGFBI
0/1	0	10.3	Q15582_TGFBI
0/0	0	10.3	Q15582_TGFBI
1/1	0	10.3	Q15582_TGFBI
0/1	0	10.3	Q15582_TGFBI
0/0	0	10.3	Q15582_TGFBI
0/1	0	10.3	Q15582_TGFBI
0/1	1	10.3	Q15582_TGFBI
1/1	0	10.3	Q15582_TGFBI
0/1	0	10.3	Q15582_TGFBI
0/1	0	10.3	Q15582_TGFBI
1/1	0	10.3	Q15582_TGFBI
0/1	0	10.3	Q15582_TGFBI
1/1	0	10.3	Q15582_TGFBI
0/0	0	10.3	Q15582_TGFBI
0/1	1	10.3	Q15582_TGFBI
0/1	0	10.3	Q15582_TGFBI
1/1	0	10.3	Q15582_TGFBI
0/1	0	10.3	Q15582_TGFBI
1/1	0	10.3	Q15582_TGFBI
0/0	0	10.3	Q15582_TGFBI
1/1	0	10.3	Q15582_TGFBI
0/1	0	10.3	Q15582_TGFBI
1/1	1	10.3	Q15582_TGFBI
1/1	1	10.3	Q15582_TGFBI
0/0	1	10.3	Q15582_TGFBI
1/1	0	10.3	Q15582_TGFBI
0/1	0	10.3	Q15582_TGFBI
0/1	0	10.3	Q15582_TGFBI
0/0	0	10.3	Q15582_TGFBI
0/1	0	10.3	Q15582_TGFBI
0/1	0	10.3	Q15582_TGFBI
1/1	1	10.3	Q15582_TGFBI
0/1	1	10.3	Q15582_TGFBI
1/1	0	10.3	Q15582_TGFBI
0/1	0	10.3	Q15582_TGFBI
0/1	1	10.3	Q15582_TGFBI
0/1	1	10.3	Q15582_TGFBI
1/1	0	10.3	Q15582_TGFBI
1/1	0	10.3	Q15582_TGFBI
1/1	0	10.3	Q15582_TGFBI
0/1	0	10.3	Q15582_TGFBI
0/1	0	10.3	Q15582_TGFBI
0/1	0	10.2	Q15582_TGFBI
0/0	0	10.2	Q15582_TGFBI
1/1	1	10.2	Q15582_TGFBI
1/1	0	10.2	Q15582_TGFBI
0/1	0	10.2	Q15582_TGFBI
1/1	0	10.2	Q15582_TGFBI
0/1	1	10.2	Q15582_TGFBI
1/1	0	10.2	Q15582_TGFBI
0/1	0	10.2	Q15582_TGFBI
0/1	0	10.2	Q15582_TGFBI
0/1	0	10.2	Q15582_TGFBI
1/1	0	10.2	Q15582_TGFBI
1/1	1	10.2	Q15582_TGFBI
1/1	1	10.2	Q15582_TGFBI
0/1	0	10.2	Q15582_TGFBI
0/1	0	10.2	Q15582_TGFBI
0/0	0	10.2	Q15582_TGFBI
0/1	0	10.2	Q15582_TGFBI
0/1	0	10.2	Q15582_TGFBI
1/1	0	10.2	Q15582_TGFBI
0/0	1	10.2	Q15582_TGFBI
0/1	0	10.2	Q15582_TGFBI
1/1	0	10.2	Q15582_TGFBI
1/1	0	10.2	Q15582_TGFBI
0/1	1	10.2	Q15582_TGFBI
1/1	0	10.2	Q15582_TGFBI
0/1	0	10.2	Q15582_TGFBI
0/0	0	10.2	Q15582_TGFBI
0/1	0	10.2	Q15582_TGFBI
0/1	0	10.2	Q15582_TGFBI
1/1	0	10.2	Q15582_TGFBI
0/1	1	10.2	Q15582_TGFBI
1/1	0	10.2	Q15582_TGFBI
0/1	0	10.2	Q15582_TGFBI
0/1	1	10.2	Q15582_TGFBI
0/1	0	10.2	Q15582_TGFBI
0/1	0	10.2	Q15582_TGFBI
0/1	1	10.2	Q15582_TGFBI
0/0	0	10.2	Q15582_TGFBI
0/1	0	10.2	Q15582_TGFBI
0/0	0	10.2	Q15582_TGFBI
1/1	0	10.2	Q15582_TGFBI
0/0	0	10.2	Q15582_TGFBI
0/1	1	10.2	Q15582_TGFBI
0/0	0	10.2	Q15582_TGFBI
1/1	0	10.2	Q15582_TGFBI
0/0	0	10.2	Q15582_TGFBI
1/1	0	10.2	Q15582_TGFBI
0/1	0	10.2	Q15582_TGFBI
1/1	0	10.2	Q15582_TGFBI
0/1	0	10.2	Q15582_TGFBI
0/1	0	10.2	Q15582_TGFBI
1/1	0	10.2	Q15582_TGFBI
0/1	1	10.2	Q15582_TGFBI
0/0	0	10.2	Q15582_TGFBI
1/1	0	10.2	Q15582_TGFBI
0/1	0	10.2	Q15582_TGFBI
1/1	0	10.2	Q15582_TGFBI
0/1	0	10.2	Q15582_TGFBI
1/1	1	10.2	Q15582_TGFBI
0/1	0	10.2	Q15582_TGFBI
0/1	0	10.2	Q15582_TGFBI
1/1	0	10.2	Q15582_TGFBI
0/1	0	10.2	Q15582_TGFBI
1/1	1	10.2	Q15582_TGFBI
0/1	0	10.2	Q15582_TGFBI
0/1	0	10.1	Q15582_TGFBI
1/1	0	10.1	Q15582_TGFBI
0/1	0	10.1	Q15582_TGFBI
0/1	0	10.1	Q15582_TGFBI
0/1	0	10.1	Q15582_TGFBI
0/1	0	10.1	Q15582_TGFBI
1/1	0	10.1	Q15582_TGFBI
0/1	0	10.1	Q15582_TGFBI
0/1	0	10.1	Q15582_TGFBI
0/1	0	10.1	Q15582_TGFBI
0/1	0	10.1	Q15582_TGFBI
1/1	0	10.1	Q15582_TGFBI
0/1	0	10.1	Q15582_TGFBI
0/0	0	10.1	Q15582_TGFBI
0/1	0	10.1	Q15582_TGFBI
1/1	0	10.1	Q15582_TGFBI
0/1	0	10.1	Q15582_TGFBI
1/1	0	10.1	Q15582_TGFBI
0/1	0	10.1	Q15582_TGFBI
0/0	0	10.1	Q15582_TGFBI
1/1	1	10.1	Q15582_TGFBI
0/0	1	10.1	Q15582_TGFBI
0/0	0	10.1	Q15582_TGFBI
1/1	0	10.1	Q15582_TGFBI
0/1	0	10.1	Q15582_TGFBI
0/1	0	10.1	Q15582_TGFBI
0/1	0	10.1	Q15582_TGFBI
1/1	0	10.1	Q15582_TGFBI
0/1	0	10.1	Q15582_TGFBI
1/1	0	10.1	Q15582_TGFBI
0/1	0	10.1	Q15582_TGFBI
1/1	0	10.1	Q15582_TGFBI
0/1	0	10.1	Q15582_TGFBI
1/1	0	10.1	Q15582_TGFBI
0/1	0	10.1	Q15582_TGFBI
0/1	0	10.1	Q15582_TGFBI
0/0	0	10.1	Q15582_TGFBI
1/1	0	10.1	Q15582_TGFBI
0/0	0	10	Q15582_TGFBI
0/1	1	10	Q15582_TGFBI
1/1	0	10	Q15582_TGFBI
1/1	0	10	Q15582_TGFBI
1/1	0	10	Q15582_TGFBI
0/1	0	10	Q15582_TGFBI
0/1	0	10	Q15582_TGFBI
0/1	0	10	Q15582_TGFBI
0/1	1	10	Q15582_TGFBI
0/0	0	10	Q15582_TGFBI
0/0	0	10	Q15582_TGFBI
0/1	1	10	Q15582_TGFBI
1/1	0	10	Q15582_TGFBI
1/1	0	10	Q15582_TGFBI
1/1	0	10	Q15582_TGFBI
1/1	0	10	Q15582_TGFBI
0/1	0	10	Q15582_TGFBI
1/1	0	10	Q15582_TGFBI
0/1	0	10	Q15582_TGFBI
1/1	0	10	Q15582_TGFBI
1/1	0	10	Q15582_TGFBI
0/1	0	10	Q15582_TGFBI
1/1	0	10	Q15582_TGFBI
1/1	0	10	Q15582_TGFBI
1/1	0	10	Q15582_TGFBI
1/1	0	10	Q15582_TGFBI
1/1	0	10	Q15582_TGFBI
0/1	0	10	Q15582_TGFBI
1/1	0	10	Q15582_TGFBI
0/1	0	10	Q15582_TGFBI
0/1	0	10	Q15582_TGFBI
0/1	0	10	Q15582_TGFBI
0/1	0	10	Q15582_TGFBI
1/1	1	10	Q15582_TGFBI
0/1	0	10	Q15582_TGFBI
0/1	0	10	Q15582_TGFBI
0/1	0	10	Q15582_TGFBI
0/1	0	10	Q15582_TGFBI
1/1	0	10	Q15582_TGFBI
0/1	0	10	Q15582_TGFBI
0/0	0	10	Q15582_TGFBI
1/1	1	10	Q15582_TGFBI
0/1	0	10	Q15582_TGFBI
0/1	0	10	Q15582_TGFBI
0/1	0	9.9	Q15582_TGFBI
1/1	0	9.9	Q15582_TGFBI
0/1	0	9.9	Q15582_TGFBI
0/1	0	9.9	Q15582_TGFBI
1/1	0	9.9	Q15582_TGFBI
1/1	0	9.9	Q15582_TGFBI
1/1	0	9.9	Q15582_TGFBI
0/1	0	9.9	Q15582_TGFBI
0/1	0	9.9	Q15582_TGFBI
0/0	0	9.9	Q15582_TGFBI
0/1	0	9.9	Q15582_TGFBI
1/1	0	9.9	Q15582_TGFBI
0/1	1	9.8	Q15582_TGFBI
0/1	0	9.8	Q15582_TGFBI
1/1	0	9.8	Q15582_TGFBI
0/1	1	9.8	Q15582_TGFBI
0/1	0	9.8	Q15582_TGFBI
1/1	0	9.7	Q15582_TGFBI
1/1	0	9.7	Q15582_TGFBI
1/1	1	9.7	Q15582_TGFBI
1/1	0	9.7	Q15582_TGFBI
0/1	0	9.7	Q15582_TGFBI
0/1	0	9.7	Q15582_TGFBI
1/1	0	9.7	Q15582_TGFBI
1/1	0	9.6	Q15582_TGFBI

## Sheet: Fig. 6g
20_36997655_C_T	S1-3	Log2 intensity	Protein ID
0/0	1	12.4	P18428_LBP
0/0	1	12.4	P18428_LBP
0/0	1	12.4	P18428_LBP
0/0	1	12.4	P18428_LBP
0/0	0	12.4	P18428_LBP
0/0	1	12.4	P18428_LBP
0/0	1	12.3	P18428_LBP
0/0	0	12.3	P18428_LBP
0/0	0	12.2	P18428_LBP
0/0	0	12.2	P18428_LBP
0/0	1	12.2	P18428_LBP
0/0	1	12.2	P18428_LBP
0/0	0	12.1	P18428_LBP
0/0	1	12.1	P18428_LBP
0/0	1	12.1	P18428_LBP
0/0	0	12.1	P18428_LBP
0/0	0	12.1	P18428_LBP
0/0	0	12	P18428_LBP
0/0	1	12	P18428_LBP
0/0	0	12	P18428_LBP
0/0	1	12	P18428_LBP
0/0	1	12	P18428_LBP
0/0	0	12	P18428_LBP
0/0	1	12	P18428_LBP
0/0	0	12	P18428_LBP
0/0	1	12	P18428_LBP
0/0	1	12	P18428_LBP
0/0	1	11.9	P18428_LBP
0/0	0	11.9	P18428_LBP
0/0	1	11.9	P18428_LBP
0/0	0	11.9	P18428_LBP
0/0	0	11.9	P18428_LBP
0/0	1	11.9	P18428_LBP
0/0	1	11.9	P18428_LBP
0/0	0	11.9	P18428_LBP
0/0	0	11.9	P18428_LBP
0/0	1	11.9	P18428_LBP
0/0	0	11.9	P18428_LBP
0/0	0	11.9	P18428_LBP
0/0	1	11.9	P18428_LBP
0/0	0	11.9	P18428_LBP
0/0	0	11.9	P18428_LBP
0/0	0	11.8	P18428_LBP
0/0	0	11.8	P18428_LBP
0/0	0	11.8	P18428_LBP
0/0	1	11.8	P18428_LBP
0/0	1	11.8	P18428_LBP
0/0	1	11.8	P18428_LBP
0/0	1	11.8	P18428_LBP
0/0	0	11.8	P18428_LBP
0/0	1	11.8	P18428_LBP
0/0	1	11.8	P18428_LBP
0/0	0	11.8	P18428_LBP
0/0	1	11.8	P18428_LBP
0/1	1	11.8	P18428_LBP
0/0	0	11.8	P18428_LBP
0/0	0	11.7	P18428_LBP
0/0	1	11.7	P18428_LBP
0/0	1	11.7	P18428_LBP
0/0	0	11.7	P18428_LBP
0/0	0	11.7	P18428_LBP
0/0	1	11.7	P18428_LBP
0/0	1	11.7	P18428_LBP
0/0	1	11.7	P18428_LBP
0/0	0	11.7	P18428_LBP
0/0	1	11.7	P18428_LBP
0/0	0	11.7	P18428_LBP
0/0	0	11.7	P18428_LBP
0/0	0	11.7	P18428_LBP
0/0	1	11.7	P18428_LBP
0/0	0	11.7	P18428_LBP
0/0	0	11.7	P18428_LBP
0/0	0	11.7	P18428_LBP
0/0	1	11.7	P18428_LBP
0/0	1	11.7	P18428_LBP
0/0	1	11.6	P18428_LBP
0/0	1	11.6	P18428_LBP
0/0	1	11.6	P18428_LBP
0/0	0	11.6	P18428_LBP
0/0	0	11.6	P18428_LBP
0/0	0	11.6	P18428_LBP
0/0	0	11.6	P18428_LBP
0/0	1	11.6	P18428_LBP
0/0	1	11.6	P18428_LBP
0/0	0	11.6	P18428_LBP
0/0	1	11.6	P18428_LBP
0/0	1	11.6	P18428_LBP
0/0	0	11.6	P18428_LBP
0/0	1	11.6	P18428_LBP
0/0	1	11.6	P18428_LBP
0/0	0	11.6	P18428_LBP
0/0	0	11.6	P18428_LBP
0/1	0	11.6	P18428_LBP
0/0	1	11.6	P18428_LBP
0/0	1	11.6	P18428_LBP
0/0	1	11.6	P18428_LBP
0/0	0	11.6	P18428_LBP
0/0	0	11.6	P18428_LBP
0/0	0	11.6	P18428_LBP
0/0	0	11.6	P18428_LBP
0/0	0	11.6	P18428_LBP
0/0	1	11.5	P18428_LBP
0/0	1	11.5	P18428_LBP
0/0	1	11.5	P18428_LBP
0/0	0	11.5	P18428_LBP
0/0	1	11.5	P18428_LBP
0/0	0	11.5	P18428_LBP
0/0	0	11.5	P18428_LBP
0/0	0	11.5	P18428_LBP
0/0	1	11.5	P18428_LBP
0/0	1	11.5	P18428_LBP
0/0	0	11.5	P18428_LBP
0/0	1	11.5	P18428_LBP
0/0	0	11.5	P18428_LBP
0/0	1	11.5	P18428_LBP
0/0	0	11.5	P18428_LBP
0/0	1	11.5	P18428_LBP
0/0	0	11.5	P18428_LBP
0/0	0	11.5	P18428_LBP
0/0	0	11.5	P18428_LBP
0/0	0	11.5	P18428_LBP
0/0	0	11.5	P18428_LBP
0/0	1	11.5	P18428_LBP
0/0	0	11.5	P18428_LBP
0/0	1	11.5	P18428_LBP
0/0	1	11.5	P18428_LBP
0/0	1	11.5	P18428_LBP
0/0	0	11.5	P18428_LBP
0/0	1	11.5	P18428_LBP
0/0	0	11.5	P18428_LBP
0/0	1	11.5	P18428_LBP
0/0	0	11.5	P18428_LBP
0/1	0	11.5	P18428_LBP
0/0	1	11.5	P18428_LBP
0/0	0	11.5	P18428_LBP
0/0	1	11.5	P18428_LBP
0/0	0	11.4	P18428_LBP
0/0	0	11.4	P18428_LBP
0/0	1	11.4	P18428_LBP
0/0	0	11.4	P18428_LBP
0/0	0	11.4	P18428_LBP
0/0	0	11.4	P18428_LBP
0/1	0	11.4	P18428_LBP
0/0	0	11.4	P18428_LBP
0/0	1	11.4	P18428_LBP
0/0	1	11.4	P18428_LBP
0/0	0	11.4	P18428_LBP
0/0	1	11.4	P18428_LBP
0/0	0	11.4	P18428_LBP
0/0	0	11.4	P18428_LBP
0/0	0	11.4	P18428_LBP
0/0	0	11.4	P18428_LBP
0/0	0	11.4	P18428_LBP
0/0	0	11.4	P18428_LBP
0/0	1	11.4	P18428_LBP
0/0	0	11.4	P18428_LBP
0/0	1	11.4	P18428_LBP
0/0	1	11.4	P18428_LBP
0/0	0	11.4	P18428_LBP
0/0	0	11.4	P18428_LBP
0/0	1	11.4	P18428_LBP
0/0	0	11.4	P18428_LBP
0/0	0	11.4	P18428_LBP
0/0	1	11.4	P18428_LBP
0/0	1	11.4	P18428_LBP
0/0	1	11.4	P18428_LBP
0/1	1	11.4	P18428_LBP
0/0	0	11.4	P18428_LBP
0/0	1	11.4	P18428_LBP
0/0	0	11.4	P18428_LBP
0/0	0	11.4	P18428_LBP
0/0	1	11.4	P18428_LBP
0/0	0	11.4	P18428_LBP
0/0	0	11.4	P18428_LBP
0/0	1	11.4	P18428_LBP
0/0	0	11.4	P18428_LBP
0/0	1	11.4	P18428_LBP
0/0	1	11.4	P18428_LBP
0/0	0	11.4	P18428_LBP
0/0	1	11.4	P18428_LBP
0/0	0	11.4	P18428_LBP
0/0	0	11.4	P18428_LBP
0/0	0	11.4	P18428_LBP
0/0	0	11.4	P18428_LBP
0/0	0	11.4	P18428_LBP
0/0	0	11.4	P18428_LBP
0/0	1	11.4	P18428_LBP
0/0	0	11.3	P18428_LBP
0/0	0	11.3	P18428_LBP
0/0	0	11.3	P18428_LBP
0/0	0	11.3	P18428_LBP
0/0	1	11.3	P18428_LBP
0/0	0	11.3	P18428_LBP
0/0	1	11.3	P18428_LBP
0/0	0	11.3	P18428_LBP
0/0	0	11.3	P18428_LBP
0/0	0	11.3	P18428_LBP
0/0	1	11.3	P18428_LBP
0/0	0	11.3	P18428_LBP
0/0	1	11.3	P18428_LBP
0/0	1	11.3	P18428_LBP
0/0	0	11.3	P18428_LBP
0/0	0	11.3	P18428_LBP
0/0	0	11.3	P18428_LBP
0/0	1	11.3	P18428_LBP
0/0	0	11.3	P18428_LBP
0/0	1	11.3	P18428_LBP
0/0	0	11.3	P18428_LBP
0/0	1	11.3	P18428_LBP
0/0	1	11.3	P18428_LBP
0/0	0	11.3	P18428_LBP
0/0	0	11.3	P18428_LBP
0/1	0	11.3	P18428_LBP
0/0	1	11.3	P18428_LBP
0/0	0	11.3	P18428_LBP
0/0	0	11.3	P18428_LBP
0/0	0	11.3	P18428_LBP
0/1	1	11.3	P18428_LBP
0/0	0	11.3	P18428_LBP
0/0	1	11.3	P18428_LBP
0/0	0	11.3	P18428_LBP
0/0	0	11.3	P18428_LBP
0/0	0	11.3	P18428_LBP
0/0	0	11.3	P18428_LBP
0/0	0	11.3	P18428_LBP
0/0	0	11.3	P18428_LBP
0/0	0	11.3	P18428_LBP
0/0	0	11.3	P18428_LBP
0/0	1	11.3	P18428_LBP
0/0	0	11.3	P18428_LBP
0/0	0	11.2	P18428_LBP
0/0	0	11.2	P18428_LBP
0/0	1	11.2	P18428_LBP
0/0	0	11.2	P18428_LBP
0/0	1	11.2	P18428_LBP
0/0	0	11.2	P18428_LBP
0/0	0	11.2	P18428_LBP
0/0	1	11.2	P18428_LBP
0/0	0	11.2	P18428_LBP
0/0	0	11.2	P18428_LBP
0/0	0	11.2	P18428_LBP
0/1	1	11.2	P18428_LBP
0/0	0	11.2	P18428_LBP
0/0	0	11.2	P18428_LBP
0/0	0	11.2	P18428_LBP
0/0	0	11.2	P18428_LBP
0/0	0	11.2	P18428_LBP
0/0	0	11.2	P18428_LBP
0/0	1	11.2	P18428_LBP
0/0	0	11.2	P18428_LBP
0/0	1	11.2	P18428_LBP
0/0	0	11.2	P18428_LBP
0/0	0	11.2	P18428_LBP
0/0	0	11.2	P18428_LBP
0/0	0	11.2	P18428_LBP
0/0	0	11.2	P18428_LBP
0/0	0	11.2	P18428_LBP
0/0	0	11.2	P18428_LBP
0/0	1	11.2	P18428_LBP
0/0	1	11.2	P18428_LBP
0/0	0	11.2	P18428_LBP
0/0	0	11.2	P18428_LBP
0/0	1	11.2	P18428_LBP
0/0	1	11.2	P18428_LBP
0/0	0	11.2	P18428_LBP
0/0	0	11.2	P18428_LBP
0/0	0	11.2	P18428_LBP
0/0	1	11.2	P18428_LBP
0/0	0	11.2	P18428_LBP
0/0	1	11.2	P18428_LBP
0/0	0	11.2	P18428_LBP
0/0	1	11.2	P18428_LBP
0/0	1	11.2	P18428_LBP
0/0	1	11.2	P18428_LBP
0/0	1	11.2	P18428_LBP
0/0	0	11.2	P18428_LBP
0/0	1	11.2	P18428_LBP
0/0	0	11.2	P18428_LBP
0/0	0	11.2	P18428_LBP
0/0	0	11.2	P18428_LBP
0/0	0	11.2	P18428_LBP
0/0	0	11.1	P18428_LBP
0/0	0	11.1	P18428_LBP
0/0	0	11.1	P18428_LBP
0/0	0	11.1	P18428_LBP
0/0	0	11.1	P18428_LBP
0/0	0	11.1	P18428_LBP
0/0	0	11.1	P18428_LBP
0/0	1	11.1	P18428_LBP
0/0	1	11.1	P18428_LBP
0/0	1	11.1	P18428_LBP
0/0	0	11.1	P18428_LBP
0/0	1	11.1	P18428_LBP
0/0	0	11.1	P18428_LBP
0/0	0	11.1	P18428_LBP
0/0	1	11.1	P18428_LBP
0/0	0	11.1	P18428_LBP
0/0	0	11.1	P18428_LBP
0/0	0	11.1	P18428_LBP
0/0	0	11.1	P18428_LBP
0/0	0	11.1	P18428_LBP
0/0	0	11.1	P18428_LBP
0/0	0	11.1	P18428_LBP
0/0	0	11.1	P18428_LBP
0/0	0	11.1	P18428_LBP
0/1	1	11.1	P18428_LBP
0/0	1	11.1	P18428_LBP
0/0	0	11.1	P18428_LBP
0/0	0	11.1	P18428_LBP
0/0	0	11.1	P18428_LBP
0/0	0	11.1	P18428_LBP
0/0	0	11.1	P18428_LBP
0/0	0	11.1	P18428_LBP
0/0	0	11.1	P18428_LBP
0/0	0	11.1	P18428_LBP
0/0	0	11.1	P18428_LBP
0/0	1	11.1	P18428_LBP
0/0	0	11.1	P18428_LBP
0/0	0	11.1	P18428_LBP
0/0	0	11.1	P18428_LBP
0/0	1	11.1	P18428_LBP
0/0	0	11.1	P18428_LBP
0/0	0	11.1	P18428_LBP
0/0	0	11.1	P18428_LBP
0/0	0	11.1	P18428_LBP
0/0	0	11.1	P18428_LBP
0/0	0	11.1	P18428_LBP
0/0	0	11.1	P18428_LBP
0/1	1	11.1	P18428_LBP
0/0	0	11.1	P18428_LBP
0/1	0	11	P18428_LBP
0/0	1	11	P18428_LBP
0/0	0	11	P18428_LBP
0/0	0	11	P18428_LBP
0/0	1	11	P18428_LBP
0/0	0	11	P18428_LBP
0/0	0	11	P18428_LBP
0/1	0	11	P18428_LBP
0/0	1	11	P18428_LBP
0/1	0	11	P18428_LBP
0/0	0	11	P18428_LBP
0/0	1	11	P18428_LBP
0/0	0	11	P18428_LBP
0/0	0	11	P18428_LBP
0/0	0	11	P18428_LBP
0/1	0	11	P18428_LBP
0/0	0	11	P18428_LBP
0/1	1	11	P18428_LBP
0/0	1	11	P18428_LBP
0/0	0	11	P18428_LBP
0/0	1	11	P18428_LBP
0/0	0	11	P18428_LBP
0/0	1	11	P18428_LBP
0/0	1	11	P18428_LBP
0/0	0	11	P18428_LBP
0/0	0	11	P18428_LBP
0/0	1	11	P18428_LBP
0/0	0	11	P18428_LBP
0/0	0	11	P18428_LBP
0/0	0	11	P18428_LBP
0/0	0	11	P18428_LBP
0/0	0	11	P18428_LBP
0/0	0	11	P18428_LBP
0/0	0	11	P18428_LBP
0/0	0	11	P18428_LBP
0/0	0	11	P18428_LBP
0/0	0	11	P18428_LBP
0/0	0	11	P18428_LBP
0/0	1	11	P18428_LBP
0/1	1	11	P18428_LBP
0/0	1	11	P18428_LBP
0/0	0	11	P18428_LBP
0/0	0	11	P18428_LBP
0/0	0	11	P18428_LBP
0/0	1	11	P18428_LBP
0/0	0	11	P18428_LBP
0/0	0	11	P18428_LBP
0/0	0	10.9	P18428_LBP
0/0	0	10.9	P18428_LBP
0/0	0	10.9	P18428_LBP
0/0	0	10.9	P18428_LBP
0/0	0	10.9	P18428_LBP
0/0	0	10.9	P18428_LBP
0/0	0	10.9	P18428_LBP
0/0	0	10.9	P18428_LBP
0/0	0	10.9	P18428_LBP
0/0	1	10.9	P18428_LBP
0/0	0	10.9	P18428_LBP
0/0	0	10.9	P18428_LBP
0/0	1	10.9	P18428_LBP
0/0	0	10.9	P18428_LBP
0/0	0	10.9	P18428_LBP
0/0	1	10.9	P18428_LBP
0/0	1	10.9	P18428_LBP
0/0	1	10.9	P18428_LBP
0/0	0	10.9	P18428_LBP
0/0	0	10.9	P18428_LBP
0/1	1	10.9	P18428_LBP
0/0	0	10.9	P18428_LBP
0/0	0	10.9	P18428_LBP
0/0	1	10.9	P18428_LBP
0/0	1	10.9	P18428_LBP
0/0	1	10.9	P18428_LBP
0/0	0	10.9	P18428_LBP
0/0	0	10.9	P18428_LBP
0/0	0	10.9	P18428_LBP
0/0	1	10.9	P18428_LBP
0/1	0	10.9	P18428_LBP
0/0	0	10.9	P18428_LBP
0/0	0	10.9	P18428_LBP
0/0	0	10.9	P18428_LBP
0/0	1	10.9	P18428_LBP
0/0	1	10.9	P18428_LBP
0/0	0	10.9	P18428_LBP
0/0	0	10.9	P18428_LBP
0/0	0	10.9	P18428_LBP
0/1	0	10.9	P18428_LBP
0/0	0	10.9	P18428_LBP
0/1	1	10.9	P18428_LBP
0/1	0	10.9	P18428_LBP
0/0	0	10.9	P18428_LBP
0/0	0	10.9	P18428_LBP
0/0	0	10.8	P18428_LBP
0/0	0	10.8	P18428_LBP
0/1	0	10.8	P18428_LBP
0/0	0	10.8	P18428_LBP
0/0	0	10.8	P18428_LBP
0/0	0	10.8	P18428_LBP
0/1	0	10.8	P18428_LBP
0/0	0	10.8	P18428_LBP
0/0	0	10.8	P18428_LBP
0/1	0	10.8	P18428_LBP
0/0	0	10.8	P18428_LBP
0/0	0	10.8	P18428_LBP
0/0	0	10.8	P18428_LBP
0/0	0	10.8	P18428_LBP
0/0	0	10.8	P18428_LBP
0/0	1	10.8	P18428_LBP
0/0	0	10.8	P18428_LBP
0/0	1	10.8	P18428_LBP
0/0	0	10.8	P18428_LBP
0/0	0	10.8	P18428_LBP
0/0	1	10.8	P18428_LBP
0/1	1	10.8	P18428_LBP
0/0	0	10.8	P18428_LBP
0/0	0	10.8	P18428_LBP
0/1	0	10.8	P18428_LBP
0/0	0	10.8	P18428_LBP
0/0	0	10.8	P18428_LBP
0/1	0	10.8	P18428_LBP
0/0	0	10.8	P18428_LBP
0/0	0	10.8	P18428_LBP
0/0	0	10.8	P18428_LBP
0/1	0	10.8	P18428_LBP
0/0	0	10.8	P18428_LBP
0/0	0	10.8	P18428_LBP
0/0	1	10.8	P18428_LBP
0/0	0	10.8	P18428_LBP
0/1	1	10.7	P18428_LBP
0/0	1	10.7	P18428_LBP
0/0	0	10.7	P18428_LBP
0/0	0	10.7	P18428_LBP
0/0	1	10.7	P18428_LBP
0/0	0	10.7	P18428_LBP
0/1	1	10.7	P18428_LBP
0/0	0	10.7	P18428_LBP
0/1	1	10.7	P18428_LBP
0/0	0	10.7	P18428_LBP
0/0	0	10.7	P18428_LBP
0/0	0	10.7	P18428_LBP
0/0	0	10.7	P18428_LBP
0/0	1	10.7	P18428_LBP
0/0	0	10.7	P18428_LBP
0/0	0	10.7	P18428_LBP
0/0	0	10.7	P18428_LBP
0/0	0	10.7	P18428_LBP
0/1	0	10.7	P18428_LBP
0/0	0	10.7	P18428_LBP
0/0	0	10.7	P18428_LBP
0/0	0	10.7	P18428_LBP
0/1	0	10.7	P18428_LBP
0/1	0	10.7	P18428_LBP
0/0	0	10.7	P18428_LBP
0/0	0	10.7	P18428_LBP
0/0	0	10.6	P18428_LBP
0/0	1	10.6	P18428_LBP
0/0	0	10.6	P18428_LBP
0/1	0	10.6	P18428_LBP
0/0	0	10.6	P18428_LBP
0/1	1	10.6	P18428_LBP
0/0	0	10.6	P18428_LBP
0/0	1	10.6	P18428_LBP
0/0	0	10.6	P18428_LBP
0/0	0	10.6	P18428_LBP
0/0	0	10.6	P18428_LBP
0/1	0	10.6	P18428_LBP
0/0	0	10.6	P18428_LBP
0/1	1	10.6	P18428_LBP
0/0	0	10.6	P18428_LBP
0/0	0	10.5	P18428_LBP
0/0	1	10.5	P18428_LBP
0/1	0	10.5	P18428_LBP
0/1	1	10.5	P18428_LBP
0/0	0	10.5	P18428_LBP
0/1	0	10.5	P18428_LBP
0/1	1	10.5	P18428_LBP
0/1	0	10.5	P18428_LBP
0/0	0	10.5	P18428_LBP
0/1	0	10.5	P18428_LBP
0/0	1	10.5	P18428_LBP
0/0	0	10.5	P18428_LBP
0/1	0	10.5	P18428_LBP
0/1	0	10.5	P18428_LBP
0/1	0	10.5	P18428_LBP
0/0	0	10.5	P18428_LBP
0/0	0	10.5	P18428_LBP
0/1	0	10.5	P18428_LBP
0/1	1	10.4	P18428_LBP
0/1	0	10.4	P18428_LBP
0/1	0	10.4	P18428_LBP
0/1	0	10.4	P18428_LBP
0/0	1	10.4	P18428_LBP
0/1	0	10.4	P18428_LBP
0/1	0	10.4	P18428_LBP
0/1	1	10.4	P18428_LBP
0/0	0	10.4	P18428_LBP
0/1	0	10.4	P18428_LBP
0/1	0	10.4	P18428_LBP
0/0	0	10.3	P18428_LBP
0/1	0	10.3	P18428_LBP
0/1	0	10.3	P18428_LBP
0/1	0	10.3	P18428_LBP
0/1	0	10.3	P18428_LBP
0/1	0	10.3	P18428_LBP
0/1	1	10.3	P18428_LBP
0/1	1	10.3	P18428_LBP
0/1	0	10.3	P18428_LBP
0/1	0	10.2	P18428_LBP
0/0	0	10.2	P18428_LBP
0/1	1	10.2	P18428_LBP
0/1	0	10.2	P18428_LBP
0/1	0	10.2	P18428_LBP
0/1	1	10.2	P18428_LBP
1/1	1	10.2	P18428_LBP
0/1	1	10.1	P18428_LBP
0/1	0	10.1	P18428_LBP
0/1	0	10.1	P18428_LBP
0/1	0	9.9	P18428_LBP
0/1	0	9.9	P18428_LBP
1/1	1	9.5	P18428_LBP
1/1	0	9.5	P18428_LBP
1/1	0	9.3	P18428_LBP
1/1	0	9.3	P18428_LBP
1/1	1	9.2	P18428_LBP
