# Supplementary material for: Plasma proteome variation and its genetic determinants in children and adolescents
Source: Nat Genet. 2025 Feb 19;57(3):635–46. doi: 10.1038/s41588-025-02089-2 (PMC11906355; doi:10.1038/s41588-025-02089-2)
Supplement: Supplementary file 10 — Summary level data. [file 41588_2025_2089_MOESM10_ESM.xlsx]

## Sheet: Extended Data Fig. 1a
sex	boy															girl
age_int	5	6	7	8	9	10	11	12	13	14	15	16	17	18	19	5	6	7	8	9	10	11	12	13	14	15	16	17	18	19	20
P35613_BSG	-2.90785	0.353814	1.39058	0.805861	0.622292	0.911687	0.768391	0.764101	0.608298	0.377832	0.34673	-0.402282	-1.46564	-0.682739	0.538841	-0.628815	0.811321	0.677491	0.91363	0.607058	0.639215	0.539643	0.265708	-0.108167	-0.506304	-1.24144	-0.299329	-1.04723	-0.595851	-2.40534	0.348498
Q8NBJ4_GOLM1	1.73682	0.96249	1.01026	0.679525	0.520894	0.103533	0.0949453	-0.00955378	0.313972	-0.215164	-0.596651	-0.630794	-0.460789	-0.365825	0.823746	1.87172	0.345702	0.401848	0.719347	0.212029	-0.228382	0.358322	-0.0746038	0.0457471	-0.401437	-0.295456	-1.55652	-1.31348	-0.873512	-3.54045	0.361729
O15335_CHAD	-0.569595	0.798346	0.618192	0.397633	0.917099	0.605327	0.851616	0.82693	1.0881	1.0739	0.896955	0.558081	-1.5449	-1.2171	-0.547664	-0.832597	0.284677	0.809357	0.686854	0.298779	0.854648	0.91629	0.884978	0.653468	-0.699519	-0.936356	-1.28906	-1.20214	-1.69118	-1.56859	-1.92253
Q96KG7_MEGF10	0.244672	0.284942	0.123641	1.02119	1.05142	0.647908	0.739424	0.522588	0.697045	0.896508	0.22232	0.250309	0.212295	-0.619016	-0.0794692	0.927256	0.643602	0.57587	0.34155	0.531842	0.514491	0.61743	0.147982	0.40263	-0.928616	-0.984325	-2.02154	-1.885	-3.25193	-0.795962	-1.05106
P04278_SHBG	1.35099	1.32822	1.4959	0.818629	0.644613	0.4136	0.389309	-0.256318	-0.691021	-0.829458	-1.5014	-1.57581	-1.86001	-1.41081	-1.62287	1.99837	1.07547	1.04555	0.681355	0.226431	0.299587	0.0666322	-0.443345	-0.397523	-0.318499	-0.664061	-0.346843	-0.301093	-0.543246	0.577822	0.349819
P07195_LDHB	0.956016	1.00843	1.68744	1.23431	1.09527	1.31679	0.373327	0.216027	0.21052	0.058405	-0.448121	-0.502371	-0.607249	-0.492833	-0.901984	0.669292	1.3266	0.607393	1.44365	0.629703	-0.033063	0.1928	-0.0721227	-1.12495	-1.34837	-1.4328	-1.68022	-1.83564	-0.741829	-0.753833	-1.05059
O75340_PDCD6	2.14627	2.12616	0.763684	0.654349	0.714279	0.607844	0.168279	0.361432	0.337589	0.568219	-0.196317	-1.42584	-0.573619	-1.35104	-0.131978	0.612954	0.557243	1.31838	0.679903	0.367523	0.349784	0.16051	0.0684372	-0.937406	-0.819154	-1.07285	-1.0086	-1.71626	-1.6465	-1.13915	-0.54412
P08833_IGFBP1	1.23217	1.34947	1.10105	0.867837	0.781207	0.592186	0.451417	0.153678	0.00859202	-0.250655	-1.36908	-2.00314	-2.05974	-0.32207	-0.326124	1.42038	0.854386	1.14647	0.890414	0.594274	0.491263	0.231114	0.182315	-0.361309	-0.569973	-0.666802	-0.575438	-1.91637	-1.47936	-0.657689	0.209513
P18065_IGFBP2	0.384114	1.88288	0.941917	0.595769	0.606511	0.203192	0.0364034	-0.0737342	-0.396316	-0.0679731	-0.651687	-0.864698	-0.386332	0.353088	0.238033	2.98392	1.03732	1.12835	0.405112	0.0951797	-0.0639933	0.0907588	-0.484532	-0.269716	-0.306263	-0.851488	-0.189957	-1.63367	-1.55085	-1.26608	-1.92526
Q92859_NEO1	-0.653975	1.31124	0.165165	0.73467	0.375753	0.455968	0.857139	0.143279	0.408451	0.67235	0.433055	0.0282015	-0.282115	-1.05966	-1.88402	1.91481	0.784354	0.71333	0.904791	0.273317	0.326644	0.507694	0.463441	-0.0205325	-0.176142	-0.660463	0.0249178	-1.26464	-2.48834	-2.39141	-0.617288
Q9UBG0_MRC2	0.22561	-0.18835	0.374923	0.362581	0.560047	0.409662	0.616094	0.293235	0.695817	0.621196	0.666997	-0.735088	-0.971942	-0.888225	-1.35981	1.8129	0.060548	0.952989	1.04078	0.927269	0.826445	0.933974	0.795664	0.367915	0.0148468	-0.342171	-0.924554	-1.03922	-2.01031	-1.66675	-2.43307
P05186_ALPL	0.560839	0.991587	1.00925	0.664713	0.753726	0.716396	0.805936	0.874388	1.12287	0.685768	0.274273	-1.14305	-1.18891	-1.32792	-1.20737	0.693398	0.865855	0.666794	0.721334	0.521975	0.867366	0.848209	0.739497	-0.205527	-1.15079	-1.22639	-1.32228	-1.32085	-1.51492	-1.39608	-1.38008
P08123_COL1A2	-0.5225	0.658327	1.41545	0.488016	0.41137	0.545039	0.553716	0.602303	0.854852	1.1294	0.17391	-0.637883	-0.974063	-0.580145	-0.778145	1.4495	0.708336	1.10346	0.657796	0.62528	0.41878	0.538671	0.672442	0.464684	-0.991384	-1.03175	-1.29156	-1.25383	-1.29769	-1.62217	-2.49022
P10451_SPP1	-1.35724	0.865392	0.914901	0.720907	0.581038	0.431816	0.649878	0.598501	0.920151	0.796941	0.39068	-0.267012	-0.760149	-1.41652	-1.04043	1.2629	0.837917	0.913967	0.751109	0.549747	0.69119	0.724962	0.729949	0.428522	-0.359672	-0.678616	-1.06482	-1.34111	-1.73381	-1.61535	-2.12575
P28799_GRN	-0.207594	1.28903	0.736919	1.06608	0.477783	0.424793	0.499313	0.504941	0.471499	0.400337	0.100186	-0.681331	-0.833534	-1.44495	-0.993375	2.7137	0.799418	1.07592	0.444717	0.426308	0.39409	0.295494	0.403355	0.110527	-0.706507	-0.932652	-0.882451	-1.2548	-1.40095	-1.67025	-1.62601
Q9BYJ0_FGFBP2	-0.0443659	0.812799	0.974369	0.601807	0.669337	0.55583	0.422647	0.504136	0.556363	0.423763	0.105446	-0.79759	-0.574703	-1.25282	-1.29855	1.78033	1.16125	0.879201	0.82986	0.64584	0.842431	0.731156	0.528546	-0.0162406	-0.394784	-0.836723	-0.77277	-1.5634	-2.27362	-1.66145	-1.5381
P28827_PTPRM	1.16415	1.40444	1.52513	0.549709	0.480401	-0.0278246	0.461631	-0.114088	0.201808	0.403732	0.156239	0.305838	-0.225296	-0.713831	-0.522243	1.5464	1.12953	0.297881	0.0622486	0.454224	0.0885699	0.0522117	-0.202271	0.125376	-0.27651	-0.327182	-0.00881211	-0.94616	-1.78245	-3.01458	-2.24827
Q9NPG4_PCDH12	2.21113	1.40846	1.06713	0.72751	0.122062	-0.194734	0.127232	0.271725	0.366069	0.448866	-0.00337368	-0.467675	-0.404308	-0.756813	-0.560191	0.633144	1.07573	0.715089	0.317817	0.544272	0.198759	0.316543	0.124972	-0.014661	0.0601214	-0.794912	-0.778022	-1.2053	-0.59108	-1.55582	-3.40974
Q86UW6_N4BP2	-0.603105	1.19028	0.811131	0.874172	1.16952	0.394447	0.450691	0.387601	-0.119344	0.161743	-0.205991	-0.421587	-0.283991	-0.948518	-1.47306	2.22379	0.998722	1.34328	0.467366	0.454416	0.40718	0.164945	-0.0307292	-0.321048	-0.303634	-0.273276	-0.175954	-0.962399	-0.630029	-2.01645	-2.73016
Q8IWV2_CNTN4	0.775361	1.87657	1.12068	1.32922	0.88153	0.373221	0.735979	0.091762	-0.0132809	-0.0585247	-0.400359	0.124191	-0.820087	-0.943928	-1.70671	1.8606	1.05931	0.893397	0.276097	0.141828	0.205934	0.360665	-0.258971	-0.542287	-1.08236	-0.809455	-0.573629	-1.49011	-0.950695	-0.12697	-2.32897
Q9UEU0_VTI1B	0.472123	0.946822	1.35653	1.00686	0.431485	0.271797	0.74481	0.25276	0.185268	0.0933251	-0.0456739	-0.671553	-0.875159	-1.24797	-1.43053	1.80908	1.04753	0.83878	0.659161	0.327363	0.324934	-0.0289725	-0.0169305	0.151209	-0.220589	-0.483009	0.0156166	-1.04111	-1.00361	-0.406407	-3.46393
Q9Y646_CPQ	2.61436	0.660604	0.877179	0.480314	-0.0611859	0.435373	-0.0168343	-0.0909565	0.101152	0.07166	0.0410341	-0.492853	-0.616795	-1.3537	-1.54479	2.41492	0.737217	0.784511	0.127643	0.314662	-0.0734175	-0.00332015	0.671047	0.523951	-0.35434	-0.118725	-0.652937	-0.841771	-1.48933	-1.12848	-2.01619
P12821_ACE	1.80517	0.766036	0.765906	0.378282	0.593268	-0.171118	0.311324	-0.0735305	0.60656	0.512421	0.332655	-0.255267	-0.540822	-0.504067	-1.61836	2.89162	0.597676	0.662835	0.484598	0.171482	0.116581	0.116246	0.115784	-0.275744	0.0737346	-0.71373	-1.2651	-1.53152	-2.10609	-1.1937	-1.05312
P58335_ANTXR2	1.27792	0.562972	1.38466	1.193	0.40687	0.442755	0.736655	-0.108854	0.135773	-0.0284737	-0.534504	-0.783181	-0.718629	-0.522704	-1.47146	2.65502	0.904029	0.880873	0.866535	0.443716	0.386131	0.213497	-0.00625332	-0.648154	-0.747775	-1.04343	-0.757743	-1.04358	-1.81875	-0.60431	-1.6526
O14498_ISLR	1.84615	1.04318	1.27012	1.34017	0.541209	0.166342	0.409188	0.132316	0.0991911	0.629718	-0.0680885	-0.148729	0.130255	-1.12629	-2.46627	0.849625	1.33702	0.863847	0.29053	-0.259235	0.534965	0.14572	0.0446447	-0.129169	-0.761659	-0.525273	-0.373752	-0.787813	-1.73928	-1.59358	-1.69505
Q9BY67_CADM1	2.04715	1.66813	0.848338	0.942262	0.241687	0.270453	0.417901	0.18886	0.289308	0.211161	-0.207214	-0.704486	-0.566712	-1.67236	-1.93052	1.74785	1.22042	0.859374	0.275266	0.28826	0.360588	0.335408	0.228753	-0.269064	-0.735777	-0.844833	-0.767343	-1.04429	-1.54096	-1.32272	-0.834908
Q9H6X2_ANTXR1	1.83588	0.8553	1.01012	0.477157	0.616858	0.415601	0.18648	0.126912	0.371084	0.319665	-0.432232	-0.719874	-0.375688	-1.21123	-2.33175	1.59554	1.21699	0.906183	0.646827	0.60248	0.51667	0.274607	0.383892	-0.104189	-0.411524	-0.974678	-0.137906	-1.93517	-1.76601	-1.03733	-0.920651
Q9BXJ4_C1QTNF3	1.73317	0.181941	1.0279	0.712108	0.489357	0.375108	0.447028	0.415467	0.371872	0.415006	0.0291155	-0.32323	-0.706559	-1.13366	-2.27598	1.24187	0.717551	1.03243	0.808004	0.659148	0.553916	0.716823	0.461106	0.0210114	-0.373512	-1.10687	-0.510756	-1.30848	-0.612235	-2.22104	-1.8376
P05556_ITGB1	2.11612	0.921654	0.856759	0.866771	0.831688	0.480121	0.587374	0.267026	0.288679	0.205592	-0.193249	-0.785757	-0.955395	-1.27861	-1.10146	1.7269	1.03322	0.727486	0.876504	0.46048	0.402332	0.291413	0.0362572	-0.228397	-0.612597	-0.91242	-0.946863	-1.33132	-1.14307	-1.44009	-2.04715
P17301_ITGA2	2.01094	0.982716	1.00784	0.755941	0.559396	0.508368	0.479634	0.285714	0.482358	0.330189	-0.186877	-0.7062	-0.81858	-1.1267	-1.6856	1.52763	0.889137	0.830354	0.818589	0.584944	0.425157	0.469914	0.281323	-0.0396785	-0.693202	-0.852573	-1.11772	-1.28234	-1.59824	-1.67423	-1.44822
P13942_COL11A2	1.04594	1.08894	1.07439	0.92436	0.818738	0.758716	0.698152	0.525931	0.587413	0.383578	-0.093314	-0.944772	-1.30794	-1.30042	-1.41986	1.27573	0.935155	0.959082	0.816639	0.703608	0.618045	0.510222	0.325141	-0.0951555	-0.927235	-1.07801	-1.20689	-1.32859	-1.46109	-1.39367	-1.49284
P16112_ACAN	1.04999	0.909302	0.874605	0.757105	0.746349	0.606797	0.642653	0.558352	0.676583	0.553838	0.158545	-0.38379	-0.827535	-1.21781	-1.84566	1.26272	0.801583	0.828397	0.772741	0.566982	0.67869	0.558556	0.41538	0.109627	-0.559679	-0.909578	-0.936312	-1.81319	-1.76476	-1.58527	-1.68522
P19320_VCAM1	2.25071	1.50038	1.41241	0.321696	0.278385	0.0727398	0.0520141	-0.323563	0.177592	0.875359	0.16419	-0.379657	-0.310621	-0.759418	-1.43531	1.77947	0.85413	0.985335	0.44915	-0.00302132	0.0881893	0.00684973	0.0764765	0.0973615	-0.458636	-0.699346	-0.68928	-1.36313	-1.34359	-1.8001	-1.87677
P33151_CDH5	2.02238	1.28486	1.40347	0.658773	0.209409	0.321485	0.487145	0.257933	0.678541	0.581399	0.164322	-0.411941	0.111831	-1.16929	-0.934246	1.51355	1.06429	0.737064	0.364669	-0.0261868	0.274588	0.150563	-0.178499	-0.133545	-0.80258	-1.10407	-1.08814	-1.57229	-1.83785	-1.05113	-1.97651
Q9NPY3_CD93	1.91582	1.35158	1.0879	0.66717	0.445445	0.162312	0.334985	0.35176	0.691626	0.949001	0.0959367	-0.549534	-0.358949	-0.672264	-1.32132	1.83071	0.776568	0.623413	0.450771	-0.17683	0.113153	0.266667	0.373191	-0.0594564	-0.617392	-1.1149	-1.10011	-1.45642	-1.85283	-1.4335	-1.7745
P13591_NCAM1	1.26715	0.977404	1.14303	0.871278	0.643646	0.101086	0.2938	0.0509995	0.315538	0.498829	0.186196	-0.20749	-0.123843	-0.398841	-1.23897	1.68342	1.38749	1.05731	0.610871	0.279859	0.363674	0.0904968	-0.0744	-0.50625	-0.732249	-0.792544	-0.685427	-1.30807	-1.41338	-1.38597	-2.95465
Q99784_OLFM1	1.18088	1.13559	1.05055	0.453734	0.48969	0.169921	0.196949	-0.106106	0.691955	0.437501	0.364517	0.447663	-0.463999	-1.21254	-1.04187	2.2218	1.11355	0.749945	0.523702	0.221522	0.0562826	0.157001	0.00924575	-0.0864129	-0.688379	-0.737803	-0.347958	-1.14036	-1.53611	-1.55262	-2.75785
P27487_DPP4	1.26954	0.911791	0.880691	0.703244	0.83813	0.49278	0.691713	0.424858	0.57889	0.390081	0.18559	-0.137541	-0.148235	-1.40456	-1.24605	1.58572	0.837721	0.669757	0.698197	0.414896	0.573899	0.36642	0.268399	-0.125137	-0.566064	-1.0054	-0.872136	-1.60916	-1.4409	-1.99762	-2.2295
P24821_TNC	1.3276	1.47244	0.966772	0.589662	0.222978	0.311356	0.306319	0.205455	0.512091	0.694765	-0.0654582	-0.518479	-0.839168	-1.16931	-1.33713	1.76834	0.735957	0.852505	0.453746	0.509872	0.444689	0.527429	0.561258	0.396413	-0.388662	-0.812123	-0.778954	-1.5768	-1.36462	-1.91527	-2.09366
P51884_LUM	1.25963	1.17162	0.925645	0.715895	0.387438	0.206927	0.372528	0.295325	0.487448	0.426757	0.0563053	-0.178504	-0.376163	-0.976533	-1.43283	1.93661	0.761866	0.860849	0.660038	0.32416	0.489499	0.343531	0.379569	0.144861	-0.379272	-0.798177	-0.855642	-1.51282	-1.62513	-1.40998	-2.66147
P22105_TNXB	0.862604	0.906611	1.0864	0.837557	0.785123	0.290109	0.527441	0.0559521	0.276486	0.230196	-0.0349103	-0.20434	-0.561863	-0.907084	-0.786793	2.23106	1.1181	1.07603	0.763139	0.306701	0.295068	0.249519	0.100099	-0.0108555	-0.619692	-0.73626	-0.994408	-1.55631	-1.61676	-1.44055	-2.52837
Q12884_FAP	0.489427	1.20374	0.972446	0.693947	0.382685	0.444021	0.504763	0.443015	0.567807	0.592904	0.0915847	-0.16903	-0.65577	-1.1245	-1.12387	2.21266	0.771379	0.693006	0.453	0.53199	0.532643	0.434484	0.390974	0.235435	-0.594324	-0.714534	-1.28525	-1.4453	-2.04887	-1.28102	-2.19945
O00533_CHL1	1.61471	1.23121	0.910931	0.933937	0.736641	0.347237	0.156668	0.00500295	0.416243	0.142039	-0.0845894	-0.492547	-0.119278	-0.813545	-1.57095	2.21449	1.10938	0.416628	0.6004	0.22729	0.270024	0.201061	-0.0632974	-0.188626	-0.213031	-0.844943	-0.330682	-1.23015	-1.60412	-1.70745	-2.27068
Q6YHK3_CD109	1.39175	1.09188	0.837721	0.797401	0.422648	0.396267	0.415407	0.0421187	0.44943	0.176782	-0.114888	-0.39556	-0.67414	-1.53889	-1.18692	2.66736	0.949701	0.666787	0.629368	0.336219	0.40375	0.18686	0.000932378	0.027983	-0.414247	-0.675575	-0.563745	-1.13581	-1.68632	-1.75991	-1.74436
Q16853_AOC3	1.72634	1.22385	0.829473	0.741879	0.592924	0.362551	0.3089	0.168056	0.0917742	0.00546922	-0.2172	-0.64615	-0.938839	-1.37348	-1.48454	2.17083	0.811615	1.10912	0.59552	0.389891	0.39994	0.368665	0.356008	-0.0775771	-0.181953	-0.667796	-0.790739	-1.09434	-1.61519	-0.959617	-2.20538
Q9UBQ6_EXTL2	1.77296	1.45341	1.41529	0.823566	0.244065	0.08165	0.155222	-0.0360376	0.166434	0.228853	0.259442	-0.44821	-0.740892	-1.36568	-1.35357	2.13324	1.15478	0.921646	0.506308	0.167312	0.0495064	0.0371063	0.262092	-0.00932823	-0.653177	-0.778822	-0.515929	-1.24238	-1.67992	-1.28729	-1.72164
Q6UXB8_PI16	1.42019	0.0796542	0.584522	0.755368	0.496569	-0.304934	0.273697	-0.0143986	0.233632	1.1247	0.86356	-0.00280987	0.0272888	-1.2365	-1.37444	0.847201	0.908815	1.28581	0.671752	0.0284273	0.349786	0.529741	0.91677	0.380801	0.00691425	-0.489681	-0.695879	-1.31033	-1.86463	-1.9977	-2.49389
Q15063_POSTN	1.18653	0.687572	0.559833	0.332293	0.390671	0.281273	0.2524	0.202251	0.549125	0.681849	-0.0354131	-0.298803	-0.785624	-0.712957	-1.90789	1.80311	1.27476	0.799842	0.771926	0.390474	0.420191	0.583821	0.578237	0.536619	-0.222203	-0.554074	-0.666529	-1.47064	-1.40651	-1.62233	-2.5998
Q8IUL8_CILP2	1.08002	0.577307	0.537613	0.793751	0.478788	0.0828995	0.357765	0.441585	0.718811	0.737836	0.587454	-0.37181	-1.00489	-1.34057	-1.89198	1.37194	0.583153	0.643202	0.40214	0.511802	0.596213	0.730598	0.979074	0.732706	-0.0512936	-0.509768	-0.697158	-1.47946	-2.03153	-1.44884	-2.11735
P02452_COL1A1	0.580613	0.525105	0.599221	0.635024	0.544979	0.454719	0.548282	0.561252	0.797556	0.904884	0.611301	-0.0843304	-0.757001	-0.947402	-1.39228	1.15627	0.785556	0.754251	0.643937	0.535074	0.619034	0.6724	0.795178	0.426299	-0.311668	-0.852693	-1.04609	-1.83803	-1.65771	-1.77636	-2.48738
Q99983_OMD	1.06187	0.782646	0.455511	0.553557	0.499571	0.461095	0.413144	0.289944	0.778611	0.693963	0.574961	-0.10889	-0.550094	-1.40908	-1.56557	1.53689	0.863888	0.860914	0.690533	0.428527	0.489772	0.533281	0.525473	0.375975	-0.442618	-0.932653	-0.750251	-1.80208	-1.73163	-1.03535	-2.54191
P49747_COMP	1.20079	0.561462	0.844372	0.525635	0.468817	0.117921	0.213396	0.3747	0.660566	0.601752	0.245326	-0.593456	-0.513833	-0.506831	-1.01215	1.58058	0.931987	1.21626	0.442499	0.609338	0.647734	0.577055	0.546048	0.350608	-0.509944	-0.971719	-0.741729	-1.68386	-1.7437	-2.27195	-2.16768
P12109_COL6A1	0.550141	0.824476	0.816734	0.558298	0.456282	0.229399	0.314109	0.201687	0.853612	1.24693	0.785897	-0.0521171	-0.308317	-1.33792	-1.49744	1.84728	0.694461	0.905646	0.594203	0.413428	0.230231	0.625314	0.25299	0.0666856	-0.222997	-1.04873	-0.919628	-1.3818	-1.61761	-1.98387	-2.09738
P35443_THBS4	1.09466	0.874268	0.593887	0.256353	0.55432	-0.157017	0.191787	0.360037	0.758894	1.07997	0.46795	0.0509739	-0.271928	-1.10308	-1.40337	1.82198	0.547009	0.957537	0.400542	0.233351	0.393155	0.830088	0.746799	0.467508	-0.543949	-1.00388	-0.935012	-1.47163	-1.91492	-1.97574	-1.90055
O43505_B4GAT1	1.91141	0.8097	2.05445	1.17366	1.27767	0.297922	0.281552	-0.0786892	-0.345737	-0.813603	-0.996627	-0.756073	-0.686866	-1.36986	-0.0884682	1.4791	1.07613	1.18773	0.803435	0.18034	0.0254148	-0.076772	-0.105478	-0.535775	-0.588476	-0.487147	-0.64926	-1.07177	-1.17236	-1.90366	-0.831879
P00390_GSR	1.33709	1.16115	1.05311	0.974878	0.470847	0.771729	0.584376	0.0497989	-0.0292211	-0.8834	-0.440492	-0.277781	0.30312	-1.36809	-0.920363	1.85068	1.49537	1.15603	1.05374	0.432807	0.382077	-0.138405	-0.587446	-0.446402	-0.625822	-0.520088	-0.866979	-1.04899	-1.43691	-1.98708	-1.49934
P09960_LTA4H	1.07852	1.54942	0.975008	0.47935	0.278647	0.345844	0.0860428	-0.4212	0.227949	-0.147965	-0.73132	-0.214122	0.131809	-1.65911	-0.103301	2.73665	0.905098	1.12342	1.19081	0.255732	0.490959	0.308782	-0.487722	-0.503925	-1.08872	-0.924225	-0.712747	-1.20903	-0.978366	-1.75834	-1.22394
Q96BZ4_PLD4	2.21452	1.70861	0.798129	0.275884	0.00873209	0.0183487	0.302455	0.0819925	0.0777197	-0.409979	0.20744	-1.35052	-1.06137	-1.39573	-0.314761	1.9756	0.965266	1.11814	0.646637	0.619377	0.465016	0.370618	0.0434194	-0.271496	-0.471911	-0.697771	-1.06842	-1.50481	-0.999099	-0.485231	-1.86681
O14733_MAP2K7	1.06753	1.22771	1.32481	0.714492	0.927668	0.349339	0.361086	0.515197	-0.0661029	0.111084	-0.439212	-0.431362	-0.765186	-1.11562	-1.97075	2.42514	0.840561	1.30878	0.34899	0.273349	-0.0593509	0.152971	-0.133368	-0.272059	-0.285259	-0.315015	-0.210162	-1.58347	-1.24479	-1.40783	-1.64917
O76041_NEBL	0.281226	1.24307	1.03249	1.0611	1.10976	0.499835	0.550879	0.624995	0.326298	0.284779	-0.387366	-0.00243773	-1.08219	-1.55777	-2.10429	2.25161	0.458984	0.972177	0.682588	0.404203	0.263547	0.365316	-0.329305	-0.198984	-0.480957	-0.235585	-0.621806	-1.06687	-1.04396	-1.86043	-1.4409
A0A0J9YX57_MAGEB6B	0.853201	1.87859	1.39896	0.783654	1.16448	0.700811	0.648162	0.430838	0.175918	0.0633229	-0.563804	-0.483649	-1.59431	-1.8215	-1.5433	1.50173	0.951609	1.047	0.492698	0.128431	0.296563	-0.0417439	-0.220541	-0.44114	-0.388559	-0.515537	0.029289	-1.05212	-1.13978	-0.886922	-1.85235
Q9NX65_ZSCAN32	0.975868	1.3099	1.62502	1.0513	0.815519	0.553345	0.590244	0.318844	0.330301	-0.144033	-0.0932527	0.00655623	-1.27253	-2.4698	-1.35025	1.79638	0.371299	0.799813	0.497232	0.156508	0.183249	0.168404	0.0317721	0.268508	-0.0306426	-0.577595	-0.520677	-0.96448	-1.48437	-1.42568	-1.51674
Q12913_PTPRJ	1.70609	1.93097	1.45815	0.730538	0.292834	0.601186	0.0917452	-0.048848	0.00124645	-0.133925	-0.363137	-0.644495	-0.65916	-1.23938	-1.10882	1.90574	1.54319	0.984839	0.615704	0.411488	0.237783	-0.176482	-0.402177	-0.239601	-0.66855	-0.876207	-0.764598	-1.37247	-1.16888	-1.10744	-1.53734
P02786_TFRC	2.09029	2.03753	1.47167	0.680015	0.794944	0.150885	0.299967	0.14341	0.0746076	-0.0561612	0.106245	-0.691353	-1.13018	-0.922138	-1.2482	1.98984	0.999257	0.571424	0.500847	0.164984	0.248032	-0.246261	-0.487511	-0.342297	-0.881916	-1.05436	-0.724694	-0.964436	-1.31995	-0.785175	-1.46932
P20023_CR2	1.59653	1.99075	1.51409	0.949742	0.655097	0.567829	0.335254	0.352689	-0.212265	-0.416684	-0.0154915	-0.360639	-0.969318	-0.744454	-0.951988	1.91341	1.02383	0.446789	0.653108	0.135145	0.329379	-0.296314	-0.429258	-0.0450973	-0.833249	-1.01421	-0.393057	-0.875756	-1.64147	-1.35576	-1.90863
P16070_CD44	2.23891	1.4576	1.3234	0.914731	0.579087	0.171242	0.0944271	-0.321911	-0.168854	-0.175137	-0.408055	-0.474679	-0.0771873	-0.595465	-0.473372	2.03729	1.36148	0.815572	0.422786	0.132726	-0.0831003	-0.278896	-0.244485	-0.0987726	-0.640411	-0.640101	-0.664942	-0.983754	-1.71466	-1.29022	-2.21525
P35555_FBN1	2.71289	1.19862	0.68414	0.699639	0.712496	0.264124	0.0883129	-0.158169	-0.0727462	-0.219491	-0.619261	-0.57849	-0.586529	-1.12589	-1.22197	2.21782	0.94029	1.18966	0.450368	0.116237	0.0613806	0.194077	-0.109125	-0.363044	-0.480038	-0.376949	-0.393742	-0.795002	-1.50609	-0.993633	-1.92988
Q13103_SPP2	1.87722	1.42024	0.970319	0.582581	0.605048	0.19375	0.406346	-0.153228	-0.207474	-0.395759	-0.712768	-0.937101	-1.14532	-1.16191	-2.03329	2.41848	0.982962	1.34859	0.674774	0.180609	-0.00517813	0.0805048	0.136451	0.136004	-0.255473	-0.356966	-0.513561	-0.883421	-1.32891	-0.657208	-1.26632
P14151_SELL	1.33659	1.8217	1.67823	0.753942	0.531096	0.21114	0.0977865	-0.228322	-0.323745	-0.37272	-0.865892	-1.17084	-0.640508	-1.01805	-1.19781	2.31854	1.27802	1.21545	0.455894	0.334173	-0.162059	-0.130749	-0.2079	-0.128544	-0.216843	-0.270894	-0.117326	-0.819247	-1.22347	-1.05053	-1.88711
Q6UY14_ADAMTSL4	1.8138	1.29494	1.7294	0.77253	0.464299	0.48547	0.384712	0.151296	-0.227918	-0.566417	-0.850368	-1.17026	-1.24261	-1.36873	-0.895084	2.59436	1.15111	0.833876	0.63957	0.125162	-0.073508	0.0139382	-0.396812	-0.131831	-0.56502	-0.573411	-0.486226	-0.976744	-1.20788	-0.818221	-0.903432
P57682_KLF3	1.66965	1.56171	1.10413	0.902475	0.613109	0.782266	0.595686	0.329567	-0.0509365	-0.108768	-0.438426	-0.326526	-0.691651	-2.42443	-1.37675	1.74143	1.02231	0.909561	0.479583	0.0617225	-0.0362131	0.00533879	-0.187841	-0.186749	-0.386699	-0.293368	-0.347493	-1.05924	-0.973101	-0.770306	-2.12004
Q13643_FHL3	1.25292	0.795083	1.16317	0.974577	0.782455	0.452844	0.526639	0.183517	0.0720845	-0.0122167	-0.469918	-0.604337	-0.68704	-2.00761	-1.39022	2.56239	1.2835	0.804345	0.241282	0.275027	0.170175	-0.116131	-0.225906	-0.271947	-0.150433	-0.413234	-0.277348	-0.85524	-0.892938	-0.755232	-2.41026
P01023_A2M	1.84543	1.20539	1.1416	1.02423	0.694311	0.352719	0.504979	0.168074	0.0665837	-0.173429	-0.257923	-0.429336	-1.19376	-1.69994	-1.26373	2.39853	0.991024	0.785891	0.379967	0.158947	0.108092	-0.0886917	-0.356626	-0.188565	-0.211456	-0.433858	-0.395092	-0.893298	-1.00992	-1.07945	-2.15067
Q8IU68_TMC8	1.95997	1.28405	1.30477	0.9351	0.598462	0.339343	0.473078	0.114343	-0.0406017	-0.0019431	-0.317518	-0.416112	-1.1693	-1.57279	-1.4052	2.57426	1.00875	0.688271	0.215302	-0.104143	-0.059542	-0.139978	-0.315103	-0.137521	-0.398917	-0.410452	-0.182894	-0.984507	-1.01469	-0.929491	-1.89501
P07333_CSF1R	1.14762	1.65577	1.20364	0.647882	0.541098	0.40429	0.310257	0.157802	0.0301818	-0.21353	-0.443466	-0.868	-0.410031	-1.48013	-1.27921	1.95144	1.4983	0.949799	0.641327	0.451169	0.453354	0.121722	-0.141077	0.0128759	-0.531164	-0.617338	-0.458181	-0.779846	-0.93972	-1.64691	-2.36992
Q9Y5C1_ANGPTL3	1.61159	1.47376	0.65516	0.906563	0.439885	0.300879	0.236489	0.158335	0.0618785	-0.138765	-0.756367	-0.717329	-1.07499	-1.59015	-1.03218	1.76891	0.910866	1.43093	0.808398	0.526071	0.258312	0.399236	0.207185	0.00147192	-0.309735	-0.169589	-0.155636	-1.09778	-1.30491	-1.55738	-2.25111
P13796_LCP1	1.70719	1.50403	0.90162	0.5492	0.876405	0.308585	0.457482	-0.0508304	-0.446313	-0.717122	-0.84605	-1.18567	-0.484628	-1.19631	-1.19587	1.53911	2.02898	1.46607	0.842653	0.691401	0.571128	-0.0955878	-0.624304	-0.51585	-0.83873	-0.894684	-0.309741	-0.861927	-0.735756	-1.13175	-1.31273
Q13740_ALCAM	1.86083	2.13393	0.938173	0.792409	0.745471	0.31816	0.379373	-0.402445	0.0581342	-0.610808	-0.672733	-1.33585	-0.57552	-1.62169	-2.05096	1.13344	1.45323	0.837789	0.890181	0.492615	0.574169	0.214105	-0.267596	-0.168991	-0.474583	-0.805103	-0.469435	-1.03466	-0.626355	-0.616179	-1.08911
Q13822_ENPP2	1.51721	1.72519	1.05668	0.852752	0.469086	0.383658	0.270189	-0.218692	-0.395242	-0.616656	-1.00296	-1.08844	-0.864558	-1.64411	-1.67186	2.09631	1.49727	1.22774	0.664928	0.706289	0.40279	0.169334	-0.105907	-0.322476	-0.50961	-0.760562	-0.421187	-0.909854	-0.684562	-0.74836	-1.0744
Q86VB7_CD163	2.06214	1.37869	1.12826	0.48628	0.250458	0.204337	0.210605	-0.0703692	-0.0349953	-0.30351	-0.151988	-1.14981	-0.762343	-0.770372	-1.85811	1.81739	1.66311	1.15348	0.32908	0.46638	0.193338	0.333916	-0.323212	0.0153119	-0.609117	-0.710012	-0.275053	-0.799962	-0.588532	-2.27718	-1.00821
Q9H4A9_DPEP2	1.81991	1.87008	1.31268	0.783388	0.742455	0.567363	0.226341	0.225725	-0.187627	-0.448297	-0.461739	-0.808802	-0.337155	-0.653781	-1.4424	1.96067	0.993843	0.996457	0.613155	0.260558	0.279414	-0.056583	-0.316204	-0.552463	-0.651359	-0.600545	-0.796221	-0.883887	-0.972372	-2.04814	-1.43446
P13987_CD59	-0.0461637	-0.942934	1.00365	0.188777	-0.214884	-1.04766	-0.075889	-0.900143	-0.0672752	-0.0617379	0.0756531	0.429011	2.60225	0.501251	1.98187	1.82946	1.02871	0.54923	-0.496557	-1.73014	-0.687415	-0.4331	-0.480984	-0.709411	-0.506306	-0.438661	0.358499	0.00917937	0.698573	-0.305749	-2.1111
P43652_AFM	1.21493	-0.918346	-0.819934	-1.23365	-0.713335	-0.860111	-0.4496	-0.348575	0.0211755	0.188907	1.08716	1.18068	1.22401	-1.39441	-1.80842	1.39705	0.183213	-0.109201	-0.522983	-1.36418	-0.482448	-0.409294	0.248198	1.83891	1.36485	1.05952	0.206552	0.531156	0.786157	0.471509	-1.56949
P22891_PROZ	-0.237847	1.88071	1.20584	-0.20514	-0.637784	-0.265695	-1.63857	-1.28493	-0.634876	-0.854129	-0.704881	0.487911	0.339135	-0.148401	0.141422	2.02054	0.191126	0.237151	0.040878	-1.29085	-1.23212	-1.63877	-0.75929	-0.393847	0.0376949	0.502684	0.148269	1.87838	1.43232	0.200967	1.18211
P05090_APOD	0.438763	0.952226	0.86636	-0.618897	-0.320265	-0.350737	-0.801802	-1.45814	-1.68752	-1.05791	-0.35936	0.0976888	0.94061	0.351374	1.13084	1.89872	-0.135816	0.133935	-0.486898	-1.37917	-1.04656	-1.12214	-1.30135	-0.677019	0.334945	-0.0277694	1.40312	1.24536	0.78696	1.93413	0.316341
Q8WXW3_PIBF1	-1.82794	1.35138	0.271051	-0.281234	-0.245667	-0.500001	-1.05125	-1.06066	-0.885795	-0.588352	0.0712151	-0.120023	0.678395	0.406374	1.44879	1.93675	0.42092	-0.0513942	-0.093751	-0.809693	-1.14123	-1.43019	-1.02855	-0.592729	0.403228	-0.260023	0.452437	1.50018	0.203378	2.46031	0.36406
P02749_APOH	1.44878	1.82441	0.808811	-0.560839	-0.740221	-0.805	-0.245536	-0.713759	-0.515041	-0.32719	0.0742592	0.486339	0.92075	0.00614981	-1.15028	2.15765	1.69113	0.274663	-1.22226	-1.71694	-0.856792	-1.10722	-0.143439	0.511069	-0.568167	0.319339	1.12396	0.190773	-0.384582	0.750019	-1.53086
P29622_SERPINA4	2.57287	2.15366	0.689691	0.229811	-0.615867	-1.12323	-0.718392	-0.87476	-0.605211	-0.846691	0.0194027	0.0748795	0.994554	-0.462158	-0.876692	1.58635	0.0194344	0.0484943	-0.964825	-0.589526	-1.58459	-1.1786	-0.578184	-0.0596177	0.0720726	0.465172	0.839135	0.362783	0.596893	1.34263	-0.989487
P34096_RNASE4	2.5407	1.11198	0.182316	0.599613	-0.976921	-1.42887	-1.10547	-0.824433	-0.843502	-0.593799	0.380458	0.100291	0.267202	0.688564	0.0790804	2.46231	-0.752389	-0.851098	-1.35176	-0.680427	-0.571525	-1.09781	-0.961601	-0.465538	0.308657	0.349596	0.888096	0.722162	0.940273	0.189152	0.6947
P25311_AZGP1	2.01455	1.23278	1.20933	-0.366568	-0.491244	-1.06669	-0.329034	-0.948719	-0.342849	-0.767421	0.040507	0.45345	0.953637	0.919017	1.0109	1.97367	0.13007	0.232465	-1.18271	-2.04904	-1.26758	-1.74936	-1.14463	-0.521051	-0.0781113	0.252132	0.682536	0.209819	0.192875	0.419074	0.378182
Q9UJW3_DNMT3L	3.37068	1.00167	0.458034	-0.0813806	-0.93449	-0.936365	-0.59191	-1.02378	-0.561338	0.267461	0.442957	0.0796648	1.25313	0.242833	0.914644	2.06666	0.332959	-0.352469	-0.528337	-1.08346	-1.04164	-1.1865	-1.41868	-0.5705	-0.322526	-0.144577	0.262919	0.0650999	-0.239414	0.390072	-0.131433
P01019_AGT	1.39871	0.48966	0.382276	-0.260575	-0.393786	-0.338753	-0.415932	-0.695968	-0.645617	-0.785	-0.805326	-0.288937	-0.597871	-1.13517	-0.815947	1.17682	0.0536658	-0.027604	-0.245958	-0.563824	-0.536944	-0.677548	-0.360251	-0.103676	0.0624385	0.137826	0.0687783	0.681743	0.562064	0.319467	4.36125
P18428_LBP	1.30323	0.013544	0.597186	0.113641	-0.203272	-0.835795	-0.966615	-0.618006	-0.239131	-0.392382	-0.699644	0.482012	0.00617596	-1.10126	0.673408	1.42104	0.365409	0.0962783	-0.205362	-0.996616	-0.540283	-1.19751	-0.992562	-0.552729	-1.32833	0.0448728	0.357023	2.40855	1.99309	-1.06835	2.06239
P35222_CTNNB1	2.09879	0.989111	0.532884	-0.70118	-0.815067	-1.07593	-0.607601	-0.45843	-0.772635	-0.909644	-0.820197	-0.119077	0.698218	-1.17751	-0.37114	1.6578	0.402506	0.702627	-0.5302	-0.29212	-1.32212	-1.14957	-0.568641	-0.818566	-0.275785	0.36407	1.23335	1.30601	1.08777	-0.447477	2.15975
P04070_PROC	2.74193	-0.13277	0.320237	-0.157459	-0.222116	-0.272513	-0.607499	-0.584911	-1.06863	-1.3053	-0.516699	-0.811018	0.185935	-0.432591	-0.148253	2.04958	2.01931	0.240817	-0.192786	-0.320704	-1.28079	-0.777097	-0.681278	-0.286128	0.697302	0.498983	1.21776	0.936847	0.79337	-0.366885	-1.53665
P01031_C5	2.38319	1.58021	0.498735	-0.79422	0.331241	-0.244438	-0.21374	-0.309195	-0.778673	-0.591955	0.103457	0.659314	0.441657	-1.11892	-1.22098	1.42305	1.88265	0.743414	-0.53653	-0.587455	-1.19149	-1.53799	-1.48355	-0.267689	-1.07686	0.00640007	0.971405	0.494195	0.650976	-0.693666	0.477441
P02748_C9	2.40708	1.09042	1.04231	-1.22687	-0.226722	-0.856348	-0.481582	-1.11487	-0.0688145	-0.782021	0.275991	0.164985	-0.298137	-1.40974	-0.968191	0.786291	2.1729	-0.056774	0.0468046	-0.982741	-1.07812	-1.17574	-0.981487	0.689178	-0.164617	0.621144	1.24764	1.14209	0.815047	-0.280263	-0.348863
P00747_PLG	2.32825	0.891131	1.00704	0.15989	-0.164093	-0.561722	-0.591028	-0.785782	-0.7837	-1.31836	-0.597331	-0.479654	-0.0330697	-1.20718	-1.49477	1.96686	1.15666	0.833479	-0.267318	-0.908628	-0.978194	-0.792051	-0.96063	-0.113881	-0.39468	-0.373678	0.4004	0.480798	0.894888	0.901439	1.78492
P00734_F2	2.52576	1.79185	1.09765	-0.0189346	0.122703	-0.183738	0.0757651	-0.580955	-1.15286	-1.02418	-0.933494	-0.449963	-0.258752	-1.39298	-1.03482	2.40694	1.54973	0.749572	-0.314666	-0.549636	-0.69985	-0.85861	-1.06728	-0.0530033	-0.435087	-0.0744489	0.674173	0.171523	-0.0500824	-0.208223	0.175898
P02790_HPX	2.24358	1.74414	1.02749	0.144301	-0.0860679	-0.543859	-0.146323	-0.842096	-0.915367	-0.931481	-0.520677	-0.264929	-0.315617	-1.6857	-1.73554	2.04982	1.2822	0.878193	-0.242266	-0.539105	-0.69559	-0.818336	-0.82913	0.253978	0.00849417	-0.131424	0.775844	0.648457	-0.137829	1.11911	-0.794274
P00742_F10	0.773505	1.62621	1.0434	-0.404875	-0.139891	-0.567727	-0.34081	-1.07051	-1.09718	-1.43219	-1.00992	-0.297531	0.374895	-0.438416	0.352929	2.49438	1.89123	0.488747	-0.352088	-0.72098	-1.16769	-1.11215	-1.55026	-0.671509	-0.313528	0.273359	0.666758	0.661165	0.366452	0.416817	1.2574
P01833_PIGR	1.87836	0.364615	0.348039	-0.396285	-0.610202	-0.484922	-0.828112	-1.08787	-0.735436	-0.968159	-0.860325	-0.17626	-0.666167	-1.86171	-0.234105	2.82037	0.746331	0.378745	-0.375362	-0.592957	-0.599532	-0.931069	-0.768958	-0.204898	0.110636	0.338933	0.672424	0.952106	1.53632	1.21323	1.02221
Q15517_CDSN	0.75879	1.14252	0.0933096	-0.949429	-0.252646	-0.988974	-0.755807	-0.78437	-0.704011	-1.00376	-0.648062	-0.274189	0.153775	-1.54227	-0.58886	3.65538	1.06079	0.792523	-0.239595	-0.100812	-0.785228	-0.64551	-0.764698	-0.406988	-0.375638	0.348524	0.83066	0.768701	0.952038	0.750977	0.50287
P04004_VTN	1.15001	1.61417	0.517295	-0.769347	-0.896351	-0.96169	-0.306118	-1.04158	-0.980574	-1.22934	0.261219	-0.296213	0.291799	-1.70985	-2.17544	1.28472	1.32359	0.318597	-0.487157	-0.960897	-0.585548	-0.771622	-0.309197	0.703021	0.405999	0.847858	0.495218	1.12934	1.19172	0.863454	1.08292
P05546_SERPIND1	0.875897	1.82873	0.696811	-0.857248	-0.526427	-1.14091	-0.706044	-0.808805	-0.875069	-1.41049	-0.910737	-0.260631	0.476888	-1.55541	-0.896613	1.92729	0.662903	0.65953	-0.222353	-0.692544	-0.886216	-0.859614	-0.709656	-0.199127	-0.185283	0.529129	1.19324	1.13458	1.14391	1.27027	1.30399
Q9BXR6_CFHR5	0.554673	-0.134049	0.783462	-1.2128	0.150098	-0.941415	-0.534228	-0.403288	-0.161973	-0.103606	0.838714	1.46891	0.783875	0.961027	1.24365	0.532868	0.457909	-0.0345693	-1.45809	-0.96119	-0.403059	-1.2665	-1.16402	-0.746978	-1.32341	-0.410181	0.360865	1.25137	1.219	-1.63706	2.29001
Q96NZ9_PRAP1	2.798	0.507716	-0.312898	-0.683946	-1.11403	-0.673815	-0.726583	-0.578427	-0.0646465	0.49621	0.135714	1.18283	1.6077	0.510599	-1.94235	-1.22886	0.110069	-0.774941	-0.840959	-0.79784	-0.84017	-0.615765	-0.020899	-0.277236	-0.0312014	0.0717401	-0.0919711	1.40481	1.65256	1.0733	0.0652835
P02760_AMBP	1.65075	0.535315	0.0365979	0.0283538	-1.27662	-0.623533	0.21626	-0.283829	-0.0231902	0.112214	0.531961	1.25083	0.846329	0.492979	1.05281	0.32815	0.569387	-0.623357	-2.11495	-2.26525	-1.54774	-1.19558	-0.884679	0.218066	-0.324061	0.969464	1.06629	0.72769	1.41948	-1.04073	0.150598
P02766_TTR	1.97763	-0.89967	-0.0775731	-0.610207	-1.14465	-0.521082	-0.892745	-0.495697	0.224846	1.07557	0.455272	1.16462	1.44765	1.8133	0.213394	-0.983962	-0.901666	-0.63864	-1.02621	-1.20904	-1.38928	-1.1228	-0.301315	0.363868	0.313814	1.09323	0.952445	1.59738	0.708366	-0.586973	-0.599871
Q9NUW8_TDP1	-0.891738	0.481446	-0.230856	-0.138601	-0.235623	0.232621	-0.26258	0.091407	0.384757	-0.176241	0.610936	0.580878	0.702551	-1.38358	0.513116	0.0229301	-3.26938	0.506662	0.445173	0.354907	-3.30018	0.243443	0.194046	0.353408	0.471811	0.499162	0.614764	0.777579	0.892388	0.68139	0.233402
O75037_KIF21B	-1.14849	0.49393	-0.104223	-1.0714	0.101274	-0.098007	0.148726	0.132021	0.497717	0.218068	0.00425658	0.525408	0.520746	0.824102	-1.22068	-4.12629	-1.1036	-0.580219	-0.31287	0.273068	-0.45355	0.505257	0.256292	0.546446	1.06635	0.855386	1.02273	0.750768	0.7097	-0.0361097	0.803194
Q86UL8_MAGI2	0.0902115	0.0559957	-0.0387691	-0.121327	-0.35543	-0.688133	-0.667188	-0.184051	-0.224126	0.0517125	0.568659	0.617627	0.515687	0.420158	0.707423	-4.87035	0.494819	-0.0534151	-0.105203	0.0771566	-0.349617	-0.261902	0.0213454	0.246084	0.626056	0.643846	0.808901	1.02846	0.0686608	0.594158	0.282554
P08263_GSTA1	-2.57545	-2.17042	-0.936935	-0.139036	0.0108243	-0.0880345	0.0171727	0.839642	0.396444	0.662553	0.234549	0.782532	1.20781	0.51396	0.714646	-2.28471	-1.73191	-0.300846	-0.26951	-0.663145	-0.163331	0.471017	0.545741	0.708214	0.369509	0.829166	1.03571	0.370259	-0.00969032	1.21607	0.407205
Q96KN2_CNDP1	-2.80585	-1.00373	-1.06601	-0.835662	-0.32761	0.258993	0.222514	-0.0622157	0.154144	-0.0277402	0.701914	0.202668	1.49093	-0.376622	0.25641	-2.62777	-0.719557	-0.257248	0.00676175	-0.5012	-0.309001	-0.21925	0.114593	0.700606	0.455183	0.763775	0.977503	1.15808	0.982974	1.3104	1.38201
P01876_IGHA1	-1.66908	-0.882842	0.96999	-0.25098	-0.29725	-0.281076	-0.12295	-0.0716123	-0.156452	0.265112	0.813816	0.506705	1.49751	1.29532	1.93542	-1.58317	-2.05556	-1.5146	-1.36168	-0.543904	-0.701876	-0.233577	-0.573205	0.0949365	-0.0328961	0.655823	0.738843	0.83762	1.1522	0.420741	1.14866
Q9UKX2_MYH2	-1.0671	-0.552661	0.617074	-0.973659	-0.667058	-0.181367	-0.321007	0.107389	-0.889587	0.412481	0.341675	0.604401	0.423757	0.762835	1.17627	-3.46069	-0.696852	-1.09254	-0.14071	-1.54382	0.177658	0.0450639	0.292658	0.566634	-0.00825243	1.25645	1.14319	0.811528	1.14251	1.19517	0.518547
Q86UD1_OAF	-1.37731	0.40795	-0.229048	0.207967	-1.24027	-0.526492	-1.36458	-0.183835	-0.42653	0.192973	-0.17227	-0.13681	0.0918204	-1.36602	-1.50607	1.66485	1.18838	-0.0800755	-1.08786	-0.68935	-0.540868	-1.06476	-0.0687481	0.531846	0.577268	0.446651	1.13226	0.956708	0.957889	2.75986	0.944482
P01591_JCHAIN	-1.40194	-0.26984	-0.0498207	-1.57728	-1.04953	-1.25633	-1.02481	-1.38579	-0.802495	-0.726397	-0.953194	0.185408	0.793255	-0.440662	-0.275794	1.19147	1.09568	0.131447	-0.59282	-0.857041	-0.241602	0.000782868	0.183222	1.41275	1.18006	1.24449	1.87734	1.54299	0.15967	1.34436	0.56243
Q9Y6R7_FCGBP	-0.665996	-1.21764	-0.667864	-1.77291	-1.32847	-1.01283	-1.39823	-1.35223	-0.0633928	0.0400887	0.276776	-0.193067	0.114741	-1.26279	-0.438042	2.15892	0.117984	0.167888	-0.115816	-0.695717	0.0742469	0.361416	0.650787	0.35499	1.53139	0.774361	1.2791	1.47407	0.417489	0.795935	1.5948
Q5VTR2_RNF20	0.807339	0.115734	-2.76168	-0.322701	-1.05248	-0.806352	-1.12088	-0.623291	-1.13671	-0.46039	0.454511	0.224409	1.10541	-0.907771	1.4143	-0.212955	1.02261	-0.862363	-0.671548	-0.113834	-0.57723	-0.196538	0.0611274	0.00349743	1.00645	1.49901	0.975523	1.90692	1.34262	-0.233211	0.120479
P01877_IGHA2	1.38258	-2.49589	-1.04894	-0.424779	-0.683272	-0.873767	0.163188	-0.0527496	0.0068475	-0.106304	0.385748	0.595176	0.761434	-0.440121	0.780567	-1.85744	-0.0227805	-1.04287	-0.439324	-1.10023	-0.75842	-0.315516	-0.209133	0.0395308	0.16199	1.34986	0.647242	0.96449	1.16417	1.42549	2.04323
P02741_CRP	1.41609	-0.61838	-0.504044	-1.38395	-0.7112	-0.414406	-0.541615	0.0144911	-0.385118	-0.163119	-0.0466796	0.495532	0.60721	-0.350585	0.811905	-0.906418	-0.0334719	-0.767613	-1.05769	-0.530697	-0.0270552	-0.53092	-1.09212	-1.04758	-0.536343	-0.0929387	0.657419	1.25733	2.16514	1.38426	2.93256
P02743_APCS	0.738501	-0.85327	-0.661484	-1.76582	-0.712086	-0.484553	-0.684067	0.0343799	-0.401265	-0.039627	0.753368	1.35427	1.17929	0.944425	1.12517	-1.69005	-0.0426447	-0.568746	-0.453883	-0.733423	-0.804518	-1.03138	-1.11804	-0.642617	-0.368897	0.580182	0.978884	1.74072	1.48427	0.180525	1.96239
P06310_IGKV2-30	-0.809251	-1.25832	-1.73457	-1.26824	-1.38193	-1.46234	-0.626392	-0.587788	-0.748313	-0.589487	0.638024	0.199533	0.514929	0.232149	1.08561	-0.00890316	0.364963	-0.864475	-0.762517	0.188195	0.228207	0.10905	-0.0993391	1.09049	0.707209	0.95932	1.49106	1.19006	0.765141	-0.217876	2.65581
P22692_IGFBP4	0.861772	-1.28836	-0.265977	-0.946061	-1.68366	-1.46089	-0.771525	-0.451217	-0.341365	0.936784	0.473053	0.147343	0.617942	-0.891568	-0.991807	0.156729	0.510846	-0.135866	-1.30461	-1.15501	-0.370231	-0.772888	0.708209	1.20697	1.03681	1.14902	1.05535	1.17685	0.992157	-0.5013	2.3025
P0DJI8_SAA1	-0.181588	0.690828	-0.65862	-1.1664	-0.680403	-0.684689	-0.724546	-0.283039	-1.0648	-1.37063	-0.531147	0.870793	-0.898505	-0.598022	-0.127259	-0.945786	1.84164	0.217973	-0.121062	-0.191426	-0.192488	-0.704366	-0.80496	-0.542769	0.129304	0.572142	1.18409	2.28631	0.833919	1.94793	1.89758
A0A0C4DH36_IGHV3-38	-0.995701	0.441462	-0.831606	-1.10554	-1.48363	-1.21809	-0.6938	-0.772368	-0.564702	-1.67026	0.439009	0.493796	0.204601	0.340931	-0.713194	-0.347819	0.126171	1.2193	-0.88276	-0.151556	-0.176663	-0.658968	-0.812794	0.438714	0.625114	1.02484	1.79286	0.748991	1.78625	1.66368	1.73373
Q9BQE5_APOL2	-1.02666	0.465587	-1.16348	-1.66078	-1.03445	-1.28461	-1.23846	-0.271195	-0.479284	-0.48404	0.750971	0.589336	1.10947	1.2415	0.0625392	0.143406	-1.23149	0.166169	-0.590318	-0.658063	-0.764378	-0.38054	-0.278354	0.619738	0.51183	0.644666	0.271775	1.1515	0.724791	1.14559	2.94725
O14791_APOL1	-0.841333	0.25804	-0.0519177	-1.31755	-0.863216	-1.38519	-1.12436	-0.803599	-0.798645	-0.311958	0.961699	0.0873809	0.37607	-0.892247	0.0619034	0.609353	0.688489	-0.0542922	-0.540005	-0.761661	-0.828145	-0.913872	-0.761427	0.790446	0.161228	0.133305	0.664602	1.29253	1.53773	1.7499	2.87675
P00740_F9	0.639035	0.57073	-0.298855	-1.0435	-0.94086	-1.1447	-0.780214	-1.05494	-0.64252	-0.871398	0.498456	0.643865	1.13304	-0.424409	0.488454	0.144896	0.610074	-0.489729	-1.05783	-1.12731	-1.09233	-1.1435	-0.873897	0.160377	-0.0171027	0.201058	0.930711	1.27547	1.78584	1.28623	2.63485
A2CJ06_DYTN	-4.67039	1.34863	0.576385	-0.369349	-0.10105	-0.371363	-0.124821	-0.201749	-0.257277	-0.24331	0.0907896	0.373154	0.227819	-0.645635	0.126585	0.623205	0.357138	0.261599	-0.212137	-0.00974901	-0.214831	-0.243511	-0.104947	0.0769944	-0.00982725	0.561401	0.58785	0.644283	0.416352	-0.194852	1.70261
P22455_FGFR4	-5.19781	0.253057	0.0217151	-0.274875	-0.0869087	-0.214575	-0.188676	0.0930091	-0.0478165	-0.0292541	0.178898	0.404469	0.514309	-0.00655477	0.544492	0.0408352	0.379926	0.149307	-0.11218	-0.0040984	0.117377	-0.0261805	-0.0384307	0.06996	0.374161	0.539443	0.465581	0.59059	0.597798	0.571183	0.321249
Q6DN14_MCTP1	-2.69077	-0.533375	-1.08248	-1.26335	-0.569714	-0.806105	-1.46465	-0.422614	-0.717402	0.472022	0.561882	0.874747	-0.0419353	0.541708	2.17078	-0.390421	-0.445563	0.0465423	-0.321084	-0.0818263	-0.769649	-0.161477	0.167601	0.00265648	0.671202	0.831	1.6862	1.25214	1.00185	0.100819	1.38128
O94759_TRPM2	-2.37912	0.168386	-1.3023	-1.08416	-1.08283	-0.816803	-1.12913	-0.743386	-0.478272	-0.495785	0.555065	0.942661	0.97389	0.276152	1.51	-0.901033	0.276104	-0.260397	-0.474441	-0.405675	-0.672776	-0.53918	-0.374401	0.166284	0.392937	1.20141	1.28198	1.2908	1.27047	1.37256	1.46101
P00738_HP	-1.84364	0.306093	-1.22287	-1.09478	-1.31992	-0.930258	-1.23821	-0.862164	-0.625259	-0.517105	0.730983	0.606303	0.899398	0.129027	2.51901	-0.791573	0.358188	-0.0902794	-0.381825	-0.348978	-0.634874	-0.496511	-0.413479	-0.0146941	0.465621	1.0819	1.04532	1.35795	1.44651	1.22536	0.654755
A5D6W6_FITM1	-3.58931	-0.499821	-0.10417	-0.567011	-0.304496	-0.418184	-0.477548	-0.239634	-0.0732812	-0.144052	-0.0310529	-0.126724	0.252584	-0.665137	0.863202	-0.707761	-0.43698	-0.0527563	-0.619622	-0.241085	-0.0873958	-0.347532	0.039024	0.328746	0.224482	0.660003	1.07669	0.840437	1.39419	1.3951	2.6591
P00739_HPR	-3.28367	-0.0292689	0.0177734	-0.631812	-0.344166	-1.11855	-0.852689	-0.283822	-0.220529	-0.0473811	0.168106	0.130487	0.433469	1.02215	1.53384	0.779134	-0.370786	0.0124467	-0.477822	-0.525034	-0.475638	-0.858454	-0.760642	-0.187098	-0.073515	-0.0217601	0.577828	0.788167	1.32164	1.50795	2.26966
P02144_MB	-3.02265	-2.91047	-1.23456	-0.505618	-0.0870808	0.233709	-0.0291577	-0.0126699	0.134798	0.551023	1.02035	0.863566	1.91564	1.18473	0.621643	0.830325	-0.726949	0.214408	0.158184	-0.462101	0.156998	-0.285483	-0.0845403	-0.251772	0.415705	0.653269	0.209113	0.260207	0.326386	-0.556009	0.41901
Q15828_CST6	-2.04551	-0.0224688	-0.68299	-1.79131	-0.20103	-0.126855	-0.980215	-0.0427067	0.0873813	0.719484	0.734474	1.09667	0.969932	1.01095	1.04054	0.540364	-0.942994	-3.1791	-0.47241	-0.474003	-0.31386	-0.151884	0.153583	0.143899	0.693311	0.880982	1.00871	0.861804	0.558541	0.735407	0.191303
P01859_IGHG2	-1.04273	-1.29418	-0.189597	-1.85085	-0.994912	-0.925934	-0.332325	-0.283659	-0.175224	-0.094038	0.645939	0.248398	1.95162	0.426114	0.206643	-1.06143	-1.86047	-0.896562	-0.769501	-0.451355	-0.112327	-0.0305406	0.186933	0.574716	1.30321	1.58935	1.76403	0.601548	1.22557	1.01136	0.630214
P17936_IGFBP3	-1.30579	-0.988367	-0.777101	-1.7673	-0.860657	-1.45753	-0.689843	-0.816801	0.426978	0.406344	1.47994	0.633457	1.15345	-0.0598259	-0.900432	0.52463	-0.281707	0.0716587	-1.1109	-1.26439	-0.552026	-0.281492	0.647312	1.59146	0.728025	1.37065	1.18945	1.18416	0.237216	1.63168	-0.162233
P35858_IGFALS	-0.993323	-1.61277	-0.994542	-0.438764	-1.12551	-1.27617	-0.788752	-0.760589	0.130793	0.622005	0.836188	0.675915	0.643033	-0.47124	-0.992863	-0.926664	-0.0762604	-0.439003	-0.749222	-0.896282	-0.745195	-0.515662	0.587915	1.55453	1.53981	1.64234	1.11692	1.58836	0.766079	1.44923	0.64971
insulin	-1.81459	-1.69032	-1.37832	-0.949985	-0.96585	-0.569241	-0.228157	0.120859	0.795095	0.657604	1.14147	1.69408	0.654959	-0.27575	-0.283682	-1.54226	-1.24612	-0.96585	-0.88124	-0.278394	-0.111818	0.0388933	1.01455	1.2393	1.22872	1.03835	0.678756	1.02248	0.514824	0.255706	1.08594
P05019_IGF1	-1.22533	-1.92888	-0.588761	-0.753433	-1.02939	-1.1504	-0.485936	-0.406141	0.771009	1.18201	1.37647	1.11342	1.09054	0.629313	0.0235946	-1.31901	-0.966535	-1.12932	-0.768531	-0.996322	-0.407122	-0.0850287	0.899862	1.50344	1.34494	1.21181	1.03632	0.514747	0.420139	0.690442	-0.567914
P24593_IGFBP5	-1.49829	-1.88412	-1.50729	-0.632987	-1.23503	-1.03931	-0.671849	-0.2078	0.472692	1.06154	1.24744	0.998851	0.806939	0.197508	0.298783	-0.124304	-0.666251	-0.718325	-1.15258	-1.02757	-0.448268	-0.387994	0.84168	1.71732	1.03844	1.17861	1.22888	1.10801	0.829353	0.573577	-0.397666
P80108_GPLD1	1.06905	-0.184916	-0.288421	-0.843981	-1.07505	-1.22197	-0.930094	-0.766893	-0.399916	0.0537228	1.65236	1.06187	1.41391	1.03325	0.829396	1.4641	-0.190257	-1.22183	-0.898658	-1.42123	-1.27753	-1.2313	-0.903375	-0.27947	-0.259052	0.234545	0.320947	0.787705	0.471995	1.36669	1.6344
P36955_SERPINF1	-0.206935	-0.785228	-0.139149	-1.36469	-0.902021	-1.17858	-0.399169	-0.647158	-0.0731064	0.860298	1.60965	1.94766	2.14035	1.3299	-0.19984	0.310849	-0.222235	-1.34637	-1.17297	-1.55191	-0.32589	-0.931558	-0.313767	0.90723	0.0976303	0.175534	0.445227	0.344121	1.30258	-0.699142	0.988682
P02753_RBP4	-1.86248	-1.84619	-0.119115	-0.713932	-0.513559	-1.16601	-0.651446	-0.279838	-0.0487189	0.517529	1.35923	0.993642	2.00442	1.12123	0.296337	0.952327	-0.916484	0.510794	-1.11864	-1.07148	-1.27976	-0.74188	-0.207633	-0.284536	-0.0183125	0.53826	0.981571	1.08172	1.13264	0.0974702	1.25285
P07998_RNASE1	-0.340722	-1.34778	0.0284414	-1.28531	-0.915923	-1.25648	-0.0265556	-0.204601	-0.284104	0.633939	1.03016	0.410103	0.875639	0.910798	1.20587	0.519765	-2.29304	0.135121	-1.33817	-1.99877	-0.371563	-0.106213	0.114393	0.593302	0.657608	1.15558	2.23194	0.412976	0.549006	0.349156	-0.04457
P03950_ANG	1.31394	-1.62602	-0.569543	-1.26908	-1.07707	-1.25231	-0.569253	-0.887224	-0.310701	0.500287	1.30981	1.16179	1.78349	0.912206	1.4865	0.421179	-1.34639	-0.730127	-0.861356	-1.16346	-0.995722	-0.960444	0.200217	0.359823	0.723398	0.657381	1.10546	0.501278	0.647059	-0.246135	0.78101
P00746_CFD	-0.641125	-1.42844	-1.31265	-1.29638	-1.01807	-1.55639	-0.741556	-0.438249	0.0423407	0.630937	0.924642	1.27932	1.13399	1.02155	1.4237	1.26878	-0.763169	-0.452314	-0.846677	-1.19691	-0.699551	-0.934785	-0.405549	0.333301	0.856448	1.28132	1.30451	0.700833	1.35748	-0.120148	0.292806
P24592_IGFBP6	-1.13333	-0.721846	-1.06981	-0.686778	-1.12558	-1.1893	-0.806359	-0.6795	-0.506507	0.328076	1.27546	1.6475	1.63583	1.51845	1.87964	-0.118487	-0.832792	-0.615633	-1.15122	-1.28673	-0.803554	-0.726074	-0.238568	0.299927	0.794309	0.642626	0.991423	0.6744	1.03614	0.761428	0.206847
