# Supplementary material for: Plasma proteome variation and its genetic determinants in children and adolescents
Source: Nat Genet. 2025 Feb 19;57(3):635–46. doi: 10.1038/s41588-025-02089-2 (PMC11906355; doi:10.1038/s41588-025-02089-2)
Supplement: Supplementary file 11 — Statistical source data. [file 41588_2025_2089_MOESM11_ESM.xlsx]

## Sheet: Extended Data Fig. 2b
6_161010118_A_G	PEP.StrippedSequence	ProteinID_Genename	log2 intensity
0/1	GSFSTTVTGR	P08519_LPA	14.1
0/0	GSFSTTVTGR	P08519_LPA	14
0/0	GSFSTTVTGR	P08519_LPA	13.7
0/0	GSFSTTVTGR	P08519_LPA	13.5
0/0	GTFSTTVTGR	P08519_LPA	13.5
0/0	GSFSTTVTGR	P08519_LPA	13.4
0/0	GSFSTTVTGR	P08519_LPA	13.4
1/1	GSFSTTVTGR	P08519_LPA	13.3
0/1	GSFSTTVTGR	P08519_LPA	13.3
0/0	GSFSTTVTGR	P08519_LPA	13.3
0/0	ATTVTGTPCQEWAAQEPHR	P08519_LPA	13.3
0/1	GTFSTTVTGR	P08519_LPA	13.3
0/0	GSFSTTVTGR	P08519_LPA	13.1
0/1	GSFSTTVTGR	P08519_LPA	13.1
0/1	GSFSTTVTGR	P08519_LPA	13
0/0	GSFSTTVTGR	P08519_LPA	13
0/1	GTFSTTVTGR	P08519_LPA	13
0/1	GSFSTTVTGR	P08519_LPA	13
0/0	GSFSTTVTGR	P08519_LPA	13
0/1	GSFSTTVTGR	P08519_LPA	13
0/0	GSFSTTVTGR	P08519_LPA	13
0/1	GSFSTTVTGR	P08519_LPA	13
0/1	GTDSCQGDSGGPLVCFEK	P08519_LPA	12.9
0/0	GTFSTTVTGR	P08519_LPA	12.9
0/1	GSFSTTVTGR	P08519_LPA	12.9
0/1	GSFSTTVTGR	P08519_LPA	12.9
0/0	GSFSTTVTGR	P08519_LPA	12.9
0/0	GTFSTTVTGR	P08519_LPA	12.9
0/0	GSFSTTVTGR	P08519_LPA	12.8
0/0	GSFSTTVTGR	P08519_LPA	12.8
0/0	GSFSTTVTGR	P08519_LPA	12.8
1/1	ATTVTGTPCQEWAAQEPHR	P08519_LPA	12.8
0/0	ATTVTGTPCQEWAAQEPHR	P08519_LPA	12.8
0/0	ATTVTGTPCQEWAAQEPHR	P08519_LPA	12.8
0/0	GSFSTTVTGR	P08519_LPA	12.8
0/1	GSFSTTVTGR	P08519_LPA	12.8
0/0	GTFSTTVTGR	P08519_LPA	12.8
0/0	GSFSTTVTGR	P08519_LPA	12.8
0/0	GSFSTTVTGR	P08519_LPA	12.8
0/1	GSFSTTVTGR	P08519_LPA	12.8
0/0	GSFSTTVTGR	P08519_LPA	12.8
0/0	ATTVTGTPCQEWAAQEPHR	P08519_LPA	12.8
0/1	GTFSTTVTGR	P08519_LPA	12.7
0/0	GSFSTTVTGR	P08519_LPA	12.7
0/0	GTFSTTVTGR	P08519_LPA	12.7
0/1	GSFSTTVTGR	P08519_LPA	12.7
0/0	GISSTTVTGR	P08519_LPA	12.7
0/1	GSFSTTVTGR	P08519_LPA	12.7
0/0	GSFSTTVTGR	P08519_LPA	12.7
0/0	ATTVTGTPCQEWAAQEPHR	P08519_LPA	12.7
0/0	GTFSTTVTGR	P08519_LPA	12.7
0/0	GSFSTTVTGR	P08519_LPA	12.7
1/1	GSFSTTVTGR	P08519_LPA	12.7
0/0	GSFSTTVTGR	P08519_LPA	12.7
0/1	ATTVTGTPCQEWAAQEPHR	P08519_LPA	12.7
0/1	GSFSTTVTGR	P08519_LPA	12.7
0/0	ATTVTGTPCQEWAAQEPHR	P08519_LPA	12.7
0/0	GSFSTTVTGR	P08519_LPA	12.7
0/0	GSFSTTVTGR	P08519_LPA	12.6
0/0	ATTVTGTPCQEWAAQEPHR	P08519_LPA	12.6
0/1	GSFSTTVTGR	P08519_LPA	12.6
0/1	GSFSTTVTGR	P08519_LPA	12.6
0/1	GTFSTTVTGR	P08519_LPA	12.6
0/0	GTFSTTVTGR	P08519_LPA	12.6
1/1	GTFSTTVTGR	P08519_LPA	12.6
0/1	GSFSTTVTGR	P08519_LPA	12.6
0/0	GSFSTTVTGR	P08519_LPA	12.6
0/1	GSFSTTVTGR	P08519_LPA	12.6
0/1	GSFSTTVTGR	P08519_LPA	12.6
0/0	GTFSTTVTGR	P08519_LPA	12.6
0/0	GSFSTTVTGR	P08519_LPA	12.6
0/0	GSFSTTVTGR	P08519_LPA	12.6
0/0	GSFSTTVTGR	P08519_LPA	12.6
0/0	GSFSTTVTGR	P08519_LPA	12.6
0/0	ATTVTGTPCQEWAAQEPHR	P08519_LPA	12.6
0/0	GSFSTTVTGR	P08519_LPA	12.6
0/0	GSFSTTVTGR	P08519_LPA	12.6
0/1	GSFSTTVTGR	P08519_LPA	12.6
0/0	GSFSTTVTGR	P08519_LPA	12.6
0/0	GTFSTTVTGR	P08519_LPA	12.6
0/0	GTFSTTVTGR	P08519_LPA	12.6
0/1	GSFSTTVTGR	P08519_LPA	12.6
0/1	ATTVTGTPCQEWAAQEPHR	P08519_LPA	12.5
1/1	GSFSTTVTGR	P08519_LPA	12.5
0/1	GSFSTTVTGR	P08519_LPA	12.5
0/0	GSFSTTVTGR	P08519_LPA	12.5
0/1	ATTVTGTPCQEWAAQEPHR	P08519_LPA	12.5
0/1	GSFSTTVTGR	P08519_LPA	12.5
0/1	ATTVTGTPCQEWAAQEPHR	P08519_LPA	12.5
0/0	GSFSTTVTGR	P08519_LPA	12.5
0/1	GSFSTTVTGR	P08519_LPA	12.5
0/0	GSFSTTVTGR	P08519_LPA	12.5
0/1	GSFSTTVTGR	P08519_LPA	12.5
0/0	GSFSTTVTGR	P08519_LPA	12.5
0/1	GTFSTTVTGR	P08519_LPA	12.5
0/0	GSFSTTVTGR	P08519_LPA	12.5
0/0	GSFSTTVTGR	P08519_LPA	12.5
0/1	GSFSTTVTGR	P08519_LPA	12.5
0/1	GSFSTTVTGR	P08519_LPA	12.5
0/0	GTFSTTVTGR	P08519_LPA	12.5
0/0	GSFSTTVTGR	P08519_LPA	12.5
0/0	GSFSTTVTGR	P08519_LPA	12.4
0/0	GSFSTTVTGR	P08519_LPA	12.4
0/1	GSFSTTVTGR	P08519_LPA	12.4
0/1	GSFSTTVTGR	P08519_LPA	12.4
0/0	GSFSTTVTGR	P08519_LPA	12.4
0/0	GTFSTTVTGR	P08519_LPA	12.4
0/1	GSFSTTVTGR	P08519_LPA	12.4
0/1	GSFSTTVTGR	P08519_LPA	12.4
0/0	GSFSTTVTGR	P08519_LPA	12.4
0/1	GSFSTTVTGR	P08519_LPA	12.4
0/1	GSFSTTVTGR	P08519_LPA	12.4
0/0	ATTVTGTPCQEWAAQEPHR	P08519_LPA	12.4
0/1	GSFSTTVTGR	P08519_LPA	12.4
0/0	GSFSTTVTGR	P08519_LPA	12.4
0/1	GTFSTTVTGR	P08519_LPA	12.4
0/1	GSFSTTVTGR	P08519_LPA	12.4
0/1	GTFSTTVTGR	P08519_LPA	12.4
0/0	GISSTTVTGR	P08519_LPA	12.4
0/1	GSFSTTVTGR	P08519_LPA	12.4
0/1	GSFSTTVTGR	P08519_LPA	12.4
0/1	GSFSTTVTGR	P08519_LPA	12.4
0/1	GTFSTTVTGR	P08519_LPA	12.4
0/1	GSFSTTVTGR	P08519_LPA	12.4
0/0	GSFSTTVTGR	P08519_LPA	12.4
0/0	GSFSTTVTGR	P08519_LPA	12.4
0/1	GSFSTTVTGR	P08519_LPA	12.4
0/1	GTFSTTVTGR	P08519_LPA	12.4
0/1	GISSTTVTGR	P08519_LPA	12.4
0/1	GTFSTTVTGR	P08519_LPA	12.3
0/0	GISSTTVTGR	P08519_LPA	12.3
0/1	GSFSTTVTGR	P08519_LPA	12.3
0/0	GTFSTTVTGR	P08519_LPA	12.3
0/1	GSFSTTVTGR	P08519_LPA	12.3
0/0	GTFSTTVTGR	P08519_LPA	12.3
0/1	GSFSTTVTGR	P08519_LPA	12.3
0/1	GSFSTTVTGR	P08519_LPA	12.3
0/0	GSFSTTVTGR	P08519_LPA	12.3
0/0	ATTVTGTPCQEWAAQEPHR	P08519_LPA	12.3
0/1	GTFSTTVTGR	P08519_LPA	12.3
0/1	GSFSTTVTGR	P08519_LPA	12.3
0/1	GSFSTTVTGR	P08519_LPA	12.3
0/0	GSFSTTVTGR	P08519_LPA	12.3
0/0	GSFSTTVTGR	P08519_LPA	12.3
0/0	GTFSTTVTGR	P08519_LPA	12.3
1/1	GTFSTTVTGR	P08519_LPA	12.3
0/1	GSFSTTVTGR	P08519_LPA	12.3
0/0	GSFSTTVTGR	P08519_LPA	12.3
0/1	GSFSTTVTGR	P08519_LPA	12.3
0/0	GSFSTTVTGR	P08519_LPA	12.3
0/0	GTDSCQGDSGGPLVCFEK	P08519_LPA	12.3
0/0	ATTVTGTPCQEWAAQEPHR	P08519_LPA	12.3
0/0	GTFSTTVTGR	P08519_LPA	12.3
0/0	GTFSTTVTGR	P08519_LPA	12.3
0/0	ATTVTGTPCQEWAAQEPHR	P08519_LPA	12.3
0/0	GSFSTTVTGR	P08519_LPA	12.3
0/1	GSFSTTVTGR	P08519_LPA	12.3
0/0	GTFSTTVTGR	P08519_LPA	12.3
0/0	GTFSTTVTGR	P08519_LPA	12.3
1/1	GSFSTTVTGR	P08519_LPA	12.3
0/1	GTFSTTVTGR	P08519_LPA	12.3
0/0	GTFSTTVTGR	P08519_LPA	12.3
0/0	GTFSTTVTGR	P08519_LPA	12.3
0/1	GTFSTTVTGR	P08519_LPA	12.3
0/0	ATTVTGTPCQEWAAQEPHR	P08519_LPA	12.3
0/0	GTFSTTVTGR	P08519_LPA	12.3
0/1	GSFSTTVTGR	P08519_LPA	12.3
0/0	ATTVTGTPCQEWAAQEPHR	P08519_LPA	12.3
0/1	GSFSTTVTGR	P08519_LPA	12.2
0/0	GSFSTTVTGR	P08519_LPA	12.2
0/0	GTFSTTVTGR	P08519_LPA	12.2
0/1	GSFSTTVTGR	P08519_LPA	12.2
0/0	GTFSTTVTGR	P08519_LPA	12.2
0/0	GSFSTTVTGR	P08519_LPA	12.2
0/1	GSFSTTVTGR	P08519_LPA	12.2
0/1	GSFSTTVTGR	P08519_LPA	12.2
0/1	GSFSTTVTGR	P08519_LPA	12.2
0/0	ATTVTGTPCQEWAAQEPHR	P08519_LPA	12.2
0/0	GTFSTTVTGR	P08519_LPA	12.2
0/0	GSFSTTVTGR	P08519_LPA	12.2
0/1	GTFSTTVTGR	P08519_LPA	12.2
0/0	GTFSTTVTGR	P08519_LPA	12.2
0/1	GSFSTTVTGR	P08519_LPA	12.2
0/0	ATTVTGTPCQEWAAQEPHR	P08519_LPA	12.2
0/1	GTFSTTVTGR	P08519_LPA	12.2
0/1	ATTVTGTPCQEWAAQEPHR	P08519_LPA	12.2
0/1	GTFSTTVTGR	P08519_LPA	12.2
0/0	GTFSTTVTGR	P08519_LPA	12.2
0/1	GSFSTTVTGR	P08519_LPA	12.2
0/1	ATTVTGTPCQEWAAQEPHR	P08519_LPA	12.2
0/1	ATTVTGTPCQEWAAQEPHR	P08519_LPA	12.2
0/0	GTFSTTVTGR	P08519_LPA	12.2
0/1	GSFSTTVTGR	P08519_LPA	12.2
0/0	ATTVTGTPCQEWAAQEPHR	P08519_LPA	12.2
0/1	GSFSTTVTGR	P08519_LPA	12.2
0/1	GSFSTTVTGR	P08519_LPA	12.2
0/1	GSFSTTVTGR	P08519_LPA	12.2
0/1	ATTVTGTPCQEWAAQEPHR	P08519_LPA	12.2
0/0	GTFSTTVTGR	P08519_LPA	12.2
0/1	GSFSTTVTGR	P08519_LPA	12.2
0/0	GTFSTTVTGR	P08519_LPA	12.2
0/1	GSFSTTVTGR	P08519_LPA	12.2
0/0	GTFSTTVTGR	P08519_LPA	12.2
0/0	GSFSTTVTGR	P08519_LPA	12.2
0/0	GTFSTTVTGR	P08519_LPA	12.2
1/1	GSFSTTVTGR	P08519_LPA	12.2
0/1	GTFSTTVTGR	P08519_LPA	12.1
0/0	GTFSTTVTGR	P08519_LPA	12.1
0/0	ATTVTGTPCQEWAAQEPHR	P08519_LPA	12.1
0/1	GSFSTTVTGR	P08519_LPA	12.1
0/1	GSFSTTVTGR	P08519_LPA	12.1
0/0	GTFSTTVTGR	P08519_LPA	12.1
0/0	GTFSTTVTGR	P08519_LPA	12.1
0/1	ATTVTGTPCQEWAAQEPHR	P08519_LPA	12.1
0/0	GSFSTTVTGR	P08519_LPA	12.1
0/1	GSFSTTVTGR	P08519_LPA	12.1
0/0	GSFSTTVTGR	P08519_LPA	12.1
0/0	GTFSTTVTGR	P08519_LPA	12.1
0/0	GSFSTTVTGR	P08519_LPA	12.1
0/1	GTFSTTVTGR	P08519_LPA	12.1
0/0	GSFSTTVTGR	P08519_LPA	12.1
0/1	GTFSTTVTGR	P08519_LPA	12.1
0/1	GTFSTTVTGR	P08519_LPA	12.1
0/0	GSFSTTVTGR	P08519_LPA	12.1
0/1	GSFSTTVTGR	P08519_LPA	12.1
0/1	GTFSTTVTGR	P08519_LPA	12.1
0/1	GSFSTTVTGR	P08519_LPA	12.1
0/0	GTFSTTVTGR	P08519_LPA	12.1
0/0	GISSTTVTGR	P08519_LPA	12.1
0/1	GSFSTTVTGR	P08519_LPA	12.1
0/1	GSFSTTVTGR	P08519_LPA	12.1
0/1	GSFSTTVTGR	P08519_LPA	12.1
0/1	ATTVTGTPCQEWAAQEPHR	P08519_LPA	12.1
0/1	ATTVTGTPCQEWAAQEPHR	P08519_LPA	12.1
0/1	GTFSTTVTGR	P08519_LPA	12.1
0/1	GSFSTTVTGR	P08519_LPA	12.1
0/0	ATTVTGTPCQEWAAQEPHR	P08519_LPA	12.1
0/1	ATTVTGTPCQEWAAQEPHR	P08519_LPA	12.1
0/0	ATTVTGTPCQEWAAQEPHR	P08519_LPA	12.1
0/0	ATTVTGTPCQEWAAQEPHR	P08519_LPA	12.1
0/1	GSFSTTVTGR	P08519_LPA	12.1
1/1	GSFSTTVTGR	P08519_LPA	12.1
0/1	ATTVTGTPCQEWAAQEPHR	P08519_LPA	12.1
0/1	GSFSTTVTGR	P08519_LPA	12.1
0/1	GTFSTTVTGR	P08519_LPA	12.1
0/0	GSFSTTVTGR	P08519_LPA	12.1
0/0	GISSTTVTGR	P08519_LPA	12.1
0/0	ATTVTGTPCQEWAAQEPHR	P08519_LPA	12.1
0/0	ATTVTGTPCQEWAAQEPHR	P08519_LPA	12.1
0/1	GTFSTTVTGR	P08519_LPA	12.1
0/0	GTFSTTVTGR	P08519_LPA	12
0/1	GTFSTTVTGR	P08519_LPA	12
0/1	GTFSTTVTGR	P08519_LPA	12
0/1	GTFSTTVTGR	P08519_LPA	12
0/1	GTFSTTVTGR	P08519_LPA	12
0/0	GSFSTTVTGR	P08519_LPA	12
0/0	ATTVTGTPCQEWAAQEPHR	P08519_LPA	12
0/1	GSFSTTVTGR	P08519_LPA	12
0/1	GSFSTTVTGR	P08519_LPA	12
0/1	GISSTTVTGR	P08519_LPA	12
0/1	ATTVTGTPCQEWAAQEPHR	P08519_LPA	12
0/0	GTFSTTVTGR	P08519_LPA	12
0/1	ATTVTGTPCQEWAAQEPHR	P08519_LPA	12
0/1	ATTVTGTPCQEWAAQEPHR	P08519_LPA	12
0/0	GSFSTTVTGR	P08519_LPA	12
0/1	ATTVTGTPCQEWAAQEPHR	P08519_LPA	12
1/1	ATTVTGTPCQEWAAQEPHR	P08519_LPA	12
0/0	ATTVTGTPCQEWAAQEPHR	P08519_LPA	12
0/1	ATTVTGTPCQEWAAQEPHR	P08519_LPA	12
0/0	GSFSTTVTGR	P08519_LPA	12
0/0	GSFSTTVTGR	P08519_LPA	12
0/0	GSFSTTVTGR	P08519_LPA	12
0/1	GSFSTTVTGR	P08519_LPA	12
0/1	GSFSTTVTGR	P08519_LPA	12
0/1	ATTVTGTPCQEWAAQEPHR	P08519_LPA	12
0/0	GSFSTTVTGR	P08519_LPA	12
0/0	ATTVTGTPCQEWAAQEPHR	P08519_LPA	12
0/1	GSFSTTVTGR	P08519_LPA	12
0/1	GSFSTTVTGR	P08519_LPA	12
1/1	GSFSTTVTGR	P08519_LPA	12
0/1	GSFSTTVTGR	P08519_LPA	12
0/1	ATTVTGTPCQEWAAQEPHR	P08519_LPA	12
0/1	GSFSTTVTGR	P08519_LPA	12
0/1	ATTVTGTPCQEWAAQEPHR	P08519_LPA	12
1/1	GISSTTVTGR	P08519_LPA	12
0/0	GTFSTTVTGR	P08519_LPA	12
0/0	GSFSTTVTGR	P08519_LPA	12
0/1	GSFSTTVTGR	P08519_LPA	12
0/1	GTFSTTVTGR	P08519_LPA	12
0/0	GTFSTTVTGR	P08519_LPA	12
0/1	GTFSTTVTGR	P08519_LPA	12
0/0	GTFSTTVTGR	P08519_LPA	12
0/0	GTFSTTVTGR	P08519_LPA	12
0/1	GTFSTTVTGR	P08519_LPA	12
0/0	GTFSTTVTGR	P08519_LPA	12
0/0	GSFSTTVTGR	P08519_LPA	12
0/0	ATTVTGTPCQEWAAQEPHR	P08519_LPA	12
0/1	GSFSTTVTGR	P08519_LPA	12
0/1	ATTVTGTPCQEWAAQEPHR	P08519_LPA	12
0/1	GSFSTTVTGR	P08519_LPA	12
0/1	GTFSTTVTGR	P08519_LPA	12
0/1	GSFSTTVTGR	P08519_LPA	11.9
0/0	ATTVTGTPCQEWAAQEPHR	P08519_LPA	11.9
0/1	GTFSTTVTGR	P08519_LPA	11.9
0/1	ATTVTGTPCQEWAAQEPHR	P08519_LPA	11.9
0/1	GSFSTTVTGR	P08519_LPA	11.9
0/0	GSFSTTVTGR	P08519_LPA	11.9
0/1	GSFSTTVTGR	P08519_LPA	11.9
0/1	GISSTTVTGR	P08519_LPA	11.9
0/1	GSFSTTVTGR	P08519_LPA	11.9
0/0	GSFSTTVTGR	P08519_LPA	11.9
1/1	GTFSTTVTGR	P08519_LPA	11.9
0/0	GTFSTTVTGR	P08519_LPA	11.9
0/1	GSFSTTVTGR	P08519_LPA	11.9
0/0	GSFSTTVTGR	P08519_LPA	11.9
0/0	GSFSTTVTGR	P08519_LPA	11.9
0/0	ATTVTGTPCQEWAAQEPHR	P08519_LPA	11.9
0/0	ATTVTGTPCQEWAAQEPHR	P08519_LPA	11.9
0/1	ATTVTGTPCQEWAAQEPHR	P08519_LPA	11.9
0/0	GTDSCQGDSGGPLVCFEK	P08519_LPA	11.9
0/1	GTFSTTVTGR	P08519_LPA	11.9
0/0	ATTVTGTPCQEWAAQEPHR	P08519_LPA	11.9
0/0	GSFSTTVTGR	P08519_LPA	11.9
0/1	ATTVTGTPCQEWAAQEPHR	P08519_LPA	11.9
0/0	ATTVTGTPCQEWAAQEPHR	P08519_LPA	11.9
0/1	GSFSTTVTGR	P08519_LPA	11.9
0/0	GTFSTTVTGR	P08519_LPA	11.9
0/0	ATTVTGTPCQEWAAQEPHR	P08519_LPA	11.9
0/1	GSFSTTVTGR	P08519_LPA	11.9
0/0	ATTVTGTPCQEWAAQEPHR	P08519_LPA	11.9
0/1	GTFSTTVTGR	P08519_LPA	11.9
0/0	ATTVTGTPCQEWAAQEPHR	P08519_LPA	11.9
0/0	GTFSTTVTGR	P08519_LPA	11.9
0/1	GSFSTTVTGR	P08519_LPA	11.9
0/1	GSFSTTVTGR	P08519_LPA	11.9
0/0	ATTVTGTPCQEWAAQEPHR	P08519_LPA	11.9
0/0	GTDSCQGDSGGPLVCFEK	P08519_LPA	11.9
0/0	GSFSTTVTGR	P08519_LPA	11.9
0/0	ATTVTGTPCQEWAAQEPHR	P08519_LPA	11.9
0/1	GTFSTTVTGR	P08519_LPA	11.9
0/0	GSFSTTVTGR	P08519_LPA	11.9
0/1	GSFSTTVTGR	P08519_LPA	11.9
0/1	GTFSTTVTGR	P08519_LPA	11.9
0/1	ATTVTGTPCQEWAAQEPHR	P08519_LPA	11.9
0/1	GSFSTTVTGR	P08519_LPA	11.9
0/0	GISSTTVTGR	P08519_LPA	11.9
0/0	GTFSTTVTGR	P08519_LPA	11.9
0/1	ATTVTGTPCQEWAAQEPHR	P08519_LPA	11.9
0/0	GSFSTTVTGR	P08519_LPA	11.9
0/0	GSFSTTVTGR	P08519_LPA	11.9
0/0	ATTVTGTPCQEWAAQEPHR	P08519_LPA	11.9
0/0	GSFSTTVTGR	P08519_LPA	11.9
0/0	GSFSTTVTGR	P08519_LPA	11.9
0/0	GTFSTTVTGR	P08519_LPA	11.9
0/1	GTFSTTVTGR	P08519_LPA	11.9
0/0	GSFSTTVTGR	P08519_LPA	11.9
0/1	GISSTTVTGR	P08519_LPA	11.9
0/0	GISSTTVTGR	P08519_LPA	11.9
0/1	GTFSTTVTGR	P08519_LPA	11.9
0/1	GTFSTTVTGR	P08519_LPA	11.9
0/1	GTFSTTVTGR	P08519_LPA	11.9
0/1	GTFSTTVTGR	P08519_LPA	11.8
0/1	GTDSCQGDSGGPLVCFEK	P08519_LPA	11.8
0/1	GSFSTTVTGR	P08519_LPA	11.8
0/1	GTDSCQGDSGGPLVCFEK	P08519_LPA	11.8
0/1	GTFSTTVTGR	P08519_LPA	11.8
0/1	ATTVTGTPCQEWAAQEPHR	P08519_LPA	11.8
1/1	ATTVTGTPCQEWAAQEPHR	P08519_LPA	11.8
0/1	GTFSTTVTGR	P08519_LPA	11.8
0/0	ATTVTGTPCQEWAAQEPHR	P08519_LPA	11.8
1/1	GTDSCQGDSGGPLVCFEK	P08519_LPA	11.8
0/0	GSFSTTVTGR	P08519_LPA	11.8
0/1	GISSTTVTGR	P08519_LPA	11.8
0/1	GSFSTTVTGR	P08519_LPA	11.8
0/1	GSFSTTVTGR	P08519_LPA	11.8
0/1	ATTVTGTPCQEWAAQEPHR	P08519_LPA	11.8
0/1	ATTVTGTPCQEWAAQEPHR	P08519_LPA	11.8
0/1	GSFSTTVTGR	P08519_LPA	11.8
0/1	GSFSTTVTGR	P08519_LPA	11.8
0/0	ATTVTGTPCQEWAAQEPHR	P08519_LPA	11.8
0/1	GTFSTTVTGR	P08519_LPA	11.8
0/0	GTFSTTVTGR	P08519_LPA	11.8
0/0	ATTVTGTPCQEWAAQEPHR	P08519_LPA	11.8
0/0	ATTVTGTPCQEWAAQEPHR	P08519_LPA	11.8
0/1	ATTVTGTPCQEWAAQEPHR	P08519_LPA	11.8
0/1	GTFSTTVTGR	P08519_LPA	11.8
0/1	GTFSTTVTGR	P08519_LPA	11.8
0/1	GSFSTTVTGR	P08519_LPA	11.8
0/1	GSFSTTVTGR	P08519_LPA	11.8
0/0	ATTVTGTPCQEWAAQEPHR	P08519_LPA	11.8
0/1	ATTVTGTPCQEWAAQEPHR	P08519_LPA	11.8
0/1	GSFSTTVTGR	P08519_LPA	11.8
0/1	GTFSTTVTGR	P08519_LPA	11.8
0/0	GSFSTTVTGR	P08519_LPA	11.8
0/1	GSFSTTVTGR	P08519_LPA	11.8
0/0	GTFSTTVTGR	P08519_LPA	11.8
0/0	GSFSTTVTGR	P08519_LPA	11.8
0/0	ATTVTGTPCQEWAAQEPHR	P08519_LPA	11.8
0/1	GTFSTTVTGR	P08519_LPA	11.8
0/1	ATTVTGTPCQEWAAQEPHR	P08519_LPA	11.8
0/0	GTFSTTVTGR	P08519_LPA	11.8
0/1	GSFSTTVTGR	P08519_LPA	11.8
0/1	GTDSCQGDSGGPLVCFEK	P08519_LPA	11.8
0/0	GSFSTTVTGR	P08519_LPA	11.8
0/0	GTFSTTVTGR	P08519_LPA	11.8
0/1	GSFSTTVTGR	P08519_LPA	11.8
0/0	ATTVTGTPCQEWAAQEPHR	P08519_LPA	11.8
0/1	GTFSTTVTGR	P08519_LPA	11.8
0/0	GTFSTTVTGR	P08519_LPA	11.8
0/1	GTFSTTVTGR	P08519_LPA	11.8
0/0	GTFSTTVTGR	P08519_LPA	11.8
1/1	ATTVTGTPCQEWAAQEPHR	P08519_LPA	11.8
0/0	GISSTTVTGR	P08519_LPA	11.8
0/0	GSFSTTVTGR	P08519_LPA	11.8
0/0	GTFSTTVTGR	P08519_LPA	11.8
0/1	GTFSTTVTGR	P08519_LPA	11.8
0/0	GSFSTTVTGR	P08519_LPA	11.8
0/1	GISSTTVTGR	P08519_LPA	11.8
0/1	GSFSTTVTGR	P08519_LPA	11.8
0/0	GTFSTTVTGR	P08519_LPA	11.8
0/1	GSFSTTVTGR	P08519_LPA	11.8
0/0	GTFSTTVTGR	P08519_LPA	11.8
0/0	ATTVTGTPCQEWAAQEPHR	P08519_LPA	11.8
0/1	GSFSTTVTGR	P08519_LPA	11.8
0/1	GSFSTTVTGR	P08519_LPA	11.8
0/1	GTFSTTVTGR	P08519_LPA	11.8
0/1	GTFSTTVTGR	P08519_LPA	11.8
0/1	GSFSTTVTGR	P08519_LPA	11.8
0/1	GTFSTTVTGR	P08519_LPA	11.7
0/1	ATTVTGTPCQEWAAQEPHR	P08519_LPA	11.7
0/1	GSFSTTVTGR	P08519_LPA	11.7
0/1	GSFSTTVTGR	P08519_LPA	11.7
0/1	GISSTTVTGR	P08519_LPA	11.7
0/1	GISSTTVTGR	P08519_LPA	11.7
0/1	GSFSTTVTGR	P08519_LPA	11.7
0/0	GTFSTTVTGR	P08519_LPA	11.7
0/1	GSFSTTVTGR	P08519_LPA	11.7
0/0	GSFSTTVTGR	P08519_LPA	11.7
0/1	ATTVTGTPCQEWAAQEPHR	P08519_LPA	11.7
0/0	GTDSCQGDSGGPLVCFEK	P08519_LPA	11.7
0/1	GSFSTTVTGR	P08519_LPA	11.7
0/0	GTFSTTVTGR	P08519_LPA	11.7
0/1	ATTVTGTPCQEWAAQEPHR	P08519_LPA	11.7
0/1	ATTVTGTPCQEWAAQEPHR	P08519_LPA	11.7
0/0	ATTVTGTPCQEWAAQEPHR	P08519_LPA	11.7
0/1	GSFSTTVTGR	P08519_LPA	11.7
0/1	GTFSTTVTGR	P08519_LPA	11.7
0/1	GTFSTTVTGR	P08519_LPA	11.7
0/0	GISSTTVTGR	P08519_LPA	11.7
0/1	GSFSTTVTGR	P08519_LPA	11.7
0/1	GSFSTTVTGR	P08519_LPA	11.7
0/0	GISSTTVTGR	P08519_LPA	11.7
0/1	GTFSTTVTGR	P08519_LPA	11.7
0/1	ATTVTGTPCQEWAAQEPHR	P08519_LPA	11.7
0/1	GTFSTTVTGR	P08519_LPA	11.7
0/1	ATTVTGTPCQEWAAQEPHR	P08519_LPA	11.7
0/1	GTFSTTVTGR	P08519_LPA	11.7
0/0	ATTVTGTPCQEWAAQEPHR	P08519_LPA	11.7
0/1	GSFSTTVTGR	P08519_LPA	11.7
1/1	ATTVTGTPCQEWAAQEPHR	P08519_LPA	11.7
0/1	ATTVTGTPCQEWAAQEPHR	P08519_LPA	11.7
0/1	GSFSTTVTGR	P08519_LPA	11.7
0/0	GISSTTVTGR	P08519_LPA	11.7
0/1	GTFSTTVTGR	P08519_LPA	11.7
0/1	GSFSTTVTGR	P08519_LPA	11.7
0/0	GISSTTVTGR	P08519_LPA	11.7
0/0	GSFSTTVTGR	P08519_LPA	11.7
0/1	GTFSTTVTGR	P08519_LPA	11.7
0/0	GTFSTTVTGR	P08519_LPA	11.7
0/0	GISSTTVTGR	P08519_LPA	11.7
0/0	GTFSTTVTGR	P08519_LPA	11.7
0/0	GSFSTTVTGR	P08519_LPA	11.7
0/0	GSFSTTVTGR	P08519_LPA	11.7
1/1	GTFSTTVTGR	P08519_LPA	11.7
0/1	ATTVTGTPCQEWAAQEPHR	P08519_LPA	11.7
0/1	GTFSTTVTGR	P08519_LPA	11.7
0/0	ATTVTGTPCQEWAAQEPHR	P08519_LPA	11.7
0/1	GSFSTTVTGR	P08519_LPA	11.7
0/1	GTDSCQGDSGGPLVCFEK	P08519_LPA	11.7
0/1	GTFSTTVTGR	P08519_LPA	11.7
0/1	GTDSCQGDSGGPLVCFEK	P08519_LPA	11.7
0/1	GSFSTTVTGR	P08519_LPA	11.7
0/0	GSFSTTVTGR	P08519_LPA	11.7
0/1	GTFSTTVTGR	P08519_LPA	11.7
0/0	ATTVTGTPCQEWAAQEPHR	P08519_LPA	11.7
0/1	GTFSTTVTGR	P08519_LPA	11.7
0/1	GSFSTTVTGR	P08519_LPA	11.7
0/1	ATTVTGTPCQEWAAQEPHR	P08519_LPA	11.7
0/1	ATTVTGTPCQEWAAQEPHR	P08519_LPA	11.7
0/1	GSFSTTVTGR	P08519_LPA	11.7
0/1	GTFSTTVTGR	P08519_LPA	11.7
0/0	GTDSCQGDSGGPLVCFEK	P08519_LPA	11.7
0/0	GSFSTTVTGR	P08519_LPA	11.7
0/1	GTDSCQGDSGGPLVCFEK	P08519_LPA	11.7
0/0	ATTVTGTPCQEWAAQEPHR	P08519_LPA	11.7
0/1	GTFSTTVTGR	P08519_LPA	11.7
0/1	GSFSTTVTGR	P08519_LPA	11.7
0/1	ATTVTGTPCQEWAAQEPHR	P08519_LPA	11.7
0/1	GSFSTTVTGR	P08519_LPA	11.7
0/0	GTFSTTVTGR	P08519_LPA	11.6
0/1	GTFSTTVTGR	P08519_LPA	11.6
0/0	ATTVTGTPCQEWAAQEPHR	P08519_LPA	11.6
0/1	GSFSTTVTGR	P08519_LPA	11.6
0/1	ATTVTGTPCQEWAAQEPHR	P08519_LPA	11.6
0/0	ATTVTGTPCQEWAAQEPHR	P08519_LPA	11.6
0/0	GSFSTTVTGR	P08519_LPA	11.6
0/1	GTFSTTVTGR	P08519_LPA	11.6
0/1	ATTVTGTPCQEWAAQEPHR	P08519_LPA	11.6
0/0	GTFSTTVTGR	P08519_LPA	11.6
0/1	GSFSTTVTGR	P08519_LPA	11.6
0/0	ATTVTGTPCQEWAAQEPHR	P08519_LPA	11.6
0/1	GTFSTTVTGR	P08519_LPA	11.6
0/1	ATTVTGTPCQEWAAQEPHR	P08519_LPA	11.6
0/0	ATTVTGTPCQEWAAQEPHR	P08519_LPA	11.6
0/1	GTDSCQGDSGGPLVCFEK	P08519_LPA	11.6
0/1	GSFSTTVTGR	P08519_LPA	11.6
0/1	GTFSTTVTGR	P08519_LPA	11.6
0/0	GSFSTTVTGR	P08519_LPA	11.6
0/0	ATTVTGTPCQEWAAQEPHR	P08519_LPA	11.6
0/0	ATTVTGTPCQEWAAQEPHR	P08519_LPA	11.6
0/1	GSFSTTVTGR	P08519_LPA	11.6
0/1	GSFSTTVTGR	P08519_LPA	11.6
0/1	GTDSCQGDSGGPLVCFEK	P08519_LPA	11.6
0/1	GTFSTTVTGR	P08519_LPA	11.6
0/1	GSFSTTVTGR	P08519_LPA	11.6
0/1	GISSTTVTGR	P08519_LPA	11.6
0/1	GSFSTTVTGR	P08519_LPA	11.6
0/1	GISSTTVTGR	P08519_LPA	11.6
0/1	ATTVTGTPCQEWAAQEPHR	P08519_LPA	11.6
0/0	GTFSTTVTGR	P08519_LPA	11.6
0/0	GSFSTTVTGR	P08519_LPA	11.6
0/0	ATTVTGTPCQEWAAQEPHR	P08519_LPA	11.6
0/1	GSFSTTVTGR	P08519_LPA	11.6
0/1	GISSTTVTGR	P08519_LPA	11.6
0/1	GSFSTTVTGR	P08519_LPA	11.6
0/1	ATTVTGTPCQEWAAQEPHR	P08519_LPA	11.6
0/1	FVTWIEGMMR	P08519_LPA	11.6
0/1	GSFSTTVTGR	P08519_LPA	11.6
0/1	GTFSTTVTGR	P08519_LPA	11.6
0/1	GSFSTTVTGR	P08519_LPA	11.6
0/1	GSFSTTVTGR	P08519_LPA	11.6
0/1	GTFSTTVTGR	P08519_LPA	11.6
0/1	GTFSTTVTGR	P08519_LPA	11.6
0/1	GSFSTTVTGR	P08519_LPA	11.6
0/1	GTDSCQGDSGGPLVCFEK	P08519_LPA	11.6
0/1	GSFSTTVTGR	P08519_LPA	11.6
0/1	GTFSTTVTGR	P08519_LPA	11.6
0/1	GTFSTTVTGR	P08519_LPA	11.6
0/0	GISSTTVTGR	P08519_LPA	11.6
0/0	GTFSTTVTGR	P08519_LPA	11.6
0/1	ATTVTGTPCQEWAAQEPHR	P08519_LPA	11.6
0/1	GTFSTTVTGR	P08519_LPA	11.6
0/1	GTDSCQGDSGGPLVCFEK	P08519_LPA	11.6
0/1	GSFSTTVTGR	P08519_LPA	11.6
0/0	GTDSCQGDSGGPLVCFEK	P08519_LPA	11.6
0/0	GSFSTTVTGR	P08519_LPA	11.6
0/1	GISSTTVTGR	P08519_LPA	11.6
0/1	GISSTTVTGR	P08519_LPA	11.6
0/1	EAQLLVIENEVCNHYK	P08519_LPA	11.6
0/0	GTFSTTVTGR	P08519_LPA	11.6
0/0	GSFSTTVTGR	P08519_LPA	11.6
0/1	ATTVTGTPCQEWAAQEPHR	P08519_LPA	11.6
0/1	GSFSTTVTGR	P08519_LPA	11.6
0/0	FVTWIEGMMR	P08519_LPA	11.6
0/0	ATTVTGTPCQEWAAQEPHR	P08519_LPA	11.6
0/1	GTFSTTVTGR	P08519_LPA	11.6
0/0	GTFSTTVTGR	P08519_LPA	11.6
0/0	GSFSTTVTGR	P08519_LPA	11.6
0/1	GTFSTTVTGR	P08519_LPA	11.6
0/0	GSFSTTVTGR	P08519_LPA	11.6
0/1	ATTVTGTPCQEWAAQEPHR	P08519_LPA	11.6
0/0	GTDSCQGDSGGPLVCFEK	P08519_LPA	11.6
0/1	GTFSTTVTGR	P08519_LPA	11.6
0/0	GSFSTTVTGR	P08519_LPA	11.6
0/1	GTFSTTVTGR	P08519_LPA	11.6
1/1	GTFSTTVTGR	P08519_LPA	11.6
0/1	ATTVTGTPCQEWAAQEPHR	P08519_LPA	11.6
0/1	GISSTTVTGR	P08519_LPA	11.6
0/1	GTFSTTVTGR	P08519_LPA	11.6
0/0	GISSTTVTGR	P08519_LPA	11.6
0/0	GSFSTTVTGR	P08519_LPA	11.6
0/1	ATTVTGTPCQEWAAQEPHR	P08519_LPA	11.6
0/0	GTDSCQGDSGGPLVCFEK	P08519_LPA	11.6
0/1	GTFSTTVTGR	P08519_LPA	11.6
1/1	GTFSTTVTGR	P08519_LPA	11.6
0/0	GSFSTTVTGR	P08519_LPA	11.6
0/1	GSFSTTVTGR	P08519_LPA	11.6
0/1	GTFSTTVTGR	P08519_LPA	11.6
0/1	ATTVTGTPCQEWAAQEPHR	P08519_LPA	11.5
0/1	ATTVTGTPCQEWAAQEPHR	P08519_LPA	11.5
0/1	GTFSTTVTGR	P08519_LPA	11.5
0/0	GTFSTTVTGR	P08519_LPA	11.5
0/0	GISSTTVTGR	P08519_LPA	11.5
0/0	ATTVTGTPCQEWAAQEPHR	P08519_LPA	11.5
0/1	GTFSTTVTGR	P08519_LPA	11.5
0/0	GTFSTTVTGR	P08519_LPA	11.5
0/1	ATTVTGTPCQEWAAQEPHR	P08519_LPA	11.5
0/0	GTFSTTVTGR	P08519_LPA	11.5
0/1	GTFSTTVTGR	P08519_LPA	11.5
0/1	GISSTTVTGR	P08519_LPA	11.5
0/1	ATTVTGTPCQEWAAQEPHR	P08519_LPA	11.5
0/0	GTFSTTVTGR	P08519_LPA	11.5
0/0	GSFSTTVTGR	P08519_LPA	11.5
0/1	ATTVTGTPCQEWAAQEPHR	P08519_LPA	11.5
0/1	GTFSTTVTGR	P08519_LPA	11.5
0/0	GSFSTTVTGR	P08519_LPA	11.5
0/1	GSFSTTVTGR	P08519_LPA	11.5
0/1	GTFSTTVTGR	P08519_LPA	11.5
0/1	GSFSTTVTGR	P08519_LPA	11.5
0/1	GSFSTTVTGR	P08519_LPA	11.5
0/1	GISSTTVTGR	P08519_LPA	11.5
0/1	GTFSTTVTGR	P08519_LPA	11.5
0/0	GTFSTTVTGR	P08519_LPA	11.5
0/1	GTFSTTVTGR	P08519_LPA	11.5
0/1	ATTVTGTPCQEWAAQEPHR	P08519_LPA	11.5
0/1	GISSTTVTGR	P08519_LPA	11.5
0/0	GTFSTTVTGR	P08519_LPA	11.5
0/1	GSFSTTVTGR	P08519_LPA	11.5
0/0	GTDSCQGDSGGPLVCFEK	P08519_LPA	11.5
0/1	GSFSTTVTGR	P08519_LPA	11.5
0/0	FVTWIEGMMR	P08519_LPA	11.5
0/0	GSFSTTVTGR	P08519_LPA	11.5
0/1	ATTVTGTPCQEWAAQEPHR	P08519_LPA	11.5
0/1	GSFSTTVTGR	P08519_LPA	11.5
0/1	ATTVTGTPCQEWAAQEPHR	P08519_LPA	11.5
0/0	GTFSTTVTGR	P08519_LPA	11.5
0/0	GTFSTTVTGR	P08519_LPA	11.5
0/1	GTFSTTVTGR	P08519_LPA	11.5
0/1	GSFSTTVTGR	P08519_LPA	11.5
0/1	ATTVTGTPCQEWAAQEPHR	P08519_LPA	11.5
0/1	ATTVTGTPCQEWAAQEPHR	P08519_LPA	11.5
0/0	GTFSTTVTGR	P08519_LPA	11.5
1/1	GTDSCQGDSGGPLVCFEK	P08519_LPA	11.5
0/1	ATTVTGTPCQEWAAQEPHR	P08519_LPA	11.5
0/1	GISSTTVTGR	P08519_LPA	11.5
0/1	GSFSTTVTGR	P08519_LPA	11.5
0/1	GSFSTTVTGR	P08519_LPA	11.5
0/1	ATTVTGTPCQEWAAQEPHR	P08519_LPA	11.5
0/0	GSFSTTVTGR	P08519_LPA	11.5
0/1	ATTVTGTPCQEWAAQEPHR	P08519_LPA	11.5
0/1	GSFSTTVTGR	P08519_LPA	11.5
0/0	ATTVTGTPCQEWAAQEPHR	P08519_LPA	11.5
0/0	GSFSTTVTGR	P08519_LPA	11.5
0/0	GTDSCQGDSGGPLVCFEK	P08519_LPA	11.5
0/1	GSFSTTVTGR	P08519_LPA	11.5
0/1	ATTVTGTPCQEWAAQEPHR	P08519_LPA	11.5
0/0	GTFSTTVTGR	P08519_LPA	11.5
0/1	GSFSTTVTGR	P08519_LPA	11.5
0/1	ATTVTGTPCQEWAAQEPHR	P08519_LPA	11.5
0/1	GTFSTTVTGR	P08519_LPA	11.5
0/1	GTFSTTVTGR	P08519_LPA	11.5
0/1	GSFSTTVTGR	P08519_LPA	11.5
0/1	GTFSTTVTGR	P08519_LPA	11.5
1/1	ATTVTGTPCQEWAAQEPHR	P08519_LPA	11.5
0/1	ATTVTGTPCQEWAAQEPHR	P08519_LPA	11.5
0/0	GISSTTVTGR	P08519_LPA	11.5
0/0	GSFSTTVTGR	P08519_LPA	11.5
0/0	GSFSTTVTGR	P08519_LPA	11.5
0/1	GTFSTTVTGR	P08519_LPA	11.5
0/0	GSFSTTVTGR	P08519_LPA	11.5
0/1	GISSTTVTGR	P08519_LPA	11.5
0/1	GSFSTTVTGR	P08519_LPA	11.5
0/1	GTFSTTVTGR	P08519_LPA	11.5
0/0	GTDSCQGDSGGPLVCFEK	P08519_LPA	11.4
0/1	GSFSTTVTGR	P08519_LPA	11.4
0/0	GISSTTVTGR	P08519_LPA	11.4
1/1	GISSTTVTGR	P08519_LPA	11.4
0/1	ATTVTGTPCQEWAAQEPHR	P08519_LPA	11.4
0/1	ATTVTGTPCQEWAAQEPHR	P08519_LPA	11.4
0/0	ATTVTGTPCQEWAAQEPHR	P08519_LPA	11.4
0/1	ATTVTGTPCQEWAAQEPHR	P08519_LPA	11.4
0/1	GTFSTTVTGR	P08519_LPA	11.4
0/0	ATTVTGTPCQEWAAQEPHR	P08519_LPA	11.4
0/1	ATTVTGTPCQEWAAQEPHR	P08519_LPA	11.4
0/1	GTFSTTVTGR	P08519_LPA	11.4
0/0	ATTVTGTPCQEWAAQEPHR	P08519_LPA	11.4
0/0	GTFSTTVTGR	P08519_LPA	11.4
0/0	GISSTTVTGR	P08519_LPA	11.4
0/1	GISSTTVTGR	P08519_LPA	11.4
0/0	ATTVTGTPCQEWAAQEPHR	P08519_LPA	11.4
0/1	GSFSTTVTGR	P08519_LPA	11.4
0/1	GTFSTTVTGR	P08519_LPA	11.4
0/1	GSFSTTVTGR	P08519_LPA	11.4
0/0	FVTWIEGMMR	P08519_LPA	11.4
0/0	GSFSTTVTGR	P08519_LPA	11.4
0/1	GTFSTTVTGR	P08519_LPA	11.4
0/1	ATTVTGTPCQEWAAQEPHR	P08519_LPA	11.4
0/1	GTFSTTVTGR	P08519_LPA	11.4
0/0	ATTVTGTPCQEWAAQEPHR	P08519_LPA	11.4
0/0	GTDSCQGDSGGPLVCFEK	P08519_LPA	11.4
0/1	GSFSTTVTGR	P08519_LPA	11.4
0/1	ATTVTGTPCQEWAAQEPHR	P08519_LPA	11.4
0/0	GTDSCQGDSGGPLVCFEK	P08519_LPA	11.4
0/1	GSFSTTVTGR	P08519_LPA	11.4
0/1	GSFSTTVTGR	P08519_LPA	11.4
0/1	GTFSTTVTGR	P08519_LPA	11.4
0/0	ATTVTGTPCQEWAAQEPHR	P08519_LPA	11.4
0/1	GTFSTTVTGR	P08519_LPA	11.4
0/1	GISSTTVTGR	P08519_LPA	11.4
0/1	ATTVTGTPCQEWAAQEPHR	P08519_LPA	11.4
0/0	GTFSTTVTGR	P08519_LPA	11.4
0/1	GSFSTTVTGR	P08519_LPA	11.4
0/1	ATTVTGTPCQEWAAQEPHR	P08519_LPA	11.4
0/1	ATTVTGTPCQEWAAQEPHR	P08519_LPA	11.4
0/0	ATTVTGTPCQEWAAQEPHR	P08519_LPA	11.4
0/1	GSFSTTVTGR	P08519_LPA	11.4
0/0	GTFSTTVTGR	P08519_LPA	11.4
0/0	GISSTTVTGR	P08519_LPA	11.4
0/0	GTFSTTVTGR	P08519_LPA	11.4
0/0	GTFSTTVTGR	P08519_LPA	11.4
0/1	GSFSTTVTGR	P08519_LPA	11.4
0/0	GISSTTVTGR	P08519_LPA	11.4
0/1	GSFSTTVTGR	P08519_LPA	11.4
0/0	GTFSTTVTGR	P08519_LPA	11.4
0/1	GSFSTTVTGR	P08519_LPA	11.4
0/0	GSFSTTVTGR	P08519_LPA	11.4
1/1	ATTVTGTPCQEWAAQEPHR	P08519_LPA	11.4
0/1	ATTVTGTPCQEWAAQEPHR	P08519_LPA	11.4
0/0	GSFSTTVTGR	P08519_LPA	11.4
0/1	GTFSTTVTGR	P08519_LPA	11.4
0/1	GTFSTTVTGR	P08519_LPA	11.4
0/0	GSFSTTVTGR	P08519_LPA	11.4
0/1	GSFSTTVTGR	P08519_LPA	11.4
0/1	GTFSTTVTGR	P08519_LPA	11.4
0/1	GSFSTTVTGR	P08519_LPA	11.4
0/1	ATTVTGTPCQEWAAQEPHR	P08519_LPA	11.4
0/0	GISSTTVTGR	P08519_LPA	11.4
0/0	GTFSTTVTGR	P08519_LPA	11.4
0/0	GSFSTTVTGR	P08519_LPA	11.4
0/1	GSFSTTVTGR	P08519_LPA	11.4
0/1	GSFSTTVTGR	P08519_LPA	11.4
0/1	GTDSCQGDSGGPLVCFEK	P08519_LPA	11.4
0/1	GTFSTTVTGR	P08519_LPA	11.4
0/1	GSFSTTVTGR	P08519_LPA	11.4
0/0	GSFSTTVTGR	P08519_LPA	11.4
0/1	GTFSTTVTGR	P08519_LPA	11.4
0/1	GSFSTTVTGR	P08519_LPA	11.4
0/1	ATTVTGTPCQEWAAQEPHR	P08519_LPA	11.4
0/0	GISSTTVTGR	P08519_LPA	11.4
0/0	GTFSTTVTGR	P08519_LPA	11.4
0/1	GTFSTTVTGR	P08519_LPA	11.4
0/0	GTFSTTVTGR	P08519_LPA	11.4
0/0	GISSTTVTGR	P08519_LPA	11.4
0/0	GTFSTTVTGR	P08519_LPA	11.3
0/0	GISSTTVTGR	P08519_LPA	11.3
0/1	GSFSTTVTGR	P08519_LPA	11.3
0/1	GTDSCQGDSGGPLVCFEK	P08519_LPA	11.3
0/0	FVTWIEGMMR	P08519_LPA	11.3
0/1	GTFSTTVTGR	P08519_LPA	11.3
0/0	ATTVTGTPCQEWAAQEPHR	P08519_LPA	11.3
1/1	GTFSTTVTGR	P08519_LPA	11.3
0/0	GTFSTTVTGR	P08519_LPA	11.3
0/1	ATTVTGTPCQEWAAQEPHR	P08519_LPA	11.3
0/0	ATTVTGTPCQEWAAQEPHR	P08519_LPA	11.3
0/0	GTDSCQGDSGGPLVCFEK	P08519_LPA	11.3
0/0	GISSTTVTGR	P08519_LPA	11.3
0/1	ATTVTGTPCQEWAAQEPHR	P08519_LPA	11.3
0/1	GTDSCQGDSGGPLVCFEK	P08519_LPA	11.3
0/0	GTFSTTVTGR	P08519_LPA	11.3
0/1	GSFSTTVTGR	P08519_LPA	11.3
0/1	GTFSTTVTGR	P08519_LPA	11.3
0/1	ATTVTGTPCQEWAAQEPHR	P08519_LPA	11.3
0/0	GSFSTTVTGR	P08519_LPA	11.3
0/1	GSFSTTVTGR	P08519_LPA	11.3
0/1	GSFSTTVTGR	P08519_LPA	11.3
0/0	ATTVTGTPCQEWAAQEPHR	P08519_LPA	11.3
0/0	GTFSTTVTGR	P08519_LPA	11.3
0/0	GSFSTTVTGR	P08519_LPA	11.3
0/1	GTFSTTVTGR	P08519_LPA	11.3
0/1	GSFSTTVTGR	P08519_LPA	11.3
0/1	ATTVTGTPCQEWAAQEPHR	P08519_LPA	11.3
0/0	ATTVTGTPCQEWAAQEPHR	P08519_LPA	11.3
0/0	GTDSCQGDSGGPLVCFEK	P08519_LPA	11.3
0/1	GSFSTTVTGR	P08519_LPA	11.3
1/1	EAQLLVIENEVCNHYK	P08519_LPA	11.3
0/0	GISSTTVTGR	P08519_LPA	11.3
0/1	EAQLLVIENEVCNHYK	P08519_LPA	11.3
0/0	ATTVTGTPCQEWAAQEPHR	P08519_LPA	11.3
0/1	ATTVTGTPCQEWAAQEPHR	P08519_LPA	11.3
0/1	GSFSTTVTGR	P08519_LPA	11.3
0/0	GISSTTVTGR	P08519_LPA	11.3
0/1	ATTVTGTPCQEWAAQEPHR	P08519_LPA	11.3
0/0	EAQLLVIENEVCNHYK	P08519_LPA	11.3
0/1	GISSTTVTGR	P08519_LPA	11.3
0/1	GSFSTTVTGR	P08519_LPA	11.3
0/0	GSFSTTVTGR	P08519_LPA	11.3
0/1	GISSTTVTGR	P08519_LPA	11.3
0/1	GSFSTTVTGR	P08519_LPA	11.3
0/0	ATTVTGTPCQEWAAQEPHR	P08519_LPA	11.3
0/0	ATTVTGTPCQEWAAQEPHR	P08519_LPA	11.3
0/1	GTFSTTVTGR	P08519_LPA	11.3
0/1	GTFSTTVTGR	P08519_LPA	11.3
0/1	ATTVTGTPCQEWAAQEPHR	P08519_LPA	11.3
0/1	GSFSTTVTGR	P08519_LPA	11.3
0/0	ATTVTGTPCQEWAAQEPHR	P08519_LPA	11.3
0/0	GTFSTTVTGR	P08519_LPA	11.3
0/1	GTFSTTVTGR	P08519_LPA	11.3
0/1	GISSTTVTGR	P08519_LPA	11.3
0/1	GSFSTTVTGR	P08519_LPA	11.3
0/0	GTDSCQGDSGGPLVCFEK	P08519_LPA	11.3
0/1	GTFSTTVTGR	P08519_LPA	11.3
0/1	ATTVTGTPCQEWAAQEPHR	P08519_LPA	11.3
0/1	ATTVTGTPCQEWAAQEPHR	P08519_LPA	11.3
0/1	GTFSTTVTGR	P08519_LPA	11.3
0/1	ATTVTGTPCQEWAAQEPHR	P08519_LPA	11.3
0/1	GTDSCQGDSGGPLVCFEK	P08519_LPA	11.3
0/0	GSFSTTVTGR	P08519_LPA	11.3
0/1	GSFSTTVTGR	P08519_LPA	11.3
0/0	ATTVTGTPCQEWAAQEPHR	P08519_LPA	11.3
0/1	GSFSTTVTGR	P08519_LPA	11.3
0/0	GTFSTTVTGR	P08519_LPA	11.3
0/0	ATTVTGTPCQEWAAQEPHR	P08519_LPA	11.3
0/1	GTFSTTVTGR	P08519_LPA	11.3
0/1	GTFSTTVTGR	P08519_LPA	11.3
0/0	GISSTTVTGR	P08519_LPA	11.3
0/0	GTFSTTVTGR	P08519_LPA	11.3
0/0	GSFSTTVTGR	P08519_LPA	11.3
0/1	GSFSTTVTGR	P08519_LPA	11.3
0/1	GTFSTTVTGR	P08519_LPA	11.3
0/0	ATTVTGTPCQEWAAQEPHR	P08519_LPA	11.3
0/0	GSFSTTVTGR	P08519_LPA	11.3
0/0	ATTVTGTPCQEWAAQEPHR	P08519_LPA	11.3
0/1	ATTVTGTPCQEWAAQEPHR	P08519_LPA	11.3
0/0	ATTVTGTPCQEWAAQEPHR	P08519_LPA	11.3
0/0	GSFSTTVTGR	P08519_LPA	11.3
0/1	GTFSTTVTGR	P08519_LPA	11.3
0/1	GTFSTTVTGR	P08519_LPA	11.3
0/0	ATTVTGTPCQEWAAQEPHR	P08519_LPA	11.3
0/0	GTFSTTVTGR	P08519_LPA	11.3
0/0	GTDSCQGDSGGPLVCFEK	P08519_LPA	11.3
0/0	FVTWIEGMMR	P08519_LPA	11.3
0/1	ATTVTGTPCQEWAAQEPHR	P08519_LPA	11.3
0/0	GTFSTTVTGR	P08519_LPA	11.3
0/1	GISSTTVTGR	P08519_LPA	11.3
0/0	ATTVTGTPCQEWAAQEPHR	P08519_LPA	11.3
0/1	GSFSTTVTGR	P08519_LPA	11.3
0/0	GSFSTTVTGR	P08519_LPA	11.3
0/1	GSFSTTVTGR	P08519_LPA	11.3
0/1	GSFSTTVTGR	P08519_LPA	11.3
0/1	GTFSTTVTGR	P08519_LPA	11.3
0/1	GTFSTTVTGR	P08519_LPA	11.2
0/0	GTFSTTVTGR	P08519_LPA	11.2
0/1	GSFSTTVTGR	P08519_LPA	11.2
0/1	GSFSTTVTGR	P08519_LPA	11.2
0/0	GISSTTVTGR	P08519_LPA	11.2
0/1	GTFSTTVTGR	P08519_LPA	11.2
0/1	ATTVTGTPCQEWAAQEPHR	P08519_LPA	11.2
0/1	GTFSTTVTGR	P08519_LPA	11.2
0/1	GISSTTVTGR	P08519_LPA	11.2
0/1	GTDSCQGDSGGPLVCFEK	P08519_LPA	11.2
0/1	GTDSCQGDSGGPLVCFEK	P08519_LPA	11.2
0/0	GTFSTTVTGR	P08519_LPA	11.2
0/1	ATTVTGTPCQEWAAQEPHR	P08519_LPA	11.2
0/1	GTFSTTVTGR	P08519_LPA	11.2
0/0	GISSTTVTGR	P08519_LPA	11.2
0/1	GSFSTTVTGR	P08519_LPA	11.2
0/1	ATTVTGTPCQEWAAQEPHR	P08519_LPA	11.2
0/1	GTFSTTVTGR	P08519_LPA	11.2
0/1	ATTVTGTPCQEWAAQEPHR	P08519_LPA	11.2
0/0	GTDSCQGDSGGPLVCFEK	P08519_LPA	11.2
0/1	GTFSTTVTGR	P08519_LPA	11.2
0/0	GTDSCQGDSGGPLVCFEK	P08519_LPA	11.2
0/1	GTFSTTVTGR	P08519_LPA	11.2
0/0	ATTVTGTPCQEWAAQEPHR	P08519_LPA	11.2
0/0	GTDSCQGDSGGPLVCFEK	P08519_LPA	11.2
0/1	GTFSTTVTGR	P08519_LPA	11.2
0/0	GSFSTTVTGR	P08519_LPA	11.2
0/1	ATTVTGTPCQEWAAQEPHR	P08519_LPA	11.2
0/1	GTDSCQGDSGGPLVCFEK	P08519_LPA	11.2
0/1	GSFSTTVTGR	P08519_LPA	11.2
0/1	GTFSTTVTGR	P08519_LPA	11.2
0/0	GTFSTTVTGR	P08519_LPA	11.2
0/1	FVTWIEGMMR	P08519_LPA	11.2
0/1	GSFSTTVTGR	P08519_LPA	11.2
0/1	ATTVTGTPCQEWAAQEPHR	P08519_LPA	11.2
0/1	ATTVTGTPCQEWAAQEPHR	P08519_LPA	11.2
0/1	GSFSTTVTGR	P08519_LPA	11.2
0/0	ATTVTGTPCQEWAAQEPHR	P08519_LPA	11.2
0/0	GSFSTTVTGR	P08519_LPA	11.2
0/0	ATTVTGTPCQEWAAQEPHR	P08519_LPA	11.2
0/0	GTDSCQGDSGGPLVCFEK	P08519_LPA	11.2
0/1	GTFSTTVTGR	P08519_LPA	11.2
0/1	GTFSTTVTGR	P08519_LPA	11.2
0/0	GISSTTVTGR	P08519_LPA	11.2
0/1	GISSTTVTGR	P08519_LPA	11.2
0/0	GTFSTTVTGR	P08519_LPA	11.2
0/1	GTFSTTVTGR	P08519_LPA	11.2
0/1	ATTVTGTPCQEWAAQEPHR	P08519_LPA	11.2
0/1	ATTVTGTPCQEWAAQEPHR	P08519_LPA	11.2
0/1	ATTVTGTPCQEWAAQEPHR	P08519_LPA	11.2
0/1	ATTVTGTPCQEWAAQEPHR	P08519_LPA	11.2
0/1	GSFSTTVTGR	P08519_LPA	11.2
0/1	ATTVTGTPCQEWAAQEPHR	P08519_LPA	11.2
0/0	GSFSTTVTGR	P08519_LPA	11.2
0/0	GTFSTTVTGR	P08519_LPA	11.2
0/1	GTFSTTVTGR	P08519_LPA	11.2
0/0	GTFSTTVTGR	P08519_LPA	11.2
0/1	ATTVTGTPCQEWAAQEPHR	P08519_LPA	11.2
0/0	GTDSCQGDSGGPLVCFEK	P08519_LPA	11.2
0/1	GTFSTTVTGR	P08519_LPA	11.2
0/0	GISSTTVTGR	P08519_LPA	11.2
0/1	GSFSTTVTGR	P08519_LPA	11.2
0/0	EAQLLVIENEVCNHYK	P08519_LPA	11.2
0/1	GSFSTTVTGR	P08519_LPA	11.2
0/1	GTFSTTVTGR	P08519_LPA	11.2
0/0	ATTVTGTPCQEWAAQEPHR	P08519_LPA	11.2
0/1	GTFSTTVTGR	P08519_LPA	11.2
0/0	ATTVTGTPCQEWAAQEPHR	P08519_LPA	11.2
0/1	GISSTTVTGR	P08519_LPA	11.2
0/1	GTFSTTVTGR	P08519_LPA	11.2
0/0	FVTWIEGMMR	P08519_LPA	11.2
0/1	GSFSTTVTGR	P08519_LPA	11.2
0/0	GTDSCQGDSGGPLVCFEK	P08519_LPA	11.2
0/1	FVTWIEGMMR	P08519_LPA	11.2
0/1	GTFSTTVTGR	P08519_LPA	11.2
0/1	GTDSCQGDSGGPLVCFEK	P08519_LPA	11.2
0/0	GTFSTTVTGR	P08519_LPA	11.2
0/1	ATTVTGTPCQEWAAQEPHR	P08519_LPA	11.2
0/1	FVTWIEGMMR	P08519_LPA	11.2
0/1	GTFSTTVTGR	P08519_LPA	11.2
0/0	GTFSTTVTGR	P08519_LPA	11.2
0/1	ATTVTGTPCQEWAAQEPHR	P08519_LPA	11.2
0/1	GTFSTTVTGR	P08519_LPA	11.2
0/0	GSFSTTVTGR	P08519_LPA	11.2
0/1	GISSTTVTGR	P08519_LPA	11.2
0/1	ATTVTGTPCQEWAAQEPHR	P08519_LPA	11.2
0/0	GSFSTTVTGR	P08519_LPA	11.2
0/0	GISSTTVTGR	P08519_LPA	11.2
0/1	GTFSTTVTGR	P08519_LPA	11.2
0/1	ATTVTGTPCQEWAAQEPHR	P08519_LPA	11.2
0/0	GTFSTTVTGR	P08519_LPA	11.2
0/1	ATTVTGTPCQEWAAQEPHR	P08519_LPA	11.2
0/0	ATTVTGTPCQEWAAQEPHR	P08519_LPA	11.2
0/1	GSFSTTVTGR	P08519_LPA	11.2
0/1	GSFSTTVTGR	P08519_LPA	11.2
0/1	GTFSTTVTGR	P08519_LPA	11.2
0/1	GTDSCQGDSGGPLVCFEK	P08519_LPA	11.2
0/1	GSFSTTVTGR	P08519_LPA	11.2
0/1	ATTVTGTPCQEWAAQEPHR	P08519_LPA	11.2
0/1	GTFSTTVTGR	P08519_LPA	11.2
0/1	GISSTTVTGR	P08519_LPA	11.2
0/0	ATTVTGTPCQEWAAQEPHR	P08519_LPA	11.2
0/0	GSFSTTVTGR	P08519_LPA	11.2
0/1	GISSTTVTGR	P08519_LPA	11.2
0/1	ATTVTGTPCQEWAAQEPHR	P08519_LPA	11.2
0/1	GISSTTVTGR	P08519_LPA	11.2
0/1	GTFSTTVTGR	P08519_LPA	11.2
0/1	ATTVTGTPCQEWAAQEPHR	P08519_LPA	11.2
0/0	FVTWIEGMMR	P08519_LPA	11.1
0/1	GSFSTTVTGR	P08519_LPA	11.1
0/1	GISSTTVTGR	P08519_LPA	11.1
0/1	GSFSTTVTGR	P08519_LPA	11.1
0/0	GISSTTVTGR	P08519_LPA	11.1
0/0	GISSTTVTGR	P08519_LPA	11.1
0/1	GSFSTTVTGR	P08519_LPA	11.1
0/0	EAQLLVIENEVCNHYK	P08519_LPA	11.1
0/1	GTFSTTVTGR	P08519_LPA	11.1
0/1	ATTVTGTPCQEWAAQEPHR	P08519_LPA	11.1
0/1	GSFSTTVTGR	P08519_LPA	11.1
0/1	GISSTTVTGR	P08519_LPA	11.1
0/0	GTFSTTVTGR	P08519_LPA	11.1
0/1	GTFSTTVTGR	P08519_LPA	11.1
0/0	GSFSTTVTGR	P08519_LPA	11.1
0/0	ATTVTGTPCQEWAAQEPHR	P08519_LPA	11.1
0/0	ATTVTGTPCQEWAAQEPHR	P08519_LPA	11.1
0/0	GSFSTTVTGR	P08519_LPA	11.1
0/1	GTFSTTVTGR	P08519_LPA	11.1
0/1	GSFSTTVTGR	P08519_LPA	11.1
0/0	GTFSTTVTGR	P08519_LPA	11.1
0/0	GTFSTTVTGR	P08519_LPA	11.1
0/0	GTFSTTVTGR	P08519_LPA	11.1
0/1	GISSTTVTGR	P08519_LPA	11.1
0/1	GTFSTTVTGR	P08519_LPA	11.1
0/0	GISSTTVTGR	P08519_LPA	11.1
0/1	GISSTTVTGR	P08519_LPA	11.1
0/1	GTFSTTVTGR	P08519_LPA	11.1
0/0	ATTVTGTPCQEWAAQEPHR	P08519_LPA	11.1
0/1	GTDSCQGDSGGPLVCFEK	P08519_LPA	11.1
0/1	GSFSTTVTGR	P08519_LPA	11.1
0/0	GSFSTTVTGR	P08519_LPA	11.1
0/0	ATTVTGTPCQEWAAQEPHR	P08519_LPA	11.1
0/0	GTDSCQGDSGGPLVCFEK	P08519_LPA	11.1
0/0	GISSTTVTGR	P08519_LPA	11.1
0/0	ATTVTGTPCQEWAAQEPHR	P08519_LPA	11.1
0/1	GTDSCQGDSGGPLVCFEK	P08519_LPA	11.1
0/0	GISSTTVTGR	P08519_LPA	11.1
0/0	GTFSTTVTGR	P08519_LPA	11.1
0/1	GISSTTVTGR	P08519_LPA	11.1
0/0	GISSTTVTGR	P08519_LPA	11.1
0/1	GSFSTTVTGR	P08519_LPA	11.1
0/0	GTFSTTVTGR	P08519_LPA	11.1
0/1	ATTVTGTPCQEWAAQEPHR	P08519_LPA	11.1
0/0	ATTVTGTPCQEWAAQEPHR	P08519_LPA	11.1
0/0	GTFSTTVTGR	P08519_LPA	11.1
0/0	GSFSTTVTGR	P08519_LPA	11.1
0/1	GSFSTTVTGR	P08519_LPA	11.1
0/1	GTFSTTVTGR	P08519_LPA	11.1
0/1	ATTVTGTPCQEWAAQEPHR	P08519_LPA	11.1
0/0	GSFSTTVTGR	P08519_LPA	11.1
0/1	ATTVTGTPCQEWAAQEPHR	P08519_LPA	11.1
0/1	GTDSCQGDSGGPLVCFEK	P08519_LPA	11.1
0/0	GTDSCQGDSGGPLVCFEK	P08519_LPA	11.1
0/0	GISSTTVTGR	P08519_LPA	11.1
0/0	GTDSCQGDSGGPLVCFEK	P08519_LPA	11.1
0/0	GSFSTTVTGR	P08519_LPA	11.1
0/1	GTFSTTVTGR	P08519_LPA	11.1
0/1	ATTVTGTPCQEWAAQEPHR	P08519_LPA	11.1
1/1	GISSTTVTGR	P08519_LPA	11.1
0/0	GTFSTTVTGR	P08519_LPA	11.1
0/1	ATTVTGTPCQEWAAQEPHR	P08519_LPA	11.1
0/1	GISSTTVTGR	P08519_LPA	11.1
0/1	GISSTTVTGR	P08519_LPA	11.1
0/1	GTDSCQGDSGGPLVCFEK	P08519_LPA	11.1
0/1	GISSTTVTGR	P08519_LPA	11.1
0/0	GSFSTTVTGR	P08519_LPA	11.1
0/0	GSFSTTVTGR	P08519_LPA	11.1
0/1	GSFSTTVTGR	P08519_LPA	11.1
0/1	GTFSTTVTGR	P08519_LPA	11.1
0/0	ATTVTGTPCQEWAAQEPHR	P08519_LPA	11.1
0/0	GTDSCQGDSGGPLVCFEK	P08519_LPA	11.1
0/1	GTDSCQGDSGGPLVCFEK	P08519_LPA	11.1
0/1	ATTVTGTPCQEWAAQEPHR	P08519_LPA	11.1
0/0	GTFSTTVTGR	P08519_LPA	11.1
0/1	ATTVTGTPCQEWAAQEPHR	P08519_LPA	11.1
0/0	ATTVTGTPCQEWAAQEPHR	P08519_LPA	11.1
0/1	GTDSCQGDSGGPLVCFEK	P08519_LPA	11.1
0/1	ATTVTGTPCQEWAAQEPHR	P08519_LPA	11.1
0/1	GTFSTTVTGR	P08519_LPA	11.1
0/1	ATTVTGTPCQEWAAQEPHR	P08519_LPA	11.1
0/1	FVTWIEGMMR	P08519_LPA	11.1
0/1	ATTVTGTPCQEWAAQEPHR	P08519_LPA	11.1
0/1	GTFSTTVTGR	P08519_LPA	11.1
0/1	GSFSTTVTGR	P08519_LPA	11.1
0/1	ATTVTGTPCQEWAAQEPHR	P08519_LPA	11.1
0/1	ATTVTGTPCQEWAAQEPHR	P08519_LPA	11.1
0/1	GTFSTTVTGR	P08519_LPA	11.1
0/1	GTFSTTVTGR	P08519_LPA	11.1
0/1	GISSTTVTGR	P08519_LPA	11.1
0/1	GSFSTTVTGR	P08519_LPA	11.1
0/1	GTFSTTVTGR	P08519_LPA	11.1
0/1	GISSTTVTGR	P08519_LPA	11.1
0/0	GISSTTVTGR	P08519_LPA	11.1
0/1	GISSTTVTGR	P08519_LPA	11.1
0/0	GTFSTTVTGR	P08519_LPA	11.1
1/1	GSFSTTVTGR	P08519_LPA	11.1
0/1	GISSTTVTGR	P08519_LPA	11.1
0/1	ATTVTGTPCQEWAAQEPHR	P08519_LPA	11.1
0/1	GSFSTTVTGR	P08519_LPA	11.1
0/0	GISSTTVTGR	P08519_LPA	11.1
0/0	GISSTTVTGR	P08519_LPA	11.1
0/1	GTFSTTVTGR	P08519_LPA	11.1
0/1	GISSTTVTGR	P08519_LPA	11.1
0/0	GISSTTVTGR	P08519_LPA	11.1
0/1	GTFSTTVTGR	P08519_LPA	11.1
0/1	GTDSCQGDSGGPLVCFEK	P08519_LPA	11.1
0/1	GTFSTTVTGR	P08519_LPA	11.1
0/1	ATTVTGTPCQEWAAQEPHR	P08519_LPA	11.1
0/1	GTFSTTVTGR	P08519_LPA	11.1
0/1	GTFSTTVTGR	P08519_LPA	11.1
0/0	GISSTTVTGR	P08519_LPA	11
0/1	ATTVTGTPCQEWAAQEPHR	P08519_LPA	11
0/1	ATTVTGTPCQEWAAQEPHR	P08519_LPA	11
0/1	GSFSTTVTGR	P08519_LPA	11
0/0	GSFSTTVTGR	P08519_LPA	11
0/1	GTFSTTVTGR	P08519_LPA	11
0/1	GTFSTTVTGR	P08519_LPA	11
0/1	GTDSCQGDSGGPLVCFEK	P08519_LPA	11
0/1	GTFSTTVTGR	P08519_LPA	11
0/0	FVTWIEGMMR	P08519_LPA	11
0/0	ATTVTGTPCQEWAAQEPHR	P08519_LPA	11
0/1	GTFSTTVTGR	P08519_LPA	11
1/1	FVTWIEGMMR	P08519_LPA	11
0/1	GSFSTTVTGR	P08519_LPA	11
0/0	GSFSTTVTGR	P08519_LPA	11
0/1	GTFSTTVTGR	P08519_LPA	11
0/1	GISSTTVTGR	P08519_LPA	11
0/1	GSFSTTVTGR	P08519_LPA	11
0/1	GTFSTTVTGR	P08519_LPA	11
0/1	GSFSTTVTGR	P08519_LPA	11
0/0	GTDSCQGDSGGPLVCFEK	P08519_LPA	11
0/0	GISSTTVTGR	P08519_LPA	11
0/1	GTDSCQGDSGGPLVCFEK	P08519_LPA	11
0/1	GISSTTVTGR	P08519_LPA	11
0/1	GTFSTTVTGR	P08519_LPA	11
0/0	GTFSTTVTGR	P08519_LPA	11
0/1	GTFSTTVTGR	P08519_LPA	11
0/0	GTDSCQGDSGGPLVCFEK	P08519_LPA	11
0/1	ATTVTGTPCQEWAAQEPHR	P08519_LPA	11
0/0	ATTVTGTPCQEWAAQEPHR	P08519_LPA	11
0/0	GISSTTVTGR	P08519_LPA	11
0/1	GTFSTTVTGR	P08519_LPA	11
0/0	ATTVTGTPCQEWAAQEPHR	P08519_LPA	11
0/1	ATTVTGTPCQEWAAQEPHR	P08519_LPA	11
0/0	GISSTTVTGR	P08519_LPA	11
0/0	GISSTTVTGR	P08519_LPA	11
0/0	ATTVTGTPCQEWAAQEPHR	P08519_LPA	11
0/1	ATTVTGTPCQEWAAQEPHR	P08519_LPA	11
0/1	GSFSTTVTGR	P08519_LPA	11
0/1	GSFSTTVTGR	P08519_LPA	11
0/0	GTFSTTVTGR	P08519_LPA	11
0/1	GTFSTTVTGR	P08519_LPA	11
0/1	ATTVTGTPCQEWAAQEPHR	P08519_LPA	11
0/0	ATTVTGTPCQEWAAQEPHR	P08519_LPA	11
1/1	GTFSTTVTGR	P08519_LPA	11
0/0	GISSTTVTGR	P08519_LPA	11
0/0	GSFSTTVTGR	P08519_LPA	11
0/0	GSFSTTVTGR	P08519_LPA	11
0/1	ATTVTGTPCQEWAAQEPHR	P08519_LPA	11
0/0	GTFSTTVTGR	P08519_LPA	11
0/1	GISSTTVTGR	P08519_LPA	11
0/1	ATTVTGTPCQEWAAQEPHR	P08519_LPA	11
0/1	ATTVTGTPCQEWAAQEPHR	P08519_LPA	11
0/0	GTFSTTVTGR	P08519_LPA	11
0/1	ATTVTGTPCQEWAAQEPHR	P08519_LPA	11
0/1	ATTVTGTPCQEWAAQEPHR	P08519_LPA	11
0/1	GISSTTVTGR	P08519_LPA	11
1/1	ATTVTGTPCQEWAAQEPHR	P08519_LPA	11
0/1	GISSTTVTGR	P08519_LPA	11
0/0	GSFSTTVTGR	P08519_LPA	11
0/0	GTFSTTVTGR	P08519_LPA	11
0/1	GISSTTVTGR	P08519_LPA	11
0/0	GSFSTTVTGR	P08519_LPA	11
0/1	GTDSCQGDSGGPLVCFEK	P08519_LPA	11
0/0	ATTVTGTPCQEWAAQEPHR	P08519_LPA	11
0/1	GISSTTVTGR	P08519_LPA	11
0/0	ATTVTGTPCQEWAAQEPHR	P08519_LPA	11
0/0	GISSTTVTGR	P08519_LPA	11
0/0	GTDSCQGDSGGPLVCFEK	P08519_LPA	11
0/0	ATTVTGTPCQEWAAQEPHR	P08519_LPA	11
0/1	ATTVTGTPCQEWAAQEPHR	P08519_LPA	11
0/1	GISSTTVTGR	P08519_LPA	11
0/0	ATTVTGTPCQEWAAQEPHR	P08519_LPA	11
0/1	GSFSTTVTGR	P08519_LPA	11
0/1	GTFSTTVTGR	P08519_LPA	11
0/0	GSFSTTVTGR	P08519_LPA	11
0/0	GISSTTVTGR	P08519_LPA	11
0/1	GISSTTVTGR	P08519_LPA	11
0/0	GSFSTTVTGR	P08519_LPA	11
0/1	EAQLLVIENEVCNHYK	P08519_LPA	11
0/1	GSFSTTVTGR	P08519_LPA	11
0/1	ATTVTGTPCQEWAAQEPHR	P08519_LPA	11
0/0	ATTVTGTPCQEWAAQEPHR	P08519_LPA	11
0/0	FVTWIEGMMR	P08519_LPA	11
0/0	GISSTTVTGR	P08519_LPA	11
0/1	ATTVTGTPCQEWAAQEPHR	P08519_LPA	11
0/1	GTDSCQGDSGGPLVCFEK	P08519_LPA	11
0/0	ATTVTGTPCQEWAAQEPHR	P08519_LPA	11
0/1	GSFSTTVTGR	P08519_LPA	11
0/1	GTDSCQGDSGGPLVCFEK	P08519_LPA	11
0/0	GSFSTTVTGR	P08519_LPA	11
0/0	GTDSCQGDSGGPLVCFEK	P08519_LPA	11
0/1	GTFSTTVTGR	P08519_LPA	11
0/1	ATTVTGTPCQEWAAQEPHR	P08519_LPA	11
0/1	ATTVTGTPCQEWAAQEPHR	P08519_LPA	11
0/1	GSFSTTVTGR	P08519_LPA	11
0/0	ATTVTGTPCQEWAAQEPHR	P08519_LPA	11
0/1	GTFSTTVTGR	P08519_LPA	11
0/1	FVTWIEGMMR	P08519_LPA	11
0/1	FVTWIEGMMR	P08519_LPA	11
0/1	ATTVTGTPCQEWAAQEPHR	P08519_LPA	11
0/0	ATTVTGTPCQEWAAQEPHR	P08519_LPA	11
0/0	GTDSCQGDSGGPLVCFEK	P08519_LPA	11
0/1	ATTVTGTPCQEWAAQEPHR	P08519_LPA	11
0/1	ATTVTGTPCQEWAAQEPHR	P08519_LPA	11
0/0	GTFSTTVTGR	P08519_LPA	11
0/1	GTFSTTVTGR	P08519_LPA	11
0/0	FVTWIEGMMR	P08519_LPA	11
0/1	GISSTTVTGR	P08519_LPA	11
0/1	GTFSTTVTGR	P08519_LPA	11
0/1	GTFSTTVTGR	P08519_LPA	11
0/1	GTDSCQGDSGGPLVCFEK	P08519_LPA	11
0/1	FVTWIEGMMR	P08519_LPA	11
0/0	GTDSCQGDSGGPLVCFEK	P08519_LPA	10.9
0/1	GSFSTTVTGR	P08519_LPA	10.9
0/0	EAQLLVIENEVCNHYK	P08519_LPA	10.9
0/1	GTDSCQGDSGGPLVCFEK	P08519_LPA	10.9
0/1	GTDSCQGDSGGPLVCFEK	P08519_LPA	10.9
0/0	GTFSTTVTGR	P08519_LPA	10.9
0/0	GTFSTTVTGR	P08519_LPA	10.9
0/1	GSFSTTVTGR	P08519_LPA	10.9
0/0	ATTVTGTPCQEWAAQEPHR	P08519_LPA	10.9
0/1	GTFSTTVTGR	P08519_LPA	10.9
0/0	GTFSTTVTGR	P08519_LPA	10.9
0/0	GSFSTTVTGR	P08519_LPA	10.9
0/1	GTDSCQGDSGGPLVCFEK	P08519_LPA	10.9
0/1	GISSTTVTGR	P08519_LPA	10.9
0/0	GTDSCQGDSGGPLVCFEK	P08519_LPA	10.9
0/0	GTFSTTVTGR	P08519_LPA	10.9
0/1	GTFSTTVTGR	P08519_LPA	10.9
0/1	GTFSTTVTGR	P08519_LPA	10.9
0/1	GTFSTTVTGR	P08519_LPA	10.9
0/1	GTDSCQGDSGGPLVCFEK	P08519_LPA	10.9
0/1	GISSTTVTGR	P08519_LPA	10.9
0/1	GSFSTTVTGR	P08519_LPA	10.9
0/1	GISSTTVTGR	P08519_LPA	10.9
0/0	FVTWIEGMMR	P08519_LPA	10.9
0/0	GISSTTVTGR	P08519_LPA	10.9
0/1	GTFSTTVTGR	P08519_LPA	10.9
0/0	GTFSTTVTGR	P08519_LPA	10.9
0/1	GTDSCQGDSGGPLVCFEK	P08519_LPA	10.9
0/0	GTDSCQGDSGGPLVCFEK	P08519_LPA	10.9
0/1	FVTWIEGMMR	P08519_LPA	10.9
0/1	ATTVTGTPCQEWAAQEPHR	P08519_LPA	10.9
0/0	GSFSTTVTGR	P08519_LPA	10.9
0/1	GISSTTVTGR	P08519_LPA	10.9
0/1	ATTVTGTPCQEWAAQEPHR	P08519_LPA	10.9
0/0	GTDSCQGDSGGPLVCFEK	P08519_LPA	10.9
0/1	GTDSCQGDSGGPLVCFEK	P08519_LPA	10.9
0/0	GTDSCQGDSGGPLVCFEK	P08519_LPA	10.9
0/1	GSFSTTVTGR	P08519_LPA	10.9
0/0	FVTWIEGMMR	P08519_LPA	10.9
0/0	GSFSTTVTGR	P08519_LPA	10.9
0/0	GTFSTTVTGR	P08519_LPA	10.9
0/0	GTDSCQGDSGGPLVCFEK	P08519_LPA	10.9
0/1	ATTVTGTPCQEWAAQEPHR	P08519_LPA	10.9
0/0	GSFSTTVTGR	P08519_LPA	10.9
0/1	GTFSTTVTGR	P08519_LPA	10.9
0/0	GTDSCQGDSGGPLVCFEK	P08519_LPA	10.9
0/1	FVTWIEGMMR	P08519_LPA	10.9
0/1	ATTVTGTPCQEWAAQEPHR	P08519_LPA	10.9
0/1	GISSTTVTGR	P08519_LPA	10.9
0/1	GSFSTTVTGR	P08519_LPA	10.9
0/1	GTFSTTVTGR	P08519_LPA	10.9
0/1	GTDSCQGDSGGPLVCFEK	P08519_LPA	10.9
0/1	GTFSTTVTGR	P08519_LPA	10.9
0/1	GTFSTTVTGR	P08519_LPA	10.9
0/0	GTDSCQGDSGGPLVCFEK	P08519_LPA	10.9
0/1	FVTWIEGMMR	P08519_LPA	10.9
0/1	GSFSTTVTGR	P08519_LPA	10.9
0/0	GISSTTVTGR	P08519_LPA	10.9
0/0	GTDSCQGDSGGPLVCFEK	P08519_LPA	10.9
0/0	GISSTTVTGR	P08519_LPA	10.9
0/1	GSFSTTVTGR	P08519_LPA	10.9
0/1	GISSTTVTGR	P08519_LPA	10.9
0/1	GTFSTTVTGR	P08519_LPA	10.9
0/0	GTDSCQGDSGGPLVCFEK	P08519_LPA	10.9
0/1	GTFSTTVTGR	P08519_LPA	10.9
0/0	GTFSTTVTGR	P08519_LPA	10.9
0/1	ATTVTGTPCQEWAAQEPHR	P08519_LPA	10.9
0/1	GISSTTVTGR	P08519_LPA	10.9
0/1	FVTWIEGMMR	P08519_LPA	10.9
0/1	GTFSTTVTGR	P08519_LPA	10.9
0/0	GISSTTVTGR	P08519_LPA	10.9
0/1	ATTVTGTPCQEWAAQEPHR	P08519_LPA	10.9
0/1	GTFSTTVTGR	P08519_LPA	10.9
0/0	GTDSCQGDSGGPLVCFEK	P08519_LPA	10.9
0/1	GTFSTTVTGR	P08519_LPA	10.9
0/0	GTFSTTVTGR	P08519_LPA	10.9
0/0	GSFSTTVTGR	P08519_LPA	10.9
0/1	GTDSCQGDSGGPLVCFEK	P08519_LPA	10.9
0/1	GISSTTVTGR	P08519_LPA	10.9
1/1	GTDSCQGDSGGPLVCFEK	P08519_LPA	10.9
0/1	GSFSTTVTGR	P08519_LPA	10.9
0/1	ATTVTGTPCQEWAAQEPHR	P08519_LPA	10.9
0/0	ATTVTGTPCQEWAAQEPHR	P08519_LPA	10.9
0/0	FVTWIEGMMR	P08519_LPA	10.9
0/0	ATTVTGTPCQEWAAQEPHR	P08519_LPA	10.9
0/1	GTFSTTVTGR	P08519_LPA	10.9
0/1	GTFSTTVTGR	P08519_LPA	10.9
0/1	GTFSTTVTGR	P08519_LPA	10.9
0/1	GSFSTTVTGR	P08519_LPA	10.9
0/0	GTFSTTVTGR	P08519_LPA	10.9
0/0	ATTVTGTPCQEWAAQEPHR	P08519_LPA	10.9
1/1	GISSTTVTGR	P08519_LPA	10.9
0/0	GTFSTTVTGR	P08519_LPA	10.9
0/1	GISSTTVTGR	P08519_LPA	10.9
0/1	GTFSTTVTGR	P08519_LPA	10.9
0/0	GTFSTTVTGR	P08519_LPA	10.9
0/0	GSFSTTVTGR	P08519_LPA	10.9
0/0	GISSTTVTGR	P08519_LPA	10.9
0/1	GTDSCQGDSGGPLVCFEK	P08519_LPA	10.9
0/1	GTFSTTVTGR	P08519_LPA	10.9
0/1	GTFSTTVTGR	P08519_LPA	10.9
0/1	GTFSTTVTGR	P08519_LPA	10.9
0/0	GTDSCQGDSGGPLVCFEK	P08519_LPA	10.9
0/0	ATTVTGTPCQEWAAQEPHR	P08519_LPA	10.9
0/0	FVTWIEGMMR	P08519_LPA	10.9
0/1	GISSTTVTGR	P08519_LPA	10.8
0/0	GSFSTTVTGR	P08519_LPA	10.8
0/1	GISSTTVTGR	P08519_LPA	10.8
0/1	GTFSTTVTGR	P08519_LPA	10.8
0/1	ATTVTGTPCQEWAAQEPHR	P08519_LPA	10.8
0/0	GSFSTTVTGR	P08519_LPA	10.8
0/0	FVTWIEGMMR	P08519_LPA	10.8
0/0	ATTVTGTPCQEWAAQEPHR	P08519_LPA	10.8
0/0	GTFSTTVTGR	P08519_LPA	10.8
0/1	ATTVTGTPCQEWAAQEPHR	P08519_LPA	10.8
0/0	ATTVTGTPCQEWAAQEPHR	P08519_LPA	10.8
0/1	GISSTTVTGR	P08519_LPA	10.8
0/0	GTFSTTVTGR	P08519_LPA	10.8
0/0	GSFSTTVTGR	P08519_LPA	10.8
0/1	GISSTTVTGR	P08519_LPA	10.8
0/1	GTFSTTVTGR	P08519_LPA	10.8
0/1	GISSTTVTGR	P08519_LPA	10.8
0/0	GTFSTTVTGR	P08519_LPA	10.8
0/1	GISSTTVTGR	P08519_LPA	10.8
0/1	GISSTTVTGR	P08519_LPA	10.8
0/1	GTDSCQGDSGGPLVCFEK	P08519_LPA	10.8
0/1	ATTVTGTPCQEWAAQEPHR	P08519_LPA	10.8
0/1	GTFSTTVTGR	P08519_LPA	10.8
0/0	GSFSTTVTGR	P08519_LPA	10.8
0/0	GTFSTTVTGR	P08519_LPA	10.8
0/0	GISSTTVTGR	P08519_LPA	10.8
0/1	GSFSTTVTGR	P08519_LPA	10.8
0/1	GTFSTTVTGR	P08519_LPA	10.8
0/0	GSFSTTVTGR	P08519_LPA	10.8
0/1	ATTVTGTPCQEWAAQEPHR	P08519_LPA	10.8
0/1	GTFSTTVTGR	P08519_LPA	10.8
1/1	GISSTTVTGR	P08519_LPA	10.8
0/0	GTDSCQGDSGGPLVCFEK	P08519_LPA	10.8
0/1	ATTVTGTPCQEWAAQEPHR	P08519_LPA	10.8
0/0	GTFSTTVTGR	P08519_LPA	10.8
0/1	GTDSCQGDSGGPLVCFEK	P08519_LPA	10.8
0/1	GISSTTVTGR	P08519_LPA	10.8
0/1	ATTVTGTPCQEWAAQEPHR	P08519_LPA	10.8
0/0	GTFSTTVTGR	P08519_LPA	10.8
0/0	GTFSTTVTGR	P08519_LPA	10.8
0/0	GISSTTVTGR	P08519_LPA	10.8
0/1	GTFSTTVTGR	P08519_LPA	10.8
0/1	FVTWIEGMMR	P08519_LPA	10.8
0/0	GTDSCQGDSGGPLVCFEK	P08519_LPA	10.8
0/1	GISSTTVTGR	P08519_LPA	10.8
0/0	GISSTTVTGR	P08519_LPA	10.8
0/1	GTFSTTVTGR	P08519_LPA	10.8
0/0	GSFSTTVTGR	P08519_LPA	10.8
0/0	GSFSTTVTGR	P08519_LPA	10.8
0/0	GISSTTVTGR	P08519_LPA	10.8
0/0	GTDSCQGDSGGPLVCFEK	P08519_LPA	10.8
0/0	ATTVTGTPCQEWAAQEPHR	P08519_LPA	10.8
0/1	GISSTTVTGR	P08519_LPA	10.8
0/1	GTDSCQGDSGGPLVCFEK	P08519_LPA	10.8
0/1	GSFSTTVTGR	P08519_LPA	10.8
0/0	GISSTTVTGR	P08519_LPA	10.8
0/0	FVTWIEGMMR	P08519_LPA	10.8
0/1	GISSTTVTGR	P08519_LPA	10.8
0/0	ATTVTGTPCQEWAAQEPHR	P08519_LPA	10.8
0/0	GISSTTVTGR	P08519_LPA	10.8
0/0	GTDSCQGDSGGPLVCFEK	P08519_LPA	10.8
0/0	GSFSTTVTGR	P08519_LPA	10.8
0/1	ATTVTGTPCQEWAAQEPHR	P08519_LPA	10.8
0/1	GTDSCQGDSGGPLVCFEK	P08519_LPA	10.8
0/1	FVTWIEGMMR	P08519_LPA	10.8
0/1	EAQLLVIENEVCNHYK	P08519_LPA	10.8
0/1	ATTVTGTPCQEWAAQEPHR	P08519_LPA	10.8
0/1	GTDSCQGDSGGPLVCFEK	P08519_LPA	10.8
0/0	GISSTTVTGR	P08519_LPA	10.8
0/1	GSFSTTVTGR	P08519_LPA	10.8
0/1	ATTVTGTPCQEWAAQEPHR	P08519_LPA	10.8
0/0	FVTWIEGMMR	P08519_LPA	10.8
0/0	GTDSCQGDSGGPLVCFEK	P08519_LPA	10.8
0/1	GTDSCQGDSGGPLVCFEK	P08519_LPA	10.8
0/0	GTDSCQGDSGGPLVCFEK	P08519_LPA	10.8
0/1	ATTVTGTPCQEWAAQEPHR	P08519_LPA	10.8
0/1	GTFSTTVTGR	P08519_LPA	10.8
0/1	GSFSTTVTGR	P08519_LPA	10.8
0/0	GTDSCQGDSGGPLVCFEK	P08519_LPA	10.8
0/1	GSFSTTVTGR	P08519_LPA	10.8
0/1	GSFSTTVTGR	P08519_LPA	10.8
0/1	ATTVTGTPCQEWAAQEPHR	P08519_LPA	10.8
0/1	GTFSTTVTGR	P08519_LPA	10.8
0/0	GTDSCQGDSGGPLVCFEK	P08519_LPA	10.8
0/1	GSFSTTVTGR	P08519_LPA	10.8
0/1	EAQLLVIENEVCNHYK	P08519_LPA	10.8
0/1	GISSTTVTGR	P08519_LPA	10.8
0/0	GSFSTTVTGR	P08519_LPA	10.8
0/0	GSFSTTVTGR	P08519_LPA	10.8
0/0	GISSTTVTGR	P08519_LPA	10.8
0/0	GSFSTTVTGR	P08519_LPA	10.8
0/0	ATTVTGTPCQEWAAQEPHR	P08519_LPA	10.8
0/0	GTFSTTVTGR	P08519_LPA	10.8
0/1	GSFSTTVTGR	P08519_LPA	10.8
0/1	GTFSTTVTGR	P08519_LPA	10.8
0/1	GTFSTTVTGR	P08519_LPA	10.8
0/0	GSFSTTVTGR	P08519_LPA	10.8
0/1	GTFSTTVTGR	P08519_LPA	10.8
0/0	GTDSCQGDSGGPLVCFEK	P08519_LPA	10.8
0/0	GSFSTTVTGR	P08519_LPA	10.8
0/0	GISSTTVTGR	P08519_LPA	10.8
0/0	GTFSTTVTGR	P08519_LPA	10.8
0/0	GISSTTVTGR	P08519_LPA	10.8
0/1	GISSTTVTGR	P08519_LPA	10.7
0/0	ATTVTGTPCQEWAAQEPHR	P08519_LPA	10.7
0/1	EAQLLVIENEVCNHYK	P08519_LPA	10.7
0/1	ATTVTGTPCQEWAAQEPHR	P08519_LPA	10.7
0/1	GTDSCQGDSGGPLVCFEK	P08519_LPA	10.7
0/1	ATTVTGTPCQEWAAQEPHR	P08519_LPA	10.7
0/1	GTFSTTVTGR	P08519_LPA	10.7
0/0	GSFSTTVTGR	P08519_LPA	10.7
0/1	ATTVTGTPCQEWAAQEPHR	P08519_LPA	10.7
0/0	GSFSTTVTGR	P08519_LPA	10.7
0/1	GISSTTVTGR	P08519_LPA	10.7
0/1	GISSTTVTGR	P08519_LPA	10.7
0/0	GTFSTTVTGR	P08519_LPA	10.7
0/1	GTFSTTVTGR	P08519_LPA	10.7
0/0	GISSTTVTGR	P08519_LPA	10.7
0/0	ATTVTGTPCQEWAAQEPHR	P08519_LPA	10.7
0/0	GISSTTVTGR	P08519_LPA	10.7
0/1	GTDSCQGDSGGPLVCFEK	P08519_LPA	10.7
0/1	GTFSTTVTGR	P08519_LPA	10.7
0/0	GTDSCQGDSGGPLVCFEK	P08519_LPA	10.7
0/1	GTDSCQGDSGGPLVCFEK	P08519_LPA	10.7
0/1	ATTVTGTPCQEWAAQEPHR	P08519_LPA	10.7
0/0	GTFSTTVTGR	P08519_LPA	10.7
0/0	EAQLLVIENEVCNHYK	P08519_LPA	10.7
0/1	GTFSTTVTGR	P08519_LPA	10.7
0/0	GISSTTVTGR	P08519_LPA	10.7
0/0	ATTVTGTPCQEWAAQEPHR	P08519_LPA	10.7
0/1	FVTWIEGMMR	P08519_LPA	10.7
0/0	FVTWIEGMMR	P08519_LPA	10.7
0/1	GTFSTTVTGR	P08519_LPA	10.7
0/1	ATTVTGTPCQEWAAQEPHR	P08519_LPA	10.7
0/0	GSFSTTVTGR	P08519_LPA	10.7
0/0	ATTVTGTPCQEWAAQEPHR	P08519_LPA	10.7
0/1	GSFSTTVTGR	P08519_LPA	10.7
0/0	GTDSCQGDSGGPLVCFEK	P08519_LPA	10.7
0/0	GISSTTVTGR	P08519_LPA	10.7
0/0	GTDSCQGDSGGPLVCFEK	P08519_LPA	10.7
0/0	GTFSTTVTGR	P08519_LPA	10.7
0/1	GTDSCQGDSGGPLVCFEK	P08519_LPA	10.7
0/1	GISSTTVTGR	P08519_LPA	10.7
0/0	GSFSTTVTGR	P08519_LPA	10.7
0/1	GISSTTVTGR	P08519_LPA	10.7
0/1	ATTVTGTPCQEWAAQEPHR	P08519_LPA	10.7
0/1	ATTVTGTPCQEWAAQEPHR	P08519_LPA	10.7
0/0	GTFSTTVTGR	P08519_LPA	10.7
0/1	GTDSCQGDSGGPLVCFEK	P08519_LPA	10.7
0/0	GISSTTVTGR	P08519_LPA	10.7
0/1	ATTVTGTPCQEWAAQEPHR	P08519_LPA	10.7
0/0	GTDSCQGDSGGPLVCFEK	P08519_LPA	10.7
0/1	GISSTTVTGR	P08519_LPA	10.7
0/1	GISSTTVTGR	P08519_LPA	10.7
0/0	GTDSCQGDSGGPLVCFEK	P08519_LPA	10.7
0/0	GISSTTVTGR	P08519_LPA	10.7
0/0	GISSTTVTGR	P08519_LPA	10.7
0/1	FVTWIEGMMR	P08519_LPA	10.7
0/1	GISSTTVTGR	P08519_LPA	10.7
0/1	GSFSTTVTGR	P08519_LPA	10.7
0/0	GTFSTTVTGR	P08519_LPA	10.7
0/0	GTFSTTVTGR	P08519_LPA	10.7
0/0	GTDSCQGDSGGPLVCFEK	P08519_LPA	10.7
0/1	FVTWIEGMMR	P08519_LPA	10.7
0/1	ATTVTGTPCQEWAAQEPHR	P08519_LPA	10.7
0/1	GTFSTTVTGR	P08519_LPA	10.7
0/0	GSFSTTVTGR	P08519_LPA	10.7
0/1	ATTVTGTPCQEWAAQEPHR	P08519_LPA	10.7
0/1	GTDSCQGDSGGPLVCFEK	P08519_LPA	10.7
0/0	ATTVTGTPCQEWAAQEPHR	P08519_LPA	10.7
0/0	EAQLLVIENEVCNHYK	P08519_LPA	10.7
0/0	ATTVTGTPCQEWAAQEPHR	P08519_LPA	10.7
0/1	GTDSCQGDSGGPLVCFEK	P08519_LPA	10.7
0/1	GTDSCQGDSGGPLVCFEK	P08519_LPA	10.7
0/0	GTFSTTVTGR	P08519_LPA	10.7
0/0	ATTVTGTPCQEWAAQEPHR	P08519_LPA	10.7
0/1	ATTVTGTPCQEWAAQEPHR	P08519_LPA	10.7
0/1	GISSTTVTGR	P08519_LPA	10.7
0/0	EAQLLVIENEVCNHYK	P08519_LPA	10.7
0/1	GTDSCQGDSGGPLVCFEK	P08519_LPA	10.7
0/0	GSFSTTVTGR	P08519_LPA	10.7
0/0	ATTVTGTPCQEWAAQEPHR	P08519_LPA	10.7
0/1	ATTVTGTPCQEWAAQEPHR	P08519_LPA	10.7
0/1	ATTVTGTPCQEWAAQEPHR	P08519_LPA	10.7
0/0	GTDSCQGDSGGPLVCFEK	P08519_LPA	10.7
0/0	GTDSCQGDSGGPLVCFEK	P08519_LPA	10.7
0/1	GSFSTTVTGR	P08519_LPA	10.7
0/1	GISSTTVTGR	P08519_LPA	10.7
0/1	GTFSTTVTGR	P08519_LPA	10.7
0/1	ATTVTGTPCQEWAAQEPHR	P08519_LPA	10.7
0/0	GTFSTTVTGR	P08519_LPA	10.7
0/0	GISSTTVTGR	P08519_LPA	10.7
0/1	GTDSCQGDSGGPLVCFEK	P08519_LPA	10.7
0/1	GISSTTVTGR	P08519_LPA	10.7
0/0	GTDSCQGDSGGPLVCFEK	P08519_LPA	10.7
0/0	GTFSTTVTGR	P08519_LPA	10.7
0/1	GISSTTVTGR	P08519_LPA	10.7
0/1	ATTVTGTPCQEWAAQEPHR	P08519_LPA	10.7
0/1	GISSTTVTGR	P08519_LPA	10.7
0/1	GSFSTTVTGR	P08519_LPA	10.7
0/1	FVTWIEGMMR	P08519_LPA	10.7
0/1	GSFSTTVTGR	P08519_LPA	10.7
0/0	GTFSTTVTGR	P08519_LPA	10.7
0/0	GSFSTTVTGR	P08519_LPA	10.7
0/1	GTFSTTVTGR	P08519_LPA	10.7
0/1	GTDSCQGDSGGPLVCFEK	P08519_LPA	10.7
0/1	ATTVTGTPCQEWAAQEPHR	P08519_LPA	10.7
0/1	GISSTTVTGR	P08519_LPA	10.7
0/1	GSFSTTVTGR	P08519_LPA	10.7
0/1	GISSTTVTGR	P08519_LPA	10.7
0/0	GTDSCQGDSGGPLVCFEK	P08519_LPA	10.7
0/1	ATTVTGTPCQEWAAQEPHR	P08519_LPA	10.7
1/1	GTDSCQGDSGGPLVCFEK	P08519_LPA	10.7
0/1	GTDSCQGDSGGPLVCFEK	P08519_LPA	10.7
0/1	GSFSTTVTGR	P08519_LPA	10.7
0/0	GSFSTTVTGR	P08519_LPA	10.7
0/0	ATTVTGTPCQEWAAQEPHR	P08519_LPA	10.7
0/0	ATTVTGTPCQEWAAQEPHR	P08519_LPA	10.7
0/1	GTDSCQGDSGGPLVCFEK	P08519_LPA	10.7
0/0	GISSTTVTGR	P08519_LPA	10.7
0/0	GISSTTVTGR	P08519_LPA	10.7
0/0	ATTVTGTPCQEWAAQEPHR	P08519_LPA	10.7
0/0	GISSTTVTGR	P08519_LPA	10.6
0/1	GTFSTTVTGR	P08519_LPA	10.6
0/1	GISSTTVTGR	P08519_LPA	10.6
0/1	GISSTTVTGR	P08519_LPA	10.6
0/1	GTFSTTVTGR	P08519_LPA	10.6
0/1	GISSTTVTGR	P08519_LPA	10.6
0/0	GTFSTTVTGR	P08519_LPA	10.6
0/1	GTFSTTVTGR	P08519_LPA	10.6
0/1	GTFSTTVTGR	P08519_LPA	10.6
0/0	GTFSTTVTGR	P08519_LPA	10.6
0/0	FVTWIEGMMR	P08519_LPA	10.6
0/1	GISSTTVTGR	P08519_LPA	10.6
0/0	GSFSTTVTGR	P08519_LPA	10.6
0/1	GISSTTVTGR	P08519_LPA	10.6
0/0	ATTVTGTPCQEWAAQEPHR	P08519_LPA	10.6
0/1	GTDSCQGDSGGPLVCFEK	P08519_LPA	10.6
0/0	GTFSTTVTGR	P08519_LPA	10.6
0/0	ATTVTGTPCQEWAAQEPHR	P08519_LPA	10.6
0/1	FVTWIEGMMR	P08519_LPA	10.6
0/1	GTFSTTVTGR	P08519_LPA	10.6
1/1	GTDSCQGDSGGPLVCFEK	P08519_LPA	10.6
0/1	GSFSTTVTGR	P08519_LPA	10.6
0/0	GSFSTTVTGR	P08519_LPA	10.6
0/1	GTFSTTVTGR	P08519_LPA	10.6
0/1	GISSTTVTGR	P08519_LPA	10.6
0/1	ATTVTGTPCQEWAAQEPHR	P08519_LPA	10.6
0/0	ATTVTGTPCQEWAAQEPHR	P08519_LPA	10.6
0/1	GTFSTTVTGR	P08519_LPA	10.6
0/0	GTFSTTVTGR	P08519_LPA	10.6
0/0	ATTVTGTPCQEWAAQEPHR	P08519_LPA	10.6
0/0	GSFSTTVTGR	P08519_LPA	10.6
0/1	GTFSTTVTGR	P08519_LPA	10.6
0/1	GTDSCQGDSGGPLVCFEK	P08519_LPA	10.6
1/1	EAQLLVIENEVCNHYK	P08519_LPA	10.6
0/1	GTFSTTVTGR	P08519_LPA	10.6
0/1	FVTWIEGMMR	P08519_LPA	10.6
0/1	ATTVTGTPCQEWAAQEPHR	P08519_LPA	10.6
0/0	GSFSTTVTGR	P08519_LPA	10.6
0/1	GTDSCQGDSGGPLVCFEK	P08519_LPA	10.6
0/1	GISSTTVTGR	P08519_LPA	10.6
0/1	GISSTTVTGR	P08519_LPA	10.6
0/1	GTDSCQGDSGGPLVCFEK	P08519_LPA	10.6
0/1	GISSTTVTGR	P08519_LPA	10.6
0/1	GISSTTVTGR	P08519_LPA	10.6
0/1	GISSTTVTGR	P08519_LPA	10.6
0/0	GTDSCQGDSGGPLVCFEK	P08519_LPA	10.6
0/0	ATTVTGTPCQEWAAQEPHR	P08519_LPA	10.6
0/1	GTFSTTVTGR	P08519_LPA	10.6
0/0	GTFSTTVTGR	P08519_LPA	10.6
0/1	FVTWIEGMMR	P08519_LPA	10.6
0/0	GTFSTTVTGR	P08519_LPA	10.6
0/1	GTFSTTVTGR	P08519_LPA	10.6
0/1	GSFSTTVTGR	P08519_LPA	10.6
0/1	GSFSTTVTGR	P08519_LPA	10.6
0/0	ATTVTGTPCQEWAAQEPHR	P08519_LPA	10.6
0/0	GTFSTTVTGR	P08519_LPA	10.6
0/1	EAQLLVIENEVCNHYK	P08519_LPA	10.6
0/1	GTDSCQGDSGGPLVCFEK	P08519_LPA	10.6
0/1	ATTVTGTPCQEWAAQEPHR	P08519_LPA	10.6
0/1	ATTVTGTPCQEWAAQEPHR	P08519_LPA	10.6
0/0	ATTVTGTPCQEWAAQEPHR	P08519_LPA	10.6
0/0	GTDSCQGDSGGPLVCFEK	P08519_LPA	10.6
0/0	GTDSCQGDSGGPLVCFEK	P08519_LPA	10.6
0/0	GTDSCQGDSGGPLVCFEK	P08519_LPA	10.6
0/1	GISSTTVTGR	P08519_LPA	10.6
0/1	GTDSCQGDSGGPLVCFEK	P08519_LPA	10.6
0/1	GISSTTVTGR	P08519_LPA	10.6
0/1	GTDSCQGDSGGPLVCFEK	P08519_LPA	10.6
1/1	FVTWIEGMMR	P08519_LPA	10.6
0/0	GSFSTTVTGR	P08519_LPA	10.6
0/1	ATTVTGTPCQEWAAQEPHR	P08519_LPA	10.6
0/0	GTFSTTVTGR	P08519_LPA	10.6
0/1	FVTWIEGMMR	P08519_LPA	10.6
0/0	GISSTTVTGR	P08519_LPA	10.6
0/1	GTDSCQGDSGGPLVCFEK	P08519_LPA	10.6
0/1	GISSTTVTGR	P08519_LPA	10.6
0/0	ATTVTGTPCQEWAAQEPHR	P08519_LPA	10.6
0/1	GTDSCQGDSGGPLVCFEK	P08519_LPA	10.6
0/1	FVTWIEGMMR	P08519_LPA	10.6
0/1	FVTWIEGMMR	P08519_LPA	10.6
0/1	GISSTTVTGR	P08519_LPA	10.6
0/0	ATTVTGTPCQEWAAQEPHR	P08519_LPA	10.6
0/0	ATTVTGTPCQEWAAQEPHR	P08519_LPA	10.6
0/1	GISSTTVTGR	P08519_LPA	10.6
0/0	GISSTTVTGR	P08519_LPA	10.6
0/0	GTDSCQGDSGGPLVCFEK	P08519_LPA	10.6
0/1	FVTWIEGMMR	P08519_LPA	10.6
0/1	GSFSTTVTGR	P08519_LPA	10.6
0/1	FVTWIEGMMR	P08519_LPA	10.6
0/0	GTDSCQGDSGGPLVCFEK	P08519_LPA	10.6
0/0	GSFSTTVTGR	P08519_LPA	10.6
0/1	GISSTTVTGR	P08519_LPA	10.6
0/1	GTFSTTVTGR	P08519_LPA	10.6
0/0	GSFSTTVTGR	P08519_LPA	10.6
0/1	GSFSTTVTGR	P08519_LPA	10.6
0/1	GTDSCQGDSGGPLVCFEK	P08519_LPA	10.6
0/0	GSFSTTVTGR	P08519_LPA	10.6
0/1	ATTVTGTPCQEWAAQEPHR	P08519_LPA	10.6
0/0	GTFSTTVTGR	P08519_LPA	10.6
0/0	GTDSCQGDSGGPLVCFEK	P08519_LPA	10.6
0/1	GISSTTVTGR	P08519_LPA	10.6
0/0	ATTVTGTPCQEWAAQEPHR	P08519_LPA	10.6
0/1	ATTVTGTPCQEWAAQEPHR	P08519_LPA	10.6
0/0	GSFSTTVTGR	P08519_LPA	10.6
0/1	FVTWIEGMMR	P08519_LPA	10.6
0/1	GISSTTVTGR	P08519_LPA	10.6
0/1	GSFSTTVTGR	P08519_LPA	10.6
0/1	GISSTTVTGR	P08519_LPA	10.6
0/1	GTFSTTVTGR	P08519_LPA	10.6
0/0	GTFSTTVTGR	P08519_LPA	10.6
0/0	GISSTTVTGR	P08519_LPA	10.6
0/1	GTDSCQGDSGGPLVCFEK	P08519_LPA	10.6
0/1	ATTVTGTPCQEWAAQEPHR	P08519_LPA	10.6
0/0	GTDSCQGDSGGPLVCFEK	P08519_LPA	10.6
0/1	FVTWIEGMMR	P08519_LPA	10.6
0/0	ATTVTGTPCQEWAAQEPHR	P08519_LPA	10.6
0/1	GTDSCQGDSGGPLVCFEK	P08519_LPA	10.6
0/1	ATTVTGTPCQEWAAQEPHR	P08519_LPA	10.6
0/0	GSFSTTVTGR	P08519_LPA	10.6
0/0	GSFSTTVTGR	P08519_LPA	10.6
0/0	GTFSTTVTGR	P08519_LPA	10.6
0/0	EAQLLVIENEVCNHYK	P08519_LPA	10.6
0/0	GTDSCQGDSGGPLVCFEK	P08519_LPA	10.6
0/1	ATTVTGTPCQEWAAQEPHR	P08519_LPA	10.5
0/1	FVTWIEGMMR	P08519_LPA	10.5
0/0	GISSTTVTGR	P08519_LPA	10.5
0/1	GTFSTTVTGR	P08519_LPA	10.5
0/1	GTFSTTVTGR	P08519_LPA	10.5
0/0	GSFSTTVTGR	P08519_LPA	10.5
1/1	GISSTTVTGR	P08519_LPA	10.5
0/0	GSFSTTVTGR	P08519_LPA	10.5
0/1	GTDSCQGDSGGPLVCFEK	P08519_LPA	10.5
0/0	GISSTTVTGR	P08519_LPA	10.5
0/0	GISSTTVTGR	P08519_LPA	10.5
0/1	GTDSCQGDSGGPLVCFEK	P08519_LPA	10.5
0/1	GTDSCQGDSGGPLVCFEK	P08519_LPA	10.5
0/1	GTDSCQGDSGGPLVCFEK	P08519_LPA	10.5
0/0	GSFSTTVTGR	P08519_LPA	10.5
0/1	GISSTTVTGR	P08519_LPA	10.5
0/1	FVTWIEGMMR	P08519_LPA	10.5
0/0	GTDSCQGDSGGPLVCFEK	P08519_LPA	10.5
0/1	FVTWIEGMMR	P08519_LPA	10.5
0/0	GSFSTTVTGR	P08519_LPA	10.5
0/0	GTFSTTVTGR	P08519_LPA	10.5
0/0	GISSTTVTGR	P08519_LPA	10.5
0/0	GSFSTTVTGR	P08519_LPA	10.5
0/1	ATTVTGTPCQEWAAQEPHR	P08519_LPA	10.5
0/0	GSFSTTVTGR	P08519_LPA	10.5
0/0	FVTWIEGMMR	P08519_LPA	10.5
0/1	GISSTTVTGR	P08519_LPA	10.5
0/1	ATTVTGTPCQEWAAQEPHR	P08519_LPA	10.5
0/1	GSFSTTVTGR	P08519_LPA	10.5
0/0	GSFSTTVTGR	P08519_LPA	10.5
0/0	GISSTTVTGR	P08519_LPA	10.5
0/0	GTFSTTVTGR	P08519_LPA	10.5
0/0	GISSTTVTGR	P08519_LPA	10.5
1/1	GISSTTVTGR	P08519_LPA	10.5
0/0	GTFSTTVTGR	P08519_LPA	10.5
0/0	GSFSTTVTGR	P08519_LPA	10.5
0/0	GTDSCQGDSGGPLVCFEK	P08519_LPA	10.5
0/0	GSFSTTVTGR	P08519_LPA	10.5
0/0	GTFSTTVTGR	P08519_LPA	10.5
0/0	GSFSTTVTGR	P08519_LPA	10.5
0/0	GSFSTTVTGR	P08519_LPA	10.5
0/1	GSFSTTVTGR	P08519_LPA	10.5
0/1	GTFSTTVTGR	P08519_LPA	10.5
0/0	GISSTTVTGR	P08519_LPA	10.5
0/0	GSFSTTVTGR	P08519_LPA	10.5
0/1	GTDSCQGDSGGPLVCFEK	P08519_LPA	10.5
0/1	GISSTTVTGR	P08519_LPA	10.5
0/1	GISSTTVTGR	P08519_LPA	10.5
0/0	GSFSTTVTGR	P08519_LPA	10.5
0/1	GTFSTTVTGR	P08519_LPA	10.5
0/0	GSFSTTVTGR	P08519_LPA	10.5
0/1	GTFSTTVTGR	P08519_LPA	10.5
0/1	GTDSCQGDSGGPLVCFEK	P08519_LPA	10.5
0/1	GISSTTVTGR	P08519_LPA	10.5
0/1	FVTWIEGMMR	P08519_LPA	10.5
0/0	EAQLLVIENEVCNHYK	P08519_LPA	10.5
0/0	GSFSTTVTGR	P08519_LPA	10.5
0/0	ATTVTGTPCQEWAAQEPHR	P08519_LPA	10.5
0/1	GISSTTVTGR	P08519_LPA	10.5
0/1	GISSTTVTGR	P08519_LPA	10.5
1/1	GTDSCQGDSGGPLVCFEK	P08519_LPA	10.5
0/1	GISSTTVTGR	P08519_LPA	10.5
0/1	ATTVTGTPCQEWAAQEPHR	P08519_LPA	10.5
0/0	FVTWIEGMMR	P08519_LPA	10.5
0/1	ATTVTGTPCQEWAAQEPHR	P08519_LPA	10.5
0/0	GTFSTTVTGR	P08519_LPA	10.5
0/1	GTFSTTVTGR	P08519_LPA	10.5
0/1	GTDSCQGDSGGPLVCFEK	P08519_LPA	10.5
0/1	GISSTTVTGR	P08519_LPA	10.5
0/0	GSFSTTVTGR	P08519_LPA	10.5
0/1	GTDSCQGDSGGPLVCFEK	P08519_LPA	10.5
0/1	ATTVTGTPCQEWAAQEPHR	P08519_LPA	10.5
0/0	GTFSTTVTGR	P08519_LPA	10.5
0/0	GTFSTTVTGR	P08519_LPA	10.5
0/1	GISSTTVTGR	P08519_LPA	10.5
0/0	GSFSTTVTGR	P08519_LPA	10.5
0/1	ATTVTGTPCQEWAAQEPHR	P08519_LPA	10.5
0/0	GTFSTTVTGR	P08519_LPA	10.5
0/1	GISSTTVTGR	P08519_LPA	10.5
0/1	GSFSTTVTGR	P08519_LPA	10.5
0/0	GISSTTVTGR	P08519_LPA	10.5
0/0	GTFSTTVTGR	P08519_LPA	10.5
0/0	EAQLLVIENEVCNHYK	P08519_LPA	10.5
0/1	GTFSTTVTGR	P08519_LPA	10.5
0/1	GISSTTVTGR	P08519_LPA	10.5
0/0	GTFSTTVTGR	P08519_LPA	10.5
0/1	GTFSTTVTGR	P08519_LPA	10.5
0/0	ATTVTGTPCQEWAAQEPHR	P08519_LPA	10.5
0/0	GISSTTVTGR	P08519_LPA	10.5
0/0	ATTVTGTPCQEWAAQEPHR	P08519_LPA	10.5
0/0	ATTVTGTPCQEWAAQEPHR	P08519_LPA	10.5
0/0	ATTVTGTPCQEWAAQEPHR	P08519_LPA	10.5
0/1	GTFSTTVTGR	P08519_LPA	10.5
0/1	GTDSCQGDSGGPLVCFEK	P08519_LPA	10.5
0/1	ATTVTGTPCQEWAAQEPHR	P08519_LPA	10.5
0/1	ATTVTGTPCQEWAAQEPHR	P08519_LPA	10.5
0/0	GTDSCQGDSGGPLVCFEK	P08519_LPA	10.5
0/1	ATTVTGTPCQEWAAQEPHR	P08519_LPA	10.5
0/1	GISSTTVTGR	P08519_LPA	10.5
0/1	ATTVTGTPCQEWAAQEPHR	P08519_LPA	10.5
0/1	GTFSTTVTGR	P08519_LPA	10.5
0/0	GTFSTTVTGR	P08519_LPA	10.5
0/0	GISSTTVTGR	P08519_LPA	10.5
0/0	GTFSTTVTGR	P08519_LPA	10.5
0/1	GTDSCQGDSGGPLVCFEK	P08519_LPA	10.5
0/1	GTDSCQGDSGGPLVCFEK	P08519_LPA	10.5
0/0	EAQLLVIENEVCNHYK	P08519_LPA	10.5
0/0	GISSTTVTGR	P08519_LPA	10.5
0/0	GSFSTTVTGR	P08519_LPA	10.5
0/0	GSFSTTVTGR	P08519_LPA	10.5
0/0	GTFSTTVTGR	P08519_LPA	10.5
0/1	GISSTTVTGR	P08519_LPA	10.5
0/1	GTDSCQGDSGGPLVCFEK	P08519_LPA	10.5
0/0	GTDSCQGDSGGPLVCFEK	P08519_LPA	10.5
0/1	GISSTTVTGR	P08519_LPA	10.5
0/0	FVTWIEGMMR	P08519_LPA	10.5
0/0	ATTVTGTPCQEWAAQEPHR	P08519_LPA	10.5
0/0	ATTVTGTPCQEWAAQEPHR	P08519_LPA	10.5
0/0	GTDSCQGDSGGPLVCFEK	P08519_LPA	10.5
0/1	GISSTTVTGR	P08519_LPA	10.5
0/1	FVTWIEGMMR	P08519_LPA	10.5
0/0	GTFSTTVTGR	P08519_LPA	10.5
0/1	GSFSTTVTGR	P08519_LPA	10.5
0/1	ATTVTGTPCQEWAAQEPHR	P08519_LPA	10.5
0/1	GTDSCQGDSGGPLVCFEK	P08519_LPA	10.5
0/1	GISSTTVTGR	P08519_LPA	10.5
0/1	GTDSCQGDSGGPLVCFEK	P08519_LPA	10.5
0/1	GTDSCQGDSGGPLVCFEK	P08519_LPA	10.5
0/0	GTFSTTVTGR	P08519_LPA	10.5
0/0	ATTVTGTPCQEWAAQEPHR	P08519_LPA	10.4
0/0	ATTVTGTPCQEWAAQEPHR	P08519_LPA	10.4
0/1	FVTWIEGMMR	P08519_LPA	10.4
0/1	GTDSCQGDSGGPLVCFEK	P08519_LPA	10.4
0/0	ATTVTGTPCQEWAAQEPHR	P08519_LPA	10.4
0/0	GTDSCQGDSGGPLVCFEK	P08519_LPA	10.4
0/0	GSFSTTVTGR	P08519_LPA	10.4
0/1	GTDSCQGDSGGPLVCFEK	P08519_LPA	10.4
0/1	GTDSCQGDSGGPLVCFEK	P08519_LPA	10.4
0/0	EAQLLVIENEVCNHYK	P08519_LPA	10.4
0/1	ATTVTGTPCQEWAAQEPHR	P08519_LPA	10.4
0/0	GTFSTTVTGR	P08519_LPA	10.4
0/1	EAQLLVIENEVCNHYK	P08519_LPA	10.4
0/1	FVTWIEGMMR	P08519_LPA	10.4
0/1	GISSTTVTGR	P08519_LPA	10.4
0/1	EAQLLVIENEVCNHYK	P08519_LPA	10.4
0/1	GISSTTVTGR	P08519_LPA	10.4
0/0	GSFSTTVTGR	P08519_LPA	10.4
0/0	ATTVTGTPCQEWAAQEPHR	P08519_LPA	10.4
0/1	GISSTTVTGR	P08519_LPA	10.4
0/0	GSFSTTVTGR	P08519_LPA	10.4
0/0	GTFSTTVTGR	P08519_LPA	10.4
0/1	GTFSTTVTGR	P08519_LPA	10.4
0/0	GTDSCQGDSGGPLVCFEK	P08519_LPA	10.4
0/0	GTFSTTVTGR	P08519_LPA	10.4
0/1	GTDSCQGDSGGPLVCFEK	P08519_LPA	10.4
0/1	GTDSCQGDSGGPLVCFEK	P08519_LPA	10.4
0/1	GTDSCQGDSGGPLVCFEK	P08519_LPA	10.4
0/1	GISSTTVTGR	P08519_LPA	10.4
0/1	ATTVTGTPCQEWAAQEPHR	P08519_LPA	10.4
0/1	GISSTTVTGR	P08519_LPA	10.4
0/0	GISSTTVTGR	P08519_LPA	10.4
0/1	FVTWIEGMMR	P08519_LPA	10.4
0/0	ATTVTGTPCQEWAAQEPHR	P08519_LPA	10.4
0/0	GSFSTTVTGR	P08519_LPA	10.4
0/0	ATTVTGTPCQEWAAQEPHR	P08519_LPA	10.4
0/0	GTFSTTVTGR	P08519_LPA	10.4
0/1	GTDSCQGDSGGPLVCFEK	P08519_LPA	10.4
0/0	ATTVTGTPCQEWAAQEPHR	P08519_LPA	10.4
0/0	GTFSTTVTGR	P08519_LPA	10.4
0/1	GTDSCQGDSGGPLVCFEK	P08519_LPA	10.4
0/1	GTDSCQGDSGGPLVCFEK	P08519_LPA	10.4
0/1	FVTWIEGMMR	P08519_LPA	10.4
0/1	GISSTTVTGR	P08519_LPA	10.4
0/1	FVTWIEGMMR	P08519_LPA	10.4
0/1	GTDSCQGDSGGPLVCFEK	P08519_LPA	10.4
0/0	FVTWIEGMMR	P08519_LPA	10.4
0/0	ATTVTGTPCQEWAAQEPHR	P08519_LPA	10.4
0/0	GSFSTTVTGR	P08519_LPA	10.4
0/0	FVTWIEGMMR	P08519_LPA	10.4
0/1	GTDSCQGDSGGPLVCFEK	P08519_LPA	10.4
0/1	GTDSCQGDSGGPLVCFEK	P08519_LPA	10.4
0/1	GTFSTTVTGR	P08519_LPA	10.4
0/1	GSFSTTVTGR	P08519_LPA	10.4
0/1	GTDSCQGDSGGPLVCFEK	P08519_LPA	10.4
0/1	GTDSCQGDSGGPLVCFEK	P08519_LPA	10.4
0/0	GSFSTTVTGR	P08519_LPA	10.4
0/1	ATTVTGTPCQEWAAQEPHR	P08519_LPA	10.4
0/0	GSFSTTVTGR	P08519_LPA	10.4
0/1	GISSTTVTGR	P08519_LPA	10.4
0/1	GISSTTVTGR	P08519_LPA	10.4
0/1	FVTWIEGMMR	P08519_LPA	10.4
0/0	GSFSTTVTGR	P08519_LPA	10.4
0/0	FVTWIEGMMR	P08519_LPA	10.4
0/1	GTDSCQGDSGGPLVCFEK	P08519_LPA	10.4
0/1	GTFSTTVTGR	P08519_LPA	10.4
0/1	FVTWIEGMMR	P08519_LPA	10.4
0/1	GSFSTTVTGR	P08519_LPA	10.4
0/1	GSFSTTVTGR	P08519_LPA	10.4
0/0	FVTWIEGMMR	P08519_LPA	10.4
0/1	GSFSTTVTGR	P08519_LPA	10.4
0/1	GSFSTTVTGR	P08519_LPA	10.4
0/1	FVTWIEGMMR	P08519_LPA	10.4
0/0	FVTWIEGMMR	P08519_LPA	10.4
0/1	GTDSCQGDSGGPLVCFEK	P08519_LPA	10.4
0/0	GSFSTTVTGR	P08519_LPA	10.4
0/0	GSFSTTVTGR	P08519_LPA	10.4
0/0	GTDSCQGDSGGPLVCFEK	P08519_LPA	10.4
0/0	ATTVTGTPCQEWAAQEPHR	P08519_LPA	10.4
0/1	GTDSCQGDSGGPLVCFEK	P08519_LPA	10.4
0/0	ATTVTGTPCQEWAAQEPHR	P08519_LPA	10.4
0/0	GTDSCQGDSGGPLVCFEK	P08519_LPA	10.4
0/1	GTDSCQGDSGGPLVCFEK	P08519_LPA	10.4
0/1	ATTVTGTPCQEWAAQEPHR	P08519_LPA	10.4
0/0	FVTWIEGMMR	P08519_LPA	10.4
0/0	GSFSTTVTGR	P08519_LPA	10.4
0/1	GISSTTVTGR	P08519_LPA	10.4
0/1	GTFSTTVTGR	P08519_LPA	10.4
0/0	GISSTTVTGR	P08519_LPA	10.4
0/0	GSFSTTVTGR	P08519_LPA	10.4
0/0	GISSTTVTGR	P08519_LPA	10.4
0/1	GISSTTVTGR	P08519_LPA	10.4
0/0	GTFSTTVTGR	P08519_LPA	10.4
0/0	GSFSTTVTGR	P08519_LPA	10.4
0/1	GTFSTTVTGR	P08519_LPA	10.4
0/1	GISSTTVTGR	P08519_LPA	10.4
0/0	GTDSCQGDSGGPLVCFEK	P08519_LPA	10.4
0/0	GSFSTTVTGR	P08519_LPA	10.4
0/1	ATTVTGTPCQEWAAQEPHR	P08519_LPA	10.4
0/1	GTDSCQGDSGGPLVCFEK	P08519_LPA	10.4
0/1	GTDSCQGDSGGPLVCFEK	P08519_LPA	10.4
0/1	ATTVTGTPCQEWAAQEPHR	P08519_LPA	10.4
0/0	GSFSTTVTGR	P08519_LPA	10.4
0/0	GTDSCQGDSGGPLVCFEK	P08519_LPA	10.4
0/1	ATTVTGTPCQEWAAQEPHR	P08519_LPA	10.4
0/1	GISSTTVTGR	P08519_LPA	10.4
0/1	GTFSTTVTGR	P08519_LPA	10.4
0/0	ATTVTGTPCQEWAAQEPHR	P08519_LPA	10.4
0/1	ATTVTGTPCQEWAAQEPHR	P08519_LPA	10.4
0/0	GISSTTVTGR	P08519_LPA	10.4
0/1	ATTVTGTPCQEWAAQEPHR	P08519_LPA	10.4
0/0	GISSTTVTGR	P08519_LPA	10.4
0/1	GTDSCQGDSGGPLVCFEK	P08519_LPA	10.4
0/1	FVTWIEGMMR	P08519_LPA	10.4
0/1	FVTWIEGMMR	P08519_LPA	10.4
0/0	ATTVTGTPCQEWAAQEPHR	P08519_LPA	10.4
0/0	GTFSTTVTGR	P08519_LPA	10.4
0/1	GTDSCQGDSGGPLVCFEK	P08519_LPA	10.4
0/1	GTFSTTVTGR	P08519_LPA	10.4
0/1	FVTWIEGMMR	P08519_LPA	10.4
0/0	FVTWIEGMMR	P08519_LPA	10.4
0/1	GISSTTVTGR	P08519_LPA	10.4
0/1	EAQLLVIENEVCNHYK	P08519_LPA	10.4
0/1	GTFSTTVTGR	P08519_LPA	10.4
0/0	GTDSCQGDSGGPLVCFEK	P08519_LPA	10.4
0/0	FVTWIEGMMR	P08519_LPA	10.4
0/0	ATTVTGTPCQEWAAQEPHR	P08519_LPA	10.4
0/0	GSFSTTVTGR	P08519_LPA	10.4
0/0	GTFSTTVTGR	P08519_LPA	10.4
0/1	FVTWIEGMMR	P08519_LPA	10.4
0/1	ATTVTGTPCQEWAAQEPHR	P08519_LPA	10.4
0/1	ATTVTGTPCQEWAAQEPHR	P08519_LPA	10.3
0/1	GSFSTTVTGR	P08519_LPA	10.3
0/0	ATTVTGTPCQEWAAQEPHR	P08519_LPA	10.3
0/0	ATTVTGTPCQEWAAQEPHR	P08519_LPA	10.3
0/0	ATTVTGTPCQEWAAQEPHR	P08519_LPA	10.3
0/0	GTFSTTVTGR	P08519_LPA	10.3
0/1	GTDSCQGDSGGPLVCFEK	P08519_LPA	10.3
0/0	GSFSTTVTGR	P08519_LPA	10.3
0/0	GISSTTVTGR	P08519_LPA	10.3
0/1	GTDSCQGDSGGPLVCFEK	P08519_LPA	10.3
0/0	ATTVTGTPCQEWAAQEPHR	P08519_LPA	10.3
0/1	GTDSCQGDSGGPLVCFEK	P08519_LPA	10.3
0/1	GTDSCQGDSGGPLVCFEK	P08519_LPA	10.3
0/1	GTFSTTVTGR	P08519_LPA	10.3
0/1	ATTVTGTPCQEWAAQEPHR	P08519_LPA	10.3
0/1	GTFSTTVTGR	P08519_LPA	10.3
0/1	ATTVTGTPCQEWAAQEPHR	P08519_LPA	10.3
0/0	GISSTTVTGR	P08519_LPA	10.3
0/0	GTDSCQGDSGGPLVCFEK	P08519_LPA	10.3
0/0	FVTWIEGMMR	P08519_LPA	10.3
0/0	ATTVTGTPCQEWAAQEPHR	P08519_LPA	10.3
0/1	GSFSTTVTGR	P08519_LPA	10.3
0/1	FVTWIEGMMR	P08519_LPA	10.3
0/0	GTDSCQGDSGGPLVCFEK	P08519_LPA	10.3
0/1	GSFSTTVTGR	P08519_LPA	10.3
0/1	FVTWIEGMMR	P08519_LPA	10.3
0/0	ATTVTGTPCQEWAAQEPHR	P08519_LPA	10.3
0/1	GISSTTVTGR	P08519_LPA	10.3
0/1	GTDSCQGDSGGPLVCFEK	P08519_LPA	10.3
0/0	ATTVTGTPCQEWAAQEPHR	P08519_LPA	10.3
0/0	GTDSCQGDSGGPLVCFEK	P08519_LPA	10.3
0/0	GTDSCQGDSGGPLVCFEK	P08519_LPA	10.3
0/0	GTDSCQGDSGGPLVCFEK	P08519_LPA	10.3
0/1	GISSTTVTGR	P08519_LPA	10.3
0/1	GTDSCQGDSGGPLVCFEK	P08519_LPA	10.3
0/1	GTFSTTVTGR	P08519_LPA	10.3
0/1	GISSTTVTGR	P08519_LPA	10.3
0/0	GTFSTTVTGR	P08519_LPA	10.3
0/1	FVTWIEGMMR	P08519_LPA	10.3
0/0	GISSTTVTGR	P08519_LPA	10.3
0/0	EAQLLVIENEVCNHYK	P08519_LPA	10.3
0/0	GISSTTVTGR	P08519_LPA	10.3
0/1	GTDSCQGDSGGPLVCFEK	P08519_LPA	10.3
0/0	GSFSTTVTGR	P08519_LPA	10.3
0/0	ATTVTGTPCQEWAAQEPHR	P08519_LPA	10.3
0/1	GTDSCQGDSGGPLVCFEK	P08519_LPA	10.3
0/1	GISSTTVTGR	P08519_LPA	10.3
0/0	GSFSTTVTGR	P08519_LPA	10.3
0/0	GISSTTVTGR	P08519_LPA	10.3
0/1	GISSTTVTGR	P08519_LPA	10.3
0/0	ATTVTGTPCQEWAAQEPHR	P08519_LPA	10.3
1/1	GTDSCQGDSGGPLVCFEK	P08519_LPA	10.3
0/0	GISSTTVTGR	P08519_LPA	10.3
0/0	EAQLLVIENEVCNHYK	P08519_LPA	10.3
0/1	GTDSCQGDSGGPLVCFEK	P08519_LPA	10.3
0/1	GTDSCQGDSGGPLVCFEK	P08519_LPA	10.3
0/1	GISSTTVTGR	P08519_LPA	10.3
0/0	ATTVTGTPCQEWAAQEPHR	P08519_LPA	10.3
0/0	GTDSCQGDSGGPLVCFEK	P08519_LPA	10.3
0/0	GISSTTVTGR	P08519_LPA	10.3
0/1	ATTVTGTPCQEWAAQEPHR	P08519_LPA	10.3
0/0	GISSTTVTGR	P08519_LPA	10.3
0/1	FVTWIEGMMR	P08519_LPA	10.3
0/1	ATTVTGTPCQEWAAQEPHR	P08519_LPA	10.3
0/0	FVTWIEGMMR	P08519_LPA	10.3
0/0	GISSTTVTGR	P08519_LPA	10.3
0/1	EAQLLVIENEVCNHYK	P08519_LPA	10.3
0/0	GTFSTTVTGR	P08519_LPA	10.3
0/0	GTDSCQGDSGGPLVCFEK	P08519_LPA	10.3
0/1	GTDSCQGDSGGPLVCFEK	P08519_LPA	10.3
0/0	GTFSTTVTGR	P08519_LPA	10.3
0/0	GISSTTVTGR	P08519_LPA	10.3
0/1	EAQLLVIENEVCNHYK	P08519_LPA	10.3
0/1	GTDSCQGDSGGPLVCFEK	P08519_LPA	10.3
0/1	GTFSTTVTGR	P08519_LPA	10.3
0/0	GTFSTTVTGR	P08519_LPA	10.3
0/1	FVTWIEGMMR	P08519_LPA	10.3
0/0	GTFSTTVTGR	P08519_LPA	10.3
0/0	FVTWIEGMMR	P08519_LPA	10.3
0/0	ATTVTGTPCQEWAAQEPHR	P08519_LPA	10.3
1/1	EAQLLVIENEVCNHYK	P08519_LPA	10.3
0/0	FVTWIEGMMR	P08519_LPA	10.3
0/0	FVTWIEGMMR	P08519_LPA	10.3
0/1	GTDSCQGDSGGPLVCFEK	P08519_LPA	10.3
0/0	ATTVTGTPCQEWAAQEPHR	P08519_LPA	10.3
0/1	ATTVTGTPCQEWAAQEPHR	P08519_LPA	10.3
0/1	GISSTTVTGR	P08519_LPA	10.3
0/1	GISSTTVTGR	P08519_LPA	10.3
0/0	ATTVTGTPCQEWAAQEPHR	P08519_LPA	10.3
0/1	FVTWIEGMMR	P08519_LPA	10.3
0/1	GISSTTVTGR	P08519_LPA	10.3
0/1	GISSTTVTGR	P08519_LPA	10.3
0/1	GTDSCQGDSGGPLVCFEK	P08519_LPA	10.3
0/1	GTDSCQGDSGGPLVCFEK	P08519_LPA	10.3
0/1	EAQLLVIENEVCNHYK	P08519_LPA	10.3
0/1	FVTWIEGMMR	P08519_LPA	10.3
0/1	FVTWIEGMMR	P08519_LPA	10.3
0/0	ATTVTGTPCQEWAAQEPHR	P08519_LPA	10.3
0/0	GTFSTTVTGR	P08519_LPA	10.3
0/0	GTFSTTVTGR	P08519_LPA	10.3
0/1	ATTVTGTPCQEWAAQEPHR	P08519_LPA	10.3
0/0	GTDSCQGDSGGPLVCFEK	P08519_LPA	10.3
0/1	GTFSTTVTGR	P08519_LPA	10.3
0/0	GSFSTTVTGR	P08519_LPA	10.3
0/0	ATTVTGTPCQEWAAQEPHR	P08519_LPA	10.3
0/1	GTDSCQGDSGGPLVCFEK	P08519_LPA	10.3
0/0	ATTVTGTPCQEWAAQEPHR	P08519_LPA	10.3
0/1	GTDSCQGDSGGPLVCFEK	P08519_LPA	10.3
0/1	GISSTTVTGR	P08519_LPA	10.3
0/0	GTFSTTVTGR	P08519_LPA	10.3
0/0	GSFSTTVTGR	P08519_LPA	10.3
0/1	FVTWIEGMMR	P08519_LPA	10.3
0/1	GISSTTVTGR	P08519_LPA	10.3
0/0	GTFSTTVTGR	P08519_LPA	10.3
0/0	ATTVTGTPCQEWAAQEPHR	P08519_LPA	10.3
0/0	GTFSTTVTGR	P08519_LPA	10.3
0/1	GTFSTTVTGR	P08519_LPA	10.3
[truncated: 7,824 more rows]

## Sheet: Extended Data Fig. 2c
19_45412079_C_T	PEP.StrippedSequence	ProteinID_Genename	log2 intensity
1/1	QLQEGAAQLR	Q9H254_SPTBN4	13.9
1/1	QLQEGAAQLR	Q9H254_SPTBN4	13.5
0/1	QLQEGAAQLR	Q9H254_SPTBN4	13.2
1/1	QLQEGAAQLR	Q9H254_SPTBN4	13
0/1	QLQEGAAQLR	Q9H254_SPTBN4	13
0/1	QLQEGAAQLR	Q9H254_SPTBN4	13
0/1	QLQEGAAQLR	Q9H254_SPTBN4	13
0/1	QLQEGAAQLR	Q9H254_SPTBN4	12.9
0/1	QLQEGAAQLR	Q9H254_SPTBN4	12.9
0/0	QLQEGAAQLR	Q9H254_SPTBN4	12.9
0/1	QLQEGAAQLR	Q9H254_SPTBN4	12.9
0/1	QLQEGAAQLR	Q9H254_SPTBN4	12.9
0/1	QLQEGAAQLR	Q9H254_SPTBN4	12.8
0/1	QLQEGAAQLR	Q9H254_SPTBN4	12.8
0/0	QLQEGAAQLR	Q9H254_SPTBN4	12.8
0/0	QLQEGAAQLR	Q9H254_SPTBN4	12.8
1/1	QLQEGAAQLR	Q9H254_SPTBN4	12.7
0/0	QLQEGAAQLR	Q9H254_SPTBN4	12.7
0/0	QLQEGAAQLR	Q9H254_SPTBN4	12.7
0/0	QLQEGAAQLR	Q9H254_SPTBN4	12.7
0/1	QLQEGAAQLR	Q9H254_SPTBN4	12.7
0/1	QLQEGAAQLR	Q9H254_SPTBN4	12.7
0/1	QLQEGAAQLR	Q9H254_SPTBN4	12.7
0/1	QLQEGAAQLR	Q9H254_SPTBN4	12.7
0/1	QLQEGAAQLR	Q9H254_SPTBN4	12.6
0/0	QLQEGAAQLR	Q9H254_SPTBN4	12.6
0/0	QLQEGAAQLR	Q9H254_SPTBN4	12.6
0/0	QLQEGAAQLR	Q9H254_SPTBN4	12.6
0/0	QLQEGAAQLR	Q9H254_SPTBN4	12.6
0/1	QLQEGAAQLR	Q9H254_SPTBN4	12.6
0/1	QLQEGAAQLR	Q9H254_SPTBN4	12.6
0/0	QLQEGAAQLR	Q9H254_SPTBN4	12.6
0/0	QLQEGAAQLR	Q9H254_SPTBN4	12.6
0/1	QLQEGAAQLR	Q9H254_SPTBN4	12.6
0/0	QLQEGAAQLR	Q9H254_SPTBN4	12.6
0/0	QLQEGAAQLR	Q9H254_SPTBN4	12.6
0/1	QLQEGAAQLR	Q9H254_SPTBN4	12.6
0/1	QLQEGAAQLR	Q9H254_SPTBN4	12.6
1/1	QLQEGAAQLR	Q9H254_SPTBN4	12.6
0/1	QLQEGAAQLR	Q9H254_SPTBN4	12.6
0/1	QLQEGAAQLR	Q9H254_SPTBN4	12.5
0/0	QLQEGAAQLR	Q9H254_SPTBN4	12.5
0/1	QLQEGAAQLR	Q9H254_SPTBN4	12.5
0/1	QLQEGAAQLR	Q9H254_SPTBN4	12.5
0/1	QLQEGAAQLR	Q9H254_SPTBN4	12.5
0/1	QLQEGAAQLR	Q9H254_SPTBN4	12.5
0/0	QLQEGAAQLR	Q9H254_SPTBN4	12.5
0/1	QLQEGAAQLR	Q9H254_SPTBN4	12.5
0/0	QLQEGAAQLR	Q9H254_SPTBN4	12.5
0/0	QLQEGAAQLR	Q9H254_SPTBN4	12.5
0/0	QLQEGAAQLR	Q9H254_SPTBN4	12.5
0/1	QLQEGAAQLR	Q9H254_SPTBN4	12.5
0/0	QLQEGAAQLR	Q9H254_SPTBN4	12.4
0/1	QLQEGAAQLR	Q9H254_SPTBN4	12.4
0/1	QLQEGAAQLR	Q9H254_SPTBN4	12.4
0/0	QLQEGAAQLR	Q9H254_SPTBN4	12.4
0/0	QLQEGAAQLR	Q9H254_SPTBN4	12.4
0/1	QLQEGAAQLR	Q9H254_SPTBN4	12.4
0/1	QLQEGAAQLR	Q9H254_SPTBN4	12.4
1/1	QLQEGAAQLR	Q9H254_SPTBN4	12.4
0/1	QLQEGAAQLR	Q9H254_SPTBN4	12.4
0/0	QLQEGAAQLR	Q9H254_SPTBN4	12.4
0/1	QLQEGAAQLR	Q9H254_SPTBN4	12.4
0/0	QLQEGAAQLR	Q9H254_SPTBN4	12.4
0/1	QLQEGAAQLR	Q9H254_SPTBN4	12.4
0/1	QLQEGAAQLR	Q9H254_SPTBN4	12.4
0/1	QLQEGAAQLR	Q9H254_SPTBN4	12.4
0/1	QLQEGAAQLR	Q9H254_SPTBN4	12.4
0/0	QLQEGAAQLR	Q9H254_SPTBN4	12.4
0/1	QLQEGAAQLR	Q9H254_SPTBN4	12.3
0/1	QLQEGAAQLR	Q9H254_SPTBN4	12.3
0/0	QLQEGAAQLR	Q9H254_SPTBN4	12.3
0/1	QLQEGAAQLR	Q9H254_SPTBN4	12.3
0/0	QLQEGAAQLR	Q9H254_SPTBN4	12.3
0/0	QLQEGAAQLR	Q9H254_SPTBN4	12.3
0/1	QLQEGAAQLR	Q9H254_SPTBN4	12.3
0/1	QLQEGAAQLR	Q9H254_SPTBN4	12.3
0/0	QLQEGAAQLR	Q9H254_SPTBN4	12.3
0/1	QLQEGAAQLR	Q9H254_SPTBN4	12.3
0/1	QLQEGAAQLR	Q9H254_SPTBN4	12.3
0/1	QLQEGAAQLR	Q9H254_SPTBN4	12.3
0/1	QLQEGAAQLR	Q9H254_SPTBN4	12.3
0/0	QLQEGAAQLR	Q9H254_SPTBN4	12.3
0/0	QLQEGAAQLR	Q9H254_SPTBN4	12.3
0/1	QLQEGAAQLR	Q9H254_SPTBN4	12.3
0/0	QLQEGAAQLR	Q9H254_SPTBN4	12.3
0/0	QLQEGAAQLR	Q9H254_SPTBN4	12.3
0/1	QLQEGAAQLR	Q9H254_SPTBN4	12.3
0/1	QLQEGAAQLR	Q9H254_SPTBN4	12.3
0/0	QLQEGAAQLR	Q9H254_SPTBN4	12.3
0/0	QLQEGAAQLR	Q9H254_SPTBN4	12.3
0/1	QLQEGAAQLR	Q9H254_SPTBN4	12.3
0/0	QLQEGAAQLR	Q9H254_SPTBN4	12.3
0/0	QLQEGAAQLR	Q9H254_SPTBN4	12.3
0/0	QLQEGAAQLR	Q9H254_SPTBN4	12.3
0/0	QLQEGAAQLR	Q9H254_SPTBN4	12.3
0/0	QLQEGAAQLR	Q9H254_SPTBN4	12.3
0/0	QLQEGAAQLR	Q9H254_SPTBN4	12.3
0/1	QLQEGAAQLR	Q9H254_SPTBN4	12.3
0/0	QLQEGAAQLR	Q9H254_SPTBN4	12.3
0/1	QLQEGAAQLR	Q9H254_SPTBN4	12.3
0/1	QLQEGAAQLR	Q9H254_SPTBN4	12.3
0/1	QLQEGAAQLR	Q9H254_SPTBN4	12.3
0/1	QLQEGAAQLR	Q9H254_SPTBN4	12.3
0/1	QLQEGAAQLR	Q9H254_SPTBN4	12.3
0/0	QLQEGAAQLR	Q9H254_SPTBN4	12.3
0/1	QLQEGAAQLR	Q9H254_SPTBN4	12.3
0/1	QLQEGAAQLR	Q9H254_SPTBN4	12.3
0/0	QLQEGAAQLR	Q9H254_SPTBN4	12.2
0/0	QLQEGAAQLR	Q9H254_SPTBN4	12.2
0/1	QLQEGAAQLR	Q9H254_SPTBN4	12.2
0/0	QLQEGAAQLR	Q9H254_SPTBN4	12.2
0/1	QLQEGAAQLR	Q9H254_SPTBN4	12.2
0/0	QLQEGAAQLR	Q9H254_SPTBN4	12.2
0/0	QLQEGAAQLR	Q9H254_SPTBN4	12.2
0/1	QLQEGAAQLR	Q9H254_SPTBN4	12.2
0/1	QLQEGAAQLR	Q9H254_SPTBN4	12.2
0/0	QLQEGAAQLR	Q9H254_SPTBN4	12.2
0/0	QLQEGAAQLR	Q9H254_SPTBN4	12.2
0/1	QLQEGAAQLR	Q9H254_SPTBN4	12.2
0/0	QLQEGAAQLR	Q9H254_SPTBN4	12.2
0/0	QLQEGAAQLR	Q9H254_SPTBN4	12.2
0/1	QLQEGAAQLR	Q9H254_SPTBN4	12.2
0/0	QLQEGAAQLR	Q9H254_SPTBN4	12.2
0/1	QLQEGAAQLR	Q9H254_SPTBN4	12.2
0/1	QLQEGAAQLR	Q9H254_SPTBN4	12.2
0/0	QLQEGAAQLR	Q9H254_SPTBN4	12.2
0/0	QLQEGAAQLR	Q9H254_SPTBN4	12.2
0/0	QLQEGAAQLR	Q9H254_SPTBN4	12.2
0/0	QLQEGAAQLR	Q9H254_SPTBN4	12.2
0/0	QLQEGAAQLR	Q9H254_SPTBN4	12.2
0/1	QLQEGAAQLR	Q9H254_SPTBN4	12.2
0/1	QLQEGAAQLR	Q9H254_SPTBN4	12.2
0/1	QLQEGAAQLR	Q9H254_SPTBN4	12.2
1/1	QLQEGAAQLR	Q9H254_SPTBN4	12.2
0/0	QLQEGAAQLR	Q9H254_SPTBN4	12.2
0/1	QLQEGAAQLR	Q9H254_SPTBN4	12.2
0/0	QLQEGAAQLR	Q9H254_SPTBN4	12.2
0/1	QLQEGAAQLR	Q9H254_SPTBN4	12.2
0/1	QLQEGAAQLR	Q9H254_SPTBN4	12.2
0/1	QLQEGAAQLR	Q9H254_SPTBN4	12.2
0/0	QLQEGAAQLR	Q9H254_SPTBN4	12.2
0/1	QLQEGAAQLR	Q9H254_SPTBN4	12.2
0/1	QLQEGAAQLR	Q9H254_SPTBN4	12.2
0/0	QLQEGAAQLR	Q9H254_SPTBN4	12.2
0/1	QLQEGAAQLR	Q9H254_SPTBN4	12.2
0/0	QLQEGAAQLR	Q9H254_SPTBN4	12.2
0/1	QLQEGAAQLR	Q9H254_SPTBN4	12.2
0/0	QLQEGAAQLR	Q9H254_SPTBN4	12.2
0/1	QLQEGAAQLR	Q9H254_SPTBN4	12.2
0/0	QLQEGAAQLR	Q9H254_SPTBN4	12.2
0/0	QLQEGAAQLR	Q9H254_SPTBN4	12.2
0/1	QLQEGAAQLR	Q9H254_SPTBN4	12.2
0/1	QLQEGAAQLR	Q9H254_SPTBN4	12.2
0/1	QLQEGAAQLR	Q9H254_SPTBN4	12.2
0/0	QLQEGAAQLR	Q9H254_SPTBN4	12.2
0/0	QLQEGAAQLR	Q9H254_SPTBN4	12.2
0/0	QLQEGAAQLR	Q9H254_SPTBN4	12.2
0/0	QLQEGAAQLR	Q9H254_SPTBN4	12.1
0/1	QLQEGAAQLR	Q9H254_SPTBN4	12.1
0/0	QLQEGAAQLR	Q9H254_SPTBN4	12.1
0/0	QLQEGAAQLR	Q9H254_SPTBN4	12.1
0/0	QLQEGAAQLR	Q9H254_SPTBN4	12.1
0/0	QLQEGAAQLR	Q9H254_SPTBN4	12.1
0/1	QLQEGAAQLR	Q9H254_SPTBN4	12.1
0/1	QLQEGAAQLR	Q9H254_SPTBN4	12.1
0/0	QLQEGAAQLR	Q9H254_SPTBN4	12.1
0/1	QLQEGAAQLR	Q9H254_SPTBN4	12.1
0/0	QLQEGAAQLR	Q9H254_SPTBN4	12.1
0/1	QLQEGAAQLR	Q9H254_SPTBN4	12.1
0/0	QLQEGAAQLR	Q9H254_SPTBN4	12.1
0/1	QLQEGAAQLR	Q9H254_SPTBN4	12.1
0/1	QLQEGAAQLR	Q9H254_SPTBN4	12.1
0/0	QLQEGAAQLR	Q9H254_SPTBN4	12.1
0/0	QLQEGAAQLR	Q9H254_SPTBN4	12.1
0/0	QLQEGAAQLR	Q9H254_SPTBN4	12.1
0/0	QLQEGAAQLR	Q9H254_SPTBN4	12.1
0/0	QLQEGAAQLR	Q9H254_SPTBN4	12.1
0/0	QLQEGAAQLR	Q9H254_SPTBN4	12.1
0/1	QLQEGAAQLR	Q9H254_SPTBN4	12.1
0/0	QLQEGAAQLR	Q9H254_SPTBN4	12.1
0/0	QLQEGAAQLR	Q9H254_SPTBN4	12.1
0/0	QLQEGAAQLR	Q9H254_SPTBN4	12.1
0/1	QLQEGAAQLR	Q9H254_SPTBN4	12.1
0/0	QLQEGAAQLR	Q9H254_SPTBN4	12.1
0/1	QLQEGAAQLR	Q9H254_SPTBN4	12.1
0/0	QLQEGAAQLR	Q9H254_SPTBN4	12.1
0/0	QLQEGAAQLR	Q9H254_SPTBN4	12.1
0/0	QLQEGAAQLR	Q9H254_SPTBN4	12.1
0/1	QLQEGAAQLR	Q9H254_SPTBN4	12.1
0/1	QLQEGAAQLR	Q9H254_SPTBN4	12.1
0/1	QLQEGAAQLR	Q9H254_SPTBN4	12.1
0/0	QLQEGAAQLR	Q9H254_SPTBN4	12.1
0/0	QLQEGAAQLR	Q9H254_SPTBN4	12.1
0/0	QLQEGAAQLR	Q9H254_SPTBN4	12.1
0/0	QLQEGAAQLR	Q9H254_SPTBN4	12.1
0/0	QLQEGAAQLR	Q9H254_SPTBN4	12.1
0/0	QLQEGAAQLR	Q9H254_SPTBN4	12.1
0/0	QLQEGAAQLR	Q9H254_SPTBN4	12.1
0/0	QLQEGAAQLR	Q9H254_SPTBN4	12.1
0/0	QLQEGAAQLR	Q9H254_SPTBN4	12.1
0/0	QLQEGAAQLR	Q9H254_SPTBN4	12.1
0/0	QLQEGAAQLR	Q9H254_SPTBN4	12.1
0/0	QLQEGAAQLR	Q9H254_SPTBN4	12.1
0/1	QLQEGAAQLR	Q9H254_SPTBN4	12.1
0/0	QLQEGAAQLR	Q9H254_SPTBN4	12.1
0/1	QLQEGAAQLR	Q9H254_SPTBN4	12.1
0/0	QLQEGAAQLR	Q9H254_SPTBN4	12.1
0/0	QLQEGAAQLR	Q9H254_SPTBN4	12.1
0/0	QLQEGAAQLR	Q9H254_SPTBN4	12.1
0/1	QLQEGAAQLR	Q9H254_SPTBN4	12.1
0/0	QLQEGAAQLR	Q9H254_SPTBN4	12.1
0/1	QLQEGAAQLR	Q9H254_SPTBN4	12.1
0/0	QLQEGAAQLR	Q9H254_SPTBN4	12.1
0/0	QLQEGAAQLR	Q9H254_SPTBN4	12.1
0/0	QLQEGAAQLR	Q9H254_SPTBN4	12.1
0/1	QLQEGAAQLR	Q9H254_SPTBN4	12
0/1	QLQEGAAQLR	Q9H254_SPTBN4	12
0/0	QLQEGAAQLR	Q9H254_SPTBN4	12
0/1	QLQEGAAQLR	Q9H254_SPTBN4	12
0/0	QLQEGAAQLR	Q9H254_SPTBN4	12
0/0	QLQEGAAQLR	Q9H254_SPTBN4	12
0/1	QLQEGAAQLR	Q9H254_SPTBN4	12
0/0	QLQEGAAQLR	Q9H254_SPTBN4	12
0/0	QLQEGAAQLR	Q9H254_SPTBN4	12
0/0	QLQEGAAQLR	Q9H254_SPTBN4	12
0/0	QLQEGAAQLR	Q9H254_SPTBN4	12
0/0	QLQEGAAQLR	Q9H254_SPTBN4	12
0/0	QLQEGAAQLR	Q9H254_SPTBN4	12
0/0	QLQEGAAQLR	Q9H254_SPTBN4	12
0/0	QLQEGAAQLR	Q9H254_SPTBN4	12
0/0	QLQEGAAQLR	Q9H254_SPTBN4	12
0/0	QLQEGAAQLR	Q9H254_SPTBN4	12
0/0	QLQEGAAQLR	Q9H254_SPTBN4	12
0/1	QLQEGAAQLR	Q9H254_SPTBN4	12
0/0	QLQEGAAQLR	Q9H254_SPTBN4	12
0/1	QLQEGAAQLR	Q9H254_SPTBN4	12
0/0	QLQEGAAQLR	Q9H254_SPTBN4	12
0/0	QLQEGAAQLR	Q9H254_SPTBN4	12
0/0	QLQEGAAQLR	Q9H254_SPTBN4	12
0/0	QLQEGAAQLR	Q9H254_SPTBN4	12
0/0	QLQEGAAQLR	Q9H254_SPTBN4	12
0/0	QLQEGAAQLR	Q9H254_SPTBN4	12
0/0	QLQEGAAQLR	Q9H254_SPTBN4	12
0/0	QLQEGAAQLR	Q9H254_SPTBN4	12
0/1	QLQEGAAQLR	Q9H254_SPTBN4	12
0/0	QLQEGAAQLR	Q9H254_SPTBN4	12
0/0	QLQEGAAQLR	Q9H254_SPTBN4	12
0/0	QLQEGAAQLR	Q9H254_SPTBN4	12
0/1	QLQEGAAQLR	Q9H254_SPTBN4	12
0/1	QLQEGAAQLR	Q9H254_SPTBN4	12
0/0	QLQEGAAQLR	Q9H254_SPTBN4	12
0/0	QLQEGAAQLR	Q9H254_SPTBN4	12
0/0	QLQEGAAQLR	Q9H254_SPTBN4	12
0/0	QLQEGAAQLR	Q9H254_SPTBN4	12
0/0	QLQEGAAQLR	Q9H254_SPTBN4	12
0/1	QLQEGAAQLR	Q9H254_SPTBN4	12
0/0	QLQEGAAQLR	Q9H254_SPTBN4	12
0/0	QLQEGAAQLR	Q9H254_SPTBN4	12
0/1	QLQEGAAQLR	Q9H254_SPTBN4	12
0/0	QLQEGAAQLR	Q9H254_SPTBN4	12
0/0	QLQEGAAQLR	Q9H254_SPTBN4	12
0/0	QLQEGAAQLR	Q9H254_SPTBN4	12
0/0	QLQEGAAQLR	Q9H254_SPTBN4	12
0/0	QLQEGAAQLR	Q9H254_SPTBN4	12
0/0	QLQEGAAQLR	Q9H254_SPTBN4	12
0/0	QLQEGAAQLR	Q9H254_SPTBN4	12
0/1	QLQEGAAQLR	Q9H254_SPTBN4	12
0/1	QLQEGAAQLR	Q9H254_SPTBN4	12
0/0	QLQEGAAQLR	Q9H254_SPTBN4	12
0/0	QLQEGAAQLR	Q9H254_SPTBN4	12
0/1	QLQEGAAQLR	Q9H254_SPTBN4	12
0/0	QLQEGAAQLR	Q9H254_SPTBN4	12
0/0	QLQEGAAQLR	Q9H254_SPTBN4	12
0/0	QLQEGAAQLR	Q9H254_SPTBN4	12
0/1	QLQEGAAQLR	Q9H254_SPTBN4	12
0/1	QLQEGAAQLR	Q9H254_SPTBN4	12
0/0	QLQEGAAQLR	Q9H254_SPTBN4	12
0/1	QLQEGAAQLR	Q9H254_SPTBN4	12
0/0	QLQEGAAQLR	Q9H254_SPTBN4	12
0/0	QLQEGAAQLR	Q9H254_SPTBN4	12
0/1	QLQEGAAQLR	Q9H254_SPTBN4	12
0/0	QLQEGAAQLR	Q9H254_SPTBN4	12
0/0	QLQEGAAQLR	Q9H254_SPTBN4	12
0/0	QLQEGAAQLR	Q9H254_SPTBN4	11.9
0/0	QLQEGAAQLR	Q9H254_SPTBN4	11.9
0/0	QLQEGAAQLR	Q9H254_SPTBN4	11.9
0/0	QLQEGAAQLR	Q9H254_SPTBN4	11.9
0/0	QLQEGAAQLR	Q9H254_SPTBN4	11.9
0/0	QLQEGAAQLR	Q9H254_SPTBN4	11.9
0/0	QLQEGAAQLR	Q9H254_SPTBN4	11.9
0/0	QLQEGAAQLR	Q9H254_SPTBN4	11.9
0/0	QLQEGAAQLR	Q9H254_SPTBN4	11.9
0/0	QLQEGAAQLR	Q9H254_SPTBN4	11.9
0/0	QLQEGAAQLR	Q9H254_SPTBN4	11.9
0/0	QLQEGAAQLR	Q9H254_SPTBN4	11.9
0/1	QLQEGAAQLR	Q9H254_SPTBN4	11.9
0/1	QLQEGAAQLR	Q9H254_SPTBN4	11.9
0/0	QLQEGAAQLR	Q9H254_SPTBN4	11.9
0/0	QLQEGAAQLR	Q9H254_SPTBN4	11.9
0/1	QLQEGAAQLR	Q9H254_SPTBN4	11.9
0/0	QLQEGAAQLR	Q9H254_SPTBN4	11.9
0/0	QLQEGAAQLR	Q9H254_SPTBN4	11.9
0/0	QLQEGAAQLR	Q9H254_SPTBN4	11.9
0/0	QLQEGAAQLR	Q9H254_SPTBN4	11.9
0/0	QLQEGAAQLR	Q9H254_SPTBN4	11.9
0/1	QLQEGAAQLR	Q9H254_SPTBN4	11.9
0/0	QLQEGAAQLR	Q9H254_SPTBN4	11.9
0/1	QLQEGAAQLR	Q9H254_SPTBN4	11.9
0/0	QLQEGAAQLR	Q9H254_SPTBN4	11.9
0/1	QLQEGAAQLR	Q9H254_SPTBN4	11.9
0/0	QLQEGAAQLR	Q9H254_SPTBN4	11.9
0/1	QLQEGAAQLR	Q9H254_SPTBN4	11.9
0/0	QLQEGAAQLR	Q9H254_SPTBN4	11.9
0/0	QLQEGAAQLR	Q9H254_SPTBN4	11.9
0/0	QLQEGAAQLR	Q9H254_SPTBN4	11.9
0/0	QLQEGAAQLR	Q9H254_SPTBN4	11.9
0/1	QLQEGAAQLR	Q9H254_SPTBN4	11.9
0/0	QLQEGAAQLR	Q9H254_SPTBN4	11.9
0/0	QLQEGAAQLR	Q9H254_SPTBN4	11.9
0/0	QLQEGAAQLR	Q9H254_SPTBN4	11.9
0/1	QLQEGAAQLR	Q9H254_SPTBN4	11.9
0/0	QLQEGAAQLR	Q9H254_SPTBN4	11.9
0/0	QLQEGAAQLR	Q9H254_SPTBN4	11.9
0/0	QLQEGAAQLR	Q9H254_SPTBN4	11.9
0/0	QLQEGAAQLR	Q9H254_SPTBN4	11.9
0/0	QLQEGAAQLR	Q9H254_SPTBN4	11.9
0/0	QLQEGAAQLR	Q9H254_SPTBN4	11.9
0/0	QLQEGAAQLR	Q9H254_SPTBN4	11.9
0/0	QLQEGAAQLR	Q9H254_SPTBN4	11.9
0/1	QLQEGAAQLR	Q9H254_SPTBN4	11.9
0/0	QLQEGAAQLR	Q9H254_SPTBN4	11.9
0/0	QLQEGAAQLR	Q9H254_SPTBN4	11.9
0/0	QLQEGAAQLR	Q9H254_SPTBN4	11.9
0/1	QLQEGAAQLR	Q9H254_SPTBN4	11.9
0/1	QLQEGAAQLR	Q9H254_SPTBN4	11.9
0/1	QLQEGAAQLR	Q9H254_SPTBN4	11.9
0/0	QLQEGAAQLR	Q9H254_SPTBN4	11.9
0/0	QLQEGAAQLR	Q9H254_SPTBN4	11.9
0/0	QLQEGAAQLR	Q9H254_SPTBN4	11.9
0/1	QLQEGAAQLR	Q9H254_SPTBN4	11.9
0/0	QLQEGAAQLR	Q9H254_SPTBN4	11.9
0/0	QLQEGAAQLR	Q9H254_SPTBN4	11.9
0/0	QLQEGAAQLR	Q9H254_SPTBN4	11.9
0/0	QLQEGAAQLR	Q9H254_SPTBN4	11.9
0/1	QLQEGAAQLR	Q9H254_SPTBN4	11.9
0/0	QLQEGAAQLR	Q9H254_SPTBN4	11.9
0/0	QLQEGAAQLR	Q9H254_SPTBN4	11.9
0/0	QLQEGAAQLR	Q9H254_SPTBN4	11.9
0/0	QLQEGAAQLR	Q9H254_SPTBN4	11.9
0/0	QLQEGAAQLR	Q9H254_SPTBN4	11.9
0/0	QLQEGAAQLR	Q9H254_SPTBN4	11.9
0/1	QLQEGAAQLR	Q9H254_SPTBN4	11.9
0/0	QLQEGAAQLR	Q9H254_SPTBN4	11.9
0/1	QLQEGAAQLR	Q9H254_SPTBN4	11.9
0/0	QLQEGAAQLR	Q9H254_SPTBN4	11.9
0/0	QLQEGAAQLR	Q9H254_SPTBN4	11.9
0/0	QLQEGAAQLR	Q9H254_SPTBN4	11.9
0/0	QLQEGAAQLR	Q9H254_SPTBN4	11.9
0/1	QLQEGAAQLR	Q9H254_SPTBN4	11.9
0/1	QLQEGAAQLR	Q9H254_SPTBN4	11.9
0/0	QLQEGAAQLR	Q9H254_SPTBN4	11.9
0/0	QLQEGAAQLR	Q9H254_SPTBN4	11.9
0/0	QLQEGAAQLR	Q9H254_SPTBN4	11.9
0/0	QLQEGAAQLR	Q9H254_SPTBN4	11.9
0/1	QLQEGAAQLR	Q9H254_SPTBN4	11.9
0/1	QLQEGAAQLR	Q9H254_SPTBN4	11.9
0/0	QLQEGAAQLR	Q9H254_SPTBN4	11.9
0/0	QLQEGAAQLR	Q9H254_SPTBN4	11.9
0/0	QLQEGAAQLR	Q9H254_SPTBN4	11.9
0/0	QLQEGAAQLR	Q9H254_SPTBN4	11.9
0/0	QLQEGAAQLR	Q9H254_SPTBN4	11.9
0/1	QLQEGAAQLR	Q9H254_SPTBN4	11.8
0/0	QLQEGAAQLR	Q9H254_SPTBN4	11.8
0/0	QLQEGAAQLR	Q9H254_SPTBN4	11.8
0/0	QLQEGAAQLR	Q9H254_SPTBN4	11.8
0/0	QLQEGAAQLR	Q9H254_SPTBN4	11.8
0/0	QLQEGAAQLR	Q9H254_SPTBN4	11.8
0/0	QLQEGAAQLR	Q9H254_SPTBN4	11.8
0/0	QLQEGAAQLR	Q9H254_SPTBN4	11.8
0/0	QLQEGAAQLR	Q9H254_SPTBN4	11.8
0/0	QLQEGAAQLR	Q9H254_SPTBN4	11.8
0/0	QLQEGAAQLR	Q9H254_SPTBN4	11.8
0/0	QLQEGAAQLR	Q9H254_SPTBN4	11.8
0/0	QLQEGAAQLR	Q9H254_SPTBN4	11.8
0/0	QLQEGAAQLR	Q9H254_SPTBN4	11.8
1/1	QLQEGAAQLR	Q9H254_SPTBN4	11.8
0/0	QLQEGAAQLR	Q9H254_SPTBN4	11.8
0/0	QLQEGAAQLR	Q9H254_SPTBN4	11.8
0/0	QLQEGAAQLR	Q9H254_SPTBN4	11.8
0/0	QLQEGAAQLR	Q9H254_SPTBN4	11.8
0/1	QLQEGAAQLR	Q9H254_SPTBN4	11.8
0/1	QLQEGAAQLR	Q9H254_SPTBN4	11.8
0/0	QLQEGAAQLR	Q9H254_SPTBN4	11.8
0/0	QLQEGAAQLR	Q9H254_SPTBN4	11.8
0/0	QLQEGAAQLR	Q9H254_SPTBN4	11.8
0/0	QLQEGAAQLR	Q9H254_SPTBN4	11.8
0/0	QLQEGAAQLR	Q9H254_SPTBN4	11.8
0/0	QLQEGAAQLR	Q9H254_SPTBN4	11.8
0/1	QLQEGAAQLR	Q9H254_SPTBN4	11.8
0/0	QLQEGAAQLR	Q9H254_SPTBN4	11.8
0/0	QLQEGAAQLR	Q9H254_SPTBN4	11.8
0/0	QLQEGAAQLR	Q9H254_SPTBN4	11.8
0/0	QLQEGAAQLR	Q9H254_SPTBN4	11.8
0/0	QLQEGAAQLR	Q9H254_SPTBN4	11.8
0/0	QLQEGAAQLR	Q9H254_SPTBN4	11.8
0/0	QLQEGAAQLR	Q9H254_SPTBN4	11.8
0/0	QLQEGAAQLR	Q9H254_SPTBN4	11.8
0/0	QLQEGAAQLR	Q9H254_SPTBN4	11.8
0/0	QLQEGAAQLR	Q9H254_SPTBN4	11.8
0/0	QLQEGAAQLR	Q9H254_SPTBN4	11.8
0/0	QLQEGAAQLR	Q9H254_SPTBN4	11.8
0/0	QLQEGAAQLR	Q9H254_SPTBN4	11.8
0/0	QLQEGAAQLR	Q9H254_SPTBN4	11.8
0/0	QLQEGAAQLR	Q9H254_SPTBN4	11.8
0/0	QLQEGAAQLR	Q9H254_SPTBN4	11.8
0/0	QLQEGAAQLR	Q9H254_SPTBN4	11.8
0/0	QLQEGAAQLR	Q9H254_SPTBN4	11.8
0/0	QLQEGAAQLR	Q9H254_SPTBN4	11.8
0/0	QLQEGAAQLR	Q9H254_SPTBN4	11.8
0/0	QLQEGAAQLR	Q9H254_SPTBN4	11.8
0/0	QLQEGAAQLR	Q9H254_SPTBN4	11.8
0/0	QLQEGAAQLR	Q9H254_SPTBN4	11.8
0/0	QLQEGAAQLR	Q9H254_SPTBN4	11.8
0/0	QLQEGAAQLR	Q9H254_SPTBN4	11.8
0/0	QLQEGAAQLR	Q9H254_SPTBN4	11.8
0/1	QLQEGAAQLR	Q9H254_SPTBN4	11.8
0/0	QLQEGAAQLR	Q9H254_SPTBN4	11.8
0/0	QLQEGAAQLR	Q9H254_SPTBN4	11.8
0/1	QLQEGAAQLR	Q9H254_SPTBN4	11.8
0/0	QLQEGAAQLR	Q9H254_SPTBN4	11.8
0/0	QLQEGAAQLR	Q9H254_SPTBN4	11.8
0/1	QLQEGAAQLR	Q9H254_SPTBN4	11.8
0/1	QLQEGAAQLR	Q9H254_SPTBN4	11.8
0/0	QLQEGAAQLR	Q9H254_SPTBN4	11.8
0/0	QLQEGAAQLR	Q9H254_SPTBN4	11.8
0/1	QLQEGAAQLR	Q9H254_SPTBN4	11.8
0/1	QLQEGAAQLR	Q9H254_SPTBN4	11.8
0/0	QLQEGAAQLR	Q9H254_SPTBN4	11.8
0/0	QLQEGAAQLR	Q9H254_SPTBN4	11.8
0/0	QLQEGAAQLR	Q9H254_SPTBN4	11.8
0/0	QLQEGAAQLR	Q9H254_SPTBN4	11.8
0/0	QLQEGAAQLR	Q9H254_SPTBN4	11.8
0/0	QLQEGAAQLR	Q9H254_SPTBN4	11.8
0/1	QLQEGAAQLR	Q9H254_SPTBN4	11.8
0/0	QLQEGAAQLR	Q9H254_SPTBN4	11.8
0/0	QLQEGAAQLR	Q9H254_SPTBN4	11.8
0/0	QLQEGAAQLR	Q9H254_SPTBN4	11.8
0/0	QLQEGAAQLR	Q9H254_SPTBN4	11.8
0/0	QLQEGAAQLR	Q9H254_SPTBN4	11.8
0/0	QLQEGAAQLR	Q9H254_SPTBN4	11.8
0/0	QLQEGAAQLR	Q9H254_SPTBN4	11.8
0/0	QLQEGAAQLR	Q9H254_SPTBN4	11.8
0/0	QLQEGAAQLR	Q9H254_SPTBN4	11.8
0/0	QLQEGAAQLR	Q9H254_SPTBN4	11.8
0/0	QLQEGAAQLR	Q9H254_SPTBN4	11.8
0/0	QLQEGAAQLR	Q9H254_SPTBN4	11.8
0/0	QLQEGAAQLR	Q9H254_SPTBN4	11.8
0/0	QLQEGAAQLR	Q9H254_SPTBN4	11.8
0/0	QLQEGAAQLR	Q9H254_SPTBN4	11.8
0/1	QLQEGAAQLR	Q9H254_SPTBN4	11.8
0/1	QLQEGAAQLR	Q9H254_SPTBN4	11.8
0/0	QLQEGAAQLR	Q9H254_SPTBN4	11.8
0/1	QLQEGAAQLR	Q9H254_SPTBN4	11.8
0/0	QLQEGAAQLR	Q9H254_SPTBN4	11.8
0/0	QLQEGAAQLR	Q9H254_SPTBN4	11.8
0/0	QLQEGAAQLR	Q9H254_SPTBN4	11.8
0/0	QLQEGAAQLR	Q9H254_SPTBN4	11.7
0/0	QLQEGAAQLR	Q9H254_SPTBN4	11.7
0/0	QLQEGAAQLR	Q9H254_SPTBN4	11.7
0/0	QLQEGAAQLR	Q9H254_SPTBN4	11.7
0/0	QLQEGAAQLR	Q9H254_SPTBN4	11.7
0/0	QLQEGAAQLR	Q9H254_SPTBN4	11.7
0/0	QLQEGAAQLR	Q9H254_SPTBN4	11.7
0/1	QLQEGAAQLR	Q9H254_SPTBN4	11.7
0/1	QLQEGAAQLR	Q9H254_SPTBN4	11.7
0/0	QLQEGAAQLR	Q9H254_SPTBN4	11.7
0/0	QLQEGAAQLR	Q9H254_SPTBN4	11.7
0/0	QLQEGAAQLR	Q9H254_SPTBN4	11.7
0/0	QLQEGAAQLR	Q9H254_SPTBN4	11.7
0/0	QLQEGAAQLR	Q9H254_SPTBN4	11.7
0/0	QLQEGAAQLR	Q9H254_SPTBN4	11.7
0/0	QLQEGAAQLR	Q9H254_SPTBN4	11.7
0/0	QLQEGAAQLR	Q9H254_SPTBN4	11.7
0/0	QLQEGAAQLR	Q9H254_SPTBN4	11.7
0/0	QLQEGAAQLR	Q9H254_SPTBN4	11.7
0/0	QLQEGAAQLR	Q9H254_SPTBN4	11.7
0/1	QLQEGAAQLR	Q9H254_SPTBN4	11.7
0/0	QLQEGAAQLR	Q9H254_SPTBN4	11.7
0/0	QLQEGAAQLR	Q9H254_SPTBN4	11.7
0/0	QLQEGAAQLR	Q9H254_SPTBN4	11.7
0/0	QLQEGAAQLR	Q9H254_SPTBN4	11.7
0/1	QLQEGAAQLR	Q9H254_SPTBN4	11.7
0/0	QLQEGAAQLR	Q9H254_SPTBN4	11.7
0/0	QLQEGAAQLR	Q9H254_SPTBN4	11.7
0/0	QLQEGAAQLR	Q9H254_SPTBN4	11.7
0/1	QLQEGAAQLR	Q9H254_SPTBN4	11.7
0/0	QLQEGAAQLR	Q9H254_SPTBN4	11.7
0/0	QLQEGAAQLR	Q9H254_SPTBN4	11.7
0/0	QLQEGAAQLR	Q9H254_SPTBN4	11.7
0/0	QLQEGAAQLR	Q9H254_SPTBN4	11.7
0/0	QLQEGAAQLR	Q9H254_SPTBN4	11.7
0/1	QLQEGAAQLR	Q9H254_SPTBN4	11.7
0/0	QLQEGAAQLR	Q9H254_SPTBN4	11.7
0/0	QLQEGAAQLR	Q9H254_SPTBN4	11.7
0/0	QLQEGAAQLR	Q9H254_SPTBN4	11.7
0/0	QLQEGAAQLR	Q9H254_SPTBN4	11.7
0/0	QLQEGAAQLR	Q9H254_SPTBN4	11.7
0/0	QLQEGAAQLR	Q9H254_SPTBN4	11.7
0/0	QLQEGAAQLR	Q9H254_SPTBN4	11.7
0/1	QLQEGAAQLR	Q9H254_SPTBN4	11.7
0/0	QLQEGAAQLR	Q9H254_SPTBN4	11.7
0/0	QLQEGAAQLR	Q9H254_SPTBN4	11.7
0/0	QLQEGAAQLR	Q9H254_SPTBN4	11.7
0/0	QLQEGAAQLR	Q9H254_SPTBN4	11.7
0/1	QLQEGAAQLR	Q9H254_SPTBN4	11.7
0/0	QLQEGAAQLR	Q9H254_SPTBN4	11.7
0/0	QLQEGAAQLR	Q9H254_SPTBN4	11.7
0/0	QLQEGAAQLR	Q9H254_SPTBN4	11.7
0/1	QLQEGAAQLR	Q9H254_SPTBN4	11.7
0/0	QLQEGAAQLR	Q9H254_SPTBN4	11.7
0/0	QLQEGAAQLR	Q9H254_SPTBN4	11.7
0/0	QLQEGAAQLR	Q9H254_SPTBN4	11.7
0/1	QLQEGAAQLR	Q9H254_SPTBN4	11.7
0/0	QLQEGAAQLR	Q9H254_SPTBN4	11.7
0/0	QLQEGAAQLR	Q9H254_SPTBN4	11.7
0/0	QLQEGAAQLR	Q9H254_SPTBN4	11.7
0/0	QLQEGAAQLR	Q9H254_SPTBN4	11.7
0/0	QLQEGAAQLR	Q9H254_SPTBN4	11.7
0/0	QLQEGAAQLR	Q9H254_SPTBN4	11.7
0/1	QLQEGAAQLR	Q9H254_SPTBN4	11.7
0/0	QLQEGAAQLR	Q9H254_SPTBN4	11.7
0/0	QLQEGAAQLR	Q9H254_SPTBN4	11.7
0/1	QLQEGAAQLR	Q9H254_SPTBN4	11.7
0/0	QLQEGAAQLR	Q9H254_SPTBN4	11.7
0/0	QLQEGAAQLR	Q9H254_SPTBN4	11.7
0/0	QLQEGAAQLR	Q9H254_SPTBN4	11.7
0/0	QLQEGAAQLR	Q9H254_SPTBN4	11.7
0/0	QLQEGAAQLR	Q9H254_SPTBN4	11.7
0/0	QLQEGAAQLR	Q9H254_SPTBN4	11.7
0/0	QLQEGAAQLR	Q9H254_SPTBN4	11.7
0/0	QLQEGAAQLR	Q9H254_SPTBN4	11.7
0/0	QLQEGAAQLR	Q9H254_SPTBN4	11.7
0/0	QLQEGAAQLR	Q9H254_SPTBN4	11.7
0/0	QLQEGAAQLR	Q9H254_SPTBN4	11.7
0/0	QLQEGAAQLR	Q9H254_SPTBN4	11.7
0/0	QLQEGAAQLR	Q9H254_SPTBN4	11.7
0/0	QLQEGAAQLR	Q9H254_SPTBN4	11.7
0/0	QLQEGAAQLR	Q9H254_SPTBN4	11.7
0/0	QLQEGAAQLR	Q9H254_SPTBN4	11.7
0/1	QLQEGAAQLR	Q9H254_SPTBN4	11.7
0/0	QLQEGAAQLR	Q9H254_SPTBN4	11.7
0/0	QLQEGAAQLR	Q9H254_SPTBN4	11.7
0/1	QLQEGAAQLR	Q9H254_SPTBN4	11.7
0/1	QLQEGAAQLR	Q9H254_SPTBN4	11.7
0/1	QLQEGAAQLR	Q9H254_SPTBN4	11.7
0/0	QLQEGAAQLR	Q9H254_SPTBN4	11.7
0/0	QLQEGAAQLR	Q9H254_SPTBN4	11.7
0/1	QLQEGAAQLR	Q9H254_SPTBN4	11.7
0/0	QLQEGAAQLR	Q9H254_SPTBN4	11.7
0/0	QLQEGAAQLR	Q9H254_SPTBN4	11.7
0/0	QLQEGAAQLR	Q9H254_SPTBN4	11.7
0/0	QLQEGAAQLR	Q9H254_SPTBN4	11.7
0/0	QLQEGAAQLR	Q9H254_SPTBN4	11.7
0/0	QLQEGAAQLR	Q9H254_SPTBN4	11.7
0/0	QLQEGAAQLR	Q9H254_SPTBN4	11.7
0/0	QLQEGAAQLR	Q9H254_SPTBN4	11.7
0/0	QLQEGAAQLR	Q9H254_SPTBN4	11.7
0/0	QLQEGAAQLR	Q9H254_SPTBN4	11.7
0/0	QLQEGAAQLR	Q9H254_SPTBN4	11.7
0/0	QLQEGAAQLR	Q9H254_SPTBN4	11.7
0/0	QLQEGAAQLR	Q9H254_SPTBN4	11.7
0/0	QLQEGAAQLR	Q9H254_SPTBN4	11.7
0/0	QLQEGAAQLR	Q9H254_SPTBN4	11.7
0/1	QLQEGAAQLR	Q9H254_SPTBN4	11.7
0/0	QLQEGAAQLR	Q9H254_SPTBN4	11.7
0/0	QLQEGAAQLR	Q9H254_SPTBN4	11.7
0/1	QLQEGAAQLR	Q9H254_SPTBN4	11.7
0/1	QLQEGAAQLR	Q9H254_SPTBN4	11.7
0/0	QLQEGAAQLR	Q9H254_SPTBN4	11.7
0/0	QLQEGAAQLR	Q9H254_SPTBN4	11.6
0/0	QLQEGAAQLR	Q9H254_SPTBN4	11.6
0/0	QLQEGAAQLR	Q9H254_SPTBN4	11.6
0/0	QLQEGAAQLR	Q9H254_SPTBN4	11.6
1/1	QLQEGAAQLR	Q9H254_SPTBN4	11.6
0/0	QLQEGAAQLR	Q9H254_SPTBN4	11.6
0/0	QLQEGAAQLR	Q9H254_SPTBN4	11.6
0/0	QLQEGAAQLR	Q9H254_SPTBN4	11.6
0/0	QLQEGAAQLR	Q9H254_SPTBN4	11.6
0/0	QLQEGAAQLR	Q9H254_SPTBN4	11.6
0/1	QLQEGAAQLR	Q9H254_SPTBN4	11.6
0/0	QLQEGAAQLR	Q9H254_SPTBN4	11.6
0/0	QLQEGAAQLR	Q9H254_SPTBN4	11.6
0/0	QLQEGAAQLR	Q9H254_SPTBN4	11.6
0/0	QLQEGAAQLR	Q9H254_SPTBN4	11.6
0/0	QLQEGAAQLR	Q9H254_SPTBN4	11.6
0/0	QLQEGAAQLR	Q9H254_SPTBN4	11.6
0/0	QLQEGAAQLR	Q9H254_SPTBN4	11.6
0/0	QLQEGAAQLR	Q9H254_SPTBN4	11.6
0/0	QLQEGAAQLR	Q9H254_SPTBN4	11.6
0/0	QLQEGAAQLR	Q9H254_SPTBN4	11.6
0/1	QLQEGAAQLR	Q9H254_SPTBN4	11.6
0/1	QLQEGAAQLR	Q9H254_SPTBN4	11.6
0/1	QLQEGAAQLR	Q9H254_SPTBN4	11.6
0/0	QLQEGAAQLR	Q9H254_SPTBN4	11.6
0/0	QLQEGAAQLR	Q9H254_SPTBN4	11.6
0/0	QLQEGAAQLR	Q9H254_SPTBN4	11.6
0/1	QLQEGAAQLR	Q9H254_SPTBN4	11.6
0/0	QLQEGAAQLR	Q9H254_SPTBN4	11.6
0/0	QLQEGAAQLR	Q9H254_SPTBN4	11.6
0/0	QLQEGAAQLR	Q9H254_SPTBN4	11.6
0/0	QLQEGAAQLR	Q9H254_SPTBN4	11.6
0/0	QLQEGAAQLR	Q9H254_SPTBN4	11.6
0/0	QLQEGAAQLR	Q9H254_SPTBN4	11.6
0/0	QLQEGAAQLR	Q9H254_SPTBN4	11.6
0/0	QLQEGAAQLR	Q9H254_SPTBN4	11.6
0/1	QLQEGAAQLR	Q9H254_SPTBN4	11.6
0/1	QLQEGAAQLR	Q9H254_SPTBN4	11.6
0/0	QLQEGAAQLR	Q9H254_SPTBN4	11.6
0/0	QLQEGAAQLR	Q9H254_SPTBN4	11.6
0/0	QLQEGAAQLR	Q9H254_SPTBN4	11.6
0/0	QLQEGAAQLR	Q9H254_SPTBN4	11.6
0/0	QLQEGAAQLR	Q9H254_SPTBN4	11.6
0/0	QLQEGAAQLR	Q9H254_SPTBN4	11.6
0/0	QLQEGAAQLR	Q9H254_SPTBN4	11.6
0/1	QLQEGAAQLR	Q9H254_SPTBN4	11.6
0/0	QLQEGAAQLR	Q9H254_SPTBN4	11.6
0/0	QLQEGAAQLR	Q9H254_SPTBN4	11.6
0/0	QLQEGAAQLR	Q9H254_SPTBN4	11.6
0/0	QLQEGAAQLR	Q9H254_SPTBN4	11.6
0/0	QLQEGAAQLR	Q9H254_SPTBN4	11.6
0/0	QLQEGAAQLR	Q9H254_SPTBN4	11.6
0/0	QLQEGAAQLR	Q9H254_SPTBN4	11.6
0/0	QLQEGAAQLR	Q9H254_SPTBN4	11.6
0/1	QLQEGAAQLR	Q9H254_SPTBN4	11.6
0/0	QLQEGAAQLR	Q9H254_SPTBN4	11.6
0/0	QLQEGAAQLR	Q9H254_SPTBN4	11.6
0/0	QLQEGAAQLR	Q9H254_SPTBN4	11.6
0/0	QLQEGAAQLR	Q9H254_SPTBN4	11.6
0/0	QLQEGAAQLR	Q9H254_SPTBN4	11.6
0/0	QLQEGAAQLR	Q9H254_SPTBN4	11.6
0/0	QLQEGAAQLR	Q9H254_SPTBN4	11.6
0/1	QLQEGAAQLR	Q9H254_SPTBN4	11.6
0/0	QLQEGAAQLR	Q9H254_SPTBN4	11.6
0/1	QLQEGAAQLR	Q9H254_SPTBN4	11.6
0/0	QLQEGAAQLR	Q9H254_SPTBN4	11.6
0/1	QLQEGAAQLR	Q9H254_SPTBN4	11.6
0/0	QLQEGAAQLR	Q9H254_SPTBN4	11.6
0/0	QLQEGAAQLR	Q9H254_SPTBN4	11.6
0/1	QLQEGAAQLR	Q9H254_SPTBN4	11.6
0/0	QLQEGAAQLR	Q9H254_SPTBN4	11.6
0/0	QLQEGAAQLR	Q9H254_SPTBN4	11.6
0/0	QLQEGAAQLR	Q9H254_SPTBN4	11.6
0/1	QLQEGAAQLR	Q9H254_SPTBN4	11.6
0/0	QLQEGAAQLR	Q9H254_SPTBN4	11.6
0/0	QLQEGAAQLR	Q9H254_SPTBN4	11.6
0/0	QLQEGAAQLR	Q9H254_SPTBN4	11.6
0/0	QLQEGAAQLR	Q9H254_SPTBN4	11.6
0/0	QLQEGAAQLR	Q9H254_SPTBN4	11.6
0/0	QLQEGAAQLR	Q9H254_SPTBN4	11.6
0/0	QLQEGAAQLR	Q9H254_SPTBN4	11.6
0/0	QLQEGAAQLR	Q9H254_SPTBN4	11.6
0/0	QLQEGAAQLR	Q9H254_SPTBN4	11.6
0/0	QLQEGAAQLR	Q9H254_SPTBN4	11.6
0/0	QLQEGAAQLR	Q9H254_SPTBN4	11.6
0/0	QLQEGAAQLR	Q9H254_SPTBN4	11.6
0/0	QLQEGAAQLR	Q9H254_SPTBN4	11.6
0/0	QLQEGAAQLR	Q9H254_SPTBN4	11.6
0/1	QLQEGAAQLR	Q9H254_SPTBN4	11.6
0/0	QLQEGAAQLR	Q9H254_SPTBN4	11.6
0/0	QLQEGAAQLR	Q9H254_SPTBN4	11.6
0/0	QLQEGAAQLR	Q9H254_SPTBN4	11.6
0/0	QLQEGAAQLR	Q9H254_SPTBN4	11.6
0/0	QLQEGAAQLR	Q9H254_SPTBN4	11.6
0/0	QLQEGAAQLR	Q9H254_SPTBN4	11.6
0/0	QLQEGAAQLR	Q9H254_SPTBN4	11.6
0/1	QLQEGAAQLR	Q9H254_SPTBN4	11.6
0/0	QLQEGAAQLR	Q9H254_SPTBN4	11.6
0/0	QLQEGAAQLR	Q9H254_SPTBN4	11.6
0/0	QLQEGAAQLR	Q9H254_SPTBN4	11.6
0/0	QLQEGAAQLR	Q9H254_SPTBN4	11.6
0/0	QLQEGAAQLR	Q9H254_SPTBN4	11.6
0/0	QLQEGAAQLR	Q9H254_SPTBN4	11.6
0/1	QLQEGAAQLR	Q9H254_SPTBN4	11.6
0/0	QLQEGAAQLR	Q9H254_SPTBN4	11.6
0/0	QLQEGAAQLR	Q9H254_SPTBN4	11.6
0/1	QLQEGAAQLR	Q9H254_SPTBN4	11.6
0/0	QLQEGAAQLR	Q9H254_SPTBN4	11.6
0/0	QLQEGAAQLR	Q9H254_SPTBN4	11.6
0/0	QLQEGAAQLR	Q9H254_SPTBN4	11.6
0/0	QLQEGAAQLR	Q9H254_SPTBN4	11.6
0/0	QLQEGAAQLR	Q9H254_SPTBN4	11.6
0/0	QLQEGAAQLR	Q9H254_SPTBN4	11.6
0/0	QLQEGAAQLR	Q9H254_SPTBN4	11.6
0/0	QLQEGAAQLR	Q9H254_SPTBN4	11.6
0/0	QLQEGAAQLR	Q9H254_SPTBN4	11.6
0/0	QLQEGAAQLR	Q9H254_SPTBN4	11.6
0/0	QLQEGAAQLR	Q9H254_SPTBN4	11.5
0/0	QLQEGAAQLR	Q9H254_SPTBN4	11.5
0/0	QLQEGAAQLR	Q9H254_SPTBN4	11.5
0/0	QLQEGAAQLR	Q9H254_SPTBN4	11.5
0/0	QLQEGAAQLR	Q9H254_SPTBN4	11.5
0/1	QLQEGAAQLR	Q9H254_SPTBN4	11.5
0/0	QLQEGAAQLR	Q9H254_SPTBN4	11.5
0/0	QLQEGAAQLR	Q9H254_SPTBN4	11.5
0/0	QLQEGAAQLR	Q9H254_SPTBN4	11.5
0/0	QLQEGAAQLR	Q9H254_SPTBN4	11.5
0/0	QLQEGAAQLR	Q9H254_SPTBN4	11.5
0/0	QLQEGAAQLR	Q9H254_SPTBN4	11.5
0/1	QLQEGAAQLR	Q9H254_SPTBN4	11.5
0/0	QLQEGAAQLR	Q9H254_SPTBN4	11.5
0/0	QLQEGAAQLR	Q9H254_SPTBN4	11.5
0/0	QLQEGAAQLR	Q9H254_SPTBN4	11.5
0/0	QLQEGAAQLR	Q9H254_SPTBN4	11.5
0/0	QLQEGAAQLR	Q9H254_SPTBN4	11.5
0/0	QLQEGAAQLR	Q9H254_SPTBN4	11.5
0/0	QLQEGAAQLR	Q9H254_SPTBN4	11.5
0/0	QLQEGAAQLR	Q9H254_SPTBN4	11.5
0/0	QLQEGAAQLR	Q9H254_SPTBN4	11.5
0/0	QLQEGAAQLR	Q9H254_SPTBN4	11.5
0/0	QLQEGAAQLR	Q9H254_SPTBN4	11.5
0/1	QLQEGAAQLR	Q9H254_SPTBN4	11.5
0/0	QLQEGAAQLR	Q9H254_SPTBN4	11.5
0/0	QLQEGAAQLR	Q9H254_SPTBN4	11.5
0/0	QLQEGAAQLR	Q9H254_SPTBN4	11.5
0/0	QLQEGAAQLR	Q9H254_SPTBN4	11.5
0/0	QLQEGAAQLR	Q9H254_SPTBN4	11.5
0/0	QLQEGAAQLR	Q9H254_SPTBN4	11.5
0/0	QLQEGAAQLR	Q9H254_SPTBN4	11.5
0/0	QLQEGAAQLR	Q9H254_SPTBN4	11.5
0/0	QLQEGAAQLR	Q9H254_SPTBN4	11.5
0/0	QLQEGAAQLR	Q9H254_SPTBN4	11.5
0/0	QLQEGAAQLR	Q9H254_SPTBN4	11.5
0/0	QLQEGAAQLR	Q9H254_SPTBN4	11.5
0/0	QLQEGAAQLR	Q9H254_SPTBN4	11.5
0/0	QLQEGAAQLR	Q9H254_SPTBN4	11.5
0/0	QLQEGAAQLR	Q9H254_SPTBN4	11.5
0/0	QLQEGAAQLR	Q9H254_SPTBN4	11.5
0/0	QLQEGAAQLR	Q9H254_SPTBN4	11.5
0/0	QLQEGAAQLR	Q9H254_SPTBN4	11.5
0/0	QLQEGAAQLR	Q9H254_SPTBN4	11.5
0/0	QLQEGAAQLR	Q9H254_SPTBN4	11.5
0/0	QLQEGAAQLR	Q9H254_SPTBN4	11.5
0/0	QLQEGAAQLR	Q9H254_SPTBN4	11.5
0/0	QLQEGAAQLR	Q9H254_SPTBN4	11.5
0/0	QLQEGAAQLR	Q9H254_SPTBN4	11.5
0/0	QLQEGAAQLR	Q9H254_SPTBN4	11.5
0/0	QLQEGAAQLR	Q9H254_SPTBN4	11.5
0/0	QLQEGAAQLR	Q9H254_SPTBN4	11.5
0/0	QLQEGAAQLR	Q9H254_SPTBN4	11.5
0/0	QLQEGAAQLR	Q9H254_SPTBN4	11.5
0/0	QLQEGAAQLR	Q9H254_SPTBN4	11.5
0/0	QLQEGAAQLR	Q9H254_SPTBN4	11.5
0/0	QLQEGAAQLR	Q9H254_SPTBN4	11.5
0/0	QLQEGAAQLR	Q9H254_SPTBN4	11.5
0/0	QLQEGAAQLR	Q9H254_SPTBN4	11.5
0/0	QLQEGAAQLR	Q9H254_SPTBN4	11.5
0/0	QLQEGAAQLR	Q9H254_SPTBN4	11.5
0/0	QLQEGAAQLR	Q9H254_SPTBN4	11.5
0/0	QLQEGAAQLR	Q9H254_SPTBN4	11.5
0/0	QLQEGAAQLR	Q9H254_SPTBN4	11.5
0/0	QLQEGAAQLR	Q9H254_SPTBN4	11.5
0/0	QLQEGAAQLR	Q9H254_SPTBN4	11.5
0/0	QLQEGAAQLR	Q9H254_SPTBN4	11.5
0/0	QLQEGAAQLR	Q9H254_SPTBN4	11.5
0/0	QLQEGAAQLR	Q9H254_SPTBN4	11.5
0/0	QLQEGAAQLR	Q9H254_SPTBN4	11.5
0/1	QLQEGAAQLR	Q9H254_SPTBN4	11.5
0/0	QLQEGAAQLR	Q9H254_SPTBN4	11.5
0/0	QLQEGAAQLR	Q9H254_SPTBN4	11.5
0/0	QLQEGAAQLR	Q9H254_SPTBN4	11.5
0/0	QLQEGAAQLR	Q9H254_SPTBN4	11.5
0/1	QLQEGAAQLR	Q9H254_SPTBN4	11.5
0/0	QLQEGAAQLR	Q9H254_SPTBN4	11.5
0/0	QLQEGAAQLR	Q9H254_SPTBN4	11.5
0/0	QLQEGAAQLR	Q9H254_SPTBN4	11.5
0/0	QLQEGAAQLR	Q9H254_SPTBN4	11.5
0/0	QLQEGAAQLR	Q9H254_SPTBN4	11.5
0/0	QLQEGAAQLR	Q9H254_SPTBN4	11.5
0/0	QLQEGAAQLR	Q9H254_SPTBN4	11.5
0/0	QLQEGAAQLR	Q9H254_SPTBN4	11.5
0/0	QLQEGAAQLR	Q9H254_SPTBN4	11.5
0/0	QLQEGAAQLR	Q9H254_SPTBN4	11.5
0/0	QLQEGAAQLR	Q9H254_SPTBN4	11.5
0/0	QLQEGAAQLR	Q9H254_SPTBN4	11.5
0/0	QLQEGAAQLR	Q9H254_SPTBN4	11.5
0/0	QLQEGAAQLR	Q9H254_SPTBN4	11.5
0/0	QLQEGAAQLR	Q9H254_SPTBN4	11.5
0/0	QLQEGAAQLR	Q9H254_SPTBN4	11.5
0/0	QLQEGAAQLR	Q9H254_SPTBN4	11.5
0/0	QLQEGAAQLR	Q9H254_SPTBN4	11.5
0/0	QLQEGAAQLR	Q9H254_SPTBN4	11.5
0/0	QLQEGAAQLR	Q9H254_SPTBN4	11.5
0/0	QLQEGAAQLR	Q9H254_SPTBN4	11.5
0/0	QLQEGAAQLR	Q9H254_SPTBN4	11.5
0/0	QLQEGAAQLR	Q9H254_SPTBN4	11.5
0/0	QLQEGAAQLR	Q9H254_SPTBN4	11.5
0/0	QLQEGAAQLR	Q9H254_SPTBN4	11.5
0/0	QLQEGAAQLR	Q9H254_SPTBN4	11.5
0/0	QLQEGAAQLR	Q9H254_SPTBN4	11.5
0/0	QLQEGAAQLR	Q9H254_SPTBN4	11.5
0/1	QLQEGAAQLR	Q9H254_SPTBN4	11.5
0/0	QLQEGAAQLR	Q9H254_SPTBN4	11.5
0/0	QLQEGAAQLR	Q9H254_SPTBN4	11.5
0/1	QLQEGAAQLR	Q9H254_SPTBN4	11.5
0/0	QLQEGAAQLR	Q9H254_SPTBN4	11.5
0/1	QLQEGAAQLR	Q9H254_SPTBN4	11.5
0/0	QLQEGAAQLR	Q9H254_SPTBN4	11.5
0/0	QLQEGAAQLR	Q9H254_SPTBN4	11.5
0/0	QLQEGAAQLR	Q9H254_SPTBN4	11.5
0/0	QLQEGAAQLR	Q9H254_SPTBN4	11.5
0/0	QLQEGAAQLR	Q9H254_SPTBN4	11.5
0/1	QLQEGAAQLR	Q9H254_SPTBN4	11.5
0/0	QLQEGAAQLR	Q9H254_SPTBN4	11.5
0/0	QLQEGAAQLR	Q9H254_SPTBN4	11.5
0/0	QLQEGAAQLR	Q9H254_SPTBN4	11.5
0/0	QLQEGAAQLR	Q9H254_SPTBN4	11.5
0/1	QLQEGAAQLR	Q9H254_SPTBN4	11.5
0/0	QLQEGAAQLR	Q9H254_SPTBN4	11.5
0/1	QLQEGAAQLR	Q9H254_SPTBN4	11.5
0/0	QLQEGAAQLR	Q9H254_SPTBN4	11.5
0/1	QLQEGAAQLR	Q9H254_SPTBN4	11.5
0/0	QLQEGAAQLR	Q9H254_SPTBN4	11.5
0/0	QLQEGAAQLR	Q9H254_SPTBN4	11.5
0/0	QLQEGAAQLR	Q9H254_SPTBN4	11.5
0/0	QLQEGAAQLR	Q9H254_SPTBN4	11.5
0/1	QLQEGAAQLR	Q9H254_SPTBN4	11.5
0/1	QLQEGAAQLR	Q9H254_SPTBN4	11.5
0/1	QLQEGAAQLR	Q9H254_SPTBN4	11.4
0/0	QLQEGAAQLR	Q9H254_SPTBN4	11.4
0/0	QLQEGAAQLR	Q9H254_SPTBN4	11.4
0/0	QLQEGAAQLR	Q9H254_SPTBN4	11.4
0/0	QLQEGAAQLR	Q9H254_SPTBN4	11.4
0/0	QLQEGAAQLR	Q9H254_SPTBN4	11.4
0/0	QLQEGAAQLR	Q9H254_SPTBN4	11.4
0/0	QLQEGAAQLR	Q9H254_SPTBN4	11.4
0/0	QLQEGAAQLR	Q9H254_SPTBN4	11.4
0/1	QLQEGAAQLR	Q9H254_SPTBN4	11.4
0/0	QLQEGAAQLR	Q9H254_SPTBN4	11.4
0/0	QLQEGAAQLR	Q9H254_SPTBN4	11.4
0/0	QLQEGAAQLR	Q9H254_SPTBN4	11.4
0/0	QLQEGAAQLR	Q9H254_SPTBN4	11.4
0/0	QLQEGAAQLR	Q9H254_SPTBN4	11.4
0/0	QLQEGAAQLR	Q9H254_SPTBN4	11.4
0/0	QLQEGAAQLR	Q9H254_SPTBN4	11.4
0/0	QLQEGAAQLR	Q9H254_SPTBN4	11.4
0/0	QLQEGAAQLR	Q9H254_SPTBN4	11.4
0/0	QLQEGAAQLR	Q9H254_SPTBN4	11.4
0/0	QLQEGAAQLR	Q9H254_SPTBN4	11.4
0/0	QLQEGAAQLR	Q9H254_SPTBN4	11.4
0/0	QLQEGAAQLR	Q9H254_SPTBN4	11.4
0/0	QLQEGAAQLR	Q9H254_SPTBN4	11.4
0/1	QLQEGAAQLR	Q9H254_SPTBN4	11.4
0/0	QLQEGAAQLR	Q9H254_SPTBN4	11.4
0/0	QLQEGAAQLR	Q9H254_SPTBN4	11.4
0/0	QLQEGAAQLR	Q9H254_SPTBN4	11.4
0/0	QLQEGAAQLR	Q9H254_SPTBN4	11.4
0/0	QLQEGAAQLR	Q9H254_SPTBN4	11.4
0/0	QLQEGAAQLR	Q9H254_SPTBN4	11.4
0/0	QLQEGAAQLR	Q9H254_SPTBN4	11.4
0/0	QLQEGAAQLR	Q9H254_SPTBN4	11.4
0/1	QLQEGAAQLR	Q9H254_SPTBN4	11.4
0/0	QLQEGAAQLR	Q9H254_SPTBN4	11.4
0/1	QLQEGAAQLR	Q9H254_SPTBN4	11.4
0/0	QLQEGAAQLR	Q9H254_SPTBN4	11.4
0/0	QLQEGAAQLR	Q9H254_SPTBN4	11.4
0/0	QLQEGAAQLR	Q9H254_SPTBN4	11.4
0/0	QLQEGAAQLR	Q9H254_SPTBN4	11.4
0/0	QLQEGAAQLR	Q9H254_SPTBN4	11.4
0/0	QLQEGAAQLR	Q9H254_SPTBN4	11.4
0/0	QLQEGAAQLR	Q9H254_SPTBN4	11.4
0/0	QLQEGAAQLR	Q9H254_SPTBN4	11.4
0/0	QLQEGAAQLR	Q9H254_SPTBN4	11.4
0/0	QLQEGAAQLR	Q9H254_SPTBN4	11.4
0/0	QLQEGAAQLR	Q9H254_SPTBN4	11.4
0/0	QLQEGAAQLR	Q9H254_SPTBN4	11.4
0/0	QLQEGAAQLR	Q9H254_SPTBN4	11.4
0/0	QLQEGAAQLR	Q9H254_SPTBN4	11.4
0/0	QLQEGAAQLR	Q9H254_SPTBN4	11.4
0/0	QLQEGAAQLR	Q9H254_SPTBN4	11.4
0/1	QLQEGAAQLR	Q9H254_SPTBN4	11.4
0/0	QLQEGAAQLR	Q9H254_SPTBN4	11.4
0/0	QLQEGAAQLR	Q9H254_SPTBN4	11.4
0/0	QLQEGAAQLR	Q9H254_SPTBN4	11.4
0/0	QLQEGAAQLR	Q9H254_SPTBN4	11.4
0/0	QLQEGAAQLR	Q9H254_SPTBN4	11.4
0/0	QLQEGAAQLR	Q9H254_SPTBN4	11.4
0/0	QLQEGAAQLR	Q9H254_SPTBN4	11.4
0/0	QLQEGAAQLR	Q9H254_SPTBN4	11.4
0/0	QLQEGAAQLR	Q9H254_SPTBN4	11.4
0/1	QLQEGAAQLR	Q9H254_SPTBN4	11.4
0/0	QLQEGAAQLR	Q9H254_SPTBN4	11.4
0/0	QLQEGAAQLR	Q9H254_SPTBN4	11.4
0/0	QLQEGAAQLR	Q9H254_SPTBN4	11.4
0/0	QLQEGAAQLR	Q9H254_SPTBN4	11.4
0/1	QLQEGAAQLR	Q9H254_SPTBN4	11.4
0/0	QLQEGAAQLR	Q9H254_SPTBN4	11.4
0/0	QLQEGAAQLR	Q9H254_SPTBN4	11.4
0/0	QLQEGAAQLR	Q9H254_SPTBN4	11.4
0/0	QLQEGAAQLR	Q9H254_SPTBN4	11.4
0/0	QLQEGAAQLR	Q9H254_SPTBN4	11.4
0/0	QLQEGAAQLR	Q9H254_SPTBN4	11.4
0/0	QLQEGAAQLR	Q9H254_SPTBN4	11.4
0/0	QLQEGAAQLR	Q9H254_SPTBN4	11.4
0/1	QLQEGAAQLR	Q9H254_SPTBN4	11.4
0/0	QLQEGAAQLR	Q9H254_SPTBN4	11.4
0/0	QLQEGAAQLR	Q9H254_SPTBN4	11.4
0/0	QLQEGAAQLR	Q9H254_SPTBN4	11.4
0/0	QLQEGAAQLR	Q9H254_SPTBN4	11.4
0/0	QLQEGAAQLR	Q9H254_SPTBN4	11.4
0/0	QLQEGAAQLR	Q9H254_SPTBN4	11.4
0/1	QLQEGAAQLR	Q9H254_SPTBN4	11.4
0/0	QLQEGAAQLR	Q9H254_SPTBN4	11.4
0/0	QLQEGAAQLR	Q9H254_SPTBN4	11.4
0/0	QLQEGAAQLR	Q9H254_SPTBN4	11.4
0/0	QLQEGAAQLR	Q9H254_SPTBN4	11.4
0/0	QLQEGAAQLR	Q9H254_SPTBN4	11.4
0/0	QLQEGAAQLR	Q9H254_SPTBN4	11.4
0/0	QLQEGAAQLR	Q9H254_SPTBN4	11.4
0/0	QLQEGAAQLR	Q9H254_SPTBN4	11.4
0/0	QLQEGAAQLR	Q9H254_SPTBN4	11.4
0/0	QLQEGAAQLR	Q9H254_SPTBN4	11.4
0/0	QLQEGAAQLR	Q9H254_SPTBN4	11.4
0/0	QLQEGAAQLR	Q9H254_SPTBN4	11.4
0/0	QLQEGAAQLR	Q9H254_SPTBN4	11.4
0/0	QLQEGAAQLR	Q9H254_SPTBN4	11.4
0/0	QLQEGAAQLR	Q9H254_SPTBN4	11.3
0/0	QLQEGAAQLR	Q9H254_SPTBN4	11.3
0/0	QLQEGAAQLR	Q9H254_SPTBN4	11.3
0/0	QLQEGAAQLR	Q9H254_SPTBN4	11.3
0/0	QLQEGAAQLR	Q9H254_SPTBN4	11.3
0/0	QLQEGAAQLR	Q9H254_SPTBN4	11.3
0/0	QLQEGAAQLR	Q9H254_SPTBN4	11.3
0/0	QLQEGAAQLR	Q9H254_SPTBN4	11.3
0/0	QLQEGAAQLR	Q9H254_SPTBN4	11.3
0/0	QLQEGAAQLR	Q9H254_SPTBN4	11.3
0/0	QLQEGAAQLR	Q9H254_SPTBN4	11.3
0/0	QLQEGAAQLR	Q9H254_SPTBN4	11.3
0/0	QLQEGAAQLR	Q9H254_SPTBN4	11.3
0/0	QLQEGAAQLR	Q9H254_SPTBN4	11.3
0/0	QLQEGAAQLR	Q9H254_SPTBN4	11.3
0/0	QLQEGAAQLR	Q9H254_SPTBN4	11.3
0/0	QLQEGAAQLR	Q9H254_SPTBN4	11.3
0/1	QLQEGAAQLR	Q9H254_SPTBN4	11.3
0/0	QLQEGAAQLR	Q9H254_SPTBN4	11.3
0/0	QLQEGAAQLR	Q9H254_SPTBN4	11.3
0/0	QLQEGAAQLR	Q9H254_SPTBN4	11.3
0/0	QLQEGAAQLR	Q9H254_SPTBN4	11.3
0/0	QLQEGAAQLR	Q9H254_SPTBN4	11.3
0/0	QLQEGAAQLR	Q9H254_SPTBN4	11.3
0/0	QLQEGAAQLR	Q9H254_SPTBN4	11.3
0/0	QLQEGAAQLR	Q9H254_SPTBN4	11.3
0/0	QLQEGAAQLR	Q9H254_SPTBN4	11.3
0/0	QLQEGAAQLR	Q9H254_SPTBN4	11.3
0/0	QLQEGAAQLR	Q9H254_SPTBN4	11.3
0/0	QLQEGAAQLR	Q9H254_SPTBN4	11.3
0/0	QLQEGAAQLR	Q9H254_SPTBN4	11.3
0/0	QLQEGAAQLR	Q9H254_SPTBN4	11.3
0/0	QLQEGAAQLR	Q9H254_SPTBN4	11.3
0/0	QLQEGAAQLR	Q9H254_SPTBN4	11.3
0/0	QLQEGAAQLR	Q9H254_SPTBN4	11.3
0/0	QLQEGAAQLR	Q9H254_SPTBN4	11.3
0/0	QLQEGAAQLR	Q9H254_SPTBN4	11.3
0/0	QLQEGAAQLR	Q9H254_SPTBN4	11.3
0/0	QLQEGAAQLR	Q9H254_SPTBN4	11.3
0/0	QLQEGAAQLR	Q9H254_SPTBN4	11.3
0/1	QLQEGAAQLR	Q9H254_SPTBN4	11.3
0/0	QLQEGAAQLR	Q9H254_SPTBN4	11.3
0/0	QLQEGAAQLR	Q9H254_SPTBN4	11.3
0/0	QLQEGAAQLR	Q9H254_SPTBN4	11.3
0/0	QLQEGAAQLR	Q9H254_SPTBN4	11.3
0/0	QLQEGAAQLR	Q9H254_SPTBN4	11.3
0/0	QLQEGAAQLR	Q9H254_SPTBN4	11.3
0/1	QLQEGAAQLR	Q9H254_SPTBN4	11.3
0/0	QLQEGAAQLR	Q9H254_SPTBN4	11.3
0/0	QLQEGAAQLR	Q9H254_SPTBN4	11.3
0/0	QLQEGAAQLR	Q9H254_SPTBN4	11.3
0/0	QLQEGAAQLR	Q9H254_SPTBN4	11.3
0/0	QLQEGAAQLR	Q9H254_SPTBN4	11.3
0/0	QLQEGAAQLR	Q9H254_SPTBN4	11.3
0/0	QLQEGAAQLR	Q9H254_SPTBN4	11.3
0/0	QLQEGAAQLR	Q9H254_SPTBN4	11.3
0/0	QLQEGAAQLR	Q9H254_SPTBN4	11.3
0/0	QLQEGAAQLR	Q9H254_SPTBN4	11.3
0/0	QLQEGAAQLR	Q9H254_SPTBN4	11.3
0/0	QLQEGAAQLR	Q9H254_SPTBN4	11.3
0/0	QLQEGAAQLR	Q9H254_SPTBN4	11.3
0/0	QLQEGAAQLR	Q9H254_SPTBN4	11.3
0/0	QLQEGAAQLR	Q9H254_SPTBN4	11.3
0/0	QLQEGAAQLR	Q9H254_SPTBN4	11.3
0/0	QLQEGAAQLR	Q9H254_SPTBN4	11.3
0/0	QLQEGAAQLR	Q9H254_SPTBN4	11.3
0/0	QLQEGAAQLR	Q9H254_SPTBN4	11.3
0/0	QLQEGAAQLR	Q9H254_SPTBN4	11.3
0/0	QLQEGAAQLR	Q9H254_SPTBN4	11.3
0/0	QLQEGAAQLR	Q9H254_SPTBN4	11.3
0/0	QLQEGAAQLR	Q9H254_SPTBN4	11.3
0/0	QLQEGAAQLR	Q9H254_SPTBN4	11.3
0/0	QLQEGAAQLR	Q9H254_SPTBN4	11.3
0/0	QLQEGAAQLR	Q9H254_SPTBN4	11.3
0/0	QLQEGAAQLR	Q9H254_SPTBN4	11.3
0/0	QLQEGAAQLR	Q9H254_SPTBN4	11.3
0/0	QLQEGAAQLR	Q9H254_SPTBN4	11.3
0/1	QLQEGAAQLR	Q9H254_SPTBN4	11.3
0/1	QLQEGAAQLR	Q9H254_SPTBN4	11.3
0/0	QLQEGAAQLR	Q9H254_SPTBN4	11.3
0/0	QLQEGAAQLR	Q9H254_SPTBN4	11.3
0/0	QLQEGAAQLR	Q9H254_SPTBN4	11.3
0/0	QLQEGAAQLR	Q9H254_SPTBN4	11.3
0/0	QLQEGAAQLR	Q9H254_SPTBN4	11.3
0/0	QLQEGAAQLR	Q9H254_SPTBN4	11.3
0/1	QLQEGAAQLR	Q9H254_SPTBN4	11.3
0/0	QLQEGAAQLR	Q9H254_SPTBN4	11.3
0/0	QLQEGAAQLR	Q9H254_SPTBN4	11.3
0/0	QLQEGAAQLR	Q9H254_SPTBN4	11.3
0/0	QLQEGAAQLR	Q9H254_SPTBN4	11.3
0/0	QLQEGAAQLR	Q9H254_SPTBN4	11.3
0/0	QLQEGAAQLR	Q9H254_SPTBN4	11.3
0/0	QLQEGAAQLR	Q9H254_SPTBN4	11.3
0/0	QLQEGAAQLR	Q9H254_SPTBN4	11.3
0/0	QLQEGAAQLR	Q9H254_SPTBN4	11.3
0/0	QLQEGAAQLR	Q9H254_SPTBN4	11.3
0/0	QLQEGAAQLR	Q9H254_SPTBN4	11.3
0/0	QLQEGAAQLR	Q9H254_SPTBN4	11.3
0/0	QLQEGAAQLR	Q9H254_SPTBN4	11.3
0/0	QLQEGAAQLR	Q9H254_SPTBN4	11.3
0/0	QLQEGAAQLR	Q9H254_SPTBN4	11.3
0/0	QLQEGAAQLR	Q9H254_SPTBN4	11.3
0/0	QLQEGAAQLR	Q9H254_SPTBN4	11.3
0/0	QLQEGAAQLR	Q9H254_SPTBN4	11.3
0/0	QLQEGAAQLR	Q9H254_SPTBN4	11.3
0/0	QLQEGAAQLR	Q9H254_SPTBN4	11.3
0/0	QLQEGAAQLR	Q9H254_SPTBN4	11.3
0/0	QLQEGAAQLR	Q9H254_SPTBN4	11.3
0/0	QLQEGAAQLR	Q9H254_SPTBN4	11.3
0/0	QLQEGAAQLR	Q9H254_SPTBN4	11.3
0/0	QLQEGAAQLR	Q9H254_SPTBN4	11.3
0/0	QLQEGAAQLR	Q9H254_SPTBN4	11.3
0/0	QLQEGAAQLR	Q9H254_SPTBN4	11.3
0/0	QLQEGAAQLR	Q9H254_SPTBN4	11.3
0/0	QLQEGAAQLR	Q9H254_SPTBN4	11.3
0/0	QLQEGAAQLR	Q9H254_SPTBN4	11.3
0/0	QLQEGAAQLR	Q9H254_SPTBN4	11.3
0/0	QLQEGAAQLR	Q9H254_SPTBN4	11.2
0/0	QLQEGAAQLR	Q9H254_SPTBN4	11.2
0/0	QLQEGAAQLR	Q9H254_SPTBN4	11.2
0/0	QLQEGAAQLR	Q9H254_SPTBN4	11.2
0/0	QLQEGAAQLR	Q9H254_SPTBN4	11.2
0/0	QLQEGAAQLR	Q9H254_SPTBN4	11.2
0/0	QLQEGAAQLR	Q9H254_SPTBN4	11.2
0/0	QLQEGAAQLR	Q9H254_SPTBN4	11.2
0/0	QLQEGAAQLR	Q9H254_SPTBN4	11.2
0/0	QLQEGAAQLR	Q9H254_SPTBN4	11.2
0/0	QLQEGAAQLR	Q9H254_SPTBN4	11.2
0/0	QLQEGAAQLR	Q9H254_SPTBN4	11.2
0/1	QLQEGAAQLR	Q9H254_SPTBN4	11.2
0/0	QLQEGAAQLR	Q9H254_SPTBN4	11.2
0/0	QLQEGAAQLR	Q9H254_SPTBN4	11.2
0/0	QLQEGAAQLR	Q9H254_SPTBN4	11.2
0/0	QLQEGAAQLR	Q9H254_SPTBN4	11.2
0/1	QLQEGAAQLR	Q9H254_SPTBN4	11.2
0/0	QLQEGAAQLR	Q9H254_SPTBN4	11.2
0/0	QLQEGAAQLR	Q9H254_SPTBN4	11.2
0/0	QLQEGAAQLR	Q9H254_SPTBN4	11.2
0/1	QLQEGAAQLR	Q9H254_SPTBN4	11.2
0/1	QLQEGAAQLR	Q9H254_SPTBN4	11.2
0/1	QLQEGAAQLR	Q9H254_SPTBN4	11.2
0/0	QLQEGAAQLR	Q9H254_SPTBN4	11.2
0/0	QLQEGAAQLR	Q9H254_SPTBN4	11.2
0/0	QLQEGAAQLR	Q9H254_SPTBN4	11.2
0/0	QLQEGAAQLR	Q9H254_SPTBN4	11.2
0/0	QLQEGAAQLR	Q9H254_SPTBN4	11.2
0/0	QLQEGAAQLR	Q9H254_SPTBN4	11.2
0/1	QLQEGAAQLR	Q9H254_SPTBN4	11.2
0/0	QLQEGAAQLR	Q9H254_SPTBN4	11.2
0/0	QLQEGAAQLR	Q9H254_SPTBN4	11.2
0/0	QLQEGAAQLR	Q9H254_SPTBN4	11.2
0/0	QLQEGAAQLR	Q9H254_SPTBN4	11.2
0/0	QLQEGAAQLR	Q9H254_SPTBN4	11.2
0/0	QLQEGAAQLR	Q9H254_SPTBN4	11.2
0/1	QLQEGAAQLR	Q9H254_SPTBN4	11.2
0/0	QLQEGAAQLR	Q9H254_SPTBN4	11.2
0/0	QLQEGAAQLR	Q9H254_SPTBN4	11.2
0/0	QLQEGAAQLR	Q9H254_SPTBN4	11.2
0/0	QLQEGAAQLR	Q9H254_SPTBN4	11.2
0/0	QLQEGAAQLR	Q9H254_SPTBN4	11.2
0/0	QLQEGAAQLR	Q9H254_SPTBN4	11.2
0/0	QLQEGAAQLR	Q9H254_SPTBN4	11.2
0/0	QLQEGAAQLR	Q9H254_SPTBN4	11.2
0/0	QLQEGAAQLR	Q9H254_SPTBN4	11.2
0/0	QLQEGAAQLR	Q9H254_SPTBN4	11.2
0/0	QLQEGAAQLR	Q9H254_SPTBN4	11.2
0/0	QLQEGAAQLR	Q9H254_SPTBN4	11.2
0/0	QLQEGAAQLR	Q9H254_SPTBN4	11.2
0/0	QLQEGAAQLR	Q9H254_SPTBN4	11.2
0/0	QLQEGAAQLR	Q9H254_SPTBN4	11.2
0/0	QLQEGAAQLR	Q9H254_SPTBN4	11.2
0/0	QLQEGAAQLR	Q9H254_SPTBN4	11.2
0/1	QLQEGAAQLR	Q9H254_SPTBN4	11.2
0/0	QLQEGAAQLR	Q9H254_SPTBN4	11.2
0/0	QLQEGAAQLR	Q9H254_SPTBN4	11.2
0/0	QLQEGAAQLR	Q9H254_SPTBN4	11.2
0/0	QLQEGAAQLR	Q9H254_SPTBN4	11.2
0/0	QLQEGAAQLR	Q9H254_SPTBN4	11.2
0/0	QLQEGAAQLR	Q9H254_SPTBN4	11.2
0/0	QLQEGAAQLR	Q9H254_SPTBN4	11.2
0/0	QLQEGAAQLR	Q9H254_SPTBN4	11.2
0/1	QLQEGAAQLR	Q9H254_SPTBN4	11.2
0/0	QLQEGAAQLR	Q9H254_SPTBN4	11.2
0/0	QLQEGAAQLR	Q9H254_SPTBN4	11.2
0/0	QLQEGAAQLR	Q9H254_SPTBN4	11.2
0/1	QLQEGAAQLR	Q9H254_SPTBN4	11.2
0/0	QLQEGAAQLR	Q9H254_SPTBN4	11.2
0/1	QLQEGAAQLR	Q9H254_SPTBN4	11.2
0/0	QLQEGAAQLR	Q9H254_SPTBN4	11.2
0/0	QLQEGAAQLR	Q9H254_SPTBN4	11.2
0/0	QLQEGAAQLR	Q9H254_SPTBN4	11.2
0/0	QLQEGAAQLR	Q9H254_SPTBN4	11.2
0/0	QLQEGAAQLR	Q9H254_SPTBN4	11.2
0/0	QLQEGAAQLR	Q9H254_SPTBN4	11.2
0/0	QLQEGAAQLR	Q9H254_SPTBN4	11.2
0/0	QLQEGAAQLR	Q9H254_SPTBN4	11.2
0/0	QLQEGAAQLR	Q9H254_SPTBN4	11.2
0/0	QLQEGAAQLR	Q9H254_SPTBN4	11.2
0/0	QLQEGAAQLR	Q9H254_SPTBN4	11.2
0/0	QLQEGAAQLR	Q9H254_SPTBN4	11.2
0/0	QLQEGAAQLR	Q9H254_SPTBN4	11.2
0/0	QLQEGAAQLR	Q9H254_SPTBN4	11.2
0/0	QLQEGAAQLR	Q9H254_SPTBN4	11.2
0/0	QLQEGAAQLR	Q9H254_SPTBN4	11.2
0/0	QLQEGAAQLR	Q9H254_SPTBN4	11.2
0/1	QLQEGAAQLR	Q9H254_SPTBN4	11.2
0/0	QLQEGAAQLR	Q9H254_SPTBN4	11.2
0/0	QLQEGAAQLR	Q9H254_SPTBN4	11.2
0/0	QLQEGAAQLR	Q9H254_SPTBN4	11.2
0/0	QLQEGAAQLR	Q9H254_SPTBN4	11.2
0/0	QLQEGAAQLR	Q9H254_SPTBN4	11.2
0/0	QLQEGAAQLR	Q9H254_SPTBN4	11.2
0/0	QLQEGAAQLR	Q9H254_SPTBN4	11.2
0/0	QLQEGAAQLR	Q9H254_SPTBN4	11.2
0/0	QLQEGAAQLR	Q9H254_SPTBN4	11.2
0/0	QLQEGAAQLR	Q9H254_SPTBN4	11.2
0/0	QLQEGAAQLR	Q9H254_SPTBN4	11.2
0/0	QLQEGAAQLR	Q9H254_SPTBN4	11.2
0/0	QLQEGAAQLR	Q9H254_SPTBN4	11.2
0/0	QLQEGAAQLR	Q9H254_SPTBN4	11.2
0/0	QLQEGAAQLR	Q9H254_SPTBN4	11.2
0/0	QLQEGAAQLR	Q9H254_SPTBN4	11.2
0/0	QLQEGAAQLR	Q9H254_SPTBN4	11.2
0/0	QLQEGAAQLR	Q9H254_SPTBN4	11.2
0/1	QLQEGAAQLR	Q9H254_SPTBN4	11.2
0/0	QLQEGAAQLR	Q9H254_SPTBN4	11.2
0/0	QLQEGAAQLR	Q9H254_SPTBN4	11.2
0/0	QLQEGAAQLR	Q9H254_SPTBN4	11.2
0/0	QLQEGAAQLR	Q9H254_SPTBN4	11.2
0/0	QLQEGAAQLR	Q9H254_SPTBN4	11.2
0/0	QLQEGAAQLR	Q9H254_SPTBN4	11.2
0/0	QLQEGAAQLR	Q9H254_SPTBN4	11.2
0/0	QLQEGAAQLR	Q9H254_SPTBN4	11.1
0/0	QLQEGAAQLR	Q9H254_SPTBN4	11.1
0/0	QLQEGAAQLR	Q9H254_SPTBN4	11.1
0/0	QLQEGAAQLR	Q9H254_SPTBN4	11.1
0/0	QLQEGAAQLR	Q9H254_SPTBN4	11.1
0/0	QLQEGAAQLR	Q9H254_SPTBN4	11.1
0/0	QLQEGAAQLR	Q9H254_SPTBN4	11.1
0/0	QLQEGAAQLR	Q9H254_SPTBN4	11.1
0/0	QLQEGAAQLR	Q9H254_SPTBN4	11.1
0/0	QLQEGAAQLR	Q9H254_SPTBN4	11.1
0/0	QLQEGAAQLR	Q9H254_SPTBN4	11.1
0/0	QLQEGAAQLR	Q9H254_SPTBN4	11.1
0/0	QLQEGAAQLR	Q9H254_SPTBN4	11.1
0/0	QLQEGAAQLR	Q9H254_SPTBN4	11.1
0/0	QLQEGAAQLR	Q9H254_SPTBN4	11.1
0/0	QLQEGAAQLR	Q9H254_SPTBN4	11.1
0/0	QLQEGAAQLR	Q9H254_SPTBN4	11.1
0/0	QLQEGAAQLR	Q9H254_SPTBN4	11.1
0/0	QLQEGAAQLR	Q9H254_SPTBN4	11.1
0/0	QLQEGAAQLR	Q9H254_SPTBN4	11.1
0/0	QLQEGAAQLR	Q9H254_SPTBN4	11.1
0/0	QLQEGAAQLR	Q9H254_SPTBN4	11.1
0/0	QLQEGAAQLR	Q9H254_SPTBN4	11.1
0/0	QLQEGAAQLR	Q9H254_SPTBN4	11.1
0/0	QLQEGAAQLR	Q9H254_SPTBN4	11.1
0/0	QLQEGAAQLR	Q9H254_SPTBN4	11.1
0/0	QLQEGAAQLR	Q9H254_SPTBN4	11.1
0/0	QLQEGAAQLR	Q9H254_SPTBN4	11.1
0/0	QLQEGAAQLR	Q9H254_SPTBN4	11.1
0/0	QLQEGAAQLR	Q9H254_SPTBN4	11.1
0/0	QLQEGAAQLR	Q9H254_SPTBN4	11.1
0/0	QLQEGAAQLR	Q9H254_SPTBN4	11.1
0/0	QLQEGAAQLR	Q9H254_SPTBN4	11.1
0/0	QLQEGAAQLR	Q9H254_SPTBN4	11.1
0/1	QLQEGAAQLR	Q9H254_SPTBN4	11.1
0/0	QLQEGAAQLR	Q9H254_SPTBN4	11.1
0/0	QLQEGAAQLR	Q9H254_SPTBN4	11.1
0/0	QLQEGAAQLR	Q9H254_SPTBN4	11.1
0/0	QLQEGAAQLR	Q9H254_SPTBN4	11.1
0/0	QLQEGAAQLR	Q9H254_SPTBN4	11.1
0/0	QLQEGAAQLR	Q9H254_SPTBN4	11.1
0/0	QLQEGAAQLR	Q9H254_SPTBN4	11.1
0/0	QLQEGAAQLR	Q9H254_SPTBN4	11.1
0/0	QLQEGAAQLR	Q9H254_SPTBN4	11.1
0/0	QLQEGAAQLR	Q9H254_SPTBN4	11.1
0/0	QLQEGAAQLR	Q9H254_SPTBN4	11.1
0/0	QLQEGAAQLR	Q9H254_SPTBN4	11.1
0/0	QLQEGAAQLR	Q9H254_SPTBN4	11.1
0/0	QLQEGAAQLR	Q9H254_SPTBN4	11.1
0/0	QLQEGAAQLR	Q9H254_SPTBN4	11.1
0/0	QLQEGAAQLR	Q9H254_SPTBN4	11.1
0/0	QLQEGAAQLR	Q9H254_SPTBN4	11.1
0/0	QLQEGAAQLR	Q9H254_SPTBN4	11.1
0/0	QLQEGAAQLR	Q9H254_SPTBN4	11.1
0/0	QLQEGAAQLR	Q9H254_SPTBN4	11.1
0/0	QLQEGAAQLR	Q9H254_SPTBN4	11.1
0/0	QLQEGAAQLR	Q9H254_SPTBN4	11.1
0/0	QLQEGAAQLR	Q9H254_SPTBN4	11.1
0/0	QLQEGAAQLR	Q9H254_SPTBN4	11.1
0/0	QLQEGAAQLR	Q9H254_SPTBN4	11.1
0/0	QLQEGAAQLR	Q9H254_SPTBN4	11.1
0/0	QLQEGAAQLR	Q9H254_SPTBN4	11.1
0/0	QLQEGAAQLR	Q9H254_SPTBN4	11.1
0/0	QLQEGAAQLR	Q9H254_SPTBN4	11.1
0/0	QLQEGAAQLR	Q9H254_SPTBN4	11.1
0/0	QLQEGAAQLR	Q9H254_SPTBN4	11.1
0/0	QLQEGAAQLR	Q9H254_SPTBN4	11.1
0/0	QLQEGAAQLR	Q9H254_SPTBN4	11.1
0/0	QLQEGAAQLR	Q9H254_SPTBN4	11.1
0/0	QLQEGAAQLR	Q9H254_SPTBN4	11.1
0/0	QLQEGAAQLR	Q9H254_SPTBN4	11.1
0/0	QLQEGAAQLR	Q9H254_SPTBN4	11.1
0/0	QLQEGAAQLR	Q9H254_SPTBN4	11.1
0/1	QLQEGAAQLR	Q9H254_SPTBN4	11.1
0/0	QLQEGAAQLR	Q9H254_SPTBN4	11.1
0/0	QLQEGAAQLR	Q9H254_SPTBN4	11.1
0/0	QLQEGAAQLR	Q9H254_SPTBN4	11.1
0/0	QLQEGAAQLR	Q9H254_SPTBN4	11.1
0/0	QLQEGAAQLR	Q9H254_SPTBN4	11.1
0/0	QLQEGAAQLR	Q9H254_SPTBN4	11.1
0/0	QLQEGAAQLR	Q9H254_SPTBN4	11.1
0/0	QLQEGAAQLR	Q9H254_SPTBN4	11.1
0/0	QLQEGAAQLR	Q9H254_SPTBN4	11.1
0/0	QLQEGAAQLR	Q9H254_SPTBN4	11.1
0/0	QLQEGAAQLR	Q9H254_SPTBN4	11.1
0/1	QLQEGAAQLR	Q9H254_SPTBN4	11.1
0/0	QLQEGAAQLR	Q9H254_SPTBN4	11.1
0/0	QLQEGAAQLR	Q9H254_SPTBN4	11.1
0/1	QLQEGAAQLR	Q9H254_SPTBN4	11.1
0/0	QLQEGAAQLR	Q9H254_SPTBN4	11.1
0/0	QLQEGAAQLR	Q9H254_SPTBN4	11.1
0/0	QLQEGAAQLR	Q9H254_SPTBN4	11.1
0/0	QLQEGAAQLR	Q9H254_SPTBN4	11.1
0/0	QLQEGAAQLR	Q9H254_SPTBN4	11.1
0/0	QLQEGAAQLR	Q9H254_SPTBN4	11.1
0/0	QLQEGAAQLR	Q9H254_SPTBN4	11.1
0/0	QLQEGAAQLR	Q9H254_SPTBN4	11.1
0/0	QLQEGAAQLR	Q9H254_SPTBN4	11.1
0/0	QLQEGAAQLR	Q9H254_SPTBN4	11.1
0/0	QLQEGAAQLR	Q9H254_SPTBN4	11.1
0/0	QLQEGAAQLR	Q9H254_SPTBN4	11.1
0/0	QLQEGAAQLR	Q9H254_SPTBN4	11.1
0/0	QLQEGAAQLR	Q9H254_SPTBN4	11.1
0/0	QLQEGAAQLR	Q9H254_SPTBN4	11.1
0/0	QLQEGAAQLR	Q9H254_SPTBN4	11.1
0/0	QLQEGAAQLR	Q9H254_SPTBN4	11.1
0/0	QLQEGAAQLR	Q9H254_SPTBN4	11.1
0/0	QLQEGAAQLR	Q9H254_SPTBN4	11
0/0	QLQEGAAQLR	Q9H254_SPTBN4	11
0/0	QLQEGAAQLR	Q9H254_SPTBN4	11
0/0	QLQEGAAQLR	Q9H254_SPTBN4	11
0/0	QLQEGAAQLR	Q9H254_SPTBN4	11
0/0	QLQEGAAQLR	Q9H254_SPTBN4	11
0/0	QLQEGAAQLR	Q9H254_SPTBN4	11
0/0	QLQEGAAQLR	Q9H254_SPTBN4	11
0/0	QLQEGAAQLR	Q9H254_SPTBN4	11
0/0	QLQEGAAQLR	Q9H254_SPTBN4	11
0/0	QLQEGAAQLR	Q9H254_SPTBN4	11
0/1	QLQEGAAQLR	Q9H254_SPTBN4	11
0/0	QLQEGAAQLR	Q9H254_SPTBN4	11
0/0	QLQEGAAQLR	Q9H254_SPTBN4	11
0/0	QLQEGAAQLR	Q9H254_SPTBN4	11
0/0	QLQEGAAQLR	Q9H254_SPTBN4	11
0/0	QLQEGAAQLR	Q9H254_SPTBN4	11
0/0	QLQEGAAQLR	Q9H254_SPTBN4	11
0/1	QLQEGAAQLR	Q9H254_SPTBN4	11
0/0	QLQEGAAQLR	Q9H254_SPTBN4	11
0/0	QLQEGAAQLR	Q9H254_SPTBN4	11
0/0	QLQEGAAQLR	Q9H254_SPTBN4	11
0/0	QLQEGAAQLR	Q9H254_SPTBN4	11
0/0	QLQEGAAQLR	Q9H254_SPTBN4	11
0/0	QLQEGAAQLR	Q9H254_SPTBN4	11
0/0	QLQEGAAQLR	Q9H254_SPTBN4	11
0/0	QLQEGAAQLR	Q9H254_SPTBN4	11
0/0	QLQEGAAQLR	Q9H254_SPTBN4	11
0/0	QLQEGAAQLR	Q9H254_SPTBN4	11
0/0	QLQEGAAQLR	Q9H254_SPTBN4	11
0/0	QLQEGAAQLR	Q9H254_SPTBN4	11
0/0	QLQEGAAQLR	Q9H254_SPTBN4	11
0/0	QLQEGAAQLR	Q9H254_SPTBN4	11
0/0	QLQEGAAQLR	Q9H254_SPTBN4	11
0/0	QLQEGAAQLR	Q9H254_SPTBN4	11
0/0	QLQEGAAQLR	Q9H254_SPTBN4	11
0/0	QLQEGAAQLR	Q9H254_SPTBN4	11
0/0	QLQEGAAQLR	Q9H254_SPTBN4	11
0/0	QLQEGAAQLR	Q9H254_SPTBN4	11
0/0	QLQEGAAQLR	Q9H254_SPTBN4	11
0/0	QLQEGAAQLR	Q9H254_SPTBN4	11
0/0	QLQEGAAQLR	Q9H254_SPTBN4	11
0/0	QLQEGAAQLR	Q9H254_SPTBN4	11
0/0	QLQEGAAQLR	Q9H254_SPTBN4	11
0/0	QLQEGAAQLR	Q9H254_SPTBN4	11
0/0	QLQEGAAQLR	Q9H254_SPTBN4	11
0/0	QLQEGAAQLR	Q9H254_SPTBN4	11
0/0	QLQEGAAQLR	Q9H254_SPTBN4	11
0/0	QLQEGAAQLR	Q9H254_SPTBN4	11
0/0	QLQEGAAQLR	Q9H254_SPTBN4	11
0/0	QLQEGAAQLR	Q9H254_SPTBN4	11
0/0	QLQEGAAQLR	Q9H254_SPTBN4	11
0/0	QLQEGAAQLR	Q9H254_SPTBN4	11
0/0	QLQEGAAQLR	Q9H254_SPTBN4	11
0/0	QLQEGAAQLR	Q9H254_SPTBN4	11
0/1	QLQEGAAQLR	Q9H254_SPTBN4	11
0/0	QLQEGAAQLR	Q9H254_SPTBN4	11
0/0	QLQEGAAQLR	Q9H254_SPTBN4	11
0/0	QLQEGAAQLR	Q9H254_SPTBN4	11
0/0	QLQEGAAQLR	Q9H254_SPTBN4	11
0/0	QLQEGAAQLR	Q9H254_SPTBN4	11
0/0	QLQEGAAQLR	Q9H254_SPTBN4	11
0/0	QLQEGAAQLR	Q9H254_SPTBN4	11
0/0	QLQEGAAQLR	Q9H254_SPTBN4	11
0/0	QLQEGAAQLR	Q9H254_SPTBN4	11
0/0	QLQEGAAQLR	Q9H254_SPTBN4	11
0/0	QLQEGAAQLR	Q9H254_SPTBN4	11
0/0	QLQEGAAQLR	Q9H254_SPTBN4	11
0/0	QLQEGAAQLR	Q9H254_SPTBN4	11
0/0	QLQEGAAQLR	Q9H254_SPTBN4	11
0/0	QLQEGAAQLR	Q9H254_SPTBN4	11
0/0	QLQEGAAQLR	Q9H254_SPTBN4	11
0/0	QLQEGAAQLR	Q9H254_SPTBN4	11
0/0	QLQEGAAQLR	Q9H254_SPTBN4	11
0/0	QLQEGAAQLR	Q9H254_SPTBN4	11
0/0	QLQEGAAQLR	Q9H254_SPTBN4	11
0/0	QLQEGAAQLR	Q9H254_SPTBN4	11
0/0	QLQEGAAQLR	Q9H254_SPTBN4	11
0/0	QLQEGAAQLR	Q9H254_SPTBN4	11
0/0	QLQEGAAQLR	Q9H254_SPTBN4	11
0/0	QLQEGAAQLR	Q9H254_SPTBN4	11
0/0	QLQEGAAQLR	Q9H254_SPTBN4	11
0/0	QLQEGAAQLR	Q9H254_SPTBN4	11
0/0	QLQEGAAQLR	Q9H254_SPTBN4	11
0/0	QLQEGAAQLR	Q9H254_SPTBN4	11
0/0	QLQEGAAQLR	Q9H254_SPTBN4	11
0/0	QLQEGAAQLR	Q9H254_SPTBN4	11
0/0	QLQEGAAQLR	Q9H254_SPTBN4	11
0/0	QLQEGAAQLR	Q9H254_SPTBN4	11
0/0	QLQEGAAQLR	Q9H254_SPTBN4	11
0/0	QLQEGAAQLR	Q9H254_SPTBN4	11
0/0	QLQEGAAQLR	Q9H254_SPTBN4	11
0/0	QLQEGAAQLR	Q9H254_SPTBN4	11
0/0	QLQEGAAQLR	Q9H254_SPTBN4	11
0/0	QLQEGAAQLR	Q9H254_SPTBN4	11
0/0	QLQEGAAQLR	Q9H254_SPTBN4	11
0/1	QLQEGAAQLR	Q9H254_SPTBN4	11
0/0	QLQEGAAQLR	Q9H254_SPTBN4	11
0/0	QLQEGAAQLR	Q9H254_SPTBN4	11
0/0	QLQEGAAQLR	Q9H254_SPTBN4	10.9
0/0	QLQEGAAQLR	Q9H254_SPTBN4	10.9
0/0	QLQEGAAQLR	Q9H254_SPTBN4	10.9
0/0	QLQEGAAQLR	Q9H254_SPTBN4	10.9
0/0	QLQEGAAQLR	Q9H254_SPTBN4	10.9
0/1	QLQEGAAQLR	Q9H254_SPTBN4	10.9
0/0	QLQEGAAQLR	Q9H254_SPTBN4	10.9
0/1	QLQEGAAQLR	Q9H254_SPTBN4	10.9
0/0	QLQEGAAQLR	Q9H254_SPTBN4	10.9
0/0	QLQEGAAQLR	Q9H254_SPTBN4	10.9
0/0	QLQEGAAQLR	Q9H254_SPTBN4	10.9
0/0	QLQEGAAQLR	Q9H254_SPTBN4	10.9
0/0	QLQEGAAQLR	Q9H254_SPTBN4	10.9
0/0	QLQEGAAQLR	Q9H254_SPTBN4	10.9
0/0	QLQEGAAQLR	Q9H254_SPTBN4	10.9
0/0	QLQEGAAQLR	Q9H254_SPTBN4	10.9
0/0	QLQEGAAQLR	Q9H254_SPTBN4	10.9
0/0	QLQEGAAQLR	Q9H254_SPTBN4	10.9
0/0	QLQEGAAQLR	Q9H254_SPTBN4	10.9
0/0	QLQEGAAQLR	Q9H254_SPTBN4	10.9
0/0	QLQEGAAQLR	Q9H254_SPTBN4	10.9
0/0	QLQEGAAQLR	Q9H254_SPTBN4	10.9
0/0	QLQEGAAQLR	Q9H254_SPTBN4	10.9
0/0	QLQEGAAQLR	Q9H254_SPTBN4	10.9
0/1	QLQEGAAQLR	Q9H254_SPTBN4	10.9
0/0	QLQEGAAQLR	Q9H254_SPTBN4	10.9
0/0	QLQEGAAQLR	Q9H254_SPTBN4	10.9
0/0	QLQEGAAQLR	Q9H254_SPTBN4	10.9
0/0	QLQEGAAQLR	Q9H254_SPTBN4	10.9
0/0	QLQEGAAQLR	Q9H254_SPTBN4	10.9
0/0	QLQEGAAQLR	Q9H254_SPTBN4	10.9
0/0	QLQEGAAQLR	Q9H254_SPTBN4	10.9
0/1	QLQEGAAQLR	Q9H254_SPTBN4	10.9
0/1	QLQEGAAQLR	Q9H254_SPTBN4	10.9
0/0	QLQEGAAQLR	Q9H254_SPTBN4	10.9
0/0	QLQEGAAQLR	Q9H254_SPTBN4	10.9
0/1	QLQEGAAQLR	Q9H254_SPTBN4	10.9
0/0	QLQEGAAQLR	Q9H254_SPTBN4	10.9
0/0	QLQEGAAQLR	Q9H254_SPTBN4	10.9
0/0	QLQEGAAQLR	Q9H254_SPTBN4	10.9
0/0	QLQEGAAQLR	Q9H254_SPTBN4	10.9
0/0	QLQEGAAQLR	Q9H254_SPTBN4	10.9
0/0	QLQEGAAQLR	Q9H254_SPTBN4	10.9
0/0	QLQEGAAQLR	Q9H254_SPTBN4	10.9
0/0	QLQEGAAQLR	Q9H254_SPTBN4	10.9
0/0	QLQEGAAQLR	Q9H254_SPTBN4	10.9
0/0	QLQEGAAQLR	Q9H254_SPTBN4	10.9
0/1	QLQEGAAQLR	Q9H254_SPTBN4	10.9
0/0	QLQEGAAQLR	Q9H254_SPTBN4	10.9
0/0	QLQEGAAQLR	Q9H254_SPTBN4	10.9
0/0	QLQEGAAQLR	Q9H254_SPTBN4	10.9
0/0	QLQEGAAQLR	Q9H254_SPTBN4	10.9
0/0	QLQEGAAQLR	Q9H254_SPTBN4	10.9
0/0	QLQEGAAQLR	Q9H254_SPTBN4	10.9
0/1	QLQEGAAQLR	Q9H254_SPTBN4	10.9
0/0	QLQEGAAQLR	Q9H254_SPTBN4	10.9
0/0	QLQEGAAQLR	Q9H254_SPTBN4	10.9
0/0	QLQEGAAQLR	Q9H254_SPTBN4	10.9
0/0	QLQEGAAQLR	Q9H254_SPTBN4	10.9
0/0	QLQEGAAQLR	Q9H254_SPTBN4	10.9
0/0	QLQEGAAQLR	Q9H254_SPTBN4	10.9
0/0	QLQEGAAQLR	Q9H254_SPTBN4	10.9
0/0	QLQEGAAQLR	Q9H254_SPTBN4	10.9
0/0	QLQEGAAQLR	Q9H254_SPTBN4	10.9
0/0	QLQEGAAQLR	Q9H254_SPTBN4	10.9
0/0	QLQEGAAQLR	Q9H254_SPTBN4	10.9
0/0	QLQEGAAQLR	Q9H254_SPTBN4	10.9
0/0	QLQEGAAQLR	Q9H254_SPTBN4	10.9
0/0	QLQEGAAQLR	Q9H254_SPTBN4	10.9
0/0	QLQEGAAQLR	Q9H254_SPTBN4	10.9
0/0	QLQEGAAQLR	Q9H254_SPTBN4	10.9
0/0	QLQEGAAQLR	Q9H254_SPTBN4	10.9
0/0	QLQEGAAQLR	Q9H254_SPTBN4	10.9
0/0	QLQEGAAQLR	Q9H254_SPTBN4	10.9
0/0	QLQEGAAQLR	Q9H254_SPTBN4	10.9
0/0	QLQEGAAQLR	Q9H254_SPTBN4	10.9
0/0	QLQEGAAQLR	Q9H254_SPTBN4	10.9
0/1	QLQEGAAQLR	Q9H254_SPTBN4	10.9
0/0	QLQEGAAQLR	Q9H254_SPTBN4	10.9
0/0	QLQEGAAQLR	Q9H254_SPTBN4	10.9
0/0	QLQEGAAQLR	Q9H254_SPTBN4	10.9
0/0	QLQEGAAQLR	Q9H254_SPTBN4	10.9
0/0	QLQEGAAQLR	Q9H254_SPTBN4	10.9
0/0	QLQEGAAQLR	Q9H254_SPTBN4	10.9
0/0	QLQEGAAQLR	Q9H254_SPTBN4	10.9
0/0	QLQEGAAQLR	Q9H254_SPTBN4	10.9
0/0	QLQEGAAQLR	Q9H254_SPTBN4	10.9
0/0	QLQEGAAQLR	Q9H254_SPTBN4	10.9
0/0	QLQEGAAQLR	Q9H254_SPTBN4	10.9
0/0	QLQEGAAQLR	Q9H254_SPTBN4	10.9
0/0	QLQEGAAQLR	Q9H254_SPTBN4	10.8
0/0	QLQEGAAQLR	Q9H254_SPTBN4	10.8
0/0	QLQEGAAQLR	Q9H254_SPTBN4	10.8
0/0	QLQEGAAQLR	Q9H254_SPTBN4	10.8
0/0	QLQEGAAQLR	Q9H254_SPTBN4	10.8
0/0	QLQEGAAQLR	Q9H254_SPTBN4	10.8
0/0	QLQEGAAQLR	Q9H254_SPTBN4	10.8
0/0	QLQEGAAQLR	Q9H254_SPTBN4	10.8
0/0	QLQEGAAQLR	Q9H254_SPTBN4	10.8
0/0	QLQEGAAQLR	Q9H254_SPTBN4	10.8
0/0	QLQEGAAQLR	Q9H254_SPTBN4	10.8
0/0	QLQEGAAQLR	Q9H254_SPTBN4	10.8
0/0	QLQEGAAQLR	Q9H254_SPTBN4	10.8
0/0	QLQEGAAQLR	Q9H254_SPTBN4	10.8
0/0	QLQEGAAQLR	Q9H254_SPTBN4	10.8
0/0	QLQEGAAQLR	Q9H254_SPTBN4	10.8
0/0	QLQEGAAQLR	Q9H254_SPTBN4	10.8
0/0	QLQEGAAQLR	Q9H254_SPTBN4	10.8
0/0	QLQEGAAQLR	Q9H254_SPTBN4	10.8
0/0	QLQEGAAQLR	Q9H254_SPTBN4	10.8
0/0	QLQEGAAQLR	Q9H254_SPTBN4	10.8
0/0	QLQEGAAQLR	Q9H254_SPTBN4	10.8
0/0	QLQEGAAQLR	Q9H254_SPTBN4	10.8
0/0	QLQEGAAQLR	Q9H254_SPTBN4	10.8
0/0	QLQEGAAQLR	Q9H254_SPTBN4	10.8
0/0	QLQEGAAQLR	Q9H254_SPTBN4	10.8
0/0	QLQEGAAQLR	Q9H254_SPTBN4	10.8
0/0	QLQEGAAQLR	Q9H254_SPTBN4	10.8
0/0	QLQEGAAQLR	Q9H254_SPTBN4	10.8
0/0	QLQEGAAQLR	Q9H254_SPTBN4	10.8
0/0	QLQEGAAQLR	Q9H254_SPTBN4	10.8
0/0	QLQEGAAQLR	Q9H254_SPTBN4	10.8
0/0	QLQEGAAQLR	Q9H254_SPTBN4	10.8
0/0	QLQEGAAQLR	Q9H254_SPTBN4	10.8
0/0	QLQEGAAQLR	Q9H254_SPTBN4	10.8
0/0	QLQEGAAQLR	Q9H254_SPTBN4	10.8
0/0	QLQEGAAQLR	Q9H254_SPTBN4	10.8
0/0	QLQEGAAQLR	Q9H254_SPTBN4	10.8
0/0	QLQEGAAQLR	Q9H254_SPTBN4	10.8
0/0	QLQEGAAQLR	Q9H254_SPTBN4	10.8
0/0	QLQEGAAQLR	Q9H254_SPTBN4	10.8
0/0	QLQEGAAQLR	Q9H254_SPTBN4	10.8
0/0	QLQEGAAQLR	Q9H254_SPTBN4	10.8
0/0	QLQEGAAQLR	Q9H254_SPTBN4	10.8
0/0	QLQEGAAQLR	Q9H254_SPTBN4	10.8
0/1	QLQEGAAQLR	Q9H254_SPTBN4	10.8
0/0	QLQEGAAQLR	Q9H254_SPTBN4	10.8
0/0	QLQEGAAQLR	Q9H254_SPTBN4	10.8
0/0	QLQEGAAQLR	Q9H254_SPTBN4	10.8
0/0	QLQEGAAQLR	Q9H254_SPTBN4	10.8
0/0	QLQEGAAQLR	Q9H254_SPTBN4	10.8
0/0	QLQEGAAQLR	Q9H254_SPTBN4	10.8
0/0	QLQEGAAQLR	Q9H254_SPTBN4	10.8
0/0	QLQEGAAQLR	Q9H254_SPTBN4	10.8
0/0	QLQEGAAQLR	Q9H254_SPTBN4	10.8
0/0	QLQEGAAQLR	Q9H254_SPTBN4	10.8
0/0	QLQEGAAQLR	Q9H254_SPTBN4	10.8
0/0	QLQEGAAQLR	Q9H254_SPTBN4	10.8
0/0	QLQEGAAQLR	Q9H254_SPTBN4	10.8
0/0	QLQEGAAQLR	Q9H254_SPTBN4	10.8
0/0	QLQEGAAQLR	Q9H254_SPTBN4	10.8
0/0	QLQEGAAQLR	Q9H254_SPTBN4	10.8
0/0	QLQEGAAQLR	Q9H254_SPTBN4	10.8
0/0	QLQEGAAQLR	Q9H254_SPTBN4	10.8
0/0	QLQEGAAQLR	Q9H254_SPTBN4	10.8
0/0	QLQEGAAQLR	Q9H254_SPTBN4	10.8
0/0	QLQEGAAQLR	Q9H254_SPTBN4	10.8
0/0	QLQEGAAQLR	Q9H254_SPTBN4	10.8
0/0	QLQEGAAQLR	Q9H254_SPTBN4	10.8
0/0	QLQEGAAQLR	Q9H254_SPTBN4	10.8
0/0	QLQEGAAQLR	Q9H254_SPTBN4	10.8
0/0	QLQEGAAQLR	Q9H254_SPTBN4	10.8
0/0	QLQEGAAQLR	Q9H254_SPTBN4	10.7
0/0	QLQEGAAQLR	Q9H254_SPTBN4	10.7
0/0	QLQEGAAQLR	Q9H254_SPTBN4	10.7
0/0	QLQEGAAQLR	Q9H254_SPTBN4	10.7
0/0	QLQEGAAQLR	Q9H254_SPTBN4	10.7
0/0	QLQEGAAQLR	Q9H254_SPTBN4	10.7
0/0	QLQEGAAQLR	Q9H254_SPTBN4	10.7
0/0	QLQEGAAQLR	Q9H254_SPTBN4	10.7
0/0	QLQEGAAQLR	Q9H254_SPTBN4	10.7
0/0	QLQEGAAQLR	Q9H254_SPTBN4	10.7
0/0	QLQEGAAQLR	Q9H254_SPTBN4	10.7
0/0	QLQEGAAQLR	Q9H254_SPTBN4	10.7
0/0	QLQEGAAQLR	Q9H254_SPTBN4	10.7
0/0	QLQEGAAQLR	Q9H254_SPTBN4	10.7
0/1	QLQEGAAQLR	Q9H254_SPTBN4	10.7
0/0	QLQEGAAQLR	Q9H254_SPTBN4	10.7
0/0	QLQEGAAQLR	Q9H254_SPTBN4	10.7
0/0	QLQEGAAQLR	Q9H254_SPTBN4	10.7
0/0	QLQEGAAQLR	Q9H254_SPTBN4	10.7
0/0	QLQEGAAQLR	Q9H254_SPTBN4	10.7
0/0	QLQEGAAQLR	Q9H254_SPTBN4	10.7
0/0	QLQEGAAQLR	Q9H254_SPTBN4	10.7
0/0	QLQEGAAQLR	Q9H254_SPTBN4	10.7
0/0	QLQEGAAQLR	Q9H254_SPTBN4	10.7
0/0	QLQEGAAQLR	Q9H254_SPTBN4	10.7
0/0	QLQEGAAQLR	Q9H254_SPTBN4	10.7
0/0	QLQEGAAQLR	Q9H254_SPTBN4	10.7
0/0	QLQEGAAQLR	Q9H254_SPTBN4	10.7
0/0	QLQEGAAQLR	Q9H254_SPTBN4	10.7
0/0	QLQEGAAQLR	Q9H254_SPTBN4	10.7
0/0	QLQEGAAQLR	Q9H254_SPTBN4	10.7
0/0	QLQEGAAQLR	Q9H254_SPTBN4	10.7
0/0	QLQEGAAQLR	Q9H254_SPTBN4	10.7
0/0	QLQEGAAQLR	Q9H254_SPTBN4	10.7
0/0	QLQEGAAQLR	Q9H254_SPTBN4	10.7
0/0	QLQEGAAQLR	Q9H254_SPTBN4	10.7
0/0	QLQEGAAQLR	Q9H254_SPTBN4	10.7
0/0	QLQEGAAQLR	Q9H254_SPTBN4	10.7
0/0	QLQEGAAQLR	Q9H254_SPTBN4	10.7
0/0	QLQEGAAQLR	Q9H254_SPTBN4	10.6
0/0	QLQEGAAQLR	Q9H254_SPTBN4	10.6
0/0	QLQEGAAQLR	Q9H254_SPTBN4	10.6
0/0	QLQEGAAQLR	Q9H254_SPTBN4	10.6
0/0	QLQEGAAQLR	Q9H254_SPTBN4	10.6
0/0	QLQEGAAQLR	Q9H254_SPTBN4	10.6
0/0	QLQEGAAQLR	Q9H254_SPTBN4	10.6
0/0	QLQEGAAQLR	Q9H254_SPTBN4	10.6
0/0	QLQEGAAQLR	Q9H254_SPTBN4	10.6
0/0	QLQEGAAQLR	Q9H254_SPTBN4	10.6
0/0	QLQEGAAQLR	Q9H254_SPTBN4	10.6
0/0	QLQEGAAQLR	Q9H254_SPTBN4	10.6
0/0	QLQEGAAQLR	Q9H254_SPTBN4	10.6
0/0	QLQEGAAQLR	Q9H254_SPTBN4	10.6
0/0	QLQEGAAQLR	Q9H254_SPTBN4	10.6
0/0	QLQEGAAQLR	Q9H254_SPTBN4	10.6
0/0	QLQEGAAQLR	Q9H254_SPTBN4	10.6
0/0	QLQEGAAQLR	Q9H254_SPTBN4	10.6
0/0	QLQEGAAQLR	Q9H254_SPTBN4	10.6
0/0	QLQEGAAQLR	Q9H254_SPTBN4	10.6
0/0	QLQEGAAQLR	Q9H254_SPTBN4	10.6
0/0	QLQEGAAQLR	Q9H254_SPTBN4	10.6
0/0	QLQEGAAQLR	Q9H254_SPTBN4	10.6
0/0	QLQEGAAQLR	Q9H254_SPTBN4	10.6
0/0	QLQEGAAQLR	Q9H254_SPTBN4	10.6
0/0	QLQEGAAQLR	Q9H254_SPTBN4	10.6
0/0	QLQEGAAQLR	Q9H254_SPTBN4	10.6
0/0	QLQEGAAQLR	Q9H254_SPTBN4	10.6
0/0	QLQEGAAQLR	Q9H254_SPTBN4	10.6
0/0	QLQEGAAQLR	Q9H254_SPTBN4	10.6
0/0	QLQEGAAQLR	Q9H254_SPTBN4	10.6
0/0	QLQEGAAQLR	Q9H254_SPTBN4	10.6
0/0	QLQEGAAQLR	Q9H254_SPTBN4	10.6
0/1	QLQEGAAQLR	Q9H254_SPTBN4	10.6
0/0	QLQEGAAQLR	Q9H254_SPTBN4	10.6
0/0	QLQEGAAQLR	Q9H254_SPTBN4	10.6
0/0	QLQEGAAQLR	Q9H254_SPTBN4	10.6
0/0	QLQEGAAQLR	Q9H254_SPTBN4	10.6
0/0	QLQEGAAQLR	Q9H254_SPTBN4	10.5
0/0	QLQEGAAQLR	Q9H254_SPTBN4	10.5
0/0	QLQEGAAQLR	Q9H254_SPTBN4	10.5
0/0	QLQEGAAQLR	Q9H254_SPTBN4	10.5
0/0	QLQEGAAQLR	Q9H254_SPTBN4	10.5
0/0	QLQEGAAQLR	Q9H254_SPTBN4	10.5
0/0	QLQEGAAQLR	Q9H254_SPTBN4	10.5
0/0	QLQEGAAQLR	Q9H254_SPTBN4	10.5
0/0	QLQEGAAQLR	Q9H254_SPTBN4	10.5
0/0	QLQEGAAQLR	Q9H254_SPTBN4	10.5
0/0	QLQEGAAQLR	Q9H254_SPTBN4	10.5
0/0	QLQEGAAQLR	Q9H254_SPTBN4	10.5
0/0	QLQEGAAQLR	Q9H254_SPTBN4	10.5
0/0	QLQEGAAQLR	Q9H254_SPTBN4	10.5
0/0	QLQEGAAQLR	Q9H254_SPTBN4	10.5
0/0	QLQEGAAQLR	Q9H254_SPTBN4	10.5
0/0	QLQEGAAQLR	Q9H254_SPTBN4	10.5
0/0	QLQEGAAQLR	Q9H254_SPTBN4	10.5
0/0	QLQEGAAQLR	Q9H254_SPTBN4	10.5
0/0	QLQEGAAQLR	Q9H254_SPTBN4	10.5
0/0	QLQEGAAQLR	Q9H254_SPTBN4	10.5
0/0	QLQEGAAQLR	Q9H254_SPTBN4	10.5
0/0	QLQEGAAQLR	Q9H254_SPTBN4	10.5
0/0	QLQEGAAQLR	Q9H254_SPTBN4	10.5
0/0	QLQEGAAQLR	Q9H254_SPTBN4	10.5
0/0	QLQEGAAQLR	Q9H254_SPTBN4	10.5
0/1	QLQEGAAQLR	Q9H254_SPTBN4	10.5
0/0	QLQEGAAQLR	Q9H254_SPTBN4	10.5
0/0	QLQEGAAQLR	Q9H254_SPTBN4	10.5
0/0	QLQEGAAQLR	Q9H254_SPTBN4	10.5
0/0	QLQEGAAQLR	Q9H254_SPTBN4	10.5
0/0	QLQEGAAQLR	Q9H254_SPTBN4	10.5
0/0	QLQEGAAQLR	Q9H254_SPTBN4	10.4
0/0	QLQEGAAQLR	Q9H254_SPTBN4	10.4
0/0	QLQEGAAQLR	Q9H254_SPTBN4	10.4
0/0	QLQEGAAQLR	Q9H254_SPTBN4	10.4
0/0	QLQEGAAQLR	Q9H254_SPTBN4	10.4
0/0	QLQEGAAQLR	Q9H254_SPTBN4	10.4
0/0	QLQEGAAQLR	Q9H254_SPTBN4	10.4
0/0	QLQEGAAQLR	Q9H254_SPTBN4	10.4
0/0	QLQEGAAQLR	Q9H254_SPTBN4	10.4
0/0	QLQEGAAQLR	Q9H254_SPTBN4	10.4
0/0	QLQEGAAQLR	Q9H254_SPTBN4	10.4
0/0	QLQEGAAQLR	Q9H254_SPTBN4	10.4
0/0	QLQEGAAQLR	Q9H254_SPTBN4	10.4
0/0	QLQEGAAQLR	Q9H254_SPTBN4	10.4
0/0	QLQEGAAQLR	Q9H254_SPTBN4	10.4
0/0	QLQEGAAQLR	Q9H254_SPTBN4	10.4
0/0	QLQEGAAQLR	Q9H254_SPTBN4	10.4
0/0	QLQEGAAQLR	Q9H254_SPTBN4	10.4
0/0	QLQEGAAQLR	Q9H254_SPTBN4	10.4
0/0	QLQEGAAQLR	Q9H254_SPTBN4	10.4
0/0	QLQEGAAQLR	Q9H254_SPTBN4	10.4
0/0	QLQEGAAQLR	Q9H254_SPTBN4	10.4
0/0	QLQEGAAQLR	Q9H254_SPTBN4	10.4
0/0	QLQEGAAQLR	Q9H254_SPTBN4	10.4
0/0	QLQEGAAQLR	Q9H254_SPTBN4	10.4
0/0	QLQEGAAQLR	Q9H254_SPTBN4	10.3
0/0	QLQEGAAQLR	Q9H254_SPTBN4	10.3
0/0	QLQEGAAQLR	Q9H254_SPTBN4	10.3
0/0	QLQEGAAQLR	Q9H254_SPTBN4	10.3
0/0	QLQEGAAQLR	Q9H254_SPTBN4	10.3
0/0	QLQEGAAQLR	Q9H254_SPTBN4	10.3
0/1	QLQEGAAQLR	Q9H254_SPTBN4	10.3
0/0	QLQEGAAQLR	Q9H254_SPTBN4	10.3
0/0	QLQEGAAQLR	Q9H254_SPTBN4	10.3
0/0	QLQEGAAQLR	Q9H254_SPTBN4	10.3
0/0	QLQEGAAQLR	Q9H254_SPTBN4	10.3
0/0	QLQEGAAQLR	Q9H254_SPTBN4	10.3
0/0	QLQEGAAQLR	Q9H254_SPTBN4	10.3
0/0	QLQEGAAQLR	Q9H254_SPTBN4	10.3
0/0	QLQEGAAQLR	Q9H254_SPTBN4	10.3
0/0	QLQEGAAQLR	Q9H254_SPTBN4	10.3
0/0	QLQEGAAQLR	Q9H254_SPTBN4	10.3
0/0	QLQEGAAQLR	Q9H254_SPTBN4	10.3
0/0	QLQEGAAQLR	Q9H254_SPTBN4	10.3
0/0	QLQEGAAQLR	Q9H254_SPTBN4	10.3
0/0	QLQEGAAQLR	Q9H254_SPTBN4	10.3
0/0	QLQEGAAQLR	Q9H254_SPTBN4	10.3
0/0	QLQEGAAQLR	Q9H254_SPTBN4	10.2
0/0	QLQEGAAQLR	Q9H254_SPTBN4	10.2
0/0	QLQEGAAQLR	Q9H254_SPTBN4	10.2
0/0	QLQEGAAQLR	Q9H254_SPTBN4	10.2
0/0	QLQEGAAQLR	Q9H254_SPTBN4	10.2
0/0	QLQEGAAQLR	Q9H254_SPTBN4	10.2
0/0	QLQEGAAQLR	Q9H254_SPTBN4	10.2
0/0	QLQEGAAQLR	Q9H254_SPTBN4	10.2
0/0	QLQEGAAQLR	Q9H254_SPTBN4	10.2
0/0	QLQEGAAQLR	Q9H254_SPTBN4	10.2
0/0	QLQEGAAQLR	Q9H254_SPTBN4	10.2
0/0	QLQEGAAQLR	Q9H254_SPTBN4	10.1
0/0	QLQEGAAQLR	Q9H254_SPTBN4	10.1
0/0	QLQEGAAQLR	Q9H254_SPTBN4	10.1
0/0	QLQEGAAQLR	Q9H254_SPTBN4	10.1
0/0	QLQEGAAQLR	Q9H254_SPTBN4	10.1
0/0	QLQEGAAQLR	Q9H254_SPTBN4	10.1
0/0	QLQEGAAQLR	Q9H254_SPTBN4	10.1
0/0	QLQEGAAQLR	Q9H254_SPTBN4	10.1
0/0	QLQEGAAQLR	Q9H254_SPTBN4	10.1
0/0	QLQEGAAQLR	Q9H254_SPTBN4	10.1
0/0	QLQEGAAQLR	Q9H254_SPTBN4	10.1
0/0	QLQEGAAQLR	Q9H254_SPTBN4	10
0/0	QLQEGAAQLR	Q9H254_SPTBN4	10
0/0	QLQEGAAQLR	Q9H254_SPTBN4	10
0/0	QLQEGAAQLR	Q9H254_SPTBN4	10
0/0	QLQEGAAQLR	Q9H254_SPTBN4	10
0/0	QLQEGAAQLR	Q9H254_SPTBN4	9.9
0/0	QLQEGAAQLR	Q9H254_SPTBN4	9.9
0/0	QLQEGAAQLR	Q9H254_SPTBN4	9.9
0/0	QLQEGAAQLR	Q9H254_SPTBN4	9.8
0/0	QLQEGAAQLR	Q9H254_SPTBN4	9.6
0/0	QLQEGAAQLR	Q9H254_SPTBN4	9.6
0/0	QLQEGAAQLR	Q9H254_SPTBN4	9.6
0/0	QLQEGAAQLR	Q9H254_SPTBN4	9.5
0/0	QLQEGAAQLR	Q9H254_SPTBN4	9.4
0/0	QLQEGAAQLR	Q9H254_SPTBN4	9.3

## Sheet: Extended Data Fig. 2d
14_107139502_T_C	PEP.StrippedSequence	ProteinID_Genename	log2 intensity
0/1	AVEYAVR	Q8TD30_GPT2	14.7
0/1	AVEYAVR	Q8TD30_GPT2	14
0/1	AVEYAVR	Q8TD30_GPT2	13.8
0/1	AVEYAVR	Q8TD30_GPT2	13.8
1/1	AVEYAVR	Q8TD30_GPT2	13.6
1/1	AVEYAVR	Q8TD30_GPT2	13.6
0/0	AVEYAVR	Q8TD30_GPT2	13.4
1/1	AVEYAVR	Q8TD30_GPT2	13.4
0/0	AVEYAVR	Q8TD30_GPT2	13.2
0/1	AVEYAVR	Q8TD30_GPT2	13.1
0/1	AVEYAVR	Q8TD30_GPT2	13.1
0/1	AVEYAVR	Q8TD30_GPT2	13.1
0/1	AVEYAVR	Q8TD30_GPT2	13
0/1	AVEYAVR	Q8TD30_GPT2	12.9
0/1	AVEYAVR	Q8TD30_GPT2	12.9
0/1	AVEYAVR	Q8TD30_GPT2	12.9
0/0	AVEYAVR	Q8TD30_GPT2	12.9
0/1	AVEYAVR	Q8TD30_GPT2	12.8
0/1	AVEYAVR	Q8TD30_GPT2	12.8
0/1	AVEYAVR	Q8TD30_GPT2	12.8
0/1	AVEYAVR	Q8TD30_GPT2	12.8
0/0	AVEYAVR	Q8TD30_GPT2	12.8
0/1	AVEYAVR	Q8TD30_GPT2	12.8
0/1	AVEYAVR	Q8TD30_GPT2	12.7
0/0	AVEYAVR	Q8TD30_GPT2	12.7
0/1	AVEYAVR	Q8TD30_GPT2	12.7
0/1	AVEYAVR	Q8TD30_GPT2	12.7
0/1	AVEYAVR	Q8TD30_GPT2	12.7
0/1	AVEYAVR	Q8TD30_GPT2	12.6
0/0	AVEYAVR	Q8TD30_GPT2	12.6
1/1	AVEYAVR	Q8TD30_GPT2	12.6
0/1	AVEYAVR	Q8TD30_GPT2	12.6
0/1	AVEYAVR	Q8TD30_GPT2	12.6
0/1	AVEYAVR	Q8TD30_GPT2	12.6
0/0	AVEYAVR	Q8TD30_GPT2	12.6
0/1	AVEYAVR	Q8TD30_GPT2	12.6
0/0	AVEYAVR	Q8TD30_GPT2	12.6
0/1	AVEYAVR	Q8TD30_GPT2	12.6
0/0	AVEYAVR	Q8TD30_GPT2	12.5
1/1	AVEYAVR	Q8TD30_GPT2	12.5
0/1	AVEYAVR	Q8TD30_GPT2	12.5
0/0	AVEYAVR	Q8TD30_GPT2	12.5
0/1	AVEYAVR	Q8TD30_GPT2	12.5
0/1	AVEYAVR	Q8TD30_GPT2	12.5
0/1	AVEYAVR	Q8TD30_GPT2	12.5
0/1	AVEYAVR	Q8TD30_GPT2	12.5
0/1	AVEYAVR	Q8TD30_GPT2	12.5
0/1	AVEYAVR	Q8TD30_GPT2	12.4
0/1	AVEYAVR	Q8TD30_GPT2	12.4
0/1	AVEYAVR	Q8TD30_GPT2	12.4
0/1	AVEYAVR	Q8TD30_GPT2	12.4
0/1	AVEYAVR	Q8TD30_GPT2	12.4
0/1	AVEYAVR	Q8TD30_GPT2	12.4
0/1	AVEYAVR	Q8TD30_GPT2	12.4
0/1	AVEYAVR	Q8TD30_GPT2	12.4
0/1	AVEYAVR	Q8TD30_GPT2	12.4
0/0	AVEYAVR	Q8TD30_GPT2	12.4
1/1	AVEYAVR	Q8TD30_GPT2	12.4
0/1	AVEYAVR	Q8TD30_GPT2	12.3
0/0	AVEYAVR	Q8TD30_GPT2	12.3
0/1	AVEYAVR	Q8TD30_GPT2	12.3
0/0	AVEYAVR	Q8TD30_GPT2	12.3
0/1	AVEYAVR	Q8TD30_GPT2	12.3
0/1	AVEYAVR	Q8TD30_GPT2	12.3
0/1	AVEYAVR	Q8TD30_GPT2	12.3
0/0	AVEYAVR	Q8TD30_GPT2	12.3
1/1	AVEYAVR	Q8TD30_GPT2	12.3
0/1	AVEYAVR	Q8TD30_GPT2	12.3
0/1	AVEYAVR	Q8TD30_GPT2	12.3
1/1	AVEYAVR	Q8TD30_GPT2	12.3
0/0	AVEYAVR	Q8TD30_GPT2	12.3
0/0	AVEYAVR	Q8TD30_GPT2	12.3
0/1	AVEYAVR	Q8TD30_GPT2	12.3
1/1	AVEYAVR	Q8TD30_GPT2	12.2
0/0	AVEYAVR	Q8TD30_GPT2	12.2
0/1	AVEYAVR	Q8TD30_GPT2	12.2
0/1	AVEYAVR	Q8TD30_GPT2	12.2
0/0	AVEYAVR	Q8TD30_GPT2	12.2
0/0	AVEYAVR	Q8TD30_GPT2	12.2
0/1	AVEYAVR	Q8TD30_GPT2	12.2
1/1	AVEYAVR	Q8TD30_GPT2	12.2
0/0	AVEYAVR	Q8TD30_GPT2	12.2
0/0	AVEYAVR	Q8TD30_GPT2	12.2
0/1	AVEYAVR	Q8TD30_GPT2	12.2
0/1	AVEYAVR	Q8TD30_GPT2	12.2
0/1	AVEYAVR	Q8TD30_GPT2	12.2
0/1	AVEYAVR	Q8TD30_GPT2	12.2
0/0	AVEYAVR	Q8TD30_GPT2	12.2
0/1	AVEYAVR	Q8TD30_GPT2	12.2
0/0	AVEYAVR	Q8TD30_GPT2	12.2
0/0	AVEYAVR	Q8TD30_GPT2	12.1
0/1	AVEYAVR	Q8TD30_GPT2	12.1
0/1	AVEYAVR	Q8TD30_GPT2	12.1
0/1	AVEYAVR	Q8TD30_GPT2	12.1
0/0	AVEYAVR	Q8TD30_GPT2	12.1
0/0	AVEYAVR	Q8TD30_GPT2	12.1
0/0	AVEYAVR	Q8TD30_GPT2	12.1
0/1	AVEYAVR	Q8TD30_GPT2	12.1
0/0	AVEYAVR	Q8TD30_GPT2	12.1
0/1	AVEYAVR	Q8TD30_GPT2	12.1
0/0	AVEYAVR	Q8TD30_GPT2	12.1
0/1	AVEYAVR	Q8TD30_GPT2	12.1
0/1	AVEYAVR	Q8TD30_GPT2	12.1
0/0	AVEYAVR	Q8TD30_GPT2	12.1
0/0	AVEYAVR	Q8TD30_GPT2	12.1
0/1	AVEYAVR	Q8TD30_GPT2	12.1
0/1	AVEYAVR	Q8TD30_GPT2	12.1
0/0	AVEYAVR	Q8TD30_GPT2	12.1
0/0	AVEYAVR	Q8TD30_GPT2	12
0/1	AVEYAVR	Q8TD30_GPT2	12
1/1	AVEYAVR	Q8TD30_GPT2	12
0/1	AVEYAVR	Q8TD30_GPT2	12
0/1	AVEYAVR	Q8TD30_GPT2	12
0/1	AVEYAVR	Q8TD30_GPT2	12
0/1	AVEYAVR	Q8TD30_GPT2	12
0/0	AVEYAVR	Q8TD30_GPT2	12
0/1	AVEYAVR	Q8TD30_GPT2	12
0/1	AVEYAVR	Q8TD30_GPT2	12
0/1	AVEYAVR	Q8TD30_GPT2	12
0/1	AVEYAVR	Q8TD30_GPT2	12
0/1	AVEYAVR	Q8TD30_GPT2	12
0/0	AVEYAVR	Q8TD30_GPT2	12
0/0	AVEYAVR	Q8TD30_GPT2	12
0/0	AVEYAVR	Q8TD30_GPT2	11.9
0/1	AVEYAVR	Q8TD30_GPT2	11.9
0/0	AVEYAVR	Q8TD30_GPT2	11.9
0/1	AVEYAVR	Q8TD30_GPT2	11.9
0/1	AVEYAVR	Q8TD30_GPT2	11.9
0/1	AVEYAVR	Q8TD30_GPT2	11.9
0/1	AVEYAVR	Q8TD30_GPT2	11.9
0/1	AVEYAVR	Q8TD30_GPT2	11.9
0/1	AVEYAVR	Q8TD30_GPT2	11.9
0/1	AVEYAVR	Q8TD30_GPT2	11.9
0/1	AVEYAVR	Q8TD30_GPT2	11.9
0/1	AVEYAVR	Q8TD30_GPT2	11.9
0/0	AVEYAVR	Q8TD30_GPT2	11.9
0/0	AVEYAVR	Q8TD30_GPT2	11.9
0/1	AVEYAVR	Q8TD30_GPT2	11.9
0/0	AVEYAVR	Q8TD30_GPT2	11.9
0/0	AVEYAVR	Q8TD30_GPT2	11.9
0/1	AVEYAVR	Q8TD30_GPT2	11.9
0/1	AVEYAVR	Q8TD30_GPT2	11.9
0/1	AVEYAVR	Q8TD30_GPT2	11.9
0/1	AVEYAVR	Q8TD30_GPT2	11.9
0/0	AVEYAVR	Q8TD30_GPT2	11.9
0/1	AVEYAVR	Q8TD30_GPT2	11.9
0/1	AVEYAVR	Q8TD30_GPT2	11.9
0/1	AVEYAVR	Q8TD30_GPT2	11.9
0/0	AVEYAVR	Q8TD30_GPT2	11.8
0/1	AVEYAVR	Q8TD30_GPT2	11.8
0/0	AVEYAVR	Q8TD30_GPT2	11.8
0/1	AVEYAVR	Q8TD30_GPT2	11.8
0/1	AVEYAVR	Q8TD30_GPT2	11.8
1/1	AVEYAVR	Q8TD30_GPT2	11.8
0/1	AVEYAVR	Q8TD30_GPT2	11.8
0/1	AVEYAVR	Q8TD30_GPT2	11.8
1/1	AVEYAVR	Q8TD30_GPT2	11.8
0/0	AVEYAVR	Q8TD30_GPT2	11.8
0/1	AVEYAVR	Q8TD30_GPT2	11.8
0/1	AVEYAVR	Q8TD30_GPT2	11.8
0/1	AVEYAVR	Q8TD30_GPT2	11.8
0/1	AVEYAVR	Q8TD30_GPT2	11.8
0/1	AVEYAVR	Q8TD30_GPT2	11.8
0/1	AVEYAVR	Q8TD30_GPT2	11.8
0/1	AVEYAVR	Q8TD30_GPT2	11.8
1/1	AVEYAVR	Q8TD30_GPT2	11.8
0/1	AVEYAVR	Q8TD30_GPT2	11.8
0/1	AVEYAVR	Q8TD30_GPT2	11.8
0/1	AVEYAVR	Q8TD30_GPT2	11.8
0/1	AVEYAVR	Q8TD30_GPT2	11.8
0/0	AVEYAVR	Q8TD30_GPT2	11.8
0/1	AVEYAVR	Q8TD30_GPT2	11.8
0/1	AVEYAVR	Q8TD30_GPT2	11.8
0/1	AVEYAVR	Q8TD30_GPT2	11.8
0/1	AVEYAVR	Q8TD30_GPT2	11.7
0/1	AVEYAVR	Q8TD30_GPT2	11.7
0/1	AVEYAVR	Q8TD30_GPT2	11.7
0/1	AVEYAVR	Q8TD30_GPT2	11.7
0/1	AVEYAVR	Q8TD30_GPT2	11.7
0/0	AVEYAVR	Q8TD30_GPT2	11.7
1/1	AVEYAVR	Q8TD30_GPT2	11.7
0/1	AVEYAVR	Q8TD30_GPT2	11.7
0/1	AVEYAVR	Q8TD30_GPT2	11.7
1/1	AVEYAVR	Q8TD30_GPT2	11.7
0/0	AVEYAVR	Q8TD30_GPT2	11.7
0/1	AVEYAVR	Q8TD30_GPT2	11.7
0/1	AVEYAVR	Q8TD30_GPT2	11.7
0/0	AVEYAVR	Q8TD30_GPT2	11.7
0/0	AVEYAVR	Q8TD30_GPT2	11.7
0/1	AVEYAVR	Q8TD30_GPT2	11.7
0/0	AVEYAVR	Q8TD30_GPT2	11.7
0/1	AVEYAVR	Q8TD30_GPT2	11.7
0/0	AVEYAVR	Q8TD30_GPT2	11.7
0/1	AVEYAVR	Q8TD30_GPT2	11.7
0/1	AVEYAVR	Q8TD30_GPT2	11.7
0/0	AVEYAVR	Q8TD30_GPT2	11.7
0/0	AVEYAVR	Q8TD30_GPT2	11.7
0/1	AVEYAVR	Q8TD30_GPT2	11.7
0/0	AVEYAVR	Q8TD30_GPT2	11.7
0/0	AVEYAVR	Q8TD30_GPT2	11.7
0/0	AVEYAVR	Q8TD30_GPT2	11.7
0/0	AVEYAVR	Q8TD30_GPT2	11.7
0/1	AVEYAVR	Q8TD30_GPT2	11.7
0/1	AVEYAVR	Q8TD30_GPT2	11.7
0/0	AVEYAVR	Q8TD30_GPT2	11.7
0/1	AVEYAVR	Q8TD30_GPT2	11.7
0/0	AVEYAVR	Q8TD30_GPT2	11.7
0/1	AVEYAVR	Q8TD30_GPT2	11.7
0/1	AVEYAVR	Q8TD30_GPT2	11.7
0/1	AVEYAVR	Q8TD30_GPT2	11.7
0/0	AVEYAVR	Q8TD30_GPT2	11.7
0/1	AVEYAVR	Q8TD30_GPT2	11.6
0/0	AVEYAVR	Q8TD30_GPT2	11.6
0/0	AVEYAVR	Q8TD30_GPT2	11.6
0/0	AVEYAVR	Q8TD30_GPT2	11.6
0/0	AVEYAVR	Q8TD30_GPT2	11.6
0/1	AVEYAVR	Q8TD30_GPT2	11.6
0/0	AVEYAVR	Q8TD30_GPT2	11.6
0/0	AVEYAVR	Q8TD30_GPT2	11.6
0/0	AVEYAVR	Q8TD30_GPT2	11.6
0/1	AVEYAVR	Q8TD30_GPT2	11.6
0/0	AVEYAVR	Q8TD30_GPT2	11.6
0/1	AVEYAVR	Q8TD30_GPT2	11.6
0/0	AVEYAVR	Q8TD30_GPT2	11.6
0/1	AVEYAVR	Q8TD30_GPT2	11.6
0/1	AVEYAVR	Q8TD30_GPT2	11.6
0/0	AVEYAVR	Q8TD30_GPT2	11.6
0/1	AVEYAVR	Q8TD30_GPT2	11.6
0/1	AVEYAVR	Q8TD30_GPT2	11.6
0/0	AVEYAVR	Q8TD30_GPT2	11.6
0/1	AVEYAVR	Q8TD30_GPT2	11.6
0/1	AVEYAVR	Q8TD30_GPT2	11.6
0/0	AVEYAVR	Q8TD30_GPT2	11.6
0/0	AVEYAVR	Q8TD30_GPT2	11.6
0/0	AVEYAVR	Q8TD30_GPT2	11.6
0/0	AVEYAVR	Q8TD30_GPT2	11.6
0/1	AVEYAVR	Q8TD30_GPT2	11.6
0/1	AVEYAVR	Q8TD30_GPT2	11.6
0/0	AVEYAVR	Q8TD30_GPT2	11.6
1/1	AVEYAVR	Q8TD30_GPT2	11.6
0/0	AVEYAVR	Q8TD30_GPT2	11.6
0/1	AVEYAVR	Q8TD30_GPT2	11.5
0/1	AVEYAVR	Q8TD30_GPT2	11.5
0/1	AVEYAVR	Q8TD30_GPT2	11.5
0/1	AVEYAVR	Q8TD30_GPT2	11.5
0/0	AVEYAVR	Q8TD30_GPT2	11.5
0/1	AVEYAVR	Q8TD30_GPT2	11.5
0/0	AVEYAVR	Q8TD30_GPT2	11.5
0/0	AVEYAVR	Q8TD30_GPT2	11.5
0/1	AVEYAVR	Q8TD30_GPT2	11.5
0/0	AVEYAVR	Q8TD30_GPT2	11.5
0/1	AVEYAVR	Q8TD30_GPT2	11.5
0/1	AVEYAVR	Q8TD30_GPT2	11.5
0/0	AVEYAVR	Q8TD30_GPT2	11.5
0/1	AVEYAVR	Q8TD30_GPT2	11.5
0/1	AVEYAVR	Q8TD30_GPT2	11.5
0/1	AVEYAVR	Q8TD30_GPT2	11.5
0/1	AVEYAVR	Q8TD30_GPT2	11.5
0/1	AVEYAVR	Q8TD30_GPT2	11.5
0/1	AVEYAVR	Q8TD30_GPT2	11.5
0/0	AVEYAVR	Q8TD30_GPT2	11.5
0/1	AVEYAVR	Q8TD30_GPT2	11.5
0/0	AVEYAVR	Q8TD30_GPT2	11.5
0/1	AVEYAVR	Q8TD30_GPT2	11.5
0/1	AVEYAVR	Q8TD30_GPT2	11.5
0/1	AVEYAVR	Q8TD30_GPT2	11.5
0/0	AVEYAVR	Q8TD30_GPT2	11.5
0/0	AVEYAVR	Q8TD30_GPT2	11.5
0/0	AVEYAVR	Q8TD30_GPT2	11.5
0/0	AVEYAVR	Q8TD30_GPT2	11.5
0/0	AVEYAVR	Q8TD30_GPT2	11.5
0/0	AVEYAVR	Q8TD30_GPT2	11.4
0/0	AVEYAVR	Q8TD30_GPT2	11.4
0/1	AVEYAVR	Q8TD30_GPT2	11.4
0/1	AVEYAVR	Q8TD30_GPT2	11.4
0/1	AVEYAVR	Q8TD30_GPT2	11.4
0/0	AVEYAVR	Q8TD30_GPT2	11.4
0/1	AVEYAVR	Q8TD30_GPT2	11.4
0/1	AVEYAVR	Q8TD30_GPT2	11.4
0/0	AVEYAVR	Q8TD30_GPT2	11.4
0/1	AVEYAVR	Q8TD30_GPT2	11.4
0/0	AVEYAVR	Q8TD30_GPT2	11.4
0/1	AVEYAVR	Q8TD30_GPT2	11.4
0/1	AVEYAVR	Q8TD30_GPT2	11.4
0/1	AVEYAVR	Q8TD30_GPT2	11.4
0/1	AVEYAVR	Q8TD30_GPT2	11.4
0/0	AVEYAVR	Q8TD30_GPT2	11.4
0/1	AVEYAVR	Q8TD30_GPT2	11.4
0/0	AVEYAVR	Q8TD30_GPT2	11.4
0/0	AVEYAVR	Q8TD30_GPT2	11.4
0/0	AVEYAVR	Q8TD30_GPT2	11.4
0/1	AVEYAVR	Q8TD30_GPT2	11.4
0/1	AVEYAVR	Q8TD30_GPT2	11.4
0/0	AVEYAVR	Q8TD30_GPT2	11.4
0/1	AVEYAVR	Q8TD30_GPT2	11.4
0/1	AVEYAVR	Q8TD30_GPT2	11.4
0/0	AVEYAVR	Q8TD30_GPT2	11.4
0/0	AVEYAVR	Q8TD30_GPT2	11.4
0/0	AVEYAVR	Q8TD30_GPT2	11.4
0/1	AVEYAVR	Q8TD30_GPT2	11.4
0/1	AVEYAVR	Q8TD30_GPT2	11.4
0/1	AVEYAVR	Q8TD30_GPT2	11.4
0/0	AVEYAVR	Q8TD30_GPT2	11.4
0/1	AVEYAVR	Q8TD30_GPT2	11.4
0/0	AVEYAVR	Q8TD30_GPT2	11.4
0/0	AVEYAVR	Q8TD30_GPT2	11.4
0/0	AVEYAVR	Q8TD30_GPT2	11.4
0/0	AVEYAVR	Q8TD30_GPT2	11.4
0/0	AVEYAVR	Q8TD30_GPT2	11.4
0/1	AVEYAVR	Q8TD30_GPT2	11.4
0/0	AVEYAVR	Q8TD30_GPT2	11.3
0/0	AVEYAVR	Q8TD30_GPT2	11.3
0/0	AVEYAVR	Q8TD30_GPT2	11.3
0/0	AVEYAVR	Q8TD30_GPT2	11.3
0/1	AVEYAVR	Q8TD30_GPT2	11.3
0/0	AVEYAVR	Q8TD30_GPT2	11.3
0/0	AVEYAVR	Q8TD30_GPT2	11.3
0/1	AVEYAVR	Q8TD30_GPT2	11.3
1/1	AVEYAVR	Q8TD30_GPT2	11.3
0/0	AVEYAVR	Q8TD30_GPT2	11.3
0/0	AVEYAVR	Q8TD30_GPT2	11.3
0/1	AVEYAVR	Q8TD30_GPT2	11.3
0/1	AVEYAVR	Q8TD30_GPT2	11.3
0/1	AVEYAVR	Q8TD30_GPT2	11.3
0/1	AVEYAVR	Q8TD30_GPT2	11.3
0/0	AVEYAVR	Q8TD30_GPT2	11.3
0/1	AVEYAVR	Q8TD30_GPT2	11.3
0/1	AVEYAVR	Q8TD30_GPT2	11.3
0/1	AVEYAVR	Q8TD30_GPT2	11.3
0/0	AVEYAVR	Q8TD30_GPT2	11.3
0/1	AVEYAVR	Q8TD30_GPT2	11.3
0/0	AVEYAVR	Q8TD30_GPT2	11.3
0/0	AVEYAVR	Q8TD30_GPT2	11.3
0/0	AVEYAVR	Q8TD30_GPT2	11.3
0/0	AVEYAVR	Q8TD30_GPT2	11.3
0/0	AVEYAVR	Q8TD30_GPT2	11.3
0/0	AVEYAVR	Q8TD30_GPT2	11.3
0/1	AVEYAVR	Q8TD30_GPT2	11.3
0/0	AVEYAVR	Q8TD30_GPT2	11.3
0/1	AVEYAVR	Q8TD30_GPT2	11.3
0/1	AVEYAVR	Q8TD30_GPT2	11.3
0/1	AVEYAVR	Q8TD30_GPT2	11.3
0/1	AVEYAVR	Q8TD30_GPT2	11.3
0/1	AVEYAVR	Q8TD30_GPT2	11.3
0/0	AVEYAVR	Q8TD30_GPT2	11.3
0/0	AVEYAVR	Q8TD30_GPT2	11.3
0/0	AVEYAVR	Q8TD30_GPT2	11.3
0/0	AVEYAVR	Q8TD30_GPT2	11.3
0/1	AVEYAVR	Q8TD30_GPT2	11.3
0/1	AVEYAVR	Q8TD30_GPT2	11.3
0/1	AVEYAVR	Q8TD30_GPT2	11.3
0/1	AVEYAVR	Q8TD30_GPT2	11.2
0/0	AVEYAVR	Q8TD30_GPT2	11.2
0/1	AVEYAVR	Q8TD30_GPT2	11.2
0/0	AVEYAVR	Q8TD30_GPT2	11.2
0/0	AVEYAVR	Q8TD30_GPT2	11.2
0/1	AVEYAVR	Q8TD30_GPT2	11.2
0/1	AVEYAVR	Q8TD30_GPT2	11.2
0/0	AVEYAVR	Q8TD30_GPT2	11.2
0/1	AVEYAVR	Q8TD30_GPT2	11.2
0/0	AVEYAVR	Q8TD30_GPT2	11.2
0/1	AVEYAVR	Q8TD30_GPT2	11.2
0/0	AVEYAVR	Q8TD30_GPT2	11.2
0/1	AVEYAVR	Q8TD30_GPT2	11.2
0/0	AVEYAVR	Q8TD30_GPT2	11.2
0/0	AVEYAVR	Q8TD30_GPT2	11.2
0/1	AVEYAVR	Q8TD30_GPT2	11.2
0/1	AVEYAVR	Q8TD30_GPT2	11.2
0/0	AVEYAVR	Q8TD30_GPT2	11.2
0/0	AVEYAVR	Q8TD30_GPT2	11.2
0/1	AVEYAVR	Q8TD30_GPT2	11.2
0/0	AVEYAVR	Q8TD30_GPT2	11.2
0/1	AVEYAVR	Q8TD30_GPT2	11.2
0/0	AVEYAVR	Q8TD30_GPT2	11.2
0/1	AVEYAVR	Q8TD30_GPT2	11.2
0/1	AVEYAVR	Q8TD30_GPT2	11.2
0/1	AVEYAVR	Q8TD30_GPT2	11.2
0/0	AVEYAVR	Q8TD30_GPT2	11.2
0/0	AVEYAVR	Q8TD30_GPT2	11.2
0/1	AVEYAVR	Q8TD30_GPT2	11.2
0/1	AVEYAVR	Q8TD30_GPT2	11.2
0/0	AVEYAVR	Q8TD30_GPT2	11.2
0/0	AVEYAVR	Q8TD30_GPT2	11.2
0/0	AVEYAVR	Q8TD30_GPT2	11.2
0/1	AVEYAVR	Q8TD30_GPT2	11.2
0/1	AVEYAVR	Q8TD30_GPT2	11.2
0/1	AVEYAVR	Q8TD30_GPT2	11.2
0/0	AVEYAVR	Q8TD30_GPT2	11.2
0/0	AVEYAVR	Q8TD30_GPT2	11.2
0/1	AVEYAVR	Q8TD30_GPT2	11.2
0/1	AVEYAVR	Q8TD30_GPT2	11.1
0/1	AVEYAVR	Q8TD30_GPT2	11.1
0/0	AVEYAVR	Q8TD30_GPT2	11.1
0/1	AVEYAVR	Q8TD30_GPT2	11.1
0/1	AVEYAVR	Q8TD30_GPT2	11.1
0/0	AVEYAVR	Q8TD30_GPT2	11.1
0/0	AVEYAVR	Q8TD30_GPT2	11.1
0/0	AVEYAVR	Q8TD30_GPT2	11.1
0/0	AVEYAVR	Q8TD30_GPT2	11.1
0/1	AVEYAVR	Q8TD30_GPT2	11.1
1/1	AVEYAVR	Q8TD30_GPT2	11.1
0/0	AVEYAVR	Q8TD30_GPT2	11.1
0/0	AVEYAVR	Q8TD30_GPT2	11.1
0/0	AVEYAVR	Q8TD30_GPT2	11.1
0/0	AVEYAVR	Q8TD30_GPT2	11.1
0/0	AVEYAVR	Q8TD30_GPT2	11.1
0/0	AVEYAVR	Q8TD30_GPT2	11.1
0/1	AVEYAVR	Q8TD30_GPT2	11.1
0/1	AVEYAVR	Q8TD30_GPT2	11.1
0/0	AVEYAVR	Q8TD30_GPT2	11.1
0/0	AVEYAVR	Q8TD30_GPT2	11.1
0/1	AVEYAVR	Q8TD30_GPT2	11.1
0/0	AVEYAVR	Q8TD30_GPT2	11.1
0/0	AVEYAVR	Q8TD30_GPT2	11.1
0/1	AVEYAVR	Q8TD30_GPT2	11.1
0/1	AVEYAVR	Q8TD30_GPT2	11.1
0/0	AVEYAVR	Q8TD30_GPT2	11.1
0/1	AVEYAVR	Q8TD30_GPT2	11.1
0/0	AVEYAVR	Q8TD30_GPT2	11.1
0/0	AVEYAVR	Q8TD30_GPT2	11.1
0/0	AVEYAVR	Q8TD30_GPT2	11.1
0/1	AVEYAVR	Q8TD30_GPT2	11.1
0/0	AVEYAVR	Q8TD30_GPT2	11.1
0/1	AVEYAVR	Q8TD30_GPT2	11.1
0/1	AVEYAVR	Q8TD30_GPT2	11.1
0/1	AVEYAVR	Q8TD30_GPT2	11
0/1	AVEYAVR	Q8TD30_GPT2	11
0/0	AVEYAVR	Q8TD30_GPT2	11
0/0	AVEYAVR	Q8TD30_GPT2	11
0/1	AVEYAVR	Q8TD30_GPT2	11
0/0	AVEYAVR	Q8TD30_GPT2	11
0/1	AVEYAVR	Q8TD30_GPT2	11
0/0	AVEYAVR	Q8TD30_GPT2	11
0/1	AVEYAVR	Q8TD30_GPT2	11
0/0	AVEYAVR	Q8TD30_GPT2	11
0/0	AVEYAVR	Q8TD30_GPT2	11
0/0	AVEYAVR	Q8TD30_GPT2	11
0/0	AVEYAVR	Q8TD30_GPT2	11
0/1	AVEYAVR	Q8TD30_GPT2	11
0/0	AVEYAVR	Q8TD30_GPT2	11
0/1	AVEYAVR	Q8TD30_GPT2	11
0/1	AVEYAVR	Q8TD30_GPT2	11
0/1	AVEYAVR	Q8TD30_GPT2	11
0/0	AVEYAVR	Q8TD30_GPT2	11
0/0	AVEYAVR	Q8TD30_GPT2	11
0/1	AVEYAVR	Q8TD30_GPT2	11
0/1	AVEYAVR	Q8TD30_GPT2	11
0/1	AVEYAVR	Q8TD30_GPT2	11
0/0	AVEYAVR	Q8TD30_GPT2	11
0/1	AVEYAVR	Q8TD30_GPT2	11
0/0	AVEYAVR	Q8TD30_GPT2	11
0/1	AVEYAVR	Q8TD30_GPT2	11
0/0	AVEYAVR	Q8TD30_GPT2	11
0/0	AVEYAVR	Q8TD30_GPT2	11
0/0	AVEYAVR	Q8TD30_GPT2	11
0/0	AVEYAVR	Q8TD30_GPT2	11
0/0	AVEYAVR	Q8TD30_GPT2	11
0/1	AVEYAVR	Q8TD30_GPT2	11
0/1	AVEYAVR	Q8TD30_GPT2	11
0/1	AVEYAVR	Q8TD30_GPT2	11
0/1	AVEYAVR	Q8TD30_GPT2	11
0/0	AVEYAVR	Q8TD30_GPT2	11
0/0	AVEYAVR	Q8TD30_GPT2	11
0/0	AVEYAVR	Q8TD30_GPT2	10.9
0/0	AVEYAVR	Q8TD30_GPT2	10.9
0/0	AVEYAVR	Q8TD30_GPT2	10.9
0/0	AVEYAVR	Q8TD30_GPT2	10.9
0/0	AVEYAVR	Q8TD30_GPT2	10.9
0/1	AVEYAVR	Q8TD30_GPT2	10.9
0/1	AVEYAVR	Q8TD30_GPT2	10.9
0/0	AVEYAVR	Q8TD30_GPT2	10.9
0/0	AVEYAVR	Q8TD30_GPT2	10.9
0/1	AVEYAVR	Q8TD30_GPT2	10.9
0/1	AVEYAVR	Q8TD30_GPT2	10.9
0/1	AVEYAVR	Q8TD30_GPT2	10.9
0/1	AVEYAVR	Q8TD30_GPT2	10.9
0/0	AVEYAVR	Q8TD30_GPT2	10.9
0/1	AVEYAVR	Q8TD30_GPT2	10.9
0/1	AVEYAVR	Q8TD30_GPT2	10.9
0/1	AVEYAVR	Q8TD30_GPT2	10.9
0/1	AVEYAVR	Q8TD30_GPT2	10.9
0/0	AVEYAVR	Q8TD30_GPT2	10.9
0/0	AVEYAVR	Q8TD30_GPT2	10.9
0/0	AVEYAVR	Q8TD30_GPT2	10.9
0/0	AVEYAVR	Q8TD30_GPT2	10.9
0/0	AVEYAVR	Q8TD30_GPT2	10.9
0/0	AVEYAVR	Q8TD30_GPT2	10.9
0/1	AVEYAVR	Q8TD30_GPT2	10.9
0/0	AVEYAVR	Q8TD30_GPT2	10.9
0/0	AVEYAVR	Q8TD30_GPT2	10.9
0/0	AVEYAVR	Q8TD30_GPT2	10.9
0/0	AVEYAVR	Q8TD30_GPT2	10.9
0/1	AVEYAVR	Q8TD30_GPT2	10.9
0/0	AVEYAVR	Q8TD30_GPT2	10.9
0/0	AVEYAVR	Q8TD30_GPT2	10.9
0/1	AVEYAVR	Q8TD30_GPT2	10.9
0/0	AVEYAVR	Q8TD30_GPT2	10.9
0/1	AVEYAVR	Q8TD30_GPT2	10.9
0/1	AVEYAVR	Q8TD30_GPT2	10.9
0/0	AVEYAVR	Q8TD30_GPT2	10.9
0/1	AVEYAVR	Q8TD30_GPT2	10.9
0/1	AVEYAVR	Q8TD30_GPT2	10.9
0/0	AVEYAVR	Q8TD30_GPT2	10.9
0/0	AVEYAVR	Q8TD30_GPT2	10.9
1/1	AVEYAVR	Q8TD30_GPT2	10.9
0/0	AVEYAVR	Q8TD30_GPT2	10.9
0/1	AVEYAVR	Q8TD30_GPT2	10.9
0/1	AVEYAVR	Q8TD30_GPT2	10.9
0/0	AVEYAVR	Q8TD30_GPT2	10.9
0/1	AVEYAVR	Q8TD30_GPT2	10.9
0/1	AVEYAVR	Q8TD30_GPT2	10.8
0/0	AVEYAVR	Q8TD30_GPT2	10.8
0/1	AVEYAVR	Q8TD30_GPT2	10.8
0/1	AVEYAVR	Q8TD30_GPT2	10.8
0/0	AVEYAVR	Q8TD30_GPT2	10.8
0/0	AVEYAVR	Q8TD30_GPT2	10.8
0/0	AVEYAVR	Q8TD30_GPT2	10.8
0/0	AVEYAVR	Q8TD30_GPT2	10.8
1/1	AVEYAVR	Q8TD30_GPT2	10.8
0/0	AVEYAVR	Q8TD30_GPT2	10.8
0/0	AVEYAVR	Q8TD30_GPT2	10.8
0/0	AVEYAVR	Q8TD30_GPT2	10.8
0/1	AVEYAVR	Q8TD30_GPT2	10.8
0/1	AVEYAVR	Q8TD30_GPT2	10.8
0/1	AVEYAVR	Q8TD30_GPT2	10.8
0/0	AVEYAVR	Q8TD30_GPT2	10.8
0/1	AVEYAVR	Q8TD30_GPT2	10.8
0/0	AVEYAVR	Q8TD30_GPT2	10.8
0/0	AVEYAVR	Q8TD30_GPT2	10.8
0/1	AVEYAVR	Q8TD30_GPT2	10.8
0/0	AVEYAVR	Q8TD30_GPT2	10.8
0/1	AVEYAVR	Q8TD30_GPT2	10.8
0/0	AVEYAVR	Q8TD30_GPT2	10.8
0/0	AVEYAVR	Q8TD30_GPT2	10.8
0/1	AVEYAVR	Q8TD30_GPT2	10.8
0/0	AVEYAVR	Q8TD30_GPT2	10.8
0/0	AVEYAVR	Q8TD30_GPT2	10.8
0/0	AVEYAVR	Q8TD30_GPT2	10.8
0/1	AVEYAVR	Q8TD30_GPT2	10.8
0/0	AVEYAVR	Q8TD30_GPT2	10.8
0/1	AVEYAVR	Q8TD30_GPT2	10.8
0/1	AVEYAVR	Q8TD30_GPT2	10.8
0/0	AVEYAVR	Q8TD30_GPT2	10.8
0/1	AVEYAVR	Q8TD30_GPT2	10.8
0/1	AVEYAVR	Q8TD30_GPT2	10.8
0/0	AVEYAVR	Q8TD30_GPT2	10.8
0/0	AVEYAVR	Q8TD30_GPT2	10.8
0/1	AVEYAVR	Q8TD30_GPT2	10.8
0/0	AVEYAVR	Q8TD30_GPT2	10.8
0/0	AVEYAVR	Q8TD30_GPT2	10.8
0/1	AVEYAVR	Q8TD30_GPT2	10.8
0/1	AVEYAVR	Q8TD30_GPT2	10.8
0/1	AVEYAVR	Q8TD30_GPT2	10.8
0/0	AVEYAVR	Q8TD30_GPT2	10.8
0/1	AVEYAVR	Q8TD30_GPT2	10.8
0/0	AVEYAVR	Q8TD30_GPT2	10.8
0/0	AVEYAVR	Q8TD30_GPT2	10.8
0/0	AVEYAVR	Q8TD30_GPT2	10.8
0/0	AVEYAVR	Q8TD30_GPT2	10.8
0/0	AVEYAVR	Q8TD30_GPT2	10.8
0/0	AVEYAVR	Q8TD30_GPT2	10.8
0/0	AVEYAVR	Q8TD30_GPT2	10.7
0/0	AVEYAVR	Q8TD30_GPT2	10.7
0/0	AVEYAVR	Q8TD30_GPT2	10.7
0/1	AVEYAVR	Q8TD30_GPT2	10.7
0/0	AVEYAVR	Q8TD30_GPT2	10.7
0/0	AVEYAVR	Q8TD30_GPT2	10.7
0/0	AVEYAVR	Q8TD30_GPT2	10.7
0/1	AVEYAVR	Q8TD30_GPT2	10.7
0/1	AVEYAVR	Q8TD30_GPT2	10.7
0/0	AVEYAVR	Q8TD30_GPT2	10.7
0/1	AVEYAVR	Q8TD30_GPT2	10.7
0/0	AVEYAVR	Q8TD30_GPT2	10.7
0/0	AVEYAVR	Q8TD30_GPT2	10.7
0/0	AVEYAVR	Q8TD30_GPT2	10.7
0/1	AVEYAVR	Q8TD30_GPT2	10.7
0/0	AVEYAVR	Q8TD30_GPT2	10.7
0/0	AVEYAVR	Q8TD30_GPT2	10.7
0/1	AVEYAVR	Q8TD30_GPT2	10.7
0/1	AVEYAVR	Q8TD30_GPT2	10.7
0/1	AVEYAVR	Q8TD30_GPT2	10.7
0/0	AVEYAVR	Q8TD30_GPT2	10.7
0/1	AVEYAVR	Q8TD30_GPT2	10.7
0/0	AVEYAVR	Q8TD30_GPT2	10.7
0/1	AVEYAVR	Q8TD30_GPT2	10.7
0/1	AVEYAVR	Q8TD30_GPT2	10.7
0/1	AVEYAVR	Q8TD30_GPT2	10.7
0/0	AVEYAVR	Q8TD30_GPT2	10.7
0/0	AVEYAVR	Q8TD30_GPT2	10.7
0/0	AVEYAVR	Q8TD30_GPT2	10.7
0/0	AVEYAVR	Q8TD30_GPT2	10.7
0/0	AVEYAVR	Q8TD30_GPT2	10.7
0/1	AVEYAVR	Q8TD30_GPT2	10.7
0/0	AVEYAVR	Q8TD30_GPT2	10.7
0/0	AVEYAVR	Q8TD30_GPT2	10.7
0/0	AVEYAVR	Q8TD30_GPT2	10.7
0/0	AVEYAVR	Q8TD30_GPT2	10.7
0/0	AVEYAVR	Q8TD30_GPT2	10.7
0/1	AVEYAVR	Q8TD30_GPT2	10.7
0/1	AVEYAVR	Q8TD30_GPT2	10.7
0/0	AVEYAVR	Q8TD30_GPT2	10.7
0/0	AVEYAVR	Q8TD30_GPT2	10.7
0/0	AVEYAVR	Q8TD30_GPT2	10.7
0/0	AVEYAVR	Q8TD30_GPT2	10.7
0/1	AVEYAVR	Q8TD30_GPT2	10.7
0/0	AVEYAVR	Q8TD30_GPT2	10.6
0/1	AVEYAVR	Q8TD30_GPT2	10.6
0/0	AVEYAVR	Q8TD30_GPT2	10.6
0/0	AVEYAVR	Q8TD30_GPT2	10.6
0/0	AVEYAVR	Q8TD30_GPT2	10.6
0/0	AVEYAVR	Q8TD30_GPT2	10.6
0/0	AVEYAVR	Q8TD30_GPT2	10.6
0/0	AVEYAVR	Q8TD30_GPT2	10.6
0/0	AVEYAVR	Q8TD30_GPT2	10.6
0/1	AVEYAVR	Q8TD30_GPT2	10.6
0/0	AVEYAVR	Q8TD30_GPT2	10.6
0/0	AVEYAVR	Q8TD30_GPT2	10.6
0/0	AVEYAVR	Q8TD30_GPT2	10.6
0/0	AVEYAVR	Q8TD30_GPT2	10.6
0/1	AVEYAVR	Q8TD30_GPT2	10.6
0/0	AVEYAVR	Q8TD30_GPT2	10.6
0/0	AVEYAVR	Q8TD30_GPT2	10.6
0/0	AVEYAVR	Q8TD30_GPT2	10.6
0/0	AVEYAVR	Q8TD30_GPT2	10.6
0/0	AVEYAVR	Q8TD30_GPT2	10.6
0/0	AVEYAVR	Q8TD30_GPT2	10.6
0/0	AVEYAVR	Q8TD30_GPT2	10.6
0/1	AVEYAVR	Q8TD30_GPT2	10.6
0/1	AVEYAVR	Q8TD30_GPT2	10.6
0/1	AVEYAVR	Q8TD30_GPT2	10.6
0/1	AVEYAVR	Q8TD30_GPT2	10.6
0/1	AVEYAVR	Q8TD30_GPT2	10.6
0/0	AVEYAVR	Q8TD30_GPT2	10.6
0/1	AVEYAVR	Q8TD30_GPT2	10.6
0/0	AVEYAVR	Q8TD30_GPT2	10.6
0/0	AVEYAVR	Q8TD30_GPT2	10.6
0/1	AVEYAVR	Q8TD30_GPT2	10.6
0/0	AVEYAVR	Q8TD30_GPT2	10.6
0/0	AVEYAVR	Q8TD30_GPT2	10.6
0/0	AVEYAVR	Q8TD30_GPT2	10.6
0/1	AVEYAVR	Q8TD30_GPT2	10.6
0/1	AVEYAVR	Q8TD30_GPT2	10.6
0/0	AVEYAVR	Q8TD30_GPT2	10.6
0/1	AVEYAVR	Q8TD30_GPT2	10.6
0/0	AVEYAVR	Q8TD30_GPT2	10.6
0/0	AVEYAVR	Q8TD30_GPT2	10.6
0/0	AVEYAVR	Q8TD30_GPT2	10.6
0/0	AVEYAVR	Q8TD30_GPT2	10.6
0/0	AVEYAVR	Q8TD30_GPT2	10.6
0/1	AVEYAVR	Q8TD30_GPT2	10.5
0/1	AVEYAVR	Q8TD30_GPT2	10.5
0/0	AVEYAVR	Q8TD30_GPT2	10.5
0/1	AVEYAVR	Q8TD30_GPT2	10.5
0/0	AVEYAVR	Q8TD30_GPT2	10.5
0/0	AVEYAVR	Q8TD30_GPT2	10.5
0/0	AVEYAVR	Q8TD30_GPT2	10.5
0/1	AVEYAVR	Q8TD30_GPT2	10.5
0/0	AVEYAVR	Q8TD30_GPT2	10.5
0/0	AVEYAVR	Q8TD30_GPT2	10.5
0/0	AVEYAVR	Q8TD30_GPT2	10.5
0/1	AVEYAVR	Q8TD30_GPT2	10.5
0/0	AVEYAVR	Q8TD30_GPT2	10.5
0/0	AVEYAVR	Q8TD30_GPT2	10.5
0/0	AVEYAVR	Q8TD30_GPT2	10.5
0/0	AVEYAVR	Q8TD30_GPT2	10.5
0/0	AVEYAVR	Q8TD30_GPT2	10.5
0/0	AVEYAVR	Q8TD30_GPT2	10.5
0/0	AVEYAVR	Q8TD30_GPT2	10.5
0/0	AVEYAVR	Q8TD30_GPT2	10.5
0/0	AVEYAVR	Q8TD30_GPT2	10.5
0/0	AVEYAVR	Q8TD30_GPT2	10.5
0/0	AVEYAVR	Q8TD30_GPT2	10.5
0/1	AVEYAVR	Q8TD30_GPT2	10.5
0/0	AVEYAVR	Q8TD30_GPT2	10.5
0/0	AVEYAVR	Q8TD30_GPT2	10.5
0/0	AVEYAVR	Q8TD30_GPT2	10.5
0/0	AVEYAVR	Q8TD30_GPT2	10.5
0/0	AVEYAVR	Q8TD30_GPT2	10.5
0/0	AVEYAVR	Q8TD30_GPT2	10.5
0/0	AVEYAVR	Q8TD30_GPT2	10.5
0/0	AVEYAVR	Q8TD30_GPT2	10.5
0/0	AVEYAVR	Q8TD30_GPT2	10.5
0/1	AVEYAVR	Q8TD30_GPT2	10.5
0/0	AVEYAVR	Q8TD30_GPT2	10.5
0/0	AVEYAVR	Q8TD30_GPT2	10.5
0/0	AVEYAVR	Q8TD30_GPT2	10.5
0/0	AVEYAVR	Q8TD30_GPT2	10.5
0/0	AVEYAVR	Q8TD30_GPT2	10.5
0/0	AVEYAVR	Q8TD30_GPT2	10.5
0/0	AVEYAVR	Q8TD30_GPT2	10.4
0/0	AVEYAVR	Q8TD30_GPT2	10.4
0/0	AVEYAVR	Q8TD30_GPT2	10.4
0/0	AVEYAVR	Q8TD30_GPT2	10.4
0/0	AVEYAVR	Q8TD30_GPT2	10.4
0/0	AVEYAVR	Q8TD30_GPT2	10.4
0/0	AVEYAVR	Q8TD30_GPT2	10.4
0/0	AVEYAVR	Q8TD30_GPT2	10.4
0/1	AVEYAVR	Q8TD30_GPT2	10.4
0/0	AVEYAVR	Q8TD30_GPT2	10.4
0/1	AVEYAVR	Q8TD30_GPT2	10.4
0/0	AVEYAVR	Q8TD30_GPT2	10.4
0/0	AVEYAVR	Q8TD30_GPT2	10.4
0/0	AVEYAVR	Q8TD30_GPT2	10.4
0/0	AVEYAVR	Q8TD30_GPT2	10.4
0/0	AVEYAVR	Q8TD30_GPT2	10.4
0/0	AVEYAVR	Q8TD30_GPT2	10.4
0/0	AVEYAVR	Q8TD30_GPT2	10.4
0/0	AVEYAVR	Q8TD30_GPT2	10.4
0/0	AVEYAVR	Q8TD30_GPT2	10.4
0/0	AVEYAVR	Q8TD30_GPT2	10.4
0/0	AVEYAVR	Q8TD30_GPT2	10.4
0/0	AVEYAVR	Q8TD30_GPT2	10.4
0/0	AVEYAVR	Q8TD30_GPT2	10.4
0/0	AVEYAVR	Q8TD30_GPT2	10.4
0/0	AVEYAVR	Q8TD30_GPT2	10.4
0/1	AVEYAVR	Q8TD30_GPT2	10.4
0/1	AVEYAVR	Q8TD30_GPT2	10.4
0/0	AVEYAVR	Q8TD30_GPT2	10.4
0/0	AVEYAVR	Q8TD30_GPT2	10.4
0/1	AVEYAVR	Q8TD30_GPT2	10.4
0/0	AVEYAVR	Q8TD30_GPT2	10.4
0/0	AVEYAVR	Q8TD30_GPT2	10.4
0/0	AVEYAVR	Q8TD30_GPT2	10.4
0/0	AVEYAVR	Q8TD30_GPT2	10.4
0/0	AVEYAVR	Q8TD30_GPT2	10.4
0/0	AVEYAVR	Q8TD30_GPT2	10.4
0/0	AVEYAVR	Q8TD30_GPT2	10.4
0/1	AVEYAVR	Q8TD30_GPT2	10.4
0/0	AVEYAVR	Q8TD30_GPT2	10.4
0/0	AVEYAVR	Q8TD30_GPT2	10.4
0/0	AVEYAVR	Q8TD30_GPT2	10.4
0/0	AVEYAVR	Q8TD30_GPT2	10.4
0/0	AVEYAVR	Q8TD30_GPT2	10.4
0/1	AVEYAVR	Q8TD30_GPT2	10.3
0/1	AVEYAVR	Q8TD30_GPT2	10.3
0/0	AVEYAVR	Q8TD30_GPT2	10.3
0/1	AVEYAVR	Q8TD30_GPT2	10.3
0/0	AVEYAVR	Q8TD30_GPT2	10.3
0/0	AVEYAVR	Q8TD30_GPT2	10.3
0/0	AVEYAVR	Q8TD30_GPT2	10.3
0/0	AVEYAVR	Q8TD30_GPT2	10.3
0/0	AVEYAVR	Q8TD30_GPT2	10.3
0/0	AVEYAVR	Q8TD30_GPT2	10.3
0/1	AVEYAVR	Q8TD30_GPT2	10.3
0/0	AVEYAVR	Q8TD30_GPT2	10.3
0/0	AVEYAVR	Q8TD30_GPT2	10.3
0/0	AVEYAVR	Q8TD30_GPT2	10.3
0/0	AVEYAVR	Q8TD30_GPT2	10.3
0/0	AVEYAVR	Q8TD30_GPT2	10.3
0/0	AVEYAVR	Q8TD30_GPT2	10.3
0/0	AVEYAVR	Q8TD30_GPT2	10.3
0/0	AVEYAVR	Q8TD30_GPT2	10.3
0/0	AVEYAVR	Q8TD30_GPT2	10.3
0/0	AVEYAVR	Q8TD30_GPT2	10.3
0/0	AVEYAVR	Q8TD30_GPT2	10.3
0/0	AVEYAVR	Q8TD30_GPT2	10.3
0/0	AVEYAVR	Q8TD30_GPT2	10.3
0/0	AVEYAVR	Q8TD30_GPT2	10.3
0/0	AVEYAVR	Q8TD30_GPT2	10.3
0/0	AVEYAVR	Q8TD30_GPT2	10.3
0/0	AVEYAVR	Q8TD30_GPT2	10.3
0/0	AVEYAVR	Q8TD30_GPT2	10.3
0/0	AVEYAVR	Q8TD30_GPT2	10.3
0/0	AVEYAVR	Q8TD30_GPT2	10.3
0/0	AVEYAVR	Q8TD30_GPT2	10.3
0/0	AVEYAVR	Q8TD30_GPT2	10.3
0/0	AVEYAVR	Q8TD30_GPT2	10.3
0/1	AVEYAVR	Q8TD30_GPT2	10.3
0/1	AVEYAVR	Q8TD30_GPT2	10.3
0/0	AVEYAVR	Q8TD30_GPT2	10.3
0/0	AVEYAVR	Q8TD30_GPT2	10.3
0/0	AVEYAVR	Q8TD30_GPT2	10.3
0/1	AVEYAVR	Q8TD30_GPT2	10.3
0/0	AVEYAVR	Q8TD30_GPT2	10.3
0/0	AVEYAVR	Q8TD30_GPT2	10.3
0/1	AVEYAVR	Q8TD30_GPT2	10.3
0/0	AVEYAVR	Q8TD30_GPT2	10.3
0/0	AVEYAVR	Q8TD30_GPT2	10.3
0/0	AVEYAVR	Q8TD30_GPT2	10.3
0/0	AVEYAVR	Q8TD30_GPT2	10.3
0/1	AVEYAVR	Q8TD30_GPT2	10.3
0/0	AVEYAVR	Q8TD30_GPT2	10.3
0/1	AVEYAVR	Q8TD30_GPT2	10.3
0/1	AVEYAVR	Q8TD30_GPT2	10.3
0/0	AVEYAVR	Q8TD30_GPT2	10.3
0/1	AVEYAVR	Q8TD30_GPT2	10.3
0/0	AVEYAVR	Q8TD30_GPT2	10.3
0/1	AVEYAVR	Q8TD30_GPT2	10.3
0/0	AVEYAVR	Q8TD30_GPT2	10.3
0/0	AVEYAVR	Q8TD30_GPT2	10.3
0/1	AVEYAVR	Q8TD30_GPT2	10.3
0/0	AVEYAVR	Q8TD30_GPT2	10.3
0/0	AVEYAVR	Q8TD30_GPT2	10.2
0/1	AVEYAVR	Q8TD30_GPT2	10.2
0/0	AVEYAVR	Q8TD30_GPT2	10.2
0/0	AVEYAVR	Q8TD30_GPT2	10.2
0/0	AVEYAVR	Q8TD30_GPT2	10.2
0/0	AVEYAVR	Q8TD30_GPT2	10.2
0/0	AVEYAVR	Q8TD30_GPT2	10.2
0/0	AVEYAVR	Q8TD30_GPT2	10.2
0/0	AVEYAVR	Q8TD30_GPT2	10.2
0/1	AVEYAVR	Q8TD30_GPT2	10.2
0/0	AVEYAVR	Q8TD30_GPT2	10.2
0/0	AVEYAVR	Q8TD30_GPT2	10.2
0/0	AVEYAVR	Q8TD30_GPT2	10.2
0/1	AVEYAVR	Q8TD30_GPT2	10.2
0/0	AVEYAVR	Q8TD30_GPT2	10.2
0/0	AVEYAVR	Q8TD30_GPT2	10.2
0/0	AVEYAVR	Q8TD30_GPT2	10.2
0/0	AVEYAVR	Q8TD30_GPT2	10.2
0/1	AVEYAVR	Q8TD30_GPT2	10.2
0/0	AVEYAVR	Q8TD30_GPT2	10.2
0/0	AVEYAVR	Q8TD30_GPT2	10.2
0/0	AVEYAVR	Q8TD30_GPT2	10.2
0/0	AVEYAVR	Q8TD30_GPT2	10.2
0/0	AVEYAVR	Q8TD30_GPT2	10.2
0/0	AVEYAVR	Q8TD30_GPT2	10.2
0/0	AVEYAVR	Q8TD30_GPT2	10.2
0/0	AVEYAVR	Q8TD30_GPT2	10.2
0/0	AVEYAVR	Q8TD30_GPT2	10.2
0/0	AVEYAVR	Q8TD30_GPT2	10.2
0/0	AVEYAVR	Q8TD30_GPT2	10.2
0/0	AVEYAVR	Q8TD30_GPT2	10.2
0/1	AVEYAVR	Q8TD30_GPT2	10.2
0/0	AVEYAVR	Q8TD30_GPT2	10.2
0/0	AVEYAVR	Q8TD30_GPT2	10.2
0/0	AVEYAVR	Q8TD30_GPT2	10.2
0/1	AVEYAVR	Q8TD30_GPT2	10.2
0/0	AVEYAVR	Q8TD30_GPT2	10.2
0/0	AVEYAVR	Q8TD30_GPT2	10.2
0/0	AVEYAVR	Q8TD30_GPT2	10.2
0/0	AVEYAVR	Q8TD30_GPT2	10.2
0/0	AVEYAVR	Q8TD30_GPT2	10.2
0/0	AVEYAVR	Q8TD30_GPT2	10.2
0/0	AVEYAVR	Q8TD30_GPT2	10.2
0/0	AVEYAVR	Q8TD30_GPT2	10.2
0/0	AVEYAVR	Q8TD30_GPT2	10.2
0/0	AVEYAVR	Q8TD30_GPT2	10.2
0/0	AVEYAVR	Q8TD30_GPT2	10.2
0/0	AVEYAVR	Q8TD30_GPT2	10.2
1/1	AVEYAVR	Q8TD30_GPT2	10.2
0/0	AVEYAVR	Q8TD30_GPT2	10.1
0/0	AVEYAVR	Q8TD30_GPT2	10.1
0/0	AVEYAVR	Q8TD30_GPT2	10.1
0/0	AVEYAVR	Q8TD30_GPT2	10.1
0/0	AVEYAVR	Q8TD30_GPT2	10.1
0/0	AVEYAVR	Q8TD30_GPT2	10.1
0/0	AVEYAVR	Q8TD30_GPT2	10.1
0/0	AVEYAVR	Q8TD30_GPT2	10.1
0/0	AVEYAVR	Q8TD30_GPT2	10.1
0/0	AVEYAVR	Q8TD30_GPT2	10.1
0/0	AVEYAVR	Q8TD30_GPT2	10.1
0/0	AVEYAVR	Q8TD30_GPT2	10.1
0/0	AVEYAVR	Q8TD30_GPT2	10.1
0/0	AVEYAVR	Q8TD30_GPT2	10.1
0/0	AVEYAVR	Q8TD30_GPT2	10.1
0/0	AVEYAVR	Q8TD30_GPT2	10.1
0/0	AVEYAVR	Q8TD30_GPT2	10.1
0/0	AVEYAVR	Q8TD30_GPT2	10.1
0/0	AVEYAVR	Q8TD30_GPT2	10.1
0/0	AVEYAVR	Q8TD30_GPT2	10.1
0/0	AVEYAVR	Q8TD30_GPT2	10.1
0/0	AVEYAVR	Q8TD30_GPT2	10.1
0/0	AVEYAVR	Q8TD30_GPT2	10.1
0/0	AVEYAVR	Q8TD30_GPT2	10.1
0/0	AVEYAVR	Q8TD30_GPT2	10.1
0/0	AVEYAVR	Q8TD30_GPT2	10.1
0/0	AVEYAVR	Q8TD30_GPT2	10.1
0/0	AVEYAVR	Q8TD30_GPT2	10.1
0/0	AVEYAVR	Q8TD30_GPT2	10.1
0/0	AVEYAVR	Q8TD30_GPT2	10.1
0/0	AVEYAVR	Q8TD30_GPT2	10.1
0/0	AVEYAVR	Q8TD30_GPT2	10.1
0/0	AVEYAVR	Q8TD30_GPT2	10.1
0/0	AVEYAVR	Q8TD30_GPT2	10.1
0/0	AVEYAVR	Q8TD30_GPT2	10.1
0/1	AVEYAVR	Q8TD30_GPT2	10.1
0/0	AVEYAVR	Q8TD30_GPT2	10.1
0/0	AVEYAVR	Q8TD30_GPT2	10.1
0/0	AVEYAVR	Q8TD30_GPT2	10.1
0/0	AVEYAVR	Q8TD30_GPT2	10.1
0/0	AVEYAVR	Q8TD30_GPT2	10.1
0/1	AVEYAVR	Q8TD30_GPT2	10.1
0/0	AVEYAVR	Q8TD30_GPT2	10.1
0/0	AVEYAVR	Q8TD30_GPT2	10.1
0/0	AVEYAVR	Q8TD30_GPT2	10.1
0/0	AVEYAVR	Q8TD30_GPT2	10.1
0/0	AVEYAVR	Q8TD30_GPT2	10.1
0/0	AVEYAVR	Q8TD30_GPT2	10.1
0/0	AVEYAVR	Q8TD30_GPT2	10.1
0/0	AVEYAVR	Q8TD30_GPT2	10.1
0/0	AVEYAVR	Q8TD30_GPT2	10
0/0	AVEYAVR	Q8TD30_GPT2	10
0/0	AVEYAVR	Q8TD30_GPT2	10
0/0	AVEYAVR	Q8TD30_GPT2	10
0/0	AVEYAVR	Q8TD30_GPT2	10
0/0	AVEYAVR	Q8TD30_GPT2	10
0/0	AVEYAVR	Q8TD30_GPT2	10
0/0	AVEYAVR	Q8TD30_GPT2	10
0/0	AVEYAVR	Q8TD30_GPT2	10
0/0	AVEYAVR	Q8TD30_GPT2	10
0/0	AVEYAVR	Q8TD30_GPT2	10
0/0	AVEYAVR	Q8TD30_GPT2	10
0/0	AVEYAVR	Q8TD30_GPT2	10
0/0	AVEYAVR	Q8TD30_GPT2	10
0/0	AVEYAVR	Q8TD30_GPT2	10
0/0	AVEYAVR	Q8TD30_GPT2	10
1/1	AVEYAVR	Q8TD30_GPT2	10
0/0	AVEYAVR	Q8TD30_GPT2	10
0/0	AVEYAVR	Q8TD30_GPT2	10
0/1	AVEYAVR	Q8TD30_GPT2	10
0/0	AVEYAVR	Q8TD30_GPT2	10
0/0	AVEYAVR	Q8TD30_GPT2	10
0/0	AVEYAVR	Q8TD30_GPT2	10
0/0	AVEYAVR	Q8TD30_GPT2	10
0/0	AVEYAVR	Q8TD30_GPT2	10
0/0	AVEYAVR	Q8TD30_GPT2	10
0/0	AVEYAVR	Q8TD30_GPT2	10
0/0	AVEYAVR	Q8TD30_GPT2	10
0/0	AVEYAVR	Q8TD30_GPT2	10
0/1	AVEYAVR	Q8TD30_GPT2	10
0/0	AVEYAVR	Q8TD30_GPT2	10
0/0	AVEYAVR	Q8TD30_GPT2	10
0/0	AVEYAVR	Q8TD30_GPT2	10
0/1	AVEYAVR	Q8TD30_GPT2	10
0/1	AVEYAVR	Q8TD30_GPT2	10
0/0	AVEYAVR	Q8TD30_GPT2	10
0/0	AVEYAVR	Q8TD30_GPT2	10
0/1	AVEYAVR	Q8TD30_GPT2	10
0/0	AVEYAVR	Q8TD30_GPT2	10
0/0	AVEYAVR	Q8TD30_GPT2	10
0/0	AVEYAVR	Q8TD30_GPT2	10
0/0	AVEYAVR	Q8TD30_GPT2	10
0/0	AVEYAVR	Q8TD30_GPT2	10
0/1	AVEYAVR	Q8TD30_GPT2	10
0/0	AVEYAVR	Q8TD30_GPT2	10
0/0	AVEYAVR	Q8TD30_GPT2	10
0/0	AVEYAVR	Q8TD30_GPT2	10
0/0	AVEYAVR	Q8TD30_GPT2	10
0/0	AVEYAVR	Q8TD30_GPT2	10
0/0	AVEYAVR	Q8TD30_GPT2	10
0/0	AVEYAVR	Q8TD30_GPT2	10
0/0	AVEYAVR	Q8TD30_GPT2	10
0/0	AVEYAVR	Q8TD30_GPT2	9.9
0/0	AVEYAVR	Q8TD30_GPT2	9.9
0/0	AVEYAVR	Q8TD30_GPT2	9.9
0/0	AVEYAVR	Q8TD30_GPT2	9.9
0/0	AVEYAVR	Q8TD30_GPT2	9.9
0/0	AVEYAVR	Q8TD30_GPT2	9.9
0/0	AVEYAVR	Q8TD30_GPT2	9.9
0/0	AVEYAVR	Q8TD30_GPT2	9.9
0/0	AVEYAVR	Q8TD30_GPT2	9.9
0/1	AVEYAVR	Q8TD30_GPT2	9.9
0/0	AVEYAVR	Q8TD30_GPT2	9.9
0/0	AVEYAVR	Q8TD30_GPT2	9.9
0/0	AVEYAVR	Q8TD30_GPT2	9.9
0/0	AVEYAVR	Q8TD30_GPT2	9.9
0/1	AVEYAVR	Q8TD30_GPT2	9.9
0/0	AVEYAVR	Q8TD30_GPT2	9.9
0/0	AVEYAVR	Q8TD30_GPT2	9.9
0/0	AVEYAVR	Q8TD30_GPT2	9.9
0/0	AVEYAVR	Q8TD30_GPT2	9.9
0/0	AVEYAVR	Q8TD30_GPT2	9.9
0/0	AVEYAVR	Q8TD30_GPT2	9.9
0/0	AVEYAVR	Q8TD30_GPT2	9.9
0/0	AVEYAVR	Q8TD30_GPT2	9.9
0/1	AVEYAVR	Q8TD30_GPT2	9.9
0/0	AVEYAVR	Q8TD30_GPT2	9.9
0/0	AVEYAVR	Q8TD30_GPT2	9.9
0/1	AVEYAVR	Q8TD30_GPT2	9.9
0/0	AVEYAVR	Q8TD30_GPT2	9.9
0/0	AVEYAVR	Q8TD30_GPT2	9.9
0/0	AVEYAVR	Q8TD30_GPT2	9.9
0/0	AVEYAVR	Q8TD30_GPT2	9.9
0/1	AVEYAVR	Q8TD30_GPT2	9.9
0/0	AVEYAVR	Q8TD30_GPT2	9.9
0/0	AVEYAVR	Q8TD30_GPT2	9.9
0/0	AVEYAVR	Q8TD30_GPT2	9.9
0/0	AVEYAVR	Q8TD30_GPT2	9.9
0/1	AVEYAVR	Q8TD30_GPT2	9.9
0/0	AVEYAVR	Q8TD30_GPT2	9.9
0/0	AVEYAVR	Q8TD30_GPT2	9.9
0/0	AVEYAVR	Q8TD30_GPT2	9.9
0/0	AVEYAVR	Q8TD30_GPT2	9.9
0/0	AVEYAVR	Q8TD30_GPT2	9.9
0/0	AVEYAVR	Q8TD30_GPT2	9.9
0/0	AVEYAVR	Q8TD30_GPT2	9.9
0/0	AVEYAVR	Q8TD30_GPT2	9.8
0/0	AVEYAVR	Q8TD30_GPT2	9.8
0/0	AVEYAVR	Q8TD30_GPT2	9.8
0/0	AVEYAVR	Q8TD30_GPT2	9.8
0/0	AVEYAVR	Q8TD30_GPT2	9.8
0/0	AVEYAVR	Q8TD30_GPT2	9.8
0/0	AVEYAVR	Q8TD30_GPT2	9.8
0/0	AVEYAVR	Q8TD30_GPT2	9.8
0/0	AVEYAVR	Q8TD30_GPT2	9.8
0/0	AVEYAVR	Q8TD30_GPT2	9.8
0/0	AVEYAVR	Q8TD30_GPT2	9.8
0/0	AVEYAVR	Q8TD30_GPT2	9.8
0/0	AVEYAVR	Q8TD30_GPT2	9.8
0/0	AVEYAVR	Q8TD30_GPT2	9.8
0/0	AVEYAVR	Q8TD30_GPT2	9.8
0/0	AVEYAVR	Q8TD30_GPT2	9.8
0/0	AVEYAVR	Q8TD30_GPT2	9.8
0/0	AVEYAVR	Q8TD30_GPT2	9.8
0/0	AVEYAVR	Q8TD30_GPT2	9.8
0/0	AVEYAVR	Q8TD30_GPT2	9.8
0/1	AVEYAVR	Q8TD30_GPT2	9.8
0/0	AVEYAVR	Q8TD30_GPT2	9.8
0/0	AVEYAVR	Q8TD30_GPT2	9.8
0/0	AVEYAVR	Q8TD30_GPT2	9.8
0/0	AVEYAVR	Q8TD30_GPT2	9.8
0/0	AVEYAVR	Q8TD30_GPT2	9.8
0/1	AVEYAVR	Q8TD30_GPT2	9.8
0/0	AVEYAVR	Q8TD30_GPT2	9.8
0/0	AVEYAVR	Q8TD30_GPT2	9.8
0/0	AVEYAVR	Q8TD30_GPT2	9.8
0/0	AVEYAVR	Q8TD30_GPT2	9.8
0/0	AVEYAVR	Q8TD30_GPT2	9.8
0/0	AVEYAVR	Q8TD30_GPT2	9.8
0/1	AVEYAVR	Q8TD30_GPT2	9.8
0/1	AVEYAVR	Q8TD30_GPT2	9.8
0/0	AVEYAVR	Q8TD30_GPT2	9.8
0/0	AVEYAVR	Q8TD30_GPT2	9.8
0/0	AVEYAVR	Q8TD30_GPT2	9.8
0/0	AVEYAVR	Q8TD30_GPT2	9.8
0/0	AVEYAVR	Q8TD30_GPT2	9.8
0/0	AVEYAVR	Q8TD30_GPT2	9.8
0/0	AVEYAVR	Q8TD30_GPT2	9.8
0/0	AVEYAVR	Q8TD30_GPT2	9.8
0/0	AVEYAVR	Q8TD30_GPT2	9.8
0/0	AVEYAVR	Q8TD30_GPT2	9.7
0/0	AVEYAVR	Q8TD30_GPT2	9.7
0/0	AVEYAVR	Q8TD30_GPT2	9.7
0/0	AVEYAVR	Q8TD30_GPT2	9.7
0/0	AVEYAVR	Q8TD30_GPT2	9.7
0/0	AVEYAVR	Q8TD30_GPT2	9.7
0/0	AVEYAVR	Q8TD30_GPT2	9.7
0/0	AVEYAVR	Q8TD30_GPT2	9.7
0/0	AVEYAVR	Q8TD30_GPT2	9.7
0/0	AVEYAVR	Q8TD30_GPT2	9.7
0/0	AVEYAVR	Q8TD30_GPT2	9.7
0/0	AVEYAVR	Q8TD30_GPT2	9.7
0/0	AVEYAVR	Q8TD30_GPT2	9.7
0/0	AVEYAVR	Q8TD30_GPT2	9.7
0/0	AVEYAVR	Q8TD30_GPT2	9.7
0/0	AVEYAVR	Q8TD30_GPT2	9.7
0/0	AVEYAVR	Q8TD30_GPT2	9.7
0/0	AVEYAVR	Q8TD30_GPT2	9.7
0/0	AVEYAVR	Q8TD30_GPT2	9.7
0/0	AVEYAVR	Q8TD30_GPT2	9.7
0/0	AVEYAVR	Q8TD30_GPT2	9.7
0/0	AVEYAVR	Q8TD30_GPT2	9.7
0/0	AVEYAVR	Q8TD30_GPT2	9.7
0/0	AVEYAVR	Q8TD30_GPT2	9.7
0/0	AVEYAVR	Q8TD30_GPT2	9.7
0/1	AVEYAVR	Q8TD30_GPT2	9.7
0/0	AVEYAVR	Q8TD30_GPT2	9.7
0/0	AVEYAVR	Q8TD30_GPT2	9.7
0/0	AVEYAVR	Q8TD30_GPT2	9.7
0/0	AVEYAVR	Q8TD30_GPT2	9.7
0/0	AVEYAVR	Q8TD30_GPT2	9.7
0/0	AVEYAVR	Q8TD30_GPT2	9.7
0/0	AVEYAVR	Q8TD30_GPT2	9.7
0/0	AVEYAVR	Q8TD30_GPT2	9.7
0/0	AVEYAVR	Q8TD30_GPT2	9.7
0/0	AVEYAVR	Q8TD30_GPT2	9.7
0/0	AVEYAVR	Q8TD30_GPT2	9.7
0/0	AVEYAVR	Q8TD30_GPT2	9.7
0/0	AVEYAVR	Q8TD30_GPT2	9.7
0/0	AVEYAVR	Q8TD30_GPT2	9.7
0/1	AVEYAVR	Q8TD30_GPT2	9.7
0/1	AVEYAVR	Q8TD30_GPT2	9.7
0/0	AVEYAVR	Q8TD30_GPT2	9.7
0/0	AVEYAVR	Q8TD30_GPT2	9.7
0/0	AVEYAVR	Q8TD30_GPT2	9.7
0/0	AVEYAVR	Q8TD30_GPT2	9.7
0/0	AVEYAVR	Q8TD30_GPT2	9.7
0/0	AVEYAVR	Q8TD30_GPT2	9.7
0/0	AVEYAVR	Q8TD30_GPT2	9.6
0/0	AVEYAVR	Q8TD30_GPT2	9.6
0/0	AVEYAVR	Q8TD30_GPT2	9.6
0/0	AVEYAVR	Q8TD30_GPT2	9.6
0/0	AVEYAVR	Q8TD30_GPT2	9.6
0/0	AVEYAVR	Q8TD30_GPT2	9.6
0/1	AVEYAVR	Q8TD30_GPT2	9.6
0/0	AVEYAVR	Q8TD30_GPT2	9.6
0/0	AVEYAVR	Q8TD30_GPT2	9.6
0/0	AVEYAVR	Q8TD30_GPT2	9.6
0/0	AVEYAVR	Q8TD30_GPT2	9.6
0/0	AVEYAVR	Q8TD30_GPT2	9.6
0/0	AVEYAVR	Q8TD30_GPT2	9.6
0/0	AVEYAVR	Q8TD30_GPT2	9.6
0/1	AVEYAVR	Q8TD30_GPT2	9.6
0/0	AVEYAVR	Q8TD30_GPT2	9.6
0/0	AVEYAVR	Q8TD30_GPT2	9.6
0/0	AVEYAVR	Q8TD30_GPT2	9.6
0/0	AVEYAVR	Q8TD30_GPT2	9.6
0/0	AVEYAVR	Q8TD30_GPT2	9.6
0/0	AVEYAVR	Q8TD30_GPT2	9.6
0/0	AVEYAVR	Q8TD30_GPT2	9.6
0/0	AVEYAVR	Q8TD30_GPT2	9.6
0/0	AVEYAVR	Q8TD30_GPT2	9.6
0/0	AVEYAVR	Q8TD30_GPT2	9.6
0/0	AVEYAVR	Q8TD30_GPT2	9.6
0/0	AVEYAVR	Q8TD30_GPT2	9.6
0/0	AVEYAVR	Q8TD30_GPT2	9.6
0/0	AVEYAVR	Q8TD30_GPT2	9.6
0/0	AVEYAVR	Q8TD30_GPT2	9.6
0/0	AVEYAVR	Q8TD30_GPT2	9.6
0/0	AVEYAVR	Q8TD30_GPT2	9.6
0/0	AVEYAVR	Q8TD30_GPT2	9.6
0/1	AVEYAVR	Q8TD30_GPT2	9.6
0/0	AVEYAVR	Q8TD30_GPT2	9.6
0/0	AVEYAVR	Q8TD30_GPT2	9.6
0/0	AVEYAVR	Q8TD30_GPT2	9.6
0/0	AVEYAVR	Q8TD30_GPT2	9.6
0/0	AVEYAVR	Q8TD30_GPT2	9.6
0/0	AVEYAVR	Q8TD30_GPT2	9.6
0/0	AVEYAVR	Q8TD30_GPT2	9.6
0/0	AVEYAVR	Q8TD30_GPT2	9.5
0/0	AVEYAVR	Q8TD30_GPT2	9.5
0/0	AVEYAVR	Q8TD30_GPT2	9.5
0/0	AVEYAVR	Q8TD30_GPT2	9.5
0/0	AVEYAVR	Q8TD30_GPT2	9.5
0/0	AVEYAVR	Q8TD30_GPT2	9.5
0/1	AVEYAVR	Q8TD30_GPT2	9.5
0/0	AVEYAVR	Q8TD30_GPT2	9.5
0/0	AVEYAVR	Q8TD30_GPT2	9.5
0/0	AVEYAVR	Q8TD30_GPT2	9.5
0/0	AVEYAVR	Q8TD30_GPT2	9.5
0/0	AVEYAVR	Q8TD30_GPT2	9.5
0/0	AVEYAVR	Q8TD30_GPT2	9.5
0/0	AVEYAVR	Q8TD30_GPT2	9.5
0/0	AVEYAVR	Q8TD30_GPT2	9.5
0/0	AVEYAVR	Q8TD30_GPT2	9.5
0/0	AVEYAVR	Q8TD30_GPT2	9.5
0/0	AVEYAVR	Q8TD30_GPT2	9.5
0/0	AVEYAVR	Q8TD30_GPT2	9.5
0/0	AVEYAVR	Q8TD30_GPT2	9.5
0/1	AVEYAVR	Q8TD30_GPT2	9.5
0/0	AVEYAVR	Q8TD30_GPT2	9.5
0/0	AVEYAVR	Q8TD30_GPT2	9.5
0/0	AVEYAVR	Q8TD30_GPT2	9.5
0/0	AVEYAVR	Q8TD30_GPT2	9.5
0/0	AVEYAVR	Q8TD30_GPT2	9.5
0/0	AVEYAVR	Q8TD30_GPT2	9.5
0/0	AVEYAVR	Q8TD30_GPT2	9.5
0/0	AVEYAVR	Q8TD30_GPT2	9.5
0/0	AVEYAVR	Q8TD30_GPT2	9.5
0/1	AVEYAVR	Q8TD30_GPT2	9.5
0/0	AVEYAVR	Q8TD30_GPT2	9.5
0/0	AVEYAVR	Q8TD30_GPT2	9.5
0/0	AVEYAVR	Q8TD30_GPT2	9.5
0/0	AVEYAVR	Q8TD30_GPT2	9.5
0/0	AVEYAVR	Q8TD30_GPT2	9.5
0/0	AVEYAVR	Q8TD30_GPT2	9.5
0/0	AVEYAVR	Q8TD30_GPT2	9.5
0/0	AVEYAVR	Q8TD30_GPT2	9.5
0/0	AVEYAVR	Q8TD30_GPT2	9.5
0/0	AVEYAVR	Q8TD30_GPT2	9.5
0/0	AVEYAVR	Q8TD30_GPT2	9.5
0/0	AVEYAVR	Q8TD30_GPT2	9.5
0/0	AVEYAVR	Q8TD30_GPT2	9.5
0/0	AVEYAVR	Q8TD30_GPT2	9.4
0/0	AVEYAVR	Q8TD30_GPT2	9.4
0/0	AVEYAVR	Q8TD30_GPT2	9.4
0/0	AVEYAVR	Q8TD30_GPT2	9.4
0/0	AVEYAVR	Q8TD30_GPT2	9.4
0/0	AVEYAVR	Q8TD30_GPT2	9.4
0/1	AVEYAVR	Q8TD30_GPT2	9.4
0/0	AVEYAVR	Q8TD30_GPT2	9.4
0/0	AVEYAVR	Q8TD30_GPT2	9.4
0/0	AVEYAVR	Q8TD30_GPT2	9.4
0/0	AVEYAVR	Q8TD30_GPT2	9.4
0/0	AVEYAVR	Q8TD30_GPT2	9.4
0/0	AVEYAVR	Q8TD30_GPT2	9.4
0/0	AVEYAVR	Q8TD30_GPT2	9.4
0/0	AVEYAVR	Q8TD30_GPT2	9.4
0/0	AVEYAVR	Q8TD30_GPT2	9.4
0/0	AVEYAVR	Q8TD30_GPT2	9.4
0/0	AVEYAVR	Q8TD30_GPT2	9.4
0/0	AVEYAVR	Q8TD30_GPT2	9.4
0/0	AVEYAVR	Q8TD30_GPT2	9.4
0/0	AVEYAVR	Q8TD30_GPT2	9.4
0/0	AVEYAVR	Q8TD30_GPT2	9.4
0/0	AVEYAVR	Q8TD30_GPT2	9.4
0/0	AVEYAVR	Q8TD30_GPT2	9.4
0/0	AVEYAVR	Q8TD30_GPT2	9.4
0/0	AVEYAVR	Q8TD30_GPT2	9.4
0/0	AVEYAVR	Q8TD30_GPT2	9.4
0/0	AVEYAVR	Q8TD30_GPT2	9.4
0/0	AVEYAVR	Q8TD30_GPT2	9.4
0/0	AVEYAVR	Q8TD30_GPT2	9.4
0/0	AVEYAVR	Q8TD30_GPT2	9.4
0/0	AVEYAVR	Q8TD30_GPT2	9.4
0/0	AVEYAVR	Q8TD30_GPT2	9.4
0/0	AVEYAVR	Q8TD30_GPT2	9.4
0/0	AVEYAVR	Q8TD30_GPT2	9.4
0/0	AVEYAVR	Q8TD30_GPT2	9.4
0/0	AVEYAVR	Q8TD30_GPT2	9.4
0/0	AVEYAVR	Q8TD30_GPT2	9.4
0/0	AVEYAVR	Q8TD30_GPT2	9.4
0/0	AVEYAVR	Q8TD30_GPT2	9.4
0/0	AVEYAVR	Q8TD30_GPT2	9.4
0/0	AVEYAVR	Q8TD30_GPT2	9.4
0/0	AVEYAVR	Q8TD30_GPT2	9.4
0/0	AVEYAVR	Q8TD30_GPT2	9.4
0/0	AVEYAVR	Q8TD30_GPT2	9.4
0/0	AVEYAVR	Q8TD30_GPT2	9.4
0/0	AVEYAVR	Q8TD30_GPT2	9.4
0/0	AVEYAVR	Q8TD30_GPT2	9.4
0/0	AVEYAVR	Q8TD30_GPT2	9.3
0/0	AVEYAVR	Q8TD30_GPT2	9.3
0/0	AVEYAVR	Q8TD30_GPT2	9.3
0/0	AVEYAVR	Q8TD30_GPT2	9.3
0/0	AVEYAVR	Q8TD30_GPT2	9.3
0/0	AVEYAVR	Q8TD30_GPT2	9.3
0/0	AVEYAVR	Q8TD30_GPT2	9.3
0/0	AVEYAVR	Q8TD30_GPT2	9.3
0/0	AVEYAVR	Q8TD30_GPT2	9.3
0/0	AVEYAVR	Q8TD30_GPT2	9.3
0/0	AVEYAVR	Q8TD30_GPT2	9.3
0/0	AVEYAVR	Q8TD30_GPT2	9.3
0/0	AVEYAVR	Q8TD30_GPT2	9.3
0/0	AVEYAVR	Q8TD30_GPT2	9.3
0/0	AVEYAVR	Q8TD30_GPT2	9.3
0/0	AVEYAVR	Q8TD30_GPT2	9.3
0/0	AVEYAVR	Q8TD30_GPT2	9.3
0/0	AVEYAVR	Q8TD30_GPT2	9.3
0/0	AVEYAVR	Q8TD30_GPT2	9.3
0/0	AVEYAVR	Q8TD30_GPT2	9.3
0/0	AVEYAVR	Q8TD30_GPT2	9.3
0/0	AVEYAVR	Q8TD30_GPT2	9.3
0/0	AVEYAVR	Q8TD30_GPT2	9.3
0/0	AVEYAVR	Q8TD30_GPT2	9.3
0/0	AVEYAVR	Q8TD30_GPT2	9.3
0/0	AVEYAVR	Q8TD30_GPT2	9.3
0/0	AVEYAVR	Q8TD30_GPT2	9.3
0/0	AVEYAVR	Q8TD30_GPT2	9.3
0/0	AVEYAVR	Q8TD30_GPT2	9.3
0/0	AVEYAVR	Q8TD30_GPT2	9.3
0/0	AVEYAVR	Q8TD30_GPT2	9.3
0/0	AVEYAVR	Q8TD30_GPT2	9.3
0/0	AVEYAVR	Q8TD30_GPT2	9.3
0/0	AVEYAVR	Q8TD30_GPT2	9.2
0/0	AVEYAVR	Q8TD30_GPT2	9.2
0/0	AVEYAVR	Q8TD30_GPT2	9.2
0/0	AVEYAVR	Q8TD30_GPT2	9.2
0/0	AVEYAVR	Q8TD30_GPT2	9.2
0/0	AVEYAVR	Q8TD30_GPT2	9.2
0/0	AVEYAVR	Q8TD30_GPT2	9.2
0/0	AVEYAVR	Q8TD30_GPT2	9.2
0/0	AVEYAVR	Q8TD30_GPT2	9.2
0/0	AVEYAVR	Q8TD30_GPT2	9.2
0/0	AVEYAVR	Q8TD30_GPT2	9.2
0/0	AVEYAVR	Q8TD30_GPT2	9.2
0/0	AVEYAVR	Q8TD30_GPT2	9.2
0/0	AVEYAVR	Q8TD30_GPT2	9.2
0/0	AVEYAVR	Q8TD30_GPT2	9.2
0/0	AVEYAVR	Q8TD30_GPT2	9.2
0/0	AVEYAVR	Q8TD30_GPT2	9.2
0/0	AVEYAVR	Q8TD30_GPT2	9.2
0/0	AVEYAVR	Q8TD30_GPT2	9.2
0/0	AVEYAVR	Q8TD30_GPT2	9.2
0/0	AVEYAVR	Q8TD30_GPT2	9.2
0/0	AVEYAVR	Q8TD30_GPT2	9.2
0/0	AVEYAVR	Q8TD30_GPT2	9.2
0/0	AVEYAVR	Q8TD30_GPT2	9.2
0/0	AVEYAVR	Q8TD30_GPT2	9.2
0/1	AVEYAVR	Q8TD30_GPT2	9.2
0/0	AVEYAVR	Q8TD30_GPT2	9.2
0/0	AVEYAVR	Q8TD30_GPT2	9.2
0/0	AVEYAVR	Q8TD30_GPT2	9.2
0/0	AVEYAVR	Q8TD30_GPT2	9.2
0/0	AVEYAVR	Q8TD30_GPT2	9.2
0/0	AVEYAVR	Q8TD30_GPT2	9.1
0/0	AVEYAVR	Q8TD30_GPT2	9.1
0/0	AVEYAVR	Q8TD30_GPT2	9.1
0/1	AVEYAVR	Q8TD30_GPT2	9.1
0/0	AVEYAVR	Q8TD30_GPT2	9.1
0/0	AVEYAVR	Q8TD30_GPT2	9.1
0/0	AVEYAVR	Q8TD30_GPT2	9.1
0/0	AVEYAVR	Q8TD30_GPT2	9.1
0/0	AVEYAVR	Q8TD30_GPT2	9.1
0/0	AVEYAVR	Q8TD30_GPT2	9.1
0/1	AVEYAVR	Q8TD30_GPT2	9.1
0/0	AVEYAVR	Q8TD30_GPT2	9.1
0/0	AVEYAVR	Q8TD30_GPT2	9.1
0/0	AVEYAVR	Q8TD30_GPT2	9.1
0/0	AVEYAVR	Q8TD30_GPT2	9.1
0/0	AVEYAVR	Q8TD30_GPT2	9.1
0/0	AVEYAVR	Q8TD30_GPT2	9.1
0/0	AVEYAVR	Q8TD30_GPT2	9.1
0/0	AVEYAVR	Q8TD30_GPT2	9.1
0/0	AVEYAVR	Q8TD30_GPT2	9.1
0/0	AVEYAVR	Q8TD30_GPT2	9.1
0/0	AVEYAVR	Q8TD30_GPT2	9.1
0/0	AVEYAVR	Q8TD30_GPT2	9.1
0/0	AVEYAVR	Q8TD30_GPT2	9.1
0/0	AVEYAVR	Q8TD30_GPT2	9.1
0/0	AVEYAVR	Q8TD30_GPT2	9.1
0/0	AVEYAVR	Q8TD30_GPT2	9.1
0/0	AVEYAVR	Q8TD30_GPT2	9.1
0/0	AVEYAVR	Q8TD30_GPT2	9.1
0/0	AVEYAVR	Q8TD30_GPT2	9.1
0/0	AVEYAVR	Q8TD30_GPT2	9.1
0/0	AVEYAVR	Q8TD30_GPT2	9.1
0/0	AVEYAVR	Q8TD30_GPT2	9.1
0/0	AVEYAVR	Q8TD30_GPT2	9.1
0/0	AVEYAVR	Q8TD30_GPT2	9.1
0/0	AVEYAVR	Q8TD30_GPT2	9.1
0/0	AVEYAVR	Q8TD30_GPT2	9.1
0/0	AVEYAVR	Q8TD30_GPT2	9.1
0/0	AVEYAVR	Q8TD30_GPT2	9.1
0/0	AVEYAVR	Q8TD30_GPT2	9.1
0/0	AVEYAVR	Q8TD30_GPT2	9.1
0/0	AVEYAVR	Q8TD30_GPT2	9.1
0/0	AVEYAVR	Q8TD30_GPT2	9.1
0/0	AVEYAVR	Q8TD30_GPT2	9.1
0/0	AVEYAVR	Q8TD30_GPT2	9.1
0/0	AVEYAVR	Q8TD30_GPT2	9.1
0/0	AVEYAVR	Q8TD30_GPT2	9.1
0/0	AVEYAVR	Q8TD30_GPT2	9.1
0/0	AVEYAVR	Q8TD30_GPT2	9
0/0	AVEYAVR	Q8TD30_GPT2	9
0/0	AVEYAVR	Q8TD30_GPT2	9
0/0	AVEYAVR	Q8TD30_GPT2	9
0/0	AVEYAVR	Q8TD30_GPT2	9
0/0	AVEYAVR	Q8TD30_GPT2	9
0/0	AVEYAVR	Q8TD30_GPT2	9
0/0	AVEYAVR	Q8TD30_GPT2	9
0/0	AVEYAVR	Q8TD30_GPT2	9
0/0	AVEYAVR	Q8TD30_GPT2	9
0/0	AVEYAVR	Q8TD30_GPT2	9
0/0	AVEYAVR	Q8TD30_GPT2	9
0/0	AVEYAVR	Q8TD30_GPT2	9
0/0	AVEYAVR	Q8TD30_GPT2	9
0/0	AVEYAVR	Q8TD30_GPT2	9
0/0	AVEYAVR	Q8TD30_GPT2	9
0/0	AVEYAVR	Q8TD30_GPT2	9
0/0	AVEYAVR	Q8TD30_GPT2	9
0/0	AVEYAVR	Q8TD30_GPT2	9
0/0	AVEYAVR	Q8TD30_GPT2	9
0/0	AVEYAVR	Q8TD30_GPT2	9
0/0	AVEYAVR	Q8TD30_GPT2	9
0/0	AVEYAVR	Q8TD30_GPT2	9
0/0	AVEYAVR	Q8TD30_GPT2	9
0/0	AVEYAVR	Q8TD30_GPT2	9
0/0	AVEYAVR	Q8TD30_GPT2	9
0/0	AVEYAVR	Q8TD30_GPT2	9
0/0	AVEYAVR	Q8TD30_GPT2	9
0/0	AVEYAVR	Q8TD30_GPT2	9
0/0	AVEYAVR	Q8TD30_GPT2	9
0/0	AVEYAVR	Q8TD30_GPT2	9
0/0	AVEYAVR	Q8TD30_GPT2	9
0/0	AVEYAVR	Q8TD30_GPT2	9
0/0	AVEYAVR	Q8TD30_GPT2	9
0/0	AVEYAVR	Q8TD30_GPT2	9
0/0	AVEYAVR	Q8TD30_GPT2	9
0/0	AVEYAVR	Q8TD30_GPT2	9
0/0	AVEYAVR	Q8TD30_GPT2	8.9
0/0	AVEYAVR	Q8TD30_GPT2	8.9
0/0	AVEYAVR	Q8TD30_GPT2	8.9
0/0	AVEYAVR	Q8TD30_GPT2	8.9
0/0	AVEYAVR	Q8TD30_GPT2	8.9
0/0	AVEYAVR	Q8TD30_GPT2	8.9
0/0	AVEYAVR	Q8TD30_GPT2	8.9
0/0	AVEYAVR	Q8TD30_GPT2	8.9
0/0	AVEYAVR	Q8TD30_GPT2	8.9
0/0	AVEYAVR	Q8TD30_GPT2	8.9
0/0	AVEYAVR	Q8TD30_GPT2	8.9
0/0	AVEYAVR	Q8TD30_GPT2	8.9
0/0	AVEYAVR	Q8TD30_GPT2	8.9
0/0	AVEYAVR	Q8TD30_GPT2	8.9
0/0	AVEYAVR	Q8TD30_GPT2	8.9
0/0	AVEYAVR	Q8TD30_GPT2	8.9
0/0	AVEYAVR	Q8TD30_GPT2	8.9
0/0	AVEYAVR	Q8TD30_GPT2	8.9
0/0	AVEYAVR	Q8TD30_GPT2	8.9
0/0	AVEYAVR	Q8TD30_GPT2	8.9
0/0	AVEYAVR	Q8TD30_GPT2	8.9
0/0	AVEYAVR	Q8TD30_GPT2	8.9
0/0	AVEYAVR	Q8TD30_GPT2	8.9
0/0	AVEYAVR	Q8TD30_GPT2	8.9
0/0	AVEYAVR	Q8TD30_GPT2	8.9
0/0	AVEYAVR	Q8TD30_GPT2	8.8
0/0	AVEYAVR	Q8TD30_GPT2	8.8
0/0	AVEYAVR	Q8TD30_GPT2	8.8
0/0	AVEYAVR	Q8TD30_GPT2	8.8
0/0	AVEYAVR	Q8TD30_GPT2	8.8
0/0	AVEYAVR	Q8TD30_GPT2	8.8
0/0	AVEYAVR	Q8TD30_GPT2	8.8
0/0	AVEYAVR	Q8TD30_GPT2	8.8
0/0	AVEYAVR	Q8TD30_GPT2	8.8
0/0	AVEYAVR	Q8TD30_GPT2	8.8
0/0	AVEYAVR	Q8TD30_GPT2	8.8
0/0	AVEYAVR	Q8TD30_GPT2	8.8
0/0	AVEYAVR	Q8TD30_GPT2	8.8
0/0	AVEYAVR	Q8TD30_GPT2	8.8
0/0	AVEYAVR	Q8TD30_GPT2	8.8
0/0	AVEYAVR	Q8TD30_GPT2	8.8
0/0	AVEYAVR	Q8TD30_GPT2	8.8
0/0	AVEYAVR	Q8TD30_GPT2	8.8
0/0	AVEYAVR	Q8TD30_GPT2	8.8
0/0	AVEYAVR	Q8TD30_GPT2	8.8
0/0	AVEYAVR	Q8TD30_GPT2	8.8
0/0	AVEYAVR	Q8TD30_GPT2	8.8
0/0	AVEYAVR	Q8TD30_GPT2	8.8
0/0	AVEYAVR	Q8TD30_GPT2	8.7
0/0	AVEYAVR	Q8TD30_GPT2	8.7
0/0	AVEYAVR	Q8TD30_GPT2	8.7
0/0	AVEYAVR	Q8TD30_GPT2	8.7
0/0	AVEYAVR	Q8TD30_GPT2	8.7
0/0	AVEYAVR	Q8TD30_GPT2	8.7
0/0	AVEYAVR	Q8TD30_GPT2	8.7
0/0	AVEYAVR	Q8TD30_GPT2	8.7
0/0	AVEYAVR	Q8TD30_GPT2	8.7
0/0	AVEYAVR	Q8TD30_GPT2	8.7
0/0	AVEYAVR	Q8TD30_GPT2	8.7
0/0	AVEYAVR	Q8TD30_GPT2	8.7
0/0	AVEYAVR	Q8TD30_GPT2	8.7
0/0	AVEYAVR	Q8TD30_GPT2	8.7
0/0	AVEYAVR	Q8TD30_GPT2	8.7
0/0	AVEYAVR	Q8TD30_GPT2	8.7
0/0	AVEYAVR	Q8TD30_GPT2	8.7
0/0	AVEYAVR	Q8TD30_GPT2	8.7
0/0	AVEYAVR	Q8TD30_GPT2	8.7
0/0	AVEYAVR	Q8TD30_GPT2	8.7
0/0	AVEYAVR	Q8TD30_GPT2	8.7
0/0	AVEYAVR	Q8TD30_GPT2	8.7
0/0	AVEYAVR	Q8TD30_GPT2	8.7
0/0	AVEYAVR	Q8TD30_GPT2	8.6
0/0	AVEYAVR	Q8TD30_GPT2	8.6
0/0	AVEYAVR	Q8TD30_GPT2	8.6
0/0	AVEYAVR	Q8TD30_GPT2	8.6
0/0	AVEYAVR	Q8TD30_GPT2	8.6
0/0	AVEYAVR	Q8TD30_GPT2	8.6
0/0	AVEYAVR	Q8TD30_GPT2	8.6
0/0	AVEYAVR	Q8TD30_GPT2	8.6
0/0	AVEYAVR	Q8TD30_GPT2	8.6
0/0	AVEYAVR	Q8TD30_GPT2	8.6
0/0	AVEYAVR	Q8TD30_GPT2	8.6
0/0	AVEYAVR	Q8TD30_GPT2	8.6
0/0	AVEYAVR	Q8TD30_GPT2	8.6
0/0	AVEYAVR	Q8TD30_GPT2	8.6
0/0	AVEYAVR	Q8TD30_GPT2	8.6
0/0	AVEYAVR	Q8TD30_GPT2	8.6
0/0	AVEYAVR	Q8TD30_GPT2	8.6
0/0	AVEYAVR	Q8TD30_GPT2	8.6
0/0	AVEYAVR	Q8TD30_GPT2	8.6
0/0	AVEYAVR	Q8TD30_GPT2	8.6
0/0	AVEYAVR	Q8TD30_GPT2	8.6
0/0	AVEYAVR	Q8TD30_GPT2	8.6
0/0	AVEYAVR	Q8TD30_GPT2	8.6
0/0	AVEYAVR	Q8TD30_GPT2	8.6
0/0	AVEYAVR	Q8TD30_GPT2	8.5
0/0	AVEYAVR	Q8TD30_GPT2	8.5
0/0	AVEYAVR	Q8TD30_GPT2	8.5
0/0	AVEYAVR	Q8TD30_GPT2	8.5
0/0	AVEYAVR	Q8TD30_GPT2	8.5
0/0	AVEYAVR	Q8TD30_GPT2	8.5
0/0	AVEYAVR	Q8TD30_GPT2	8.5
0/0	AVEYAVR	Q8TD30_GPT2	8.5
0/0	AVEYAVR	Q8TD30_GPT2	8.5
0/0	AVEYAVR	Q8TD30_GPT2	8.5
0/0	AVEYAVR	Q8TD30_GPT2	8.5
0/0	AVEYAVR	Q8TD30_GPT2	8.5
0/0	AVEYAVR	Q8TD30_GPT2	8.5
0/0	AVEYAVR	Q8TD30_GPT2	8.5
0/0	AVEYAVR	Q8TD30_GPT2	8.5
0/0	AVEYAVR	Q8TD30_GPT2	8.5
0/0	AVEYAVR	Q8TD30_GPT2	8.5
0/0	AVEYAVR	Q8TD30_GPT2	8.5
0/0	AVEYAVR	Q8TD30_GPT2	8.5
0/0	AVEYAVR	Q8TD30_GPT2	8.5
0/0	AVEYAVR	Q8TD30_GPT2	8.5
0/0	AVEYAVR	Q8TD30_GPT2	8.5
0/0	AVEYAVR	Q8TD30_GPT2	8.5
0/0	AVEYAVR	Q8TD30_GPT2	8.5
0/0	AVEYAVR	Q8TD30_GPT2	8.5
0/0	AVEYAVR	Q8TD30_GPT2	8.5
0/0	AVEYAVR	Q8TD30_GPT2	8.5
0/0	AVEYAVR	Q8TD30_GPT2	8.5
0/0	AVEYAVR	Q8TD30_GPT2	8.4
0/0	AVEYAVR	Q8TD30_GPT2	8.4
0/0	AVEYAVR	Q8TD30_GPT2	8.4
0/0	AVEYAVR	Q8TD30_GPT2	8.4
0/0	AVEYAVR	Q8TD30_GPT2	8.4
0/0	AVEYAVR	Q8TD30_GPT2	8.4
0/0	AVEYAVR	Q8TD30_GPT2	8.4
0/0	AVEYAVR	Q8TD30_GPT2	8.4
0/0	AVEYAVR	Q8TD30_GPT2	8.4
0/0	AVEYAVR	Q8TD30_GPT2	8.4
0/0	AVEYAVR	Q8TD30_GPT2	8.4
0/0	AVEYAVR	Q8TD30_GPT2	8.4
0/0	AVEYAVR	Q8TD30_GPT2	8.4
0/0	AVEYAVR	Q8TD30_GPT2	8.4
0/0	AVEYAVR	Q8TD30_GPT2	8.4
0/0	AVEYAVR	Q8TD30_GPT2	8.4
0/0	AVEYAVR	Q8TD30_GPT2	8.4
0/0	AVEYAVR	Q8TD30_GPT2	8.4
0/0	AVEYAVR	Q8TD30_GPT2	8.4
0/0	AVEYAVR	Q8TD30_GPT2	8.4
0/0	AVEYAVR	Q8TD30_GPT2	8.3
0/0	AVEYAVR	Q8TD30_GPT2	8.3
0/0	AVEYAVR	Q8TD30_GPT2	8.3
0/0	AVEYAVR	Q8TD30_GPT2	8.3
0/0	AVEYAVR	Q8TD30_GPT2	8.3
0/0	AVEYAVR	Q8TD30_GPT2	8.3
0/0	AVEYAVR	Q8TD30_GPT2	8.3
0/0	AVEYAVR	Q8TD30_GPT2	8.3
0/0	AVEYAVR	Q8TD30_GPT2	8.3
0/0	AVEYAVR	Q8TD30_GPT2	8.3
0/0	AVEYAVR	Q8TD30_GPT2	8.3
0/0	AVEYAVR	Q8TD30_GPT2	8.3
0/0	AVEYAVR	Q8TD30_GPT2	8.3
0/0	AVEYAVR	Q8TD30_GPT2	8.3
0/0	AVEYAVR	Q8TD30_GPT2	8.3
0/0	AVEYAVR	Q8TD30_GPT2	8.3
0/0	AVEYAVR	Q8TD30_GPT2	8.3
0/0	AVEYAVR	Q8TD30_GPT2	8.3
0/0	AVEYAVR	Q8TD30_GPT2	8.3
0/0	AVEYAVR	Q8TD30_GPT2	8.3
0/0	AVEYAVR	Q8TD30_GPT2	8.3
0/0	AVEYAVR	Q8TD30_GPT2	8.3
0/0	AVEYAVR	Q8TD30_GPT2	8.2
0/0	AVEYAVR	Q8TD30_GPT2	8.2
0/0	AVEYAVR	Q8TD30_GPT2	8.2
0/0	AVEYAVR	Q8TD30_GPT2	8.2
0/0	AVEYAVR	Q8TD30_GPT2	8.2
0/0	AVEYAVR	Q8TD30_GPT2	8.2
0/0	AVEYAVR	Q8TD30_GPT2	8.2
0/0	AVEYAVR	Q8TD30_GPT2	8.2
0/0	AVEYAVR	Q8TD30_GPT2	8.2
0/0	AVEYAVR	Q8TD30_GPT2	8.2
0/0	AVEYAVR	Q8TD30_GPT2	8.2
0/0	AVEYAVR	Q8TD30_GPT2	8.2
0/0	AVEYAVR	Q8TD30_GPT2	8.2
0/1	AVEYAVR	Q8TD30_GPT2	8.2
0/0	AVEYAVR	Q8TD30_GPT2	8.1
0/0	AVEYAVR	Q8TD30_GPT2	8.1
0/0	AVEYAVR	Q8TD30_GPT2	8.1
0/0	AVEYAVR	Q8TD30_GPT2	8.1
0/0	AVEYAVR	Q8TD30_GPT2	8.1
0/0	AVEYAVR	Q8TD30_GPT2	8.1
0/0	AVEYAVR	Q8TD30_GPT2	8.1
0/1	AVEYAVR	Q8TD30_GPT2	8.1
0/0	AVEYAVR	Q8TD30_GPT2	8.1
0/0	AVEYAVR	Q8TD30_GPT2	8.1
0/0	AVEYAVR	Q8TD30_GPT2	8.1
0/0	AVEYAVR	Q8TD30_GPT2	8.1
0/0	AVEYAVR	Q8TD30_GPT2	8.1
0/0	AVEYAVR	Q8TD30_GPT2	8.1
0/0	AVEYAVR	Q8TD30_GPT2	8.1
0/0	AVEYAVR	Q8TD30_GPT2	8.1
0/0	AVEYAVR	Q8TD30_GPT2	8.1
0/0	AVEYAVR	Q8TD30_GPT2	8.1
0/0	AVEYAVR	Q8TD30_GPT2	8.1
0/0	AVEYAVR	Q8TD30_GPT2	8.1
0/0	AVEYAVR	Q8TD30_GPT2	8.1
0/0	AVEYAVR	Q8TD30_GPT2	8.1
0/0	AVEYAVR	Q8TD30_GPT2	8.1
0/0	AVEYAVR	Q8TD30_GPT2	8.1
0/0	AVEYAVR	Q8TD30_GPT2	8.1
0/0	AVEYAVR	Q8TD30_GPT2	8.1
0/0	AVEYAVR	Q8TD30_GPT2	8
0/0	AVEYAVR	Q8TD30_GPT2	8
0/0	AVEYAVR	Q8TD30_GPT2	8
0/0	AVEYAVR	Q8TD30_GPT2	8
0/0	AVEYAVR	Q8TD30_GPT2	8
0/0	AVEYAVR	Q8TD30_GPT2	8
0/0	AVEYAVR	Q8TD30_GPT2	8
0/0	AVEYAVR	Q8TD30_GPT2	8
0/0	AVEYAVR	Q8TD30_GPT2	8
0/0	AVEYAVR	Q8TD30_GPT2	8
0/0	AVEYAVR	Q8TD30_GPT2	8
0/0	AVEYAVR	Q8TD30_GPT2	8
0/0	AVEYAVR	Q8TD30_GPT2	8
0/0	AVEYAVR	Q8TD30_GPT2	8
0/0	AVEYAVR	Q8TD30_GPT2	8
0/1	AVEYAVR	Q8TD30_GPT2	8
0/0	AVEYAVR	Q8TD30_GPT2	8
0/0	AVEYAVR	Q8TD30_GPT2	8
0/0	AVEYAVR	Q8TD30_GPT2	8
0/0	AVEYAVR	Q8TD30_GPT2	8
0/0	AVEYAVR	Q8TD30_GPT2	8
0/0	AVEYAVR	Q8TD30_GPT2	8
0/0	AVEYAVR	Q8TD30_GPT2	7.9
0/0	AVEYAVR	Q8TD30_GPT2	7.9
0/0	AVEYAVR	Q8TD30_GPT2	7.9
0/0	AVEYAVR	Q8TD30_GPT2	7.9
0/0	AVEYAVR	Q8TD30_GPT2	7.9
0/0	AVEYAVR	Q8TD30_GPT2	7.9
0/0	AVEYAVR	Q8TD30_GPT2	7.9
0/0	AVEYAVR	Q8TD30_GPT2	7.9
0/0	AVEYAVR	Q8TD30_GPT2	7.9
0/0	AVEYAVR	Q8TD30_GPT2	7.9
0/0	AVEYAVR	Q8TD30_GPT2	7.9
0/0	AVEYAVR	Q8TD30_GPT2	7.9
0/0	AVEYAVR	Q8TD30_GPT2	7.9
0/0	AVEYAVR	Q8TD30_GPT2	7.9
0/0	AVEYAVR	Q8TD30_GPT2	7.9
0/0	AVEYAVR	Q8TD30_GPT2	7.9
0/0	AVEYAVR	Q8TD30_GPT2	7.9
0/0	AVEYAVR	Q8TD30_GPT2	7.9
0/0	AVEYAVR	Q8TD30_GPT2	7.9
0/0	AVEYAVR	Q8TD30_GPT2	7.9
0/0	AVEYAVR	Q8TD30_GPT2	7.9
0/0	AVEYAVR	Q8TD30_GPT2	7.9
0/0	AVEYAVR	Q8TD30_GPT2	7.9
0/0	AVEYAVR	Q8TD30_GPT2	7.9
0/0	AVEYAVR	Q8TD30_GPT2	7.9
0/0	AVEYAVR	Q8TD30_GPT2	7.9
0/0	AVEYAVR	Q8TD30_GPT2	7.9
0/0	AVEYAVR	Q8TD30_GPT2	7.9
0/0	AVEYAVR	Q8TD30_GPT2	7.9
0/0	AVEYAVR	Q8TD30_GPT2	7.9
0/0	AVEYAVR	Q8TD30_GPT2	7.9
0/0	AVEYAVR	Q8TD30_GPT2	7.9
0/0	AVEYAVR	Q8TD30_GPT2	7.8
0/0	AVEYAVR	Q8TD30_GPT2	7.8
0/0	AVEYAVR	Q8TD30_GPT2	7.8
0/0	AVEYAVR	Q8TD30_GPT2	7.8
0/0	AVEYAVR	Q8TD30_GPT2	7.8
0/0	AVEYAVR	Q8TD30_GPT2	7.8
0/0	AVEYAVR	Q8TD30_GPT2	7.8
0/0	AVEYAVR	Q8TD30_GPT2	7.8
0/0	AVEYAVR	Q8TD30_GPT2	7.8
0/0	AVEYAVR	Q8TD30_GPT2	7.8
0/0	AVEYAVR	Q8TD30_GPT2	7.8
0/0	AVEYAVR	Q8TD30_GPT2	7.8
0/0	AVEYAVR	Q8TD30_GPT2	7.8
0/0	AVEYAVR	Q8TD30_GPT2	7.8
0/0	AVEYAVR	Q8TD30_GPT2	7.8
0/0	AVEYAVR	Q8TD30_GPT2	7.7
0/0	AVEYAVR	Q8TD30_GPT2	7.7
0/0	AVEYAVR	Q8TD30_GPT2	7.7
0/0	AVEYAVR	Q8TD30_GPT2	7.7
0/0	AVEYAVR	Q8TD30_GPT2	7.7
0/0	AVEYAVR	Q8TD30_GPT2	7.7
0/0	AVEYAVR	Q8TD30_GPT2	7.7
0/0	AVEYAVR	Q8TD30_GPT2	7.7
0/0	AVEYAVR	Q8TD30_GPT2	7.7
0/0	AVEYAVR	Q8TD30_GPT2	7.7
0/0	AVEYAVR	Q8TD30_GPT2	7.7
0/0	AVEYAVR	Q8TD30_GPT2	7.7
0/0	AVEYAVR	Q8TD30_GPT2	7.7
0/0	AVEYAVR	Q8TD30_GPT2	7.7
0/0	AVEYAVR	Q8TD30_GPT2	7.7
0/0	AVEYAVR	Q8TD30_GPT2	7.7
0/0	AVEYAVR	Q8TD30_GPT2	7.6
0/0	AVEYAVR	Q8TD30_GPT2	7.6
0/0	AVEYAVR	Q8TD30_GPT2	7.6
0/0	AVEYAVR	Q8TD30_GPT2	7.6
0/0	AVEYAVR	Q8TD30_GPT2	7.6
0/0	AVEYAVR	Q8TD30_GPT2	7.6
0/0	AVEYAVR	Q8TD30_GPT2	7.6
0/0	AVEYAVR	Q8TD30_GPT2	7.6
0/0	AVEYAVR	Q8TD30_GPT2	7.6
0/0	AVEYAVR	Q8TD30_GPT2	7.6
0/0	AVEYAVR	Q8TD30_GPT2	7.6
0/0	AVEYAVR	Q8TD30_GPT2	7.6
0/0	AVEYAVR	Q8TD30_GPT2	7.6
0/0	AVEYAVR	Q8TD30_GPT2	7.6
0/0	AVEYAVR	Q8TD30_GPT2	7.6
0/0	AVEYAVR	Q8TD30_GPT2	7.6
0/0	AVEYAVR	Q8TD30_GPT2	7.6
0/0	AVEYAVR	Q8TD30_GPT2	7.6
0/0	AVEYAVR	Q8TD30_GPT2	7.6
0/0	AVEYAVR	Q8TD30_GPT2	7.6
0/0	AVEYAVR	Q8TD30_GPT2	7.6
0/0	AVEYAVR	Q8TD30_GPT2	7.5
0/1	AVEYAVR	Q8TD30_GPT2	7.5
0/0	AVEYAVR	Q8TD30_GPT2	7.5
0/0	AVEYAVR	Q8TD30_GPT2	7.5
0/0	AVEYAVR	Q8TD30_GPT2	7.5
0/0	AVEYAVR	Q8TD30_GPT2	7.5
0/0	AVEYAVR	Q8TD30_GPT2	7.5
0/0	AVEYAVR	Q8TD30_GPT2	7.5
0/0	AVEYAVR	Q8TD30_GPT2	7.5
0/0	AVEYAVR	Q8TD30_GPT2	7.5
0/0	AVEYAVR	Q8TD30_GPT2	7.5
0/0	AVEYAVR	Q8TD30_GPT2	7.5
0/0	AVEYAVR	Q8TD30_GPT2	7.5
0/0	AVEYAVR	Q8TD30_GPT2	7.5
0/0	AVEYAVR	Q8TD30_GPT2	7.4
0/0	AVEYAVR	Q8TD30_GPT2	7.4
0/0	AVEYAVR	Q8TD30_GPT2	7.4
0/0	AVEYAVR	Q8TD30_GPT2	7.4
0/0	AVEYAVR	Q8TD30_GPT2	7.4
0/0	AVEYAVR	Q8TD30_GPT2	7.4
0/0	AVEYAVR	Q8TD30_GPT2	7.4
0/0	AVEYAVR	Q8TD30_GPT2	7.4
0/0	AVEYAVR	Q8TD30_GPT2	7.4
0/0	AVEYAVR	Q8TD30_GPT2	7.4
0/0	AVEYAVR	Q8TD30_GPT2	7.4
0/0	AVEYAVR	Q8TD30_GPT2	7.4
0/0	AVEYAVR	Q8TD30_GPT2	7.4
0/0	AVEYAVR	Q8TD30_GPT2	7.4
0/0	AVEYAVR	Q8TD30_GPT2	7.4
0/0	AVEYAVR	Q8TD30_GPT2	7.4
0/0	AVEYAVR	Q8TD30_GPT2	7.4
0/0	AVEYAVR	Q8TD30_GPT2	7.4
0/0	AVEYAVR	Q8TD30_GPT2	7.4
0/0	AVEYAVR	Q8TD30_GPT2	7.4
0/0	AVEYAVR	Q8TD30_GPT2	7.4
0/0	AVEYAVR	Q8TD30_GPT2	7.4
0/0	AVEYAVR	Q8TD30_GPT2	7.3
0/0	AVEYAVR	Q8TD30_GPT2	7.3
0/0	AVEYAVR	Q8TD30_GPT2	7.3
0/0	AVEYAVR	Q8TD30_GPT2	7.3
0/0	AVEYAVR	Q8TD30_GPT2	7.3
0/0	AVEYAVR	Q8TD30_GPT2	7.3
0/0	AVEYAVR	Q8TD30_GPT2	7.3
0/0	AVEYAVR	Q8TD30_GPT2	7.3
0/0	AVEYAVR	Q8TD30_GPT2	7.3
0/0	AVEYAVR	Q8TD30_GPT2	7.2
0/0	AVEYAVR	Q8TD30_GPT2	7.2
0/0	AVEYAVR	Q8TD30_GPT2	7.2
0/0	AVEYAVR	Q8TD30_GPT2	7.2
0/0	AVEYAVR	Q8TD30_GPT2	7.2
0/0	AVEYAVR	Q8TD30_GPT2	7.2
0/0	AVEYAVR	Q8TD30_GPT2	7.2
0/0	AVEYAVR	Q8TD30_GPT2	7.1
0/0	AVEYAVR	Q8TD30_GPT2	7.1
0/0	AVEYAVR	Q8TD30_GPT2	7.1
0/0	AVEYAVR	Q8TD30_GPT2	7.1
0/0	AVEYAVR	Q8TD30_GPT2	7.1
0/0	AVEYAVR	Q8TD30_GPT2	7.1
0/0	AVEYAVR	Q8TD30_GPT2	7.1
0/0	AVEYAVR	Q8TD30_GPT2	7.1
0/0	AVEYAVR	Q8TD30_GPT2	7.1
0/0	AVEYAVR	Q8TD30_GPT2	7.1
0/0	AVEYAVR	Q8TD30_GPT2	7.1
0/0	AVEYAVR	Q8TD30_GPT2	7.1
0/0	AVEYAVR	Q8TD30_GPT2	7.1
0/0	AVEYAVR	Q8TD30_GPT2	7.1
0/0	AVEYAVR	Q8TD30_GPT2	7
0/0	AVEYAVR	Q8TD30_GPT2	7
0/0	AVEYAVR	Q8TD30_GPT2	7
0/0	AVEYAVR	Q8TD30_GPT2	7
0/0	AVEYAVR	Q8TD30_GPT2	7
0/0	AVEYAVR	Q8TD30_GPT2	7
0/0	AVEYAVR	Q8TD30_GPT2	7
0/0	AVEYAVR	Q8TD30_GPT2	6.9
0/0	AVEYAVR	Q8TD30_GPT2	6.9
0/0	AVEYAVR	Q8TD30_GPT2	6.9
0/0	AVEYAVR	Q8TD30_GPT2	6.9
0/0	AVEYAVR	Q8TD30_GPT2	6.9
0/0	AVEYAVR	Q8TD30_GPT2	6.9
0/0	AVEYAVR	Q8TD30_GPT2	6.9
0/0	AVEYAVR	Q8TD30_GPT2	6.8
0/0	AVEYAVR	Q8TD30_GPT2	6.8
0/0	AVEYAVR	Q8TD30_GPT2	6.8
0/0	AVEYAVR	Q8TD30_GPT2	6.8
0/0	AVEYAVR	Q8TD30_GPT2	6.8
0/0	AVEYAVR	Q8TD30_GPT2	6.7
0/0	AVEYAVR	Q8TD30_GPT2	6.7
0/0	AVEYAVR	Q8TD30_GPT2	6.7
0/0	AVEYAVR	Q8TD30_GPT2	6.6
0/0	AVEYAVR	Q8TD30_GPT2	6.6
0/0	AVEYAVR	Q8TD30_GPT2	6.6
0/0	AVEYAVR	Q8TD30_GPT2	6.6
0/0	AVEYAVR	Q8TD30_GPT2	6.5
0/0	AVEYAVR	Q8TD30_GPT2	6.5
0/0	AVEYAVR	Q8TD30_GPT2	6.5
0/0	AVEYAVR	Q8TD30_GPT2	6.5
0/0	AVEYAVR	Q8TD30_GPT2	6.5
0/0	AVEYAVR	Q8TD30_GPT2	6.4
0/0	AVEYAVR	Q8TD30_GPT2	6.3
0/0	AVEYAVR	Q8TD30_GPT2	6.3
0/0	AVEYAVR	Q8TD30_GPT2	6.3
0/0	AVEYAVR	Q8TD30_GPT2	6.3
0/0	AVEYAVR	Q8TD30_GPT2	6.2
0/0	AVEYAVR	Q8TD30_GPT2	6.2
0/0	AVEYAVR	Q8TD30_GPT2	6.2
0/0	AVEYAVR	Q8TD30_GPT2	6.1
0/0	AVEYAVR	Q8TD30_GPT2	6.1
0/0	AVEYAVR	Q8TD30_GPT2	6.1
0/0	AVEYAVR	Q8TD30_GPT2	6
0/0	AVEYAVR	Q8TD30_GPT2	6
0/0	AVEYAVR	Q8TD30_GPT2	5.9
0/0	AVEYAVR	Q8TD30_GPT2	5.8
0/0	AVEYAVR	Q8TD30_GPT2	5.6
