# Supplementary material for: Plasma proteome variation and its genetic determinants in children and adolescents
Source: Nat Genet. 2025 Feb 19;57(3):635–46. doi: 10.1038/s41588-025-02089-2 (PMC11906355; doi:10.1038/s41588-025-02089-2)
Supplement: Supplementary file 12 — Statistical source data. [file 41588_2025_2089_MOESM12_ESM.xlsx]

## Sheet: Extended Data Fig. 3a
Sample ID	Pearson.r
PlateR1_73	0.932446
PlateR1_22	0.93082
PlateR1_62	0.928333
PlateR1_34	0.928255
PlateR1_36	0.927645
PlateR1_86	0.926826
PlateR1_82	0.926366
PlateR1_56	0.925518
PlateR1_84	0.925509
PlateR1_61	0.925506
PlateR1_32	0.924991
PlateR1_60	0.924265
PlateR1_49	0.923771
PlateR1_43	0.923691
PlateR1_72	0.922984
PlateR1_52	0.922884
PlateR1_41	0.922835
PlateR1_31	0.922595
PlateR1_45	0.921958
PlateR1_47	0.921631
PlateR1_70	0.92142
PlateR1_64	0.921409
PlateR1_78	0.921046
PlateR1_25	0.921024
PlateR1_76	0.920798
PlateR1_89	0.920202
PlateR1_94	0.919902
PlateR1_53	0.919785
PlateR1_10	0.919631
PlateR1_71	0.919417
PlateR1_81	0.918892
PlateR1_13	0.918873
PlateR1_88	0.918858
PlateR1_48	0.918534
PlateR1_95	0.918534
PlateR1_93	0.918528
PlateR1_17	0.918476
PlateR1_63	0.91828
PlateR1_50	0.918271
PlateR1_96	0.918199
PlateR1_38	0.917833
PlateR1_79	0.917675
PlateR1_77	0.917626
PlateR1_90	0.917551
PlateR1_39	0.917263
PlateR1_74	0.917218
PlateR1_16	0.916932
PlateR1_54	0.916846
PlateR1_59	0.916754
PlateR1_19	0.916741
PlateR1_9	0.916581
PlateR1_24	0.916524
PlateR1_35	0.916283
PlateR1_27	0.916177
PlateR1_57	0.916054
PlateR1_44	0.916037
PlateR1_85	0.915794
PlateR1_58	0.915568
PlateR1_83	0.915315
PlateR1_66	0.915078
PlateR1_33	0.914906
PlateR1_12	0.914375
PlateR1_68	0.913573
PlateR1_42	0.913456
PlateR1_4	0.912442
PlateR1_14	0.912214
PlateR1_20	0.911237
PlateR1_92	0.910859
PlateR1_30	0.910581
PlateR1_46	0.91035
PlateR1_51	0.910087
PlateR1_80	0.909587
PlateR1_37	0.909507
PlateR1_26	0.909272
PlateR1_6	0.909095
PlateR1_2	0.908683
PlateR1_18	0.908348
PlateR1_8	0.908171
PlateR1_40	0.907871
PlateR1_15	0.907508
PlateR1_67	0.907049
PlateR1_23	0.90685
PlateR1_75	0.906756
PlateR1_87	0.906686
PlateR1_7	0.906442
PlateR1_91	0.906319
PlateR1_28	0.906099
PlateR1_21	0.905961
PlateR1_29	0.904416
PlateR1_69	0.903727
PlateR1_11	0.903396
PlateR1_3	0.901548
PlateR1_5	0.899929
PlateR1_1	0.899092

## Sheet: Extended Data Fig. 3b
Sample ID	Pearson.r
Plate1_53	0.937846
Plate1_39	0.934214
Plate1_40	0.933799
Plate1_71	0.93291
Plate1_38	0.931847
Plate1_90	0.931815
Plate1_44	0.931449
Plate1_48	0.931056
Plate1_49	0.930221
Plate1_5	0.929992
Plate1_45	0.929693
Plate1_14	0.929615
Plate1_4	0.929467
Plate1_69	0.929326
Plate1_60	0.929312
Plate1_75	0.929139
Plate1_42	0.928938
Plate1_7	0.928356
Plate1_18	0.927999
Plate1_36	0.927989
Plate1_8	0.927902
Plate1_73	0.927828
Plate1_81	0.927177
Plate1_64	0.926791
Plate1_55	0.926467
Plate1_9	0.926281
Plate1_43	0.92622
Plate1_34	0.925932
Plate1_41	0.92584
Plate1_19	0.925723
Plate1_88	0.925657
Plate1_26	0.925442
Plate1_17	0.925212
Plate1_2	0.925107
Plate1_28	0.925096
Plate1_68	0.925055
Plate1_23	0.924751
Plate1_21	0.924693
Plate1_79	0.924577
Plate1_37	0.924428
Plate1_83	0.924315
Plate1_57	0.924308
Plate1_35	0.92428
Plate1_95	0.923803
Plate1_47	0.923791
Plate1_78	0.923712
Plate1_22	0.923078
Plate1_72	0.922899
Plate1_93	0.922793
Plate1_59	0.922757
Plate1_96	0.922726
Plate1_80	0.922579
Plate1_32	0.922508
Plate1_13	0.922475
Plate1_16	0.922466
Plate1_94	0.922308
Plate1_70	0.922059
Plate1_3	0.922039
Plate1_58	0.921873
Plate1_51	0.921773
Plate1_52	0.92163
Plate1_54	0.921265
Plate1_10	0.921178
Plate1_33	0.920783
Plate1_24	0.920596
Plate1_66	0.920574
Plate1_15	0.920227
Plate1_76	0.920065
Plate1_50	0.919927
Plate1_29	0.91983
Plate1_6	0.919691
Plate1_77	0.919606
Plate1_84	0.91889
Plate1_46	0.918836
Plate1_63	0.918232
Plate1_12	0.9182
Plate1_25	0.917027
Plate1_65	0.916896
Plate1_92	0.915587
Plate1_87	0.915498
Plate1_30	0.914834
Plate1_91	0.912648
Plate1_20	0.912056
Plate1_31	0.911991
Plate1_11	0.911138
Plate1_74	0.91112
Plate1_67	0.910211
Plate1_82	0.908677
Plate1_61	0.908557
Plate1_89	0.908199
Plate1_86	0.905139
Plate1_1	0.904104
Plate1_62	0.903879
Plate1_85	0.899083

## Sheet: Extended Data Fig. 3c
Protein ID	Pearson.r
P60709_ACTB	0.997868
Q9Y490_TLN1	0.996486
P00738_HP	0.996474
P21333_FLNA	0.994567
P04114_APOB	0.994252
P35579_MYH9	0.993322
P01871_IGHM	0.99289
P02751_FN1	0.992476
P67936_TPM4	0.991442
P01876_IGHA1	0.98999
P68871_HBB	0.989699
P07737_PFN1	0.989699
P07996_THBS1	0.989453
P0C0L4_C4A	0.9892
P06727_APOA4	0.988542
P01880_IGHD	0.988313
P69905_HBA2	0.98812
Q08380_LGALS3BP	0.987979
P18206_VCL	0.987738
P01019_AGT	0.987602
P11226_MBL2	0.987468
P04278_SHBG	0.986925
P12814_ACTN1	0.986686
Q96KN2_CNDP1	0.986557
P01877_IGHA2	0.986473
P01591_JCHAIN	0.986416
P01861_IGHG4	0.986345
A0A0B4J1Y8_IGLV9-49	0.98596
P51884_LUM	0.985227
P68363_TUBA1B	0.985152
P01023_A2M	0.984751
P02743_APCS	0.984259
P05546_SERPIND1	0.983667
P02649_APOE	0.983549
A0A0J9YXX1_IGHV5-10-1	0.983427
P00739_HPR	0.983182
P08514_ITGA2B	0.982093
P04275_VWF	0.980735
P02647_APOA1	0.97766
P37802_TAGLN2	0.977307
P35858_IGFALS	0.977166
P02748_C9	0.976948
P01009_SERPINA1	0.975088
P01859_IGHG2	0.973997
P43652_AFM	0.972204
Q92954_PRG4	0.971733
P02655_APOC2	0.971177
P00450_CP	0.970392
P18428_LBP	0.969592
P60660_MYL6	0.969131
P02750_LRG1	0.968723
P02775_PPBP	0.967942
P00751_CFB	0.967382
A0A075B7D0_IGHV1OR15-1	0.967253
P01011_SERPINA3	0.967246
O14791_APOL1	0.9668
P04196_HRG	0.965159
O43866_CD5L	0.964551
P08519_LPA	0.9645
P08185_SERPINA6	0.964141
P02768_ALB	0.963193
Q15942_ZYX	0.963097
A2NJV5_IGKV2-29	0.963047
P22891_PROZ	0.963035
A0A087WSX0_IGLV5-45	0.962582
P01857_IGHG1	0.96258
P06396_GSN	0.962576
P10643_C7	0.962501
P80108_GPLD1	0.962219
Q86UX7_FERMT3	0.961988
P01024_C3	0.961869
Q06033_ITIH3	0.961393
P04004_VTN	0.960854
P01031_C5	0.959449
P27169_PON1	0.959382
P19823_ITIH2	0.958308
P02042_HBD	0.958009
P01717_IGLV3-25	0.957996
Q9HBI1_PARVB	0.957913
A0A0C4DH38_IGHV5-51	0.957554
P15169_CPN1	0.957456
P01860_IGHG3	0.957106
P04075_ALDOA	0.957075
P04406_GAPDH	0.956339
Q14624_ITIH4	0.956019
P01714_IGLV3-19	0.955444
P06681_C2	0.955227
P29622_SERPINA4	0.955119
P24844_MYL9	0.95478
P09172_DBH	0.954499
P36955_SERPINF1	0.953447
Q16610_ECM1	0.952597
P35542_SAA4	0.951848
P23528_CFL1	0.951503
P03952_KLKB1	0.951098
P23142_FBLN1	0.950418
P0DJI8_SAA1	0.950152
P61224_RAP1B	0.949579
P01008_SERPINC1	0.949267
P02787_TF	0.948891
Q96PD5_PGLYRP2	0.948676
P33151_CDH5	0.947687
P08603_CFH	0.94753
Q13418_ILK	0.946453
P62937_PPIA	0.946363
P07360_C8G	0.946326
A0A075B6R2_IGHV4-4	0.945193
P05090_APOD	0.943998
P13224_GP1BB	0.943907
P01704_IGLV2-14	0.943867
P02656_APOC3	0.943866
P06276_BCHE	0.943544
P05543_SERPINA7	0.943412
P02763_ORM1	0.943202
P0DOY2_IGLC2	0.943197
P05154_SERPINA5	0.943055
Q9Y6R7_FCGBP	0.94302
P02774_GC	0.942524
P01833_PIGR	0.941554
Q9UGM5_FETUB	0.941272
A0A0B4J1U3_IGLV1-36	0.941036
Q9UK55_SERPINA10	0.941
P00488_F13A1	0.940801
P0C0L5_C4B_2	0.939308
P55056_APOC4	0.938961
P19652_ORM2	0.938389
A0A075B6P5_IGKV2-28	0.938264
P0DP23_CALM1	0.937628
P02766_TTR	0.937417
P01780_IGHV3-7	0.93741
P01715_IGLV3-1	0.937347
P02679_FGG	0.936735
P05106_ITGB3	0.935605
P09871_C1S	0.934977
Q03591_CFHR1	0.934864
P00338_LDHA	0.933748
O75636_FCN3	0.933651
A0A0A0MS15_IGHV3-49	0.93357
A0A0G2JS06_IGLV5-39	0.93321
A0A0C4DH36_IGHV3-38	0.933163
A0A075B6K4_IGLV3-10	0.933151
P07358_C8B	0.932623
P05156_CFI	0.932106
P05155_SERPING1	0.93126
P01700_IGLV1-47	0.931035
P02675_FGB	0.929958
A0A0B4J1V0_IGHV3-15	0.929357
P13671_C6	0.9289
P10909_CLU	0.927574
Q92496_CFHR4	0.927039
O95810_CAVIN2	0.926934
P00748_F12	0.926066
Q9UHG3_PCYOX1	0.92604
P63104_YWHAZ	0.925777
P00915_CA1	0.925075
P08567_PLEK	0.924484
O95497_VNN1	0.924204
P02654_APOC1	0.923889
P00736_C1R	0.923541
P02671_FGA	0.923075
Q15848_ADIPOQ	0.923059
Q9NPH3_IL1RAP	0.922785
A0A0C4DH43_IGHV2-70D	0.921342
P19827_ITIH1	0.921313
P04003_C4BPA	0.920846
O00151_PDLIM1	0.920434
P02741_CRP	0.920282
P23083_IGHV1-2	0.918484
P26927_MST1	0.917702
A0A0C4DH29_IGHV1-3	0.916711
P22792_CPN2	0.916612
P58546_MTPN	0.916105
P02786_TFRC	0.915222
P11142_HSPA8	0.914218
Q15485_FCN2	0.914011
P04211_IGLV7-43	0.913304
Q04756_HGFAC	0.912646
P25311_AZGP1	0.912584
P01743_IGHV1-46	0.912515
P02753_RBP4	0.91243
A0A0A0MRZ8_IGKV3D-11	0.911205
P06310_IGKV2-30	0.911022
Q6UXB8_PI16	0.909647
P00747_PLG	0.909461
P02747_C1QC	0.909023
P07357_C8A	0.9079
A0A075B6R9_IGKV2D-24	0.907636
P06331_IGHV4-34	0.906717
P22105_TNXB	0.906072
P01817_IGHV2-5	0.906011
Q9H4B7_TUBB1	0.904646
P01834_IGKC	0.903069
Q15166_PON3	0.902453
P02790_HPX	0.902158
P78417_GSTO1	0.902087
P12259_F5	0.89963
P02749_APOH	0.899391
O00391_QSOX1	0.899053
P06312_IGKV4-1	0.89715
P14151_SELL	0.895656
Q9NQ79_CRTAC1	0.895464
P07195_LDHB	0.895454
P01709_IGLV2-8	0.894094
P00734_F2	0.894041
P01602_IGKV1-5	0.892968
O00299_CLIC1	0.892739
P04217_A1BG	0.892716
Q9NZP8_C1RL	0.891892
P49908_SELENOP	0.890081
P22352_GPX3	0.887969
P17936_IGFBP3	0.887722
P11021_HSPA5	0.8872
P27487_DPP4	0.884116
P04430_IGKV1-16	0.883568
P0DJI9_SAA2	0.882609
P01619_IGKV3-20	0.882179
P43251_BTD	0.88202
P20742_PZP	0.881619
A0A0C4DH73_IGKV1-12	0.881542
P01703_IGLV1-40	0.881412
O95445_APOM	0.880932
P05556_ITGB1	0.879017
P02746_C1QB	0.877617
A0A0B4J1V6_IGHV3-73	0.876502
Q13103_SPP2	0.876366
Q16880_UGT8	0.876183
A0A0B4J1V2_IGHV2-26	0.87617
P07225_PROS1	0.875242
O95477_ABCA1	0.875221
P14770_GP9	0.8751
P02765_AHSG	0.874702
P32119_PRDX2	0.874467
Q9UNN8_PROCR	0.873731
A0A0C4DH31_IGHV1-18	0.87184
Q13201_MMRN1	0.871613
P49747_COMP	0.869896
B9A064_IGLL5	0.862909
A0A075B6K5_IGLV3-9	0.862766
Q96IY4_CPB2	0.862733
A0A075B6S6_IGKV2D-30	0.861044
P08571_CD14	0.860046
O75882_ATRN	0.85856
P01601_IGKV1D-16	0.855637
P06753_TPM3	0.854892
Q13790_APOF	0.853591
P01042_KNG1	0.852759
P61626_LYZ	0.849791
P30101_PDIA3	0.849116
Q15404_RSU1	0.848919
P69891_HBG1	0.847016
Q9Y5Y7_LYVE1	0.846978
P05160_F13B	0.846859
P06702_S100A9	0.846558
P02652_APOA2	0.846042
P01701_IGLV1-51	0.845709
P01706_IGLV2-11	0.844924
P02776_PF4	0.844478
P00742_F10	0.8436
Q15582_TGFBI	0.84187
P00746_CFD	0.841824
A0A0B4J2D9_IGKV1D-13	0.841221
O75083_WDR1	0.83818
A0A0B4J1X5_IGHV3-74	0.835284
A0A075B7D8_IGHV3OR15-7	0.834098
P55058_PLTP	0.833797
P02760_AMBP	0.833304
P04439_HLA-A	0.831352
P05452_CLEC3B	0.8292
O00533_CHL1	0.823098
A0A0C4DH24_IGKV6-21	0.822692
P01721_IGLV6-57	0.821533
A0A0C4DH33_IGHV1-24	0.820222
P07359_GP1BA	0.819424
P08294_SOD3	0.814096
A0A075B6S2_IGKV2D-29	0.813077
P48740_MASP1	0.807316
A0A0B4J2B5_IGHV3OR16-9	0.806847
P06733_ENO1	0.806109
P14618_PKM	0.804577
Q8NBP7_PCSK9	0.803664
P05109_S100A8	0.802284
P10124_SRGN	0.800283
A0A0A0MT69_IGKJ4	0.798948
P35443_THBS4	0.797995
A0A075B6I1_IGLV4-60	0.795355
P19320_VCAM1	0.794577
P08697_SERPINF2	0.794131
P00740_F9	0.792782
P31946_YWHAB	0.790007
P01599_IGKV1-17	0.789474
P12955_PEPD	0.784906
P0DTE1_IGHV3-38-3	0.784136
P04070_PROC	0.78294
P13796_LCP1	0.780428
P26038_MSN	0.77647
P15144_ANPEP	0.776313
P02745_C1QA	0.769586
A0A075B6K6_IGLV4-3	0.768786
P30041_PRDX6	0.766969
P01742_IGHV1-69	0.765372
O75602_SPAG6	0.762139
P08637_FCGR3A	0.761846
A0A0J9YX35_IGHV3-64D	0.760246
Q6EMK4_VASN	0.757227
P07437_TUBB	0.756299
P03951_F11	0.753942
P01705_IGLV2-23	0.751583
Q12884_FAP	0.749072
A0A0C4DH67_IGKV1-8	0.746018
O14950_MYL12B	0.745673
A0M8Q6_IGLC7	0.745606
P01597_IGKV1-39	0.744251
P11597_CETP	0.739883
P62736_ACTA2	0.736207
Q9Y5C1_ANGPTL3	0.730383
A0A075B6Q5_IGHV3-64	0.729699
P27105_STOM	0.724417
Q14520_HABP2	0.722489
A0A0C4DH34_IGHV4-28	0.716277
Q9H299_SH3BGRL3	0.713376
A0A075B6H9_IGLV4-69	0.712645
P80748_IGLV3-21	0.709559
Q02985_CFHR3	0.70516
A0A075B6J2_IGLV2-33	0.69682
Q9NR31_SAR1A	0.690871
P13591_NCAM1	0.689265
P50552_VASP	0.676904
O00187_MASP2	0.676471
P01593_IGKV1D-33	0.676044
A0A087WW87_IGKV2-40	0.673061
P02788_LTF	0.670529
P09493_TPM1	0.670285
P13727_PRG2	0.666582
Q15063_POSTN	0.660808
Q68DL7_C18orf63	0.658119
Q05682_CALD1	0.654402
Q9BWP8_COLEC11	0.644351
P04066_FUCA1	0.640647
A0A075B6J1_IGLV5-37	0.63948
A0A087WSY6_IGKV3D-15	0.639227
P00918_CA2	0.636702
Q13822_ENPP2	0.62961
P20851_C4BPB	0.629508
Q92820_GGH	0.627736
P0DP01_IGHV1-8	0.62493
P40197_GP5	0.622209
P81605_DCD	0.62112
Q86UD1_OAF	0.615554
P60174_TPI1	0.611383
P01624_IGKV3-15	0.603462
P12109_COL6A1	0.602154
Q76LX8_ADAMTS13	0.599509
P61769_B2M	0.596033
O75915_ARL6IP5	0.592789
P49913_CAMP	0.586533
P01718_IGLV3-27	0.57966
P20774_OGN	0.574319
A0A075B6J9_IGLV2-18	0.567269
A0A0B4J1Y9_IGHV3-72	0.566237
A0A075B6S5_IGKV1-27	0.564585
P15814_IGLL1	0.555132
P55290_CDH13	0.55181
Q01518_CAP1	0.540328
Q08830_FGL1	0.531104
P23470_PTPRG	0.529076
P04180_LCAT	0.528142
P04264_KRT1	0.518401
P16070_CD44	0.507996
P62328_TMSB4X	0.500272
Q01459_CTBS	0.491867
A0A0B4J1U7_IGHV6-1	0.491389
P14209_CD99	0.483162
P26447_S100A4	0.482438
P33908_MAN1A1	0.482386
Q9HDC9_APMAP	0.479755
Q6ZN30_BNC2	0.466235
A0A075B6I0_IGLV8-61	0.460493
A0A0A0MT89_IGKJ1	0.457333
P35908_KRT2	0.45378
P41222_PTGDS	0.449186
P12111_COL6A3	0.443684
P61026_RAB10	0.44267
Q16270_IGFBP7	0.440923
Q7L014_DDX46	0.437767
P27797_CALR	0.426268
P27918_CFP	0.414643
Q8IUL8_CILP2	0.413508
A0A0A0MT36_IGKV6D-21	0.412803
P06732_CKM	0.403101
P13645_KRT10	0.402598
Q8WZ75_ROBO4	0.400547
A0A075B6S9_IGKV1-37	0.395473
Q92859_NEO1	0.394826
A0A075B7B8_IGHV3OR16-12	0.392656
A0A075B6K2_IGLV3-12	0.377066
A0A0C4DH25_IGKV3D-20	0.369538
Q6UX71_PLXDC2	0.350518
Q9ULI3_HEG1	0.326846
P13598_ICAM2	0.319073
Q9BXR6_CFHR5	0.273482
Q9H8L6_MMRN2	0.123771
Q9Y6Z7_COLEC10	0.118406
A0A075B6I4_IGLV10-54	0.0706914
Q16627_CCL14	0.0226981
P05019_IGF1	-0.00703999
O00429_DNM1L	-0.0560199
P78563_ADARB1	-0.111364
P61604_HSPE1	-0.198416

## Sheet: Extended Data Fig. 3d
Protein ID	Pearson.r
P18206_VCL	0.992522
P60709_ACTB	0.990835
P08519_LPA	0.98957
P00738_HP	0.988106
P07737_PFN1	0.987418
Q9Y490_TLN1	0.987252
P01880_IGHD	0.986121
P67936_TPM4	0.985957
P07996_THBS1	0.985911
P01861_IGHG4	0.985108
P02775_PPBP	0.984379
Q86UX7_FERMT3	0.982143
P01871_IGHM	0.982081
P04406_GAPDH	0.98167
P11226_MBL2	0.981479
P02776_PF4	0.980725
A0A0J9YXX1_IGHV5-10-1	0.978685
P21333_FLNA	0.978678
P37802_TAGLN2	0.977761
P61224_RAP1B	0.977158
P05106_ITGB3	0.974177
P35579_MYH9	0.973846
Q96KN2_CNDP1	0.971377
P12814_ACTN1	0.969422
Q15942_ZYX	0.968164
P62937_PPIA	0.968049
O43866_CD5L	0.967833
P60660_MYL6	0.966855
P01591_JCHAIN	0.964536
P00739_HPR	0.963802
P04278_SHBG	0.963521
P06727_APOA4	0.962841
P08567_PLEK	0.961484
P48059_LIMS1	0.959955
P0DJI8_SAA1	0.959027
P01876_IGHA1	0.958211
P04075_ALDOA	0.957249
P68871_HBB	0.957056
P68363_TUBA1B	0.955925
P01715_IGLV3-1	0.955183
Q9HBI1_PARVB	0.95351
P08514_ITGA2B	0.952312
P68371_TUBB4B	0.95105
Q08380_LGALS3BP	0.950864
A0A0B4J1Y8_IGLV9-49	0.950363
A0A075B6I0_IGLV8-61	0.948753
P01704_IGLV2-14	0.947823
P14618_PKM	0.94742
Q13418_ILK	0.945883
P00915_CA1	0.944427
P26927_MST1	0.943515
P10643_C7	0.941572
P0C0L4_C4A	0.941473
P26038_MSN	0.941255
P07195_LDHB	0.940576
O75083_WDR1	0.939268
P00748_F12	0.938047
P78417_GSTO1	0.937906
P01877_IGHA2	0.935609
Q9H4B7_TUBB1	0.93507
P63104_YWHAZ	0.933717
P02649_APOE	0.93247
Q06033_ITIH3	0.930227
P04114_APOB	0.929867
P01859_IGHG2	0.929293
P04211_IGLV7-43	0.927226
P22891_PROZ	0.926841
Q9H299_SH3BGRL3	0.925857
P04275_VWF	0.925765
P55056_APOC4	0.924675
P11142_HSPA8	0.924494
P69905_HBA2	0.92447
P09486_SPARC	0.923443
Q15485_FCN2	0.920337
Q92496_CFHR4	0.920308
P18428_LBP	0.919999
P00558_PGK1	0.919457
P62328_TMSB4X	0.918653
P01742_IGHV1-69	0.918639
Q92954_PRG4	0.918225
P49747_COMP	0.915444
A0A0B4J2D9_IGKV1D-13	0.913637
P09172_DBH	0.913413
P05090_APOD	0.913306
P05019_IGF1	0.91086
A0A075B6R9_IGKV2D-24	0.910127
P01718_IGLV3-27	0.909683
P20742_PZP	0.9096
P02655_APOC2	0.905774
P35542_SAA4	0.905524
Q9UNN8_PROCR	0.904998
P04792_HSPB1	0.90347
P80108_GPLD1	0.903391
A0A075B6J9_IGLV2-18	0.903268
P08294_SOD3	0.902575
P02042_HBD	0.899037
P01833_PIGR	0.898686
P51884_LUM	0.898387
Q15166_PON3	0.897198
A0A075B6K4_IGLV3-10	0.896731
O00151_PDLIM1	0.895977
P02751_FN1	0.893673
P35858_IGFALS	0.893006
P13224_GP1BB	0.892977
O75636_FCN3	0.892748
P02741_CRP	0.892619
Q04756_HGFAC	0.892153
P01705_IGLV2-23	0.891824
P02750_LRG1	0.890904
P35443_THBS4	0.88942
P0C0L5_C4B_2	0.889213
P01860_IGHG3	0.888393
P49913_CAMP	0.888341
Q9BXR6_CFHR5	0.888168
P06331_IGHV4-34	0.887493
P22105_TNXB	0.886877
P02748_C9	0.885847
A0A0A0MS15_IGHV3-49	0.885718
P15814_IGLL1	0.885343
A0A0B4J1V2_IGHV2-26	0.885049
Q01518_CAP1	0.884628
O14950_MYL12B	0.883201
P62736_ACTA2	0.882108
P68366_TUBA4A	0.881448
P00488_F13A1	0.881074
O95810_CAVIN2	0.880461
P02763_ORM1	0.880288
Q9UGM5_FETUB	0.879547
P00338_LDHA	0.878673
A0A0A0MT36_IGKV6D-21	0.87826
P23142_FBLN1	0.876994
P24844_MYL9	0.876034
P01717_IGLV3-25	0.875316
A0A0C4DH38_IGHV5-51	0.874316
P11021_HSPA5	0.87431
P02749_APOH	0.87249
P02743_APCS	0.871425
P01706_IGLV2-11	0.870157
P00491_PNP	0.870052
P36980_CFHR2	0.869578
P05109_S100A8	0.868893
P00751_CFB	0.867585
P02656_APOC3	0.866661
O14791_APOL1	0.864901
Q03591_CFHR1	0.864234
Q03468_ERCC6	0.861953
P30101_PDIA3	0.861914
P16112_ACAN	0.86062
P0DP23_CALM1	0.860216
P59998_ARPC4	0.860043
P30041_PRDX6	0.859919
Q9HDC9_APMAP	0.859108
P01714_IGLV3-19	0.858273
P27169_PON1	0.855832
P58546_MTPN	0.854402
Q15848_ADIPOQ	0.8538
A0A0B4J2H0_IGHV1-69D	0.852422
P01699_IGLV1-44	0.849502
Q96PD5_PGLYRP2	0.847923
P07359_GP1BA	0.847313
P06396_GSN	0.846613
P04430_IGKV1-16	0.846237
P01023_A2M	0.845028
P04196_HRG	0.844695
P50552_VASP	0.844262
A0A0B4J1X5_IGHV3-74	0.844148
Q9NP80_PNPLA8	0.843987
A0A0C4DH24_IGKV6-21	0.843718
P23083_IGHV1-2	0.841445
Q92820_GGH	0.841208
P13796_LCP1	0.841073
Q9Y5Y7_LYVE1	0.839919
Q9Y6R7_FCGBP	0.839328
P33151_CDH5	0.839232
A0A075B7E8_IGHV3OR16-13	0.839001
O00299_CLIC1	0.838995
P23528_CFL1	0.838624
P04632_CAPNS1	0.838498
P36955_SERPINF1	0.838315
A0A075B6K5_IGLV3-9	0.838185
P02786_TFRC	0.837382
Q99439_CNN2	0.836832
Q15063_POSTN	0.835204
Q9ULV4_CORO1C	0.834972
Q14766_LTBP1	0.834814
O00187_MASP2	0.834594
A0A0B4J1V0_IGHV3-15	0.83458
P00746_CFD	0.834453
A0A075B6P5_IGKV2-28	0.833154
P00450_CP	0.832762
P05546_SERPIND1	0.830857
P01743_IGHV1-46	0.829484
P02765_AHSG	0.829473
P49908_SELENOP	0.829203
A0A087WW87_IGKV2-40	0.828641
Q9NQ79_CRTAC1	0.827856
P60174_TPI1	0.826545
P08185_SERPINA6	0.825721
A0A075B6R2_IGHV4-4	0.825651
P04439_HLA-A	0.824343
A0A0B4J1Y9_IGHV3-72	0.824195
P07358_C8B	0.82411
P01599_IGKV1-17	0.82368
A0A075B7D0_IGHV1OR15-1	0.822841
Q6UXB8_PI16	0.821154
P17936_IGFBP3	0.820842
Q9UK55_SERPINA10	0.817869
P01834_IGKC	0.817446
P06312_IGKV4-1	0.816108
P0DJI9_SAA2	0.814605
P31946_YWHAB	0.814201
A0A0C4DH31_IGHV1-18	0.814148
P43652_AFM	0.813139
P07360_C8G	0.809996
Q9UHG3_PCYOX1	0.809994
P02654_APOC1	0.809185
P01709_IGLV2-8	0.809078
P01857_IGHG1	0.807593
P11597_CETP	0.806129
P03952_KLKB1	0.80492
P01019_AGT	0.801042
P01619_IGKV3-20	0.799175
P29622_SERPINA4	0.79685
A0A087WSX0_IGLV5-45	0.796694
P10124_SRGN	0.796648
P02753_RBP4	0.79576
P00740_F9	0.795664
A0A0J9YX35_IGHV3-64D	0.795585
P40197_GP5	0.794723
A0A0B4J1V6_IGHV3-73	0.794088
P02671_FGA	0.7927
P32119_PRDX2	0.790536
P25311_AZGP1	0.789658
P69891_HBG1	0.7882
A0A0B4J2B5_IGHV3OR16-9	0.78543
P62258_YWHAE	0.784907
P02452_COL1A1	0.784842
P01780_IGHV3-7	0.783673
P05156_CFI	0.780853
P06276_BCHE	0.780749
P14151_SELL	0.780426
P12955_PEPD	0.778983
A0A0C4DH29_IGHV1-3	0.777117
P27105_STOM	0.776947
Q8N6C8_LILRA3	0.776078
P06733_ENO1	0.774868
P02647_APOA1	0.774069
Q16610_ECM1	0.773834
P01817_IGHV2-5	0.773767
P62491_RAB11A	0.773538
P13671_C6	0.77035
Q00610_CLTC	0.770098
O00533_CHL1	0.768376
P80748_IGLV3-21	0.767572
P01703_IGLV1-40	0.76741
A0A0C4DH33_IGHV1-24	0.764784
A0A075B6S6_IGKV2D-30	0.764356
P43251_BTD	0.763495
P06310_IGKV2-30	0.760269
P01601_IGKV1D-16	0.759408
P27918_CFP	0.759203
Q15582_TGFBI	0.75759
P01764_IGHV3-23	0.756745
Q12805_EFEMP1	0.756669
P0DMV8_HSPA1A	0.756597
P01031_C5	0.7558
P08571_CD14	0.753829
A0A0B4J1U3_IGLV1-36	0.753726
P55058_PLTP	0.753233
Q13103_SPP2	0.752271
P01024_C3	0.751597
P05154_SERPINA5	0.750027
P08603_CFH	0.748494
A0A0C4DH67_IGKV1-8	0.748469
P48740_MASP1	0.745375
Q05682_CALD1	0.743035
P05160_F13B	0.742737
P02675_FGB	0.741756
P05543_SERPINA7	0.740956
Q13790_APOF	0.739962
O95477_ABCA1	0.738728
P19652_ORM2	0.73805
P61204_ARF3	0.73791
O95445_APOM	0.737483
P19320_VCAM1	0.736816
P27487_DPP4	0.736098
P02679_FGG	0.734766
P0DP01_IGHV1-8	0.732531
P01602_IGKV1-5	0.732512
P01009_SERPINA1	0.731469
Q9NZP8_C1RL	0.730676
P12259_F5	0.730073
P04003_C4BPA	0.729948
P09493_TPM1	0.726705
Q15113_PCOLCE	0.722395
P05556_ITGB1	0.721534
P59665_DEFA1B	0.719729
B9A064_IGLL5	0.718492
P07357_C8A	0.718284
P22792_CPN2	0.717992
A0A075B6Q5_IGHV3-64	0.71749
A0A075B6I1_IGLV4-60	0.716322
P13727_PRG2	0.714833
Q9BYJ0_FGFBP2	0.714178
P62942_FKBP1A	0.713927
P06753_TPM3	0.712097
P06702_S100A9	0.710982
P01011_SERPINA3	0.709357
Q86VB7_CD163	0.708992
P05452_CLEC3B	0.707713
P02652_APOA2	0.70289
P06681_C2	0.702758
P15144_ANPEP	0.701829
P54108_CRISP3	0.701391
A0A0C4DH34_IGHV4-28	0.700172
P24592_IGFBP6	0.700076
O95497_VNN1	0.699276
P02787_TF	0.693962
P03951_F11	0.690797
O75915_ARL6IP5	0.69055
P22352_GPX3	0.690271
Q6UY14_ADAMTSL4	0.689771
Q13201_MMRN1	0.685712
P08253_MMP2	0.675952
P13598_ICAM2	0.672701
P15169_CPN1	0.672163
Q6EMK4_VASN	0.668806
A0A0C4DH73_IGKV1-12	0.667481
P01597_IGKV1-39	0.665774
A0A0C4DH43_IGHV2-70D	0.663479
P01700_IGLV1-47	0.660669
P10599_TXN	0.65768
P06732_CKM	0.655692
O15144_ARPC2	0.652151
A0A075B7B6_IGHV4OR15-8	0.651248
A0A075B6H9_IGLV4-69	0.649949
P04004_VTN	0.649412
P61626_LYZ	0.64833
A0A0C4DH25_IGKV3D-20	0.648054
P15153_RAC2	0.646324
A0A0B4J1U7_IGHV6-1	0.646322
P55209_NAP1L1	0.645501
Q9NY65_TUBA8	0.643878
Q13822_ENPP2	0.642506
P01766_IGHV3-13	0.639485
Q8IUL8_CILP2	0.632481
P02774_GC	0.631894
A0A0B4J1X8_IGHV3-43	0.631677
P04217_A1BG	0.627877
Q8NBP7_PCSK9	0.625574
Q14624_ITIH4	0.624288
P55290_CDH13	0.623632
P02746_C1QB	0.623319
Q9NR31_SAR1A	0.621088
P26447_S100A4	0.620836
P01701_IGLV1-51	0.619858
P06744_GPI	0.617563
Q08830_FGL1	0.617372
P19823_ITIH2	0.617315
O00391_QSOX1	0.616036
Q06830_PRDX1	0.615513
P07225_PROS1	0.611335
P20851_C4BPB	0.608261
P01772_IGHV3-33	0.6078
P31146_CORO1A	0.597665
O75882_ATRN	0.597072
P0CG47_UBB	0.596368
Q14520_HABP2	0.595109
O14786_NRP1	0.594708
Q6YHK3_CD109	0.594306
P01721_IGLV6-57	0.593115
O95479_H6PD	0.592004
Q9NPH3_IL1RAP	0.591379
P09871_C1S	0.590893
P02747_C1QC	0.587952
P21926_CD9	0.585994
P00736_C1R	0.585539
P01593_IGKV1D-33	0.58517
P04070_PROC	0.584897
P41222_PTGDS	0.583969
A0A0C4DH35_IGHV3-35	0.577006
P00747_PLG	0.576865
A0A0C4DH36_IGHV3-38	0.575098
P01034_CST3	0.573948
Q9UBW5_BIN2	0.569341
P10909_CLU	0.561263
P02768_ALB	0.557313
P07437_TUBB	0.547078
Q16853_AOC3	0.545823
Q96IY4_CPB2	0.545393
Q14697_GANAB	0.544469
P07900_HSP90AA1	0.54414
A0A075B6I4_IGLV10-54	0.544022
P0DTE1_IGHV3-38-3	0.5428
P12109_COL6A1	0.542627
P02766_TTR	0.540553
P61769_B2M	0.538501
P01344_IGF2	0.532448
P24593_IGFBP5	0.527815
P04066_FUCA1	0.520014
P02788_LTF	0.510085
Q12913_PTPRJ	0.509895
P02745_C1QA	0.507642
A0M8Q6_IGLC7	0.50675
P07333_CSF1R	0.504675
P01782_IGHV3-9	0.502066
P05155_SERPING1	0.501637
P16070_CD44	0.499341
P43121_MCAM	0.494021
A0A075B6S5_IGKV1-27	0.492516
P01889_HLA-B	0.487858
P01814_IGHV2-70	0.485728
Q12884_FAP	0.485508
A0A075B6S9_IGKV1-37	0.48431
P02790_HPX	0.473407
P04180_LCAT	0.467751
P33908_MAN1A1	0.464134
P13645_KRT10	0.462199
P01008_SERPINC1	0.460948
Q99784_OLFM1	0.46059
A0A0A0MT89_IGKJ1	0.460144
P00742_F10	0.456312
A0A075B7B8_IGHV3OR16-12	0.44594
O75368_SH3BGRL	0.445423
P14543_NID1	0.436725
A0A0A0MT69_IGKJ4	0.431697
A0A075B6S2_IGKV2D-29	0.431313
P00734_F2	0.431264
A0A087WSY6_IGKV3D-15	0.430731
P08709_F7	0.409872
Q9BWP8_COLEC11	0.40645
P61586_RHOA	0.396127
A0A075B6K0_IGLV3-16	0.376259
P01042_KNG1	0.372143
P02760_AMBP	0.371357
Q9BUN1_MENT	0.370067
P19827_ITIH1	0.363198
Q9H8L6_MMRN2	0.349748
P13473_LAMP2	0.34697
A0A075B7F0_IGHV3OR16-10	0.33388
P10451_SPP1	0.329824
P12111_COL6A3	0.322332
P04040_CAT	0.319341
A0A0C4DH39_IGHV1-58	0.310451
P60953_CDC42	0.284654
P08697_SERPINF2	0.280722
Q9H4G4_GLIPR2	0.277554
P98160_HSPG2	0.272836
P35527_KRT9	0.272407
Q6UX71_PLXDC2	0.22952
P07998_RNASE1	0.228134
A0A0B4J1V1_IGHV3-21	0.224582
A0A0A0MS14_IGHV1-45	0.202624
A0A075B6I9_IGLV7-46	0.199678
P01762_IGHV3-11	0.195537
P07477_PRSS1	0.189782
P04264_KRT1	0.185011
P29401_TKT	0.177532
A0A087WSZ0_IGKV1D-8	0.169257
A0A0C4DH55_IGKV3D-7	0.163945
A0A0C4DH32_IGHV3-20	0.138161
P22692_IGFBP4	0.0656963
P35908_KRT2	0.0562604
Q9UBX5_FBLN5	-0.0165368
A0A075B6K2_IGLV3-12	-0.0508395

## Sheet: Extended Data Fig. 3g
ProteinID_Genename_x	Log2 intensity.Expl	Log2 intensity.Astl	Percentile
P01860_IGHG3	23.7	19.1	80th percentile
P01860_IGHG3	23.7	19.3	80th percentile
P01860_IGHG3	23.9	19.4	80th percentile
P01860_IGHG3	23.8	19.3	80th percentile
P01860_IGHG3	23.2	18.9	80th percentile
P01860_IGHG3	23.6	19.1	80th percentile
P01860_IGHG3	24	19.7	80th percentile
P01860_IGHG3	23.5	19	80th percentile
P01860_IGHG3	23.2	18.9	80th percentile
P01860_IGHG3	23.5	19.1	80th percentile
P01860_IGHG3	24	19.5	80th percentile
P01860_IGHG3	23.5	19	80th percentile
P01860_IGHG3	24.1	19.7	80th percentile
P01860_IGHG3	23.9	19.4	80th percentile
P01860_IGHG3	23.5	19.1	80th percentile
P01860_IGHG3	23.6	19	80th percentile
P01860_IGHG3	23.5	19	80th percentile
P01860_IGHG3	23.4	19	80th percentile
P01860_IGHG3	23.1	18.6	80th percentile
P01860_IGHG3	24	19.6	80th percentile
P01860_IGHG3	23.7	19.3	80th percentile
P01860_IGHG3	23.9	19.3	80th percentile
P01860_IGHG3	23.3	18.8	80th percentile
P01860_IGHG3	23.9	19.6	80th percentile
P01860_IGHG3	23.7	19.2	80th percentile
P01860_IGHG3	23.9	19.4	80th percentile
P01860_IGHG3	23.4	18.9	80th percentile
P01860_IGHG3	22.9	18.5	80th percentile
P01860_IGHG3	23.6	19	80th percentile
P01860_IGHG3	24	19.3	80th percentile
P01860_IGHG3	23.2	19	80th percentile
P01860_IGHG3	24	19.3	80th percentile
P01860_IGHG3	23.5	19	80th percentile
P01860_IGHG3	23.8	19.2	80th percentile
P01860_IGHG3	23.5	19	80th percentile
P01860_IGHG3	23.8	19.3	80th percentile
P01860_IGHG3	23.7	19	80th percentile
P01860_IGHG3	23.8	19.2	80th percentile
P01860_IGHG3	23.8	19.3	80th percentile
P01860_IGHG3	22.8	18.4	80th percentile
P01860_IGHG3	24.1	19.6	80th percentile
P01860_IGHG3	22.7	18.3	80th percentile
P01860_IGHG3	24.5	20.1	80th percentile
P01860_IGHG3	23.2	18.8	80th percentile
P01860_IGHG3	23.3	18.8	80th percentile
P01860_IGHG3	23.3	19.1	80th percentile
P01860_IGHG3	23.6	19.2	80th percentile
P01860_IGHG3	24	19.4	80th percentile
P01860_IGHG3	23.9	19.3	80th percentile
P01860_IGHG3	23.5	19.1	80th percentile
P01860_IGHG3	23.5	19.1	80th percentile
P01860_IGHG3	23.7	19.2	80th percentile
P01860_IGHG3	23.6	19	80th percentile
P01860_IGHG3	23.3	19	80th percentile
P01860_IGHG3	23.2	19	80th percentile
P01860_IGHG3	23.6	19.1	80th percentile
P01860_IGHG3	23.3	18.9	80th percentile
P01860_IGHG3	23.4	19.1	80th percentile
P01860_IGHG3	23.8	19.5	80th percentile
P01860_IGHG3	23.6	19.1	80th percentile
P01860_IGHG3	24	19.6	80th percentile
P01860_IGHG3	23.5	19.2	80th percentile
P01860_IGHG3	23.7	19.3	80th percentile
P01860_IGHG3	23.6	19.2	80th percentile
P01860_IGHG3	23.4	19	80th percentile
P01860_IGHG3	24.2	19.7	80th percentile
P01860_IGHG3	23.8	19.4	80th percentile
P01860_IGHG3	23.9	19.5	80th percentile
P01860_IGHG3	22.8	18.6	80th percentile
P01860_IGHG3	23.5	19	80th percentile
P01860_IGHG3	23.5	19.2	80th percentile
P01860_IGHG3	23.4	18.9	80th percentile
P01860_IGHG3	23.2	18.9	80th percentile
P01860_IGHG3	23.6	19.2	80th percentile
P01860_IGHG3	23.7	19.2	80th percentile
P01860_IGHG3	23.6	19.3	80th percentile
P01860_IGHG3	23.7	19.4	80th percentile
P01860_IGHG3	22.6	18.2	80th percentile
P01860_IGHG3	23.9	19.4	80th percentile
P01860_IGHG3	23.7	19.2	80th percentile
P01860_IGHG3	23.9	19.4	80th percentile
P01860_IGHG3	23.4	19.1	80th percentile
P01860_IGHG3	23.7	19.3	80th percentile
P01860_IGHG3	23.7	19.2	80th percentile
P01860_IGHG3	23.8	19.4	80th percentile
P01860_IGHG3	23	18.8	80th percentile
P01860_IGHG3	24	19.3	80th percentile
P01860_IGHG3	23.2	18.7	80th percentile
P01860_IGHG3	23.9	19.5	80th percentile
P01860_IGHG3	23.8	19.3	80th percentile
P01860_IGHG3	23.7	19.3	80th percentile
P01860_IGHG3	24.4	19.9	80th percentile
P01860_IGHG3	23.4	18.9	80th percentile
P01860_IGHG3	23.9	19.4	80th percentile
P19827_ITIH1	18.7	16	60th percentile
P19827_ITIH1	18.7	16	60th percentile
P19827_ITIH1	18.6	16.1	60th percentile
P19827_ITIH1	18.7	15.9	60th percentile
P19827_ITIH1	19	16.3	60th percentile
P19827_ITIH1	18.4	15.7	60th percentile
P19827_ITIH1	18.9	16.3	60th percentile
P19827_ITIH1	19	16.3	60th percentile
P19827_ITIH1	19	16.3	60th percentile
P19827_ITIH1	18.6	15.9	60th percentile
P19827_ITIH1	19	16.4	60th percentile
P19827_ITIH1	18.6	16	60th percentile
P19827_ITIH1	18.9	16.2	60th percentile
P19827_ITIH1	18.6	15.9	60th percentile
P19827_ITIH1	18.7	16.1	60th percentile
P19827_ITIH1	18.9	16.2	60th percentile
P19827_ITIH1	18.5	15.9	60th percentile
P19827_ITIH1	18.6	16	60th percentile
P19827_ITIH1	18.9	16.2	60th percentile
P19827_ITIH1	18.7	16	60th percentile
P19827_ITIH1	18.6	15.9	60th percentile
P19827_ITIH1	18.8	16	60th percentile
P19827_ITIH1	18.4	15.8	60th percentile
P19827_ITIH1	18.4	15.7	60th percentile
P19827_ITIH1	18.7	16	60th percentile
P19827_ITIH1	19	16.4	60th percentile
P19827_ITIH1	18.7	16	60th percentile
P19827_ITIH1	18.8	16	60th percentile
P19827_ITIH1	18.6	15.9	60th percentile
P19827_ITIH1	18.5	15.8	60th percentile
P19827_ITIH1	18.7	16	60th percentile
P19827_ITIH1	18.5	15.8	60th percentile
P19827_ITIH1	18.7	16	60th percentile
P19827_ITIH1	18.8	16	60th percentile
P19827_ITIH1	18.8	16.1	60th percentile
P19827_ITIH1	18.5	15.8	60th percentile
P19827_ITIH1	18.5	15.8	60th percentile
P19827_ITIH1	18.7	16	60th percentile
P19827_ITIH1	18.6	15.9	60th percentile
P19827_ITIH1	18.6	16	60th percentile
P19827_ITIH1	18.7	16	60th percentile
P19827_ITIH1	18.7	16.1	60th percentile
P19827_ITIH1	18.6	16.1	60th percentile
P19827_ITIH1	18.4	15.8	60th percentile
P19827_ITIH1	19	16.2	60th percentile
P19827_ITIH1	18.8	16.2	60th percentile
P19827_ITIH1	18.6	16	60th percentile
P19827_ITIH1	18.5	15.7	60th percentile
P19827_ITIH1	18.7	15.9	60th percentile
P19827_ITIH1	18.7	16.1	60th percentile
P19827_ITIH1	18.6	15.8	60th percentile
P19827_ITIH1	18.8	16.1	60th percentile
P19827_ITIH1	18.7	16	60th percentile
P19827_ITIH1	18.7	16.1	60th percentile
P19827_ITIH1	18.7	16.2	60th percentile
P19827_ITIH1	18.5	15.9	60th percentile
P19827_ITIH1	18.8	16.2	60th percentile
P19827_ITIH1	18.8	16.2	60th percentile
P19827_ITIH1	18.6	15.9	60th percentile
P19827_ITIH1	18.9	16.3	60th percentile
P19827_ITIH1	18.6	16	60th percentile
P19827_ITIH1	18.8	16.1	60th percentile
P19827_ITIH1	18.4	15.8	60th percentile
P19827_ITIH1	18.6	15.9	60th percentile
P19827_ITIH1	18.7	15.9	60th percentile
P19827_ITIH1	18.5	15.8	60th percentile
P19827_ITIH1	18.6	15.9	60th percentile
P19827_ITIH1	18.8	16	60th percentile
P19827_ITIH1	18.5	15.7	60th percentile
P19827_ITIH1	18.7	16	60th percentile
P19827_ITIH1	18.6	15.9	60th percentile
P19827_ITIH1	18.9	16	60th percentile
P19827_ITIH1	18.7	16	60th percentile
P19827_ITIH1	18.6	15.8	60th percentile
P19827_ITIH1	18.2	15.4	60th percentile
P19827_ITIH1	18.7	16	60th percentile
P19827_ITIH1	18.7	16	60th percentile
P19827_ITIH1	18.6	15.9	60th percentile
P19827_ITIH1	18.6	15.9	60th percentile
P19827_ITIH1	18.7	16	60th percentile
P19827_ITIH1	18.5	15.8	60th percentile
P19827_ITIH1	18.6	15.9	60th percentile
P19827_ITIH1	18.7	16.1	60th percentile
P19827_ITIH1	18.5	15.7	60th percentile
P19827_ITIH1	18.2	15.6	60th percentile
P19827_ITIH1	18.3	15.7	60th percentile
P19827_ITIH1	18.4	15.6	60th percentile
P19827_ITIH1	18.6	15.8	60th percentile
P19827_ITIH1	18.4	15.7	60th percentile
P19827_ITIH1	18.7	16	60th percentile
P19827_ITIH1	18.4	15.8	60th percentile
P19827_ITIH1	18.6	15.8	60th percentile
P19827_ITIH1	18.2	15.6	60th percentile
P19827_ITIH1	18.6	16	60th percentile
Q13790_APOF	15.7	11.3	40th percentile
Q13790_APOF	15.5	10.8	40th percentile
Q13790_APOF	15.7	11	40th percentile
Q13790_APOF	15.9	11.1	40th percentile
Q13790_APOF	16	11.6	40th percentile
Q13790_APOF	15.7	11.2	40th percentile
Q13790_APOF	16	11.3	40th percentile
Q13790_APOF	15.4	10.4	40th percentile
Q13790_APOF	15.9	11.3	40th percentile
Q13790_APOF	15.9	11.4	40th percentile
Q13790_APOF	15.9	11.5	40th percentile
Q13790_APOF	16	11.3	40th percentile
Q13790_APOF	16.1	11.5	40th percentile
Q13790_APOF	15.5	11.1	40th percentile
Q13790_APOF	15.7	11.2	40th percentile
Q13790_APOF	15.8	11.3	40th percentile
Q13790_APOF	15.8	11.1	40th percentile
Q13790_APOF	15.3	10.5	40th percentile
Q13790_APOF	15.9	11.1	40th percentile
Q13790_APOF	16.2	11.6	40th percentile
Q13790_APOF	15.8	11.6	40th percentile
Q13790_APOF	15.8	11	40th percentile
Q13790_APOF	15.4	11	40th percentile
Q13790_APOF	15.1	10.7	40th percentile
Q13790_APOF	15.7	11.1	40th percentile
Q13790_APOF	15.7	11.3	40th percentile
Q13790_APOF	14.9	10.1	40th percentile
Q13790_APOF	15.3	10.8	40th percentile
Q13790_APOF	15.7	11.1	40th percentile
Q13790_APOF	15.7	11.2	40th percentile
Q13790_APOF	15.7	11.2	40th percentile
Q13790_APOF	15.8	11.3	40th percentile
Q13790_APOF	15.6	10.9	40th percentile
Q13790_APOF	14.8	10.1	40th percentile
Q13790_APOF	15.2	10.6	40th percentile
Q13790_APOF	15.3	10.9	40th percentile
Q13790_APOF	15.6	11	40th percentile
Q13790_APOF	15.9	11.1	40th percentile
Q13790_APOF	15	10.5	40th percentile
Q13790_APOF	15.9	11.5	40th percentile
Q13790_APOF	15.9	11.3	40th percentile
Q13790_APOF	15.6	10.8	40th percentile
Q13790_APOF	15.2	10.9	40th percentile
Q13790_APOF	15	10.6	40th percentile
Q13790_APOF	15.7	11.1	40th percentile
Q13790_APOF	15.8	11.2	40th percentile
Q13790_APOF	15.7	11.1	40th percentile
Q13790_APOF	15.1	10.6	40th percentile
Q13790_APOF	15.5	11.2	40th percentile
Q13790_APOF	15.9	11.2	40th percentile
Q13790_APOF	15.3	11	40th percentile
Q13790_APOF	15.7	11.1	40th percentile
Q13790_APOF	15.6	11.2	40th percentile
Q13790_APOF	15.7	11.5	40th percentile
Q13790_APOF	15	10.8	40th percentile
Q13790_APOF	15.4	10.7	40th percentile
Q13790_APOF	16	11.4	40th percentile
Q13790_APOF	15.9	10.9	40th percentile
Q13790_APOF	16	11.2	40th percentile
Q13790_APOF	15.9	11.4	40th percentile
Q13790_APOF	14.8	10.3	40th percentile
Q13790_APOF	16.2	11.3	40th percentile
Q13790_APOF	15	10.6	40th percentile
Q13790_APOF	15.4	10.3	40th percentile
Q13790_APOF	15.9	11.4	40th percentile
Q13790_APOF	15.6	10.6	40th percentile
Q13790_APOF	15.8	11	40th percentile
Q13790_APOF	15.7	11.2	40th percentile
Q13790_APOF	15.8	10.8	40th percentile
Q13790_APOF	15.5	11	40th percentile
Q13790_APOF	15.7	10.9	40th percentile
Q13790_APOF	16	11	40th percentile
Q13790_APOF	15.8	11.3	40th percentile
Q13790_APOF	15.9	11.3	40th percentile
Q13790_APOF	14.5	10	40th percentile
Q13790_APOF	15.8	11	40th percentile
Q13790_APOF	15.6	10.8	40th percentile
Q13790_APOF	15.2	10.7	40th percentile
Q13790_APOF	15.6	11.2	40th percentile
Q13790_APOF	15.9	11.4	40th percentile
Q13790_APOF	15.4	10.9	40th percentile
Q13790_APOF	14.9	10.2	40th percentile
Q13790_APOF	15.6	10.9	40th percentile
Q13790_APOF	15.6	11	40th percentile
Q13790_APOF	16.1	11.4	40th percentile
Q13790_APOF	14.9	10.2	40th percentile
Q13790_APOF	15.5	10.8	40th percentile
Q13790_APOF	15.8	11	40th percentile
Q13790_APOF	15.8	10.8	40th percentile
Q13790_APOF	15.7	11.4	40th percentile
Q13790_APOF	15	10.5	40th percentile
Q13790_APOF	15.8	11.2	40th percentile
Q13790_APOF	15.5	10.9	40th percentile
Q13790_APOF	15.8	10.6	40th percentile
P50552_VASP	5.8	8.1	20th percentile
P50552_VASP	9.7	8.7	20th percentile
P50552_VASP	7.6	7.6	20th percentile
P50552_VASP	9.8	9.1	20th percentile
P50552_VASP	7.2	7.4	20th percentile
P50552_VASP	9.5	9.4	20th percentile
P50552_VASP	8	8.3	20th percentile
P50552_VASP	7.5	7.8	20th percentile
P50552_VASP	9	8.2	20th percentile
P50552_VASP	7.9	6.9	20th percentile
P50552_VASP	8.1	7.8	20th percentile
P50552_VASP	8.3	8	20th percentile
P50552_VASP	8.1	8.5	20th percentile
P50552_VASP	7	7.8	20th percentile
P50552_VASP	8.8	8.6	20th percentile
P50552_VASP	9.7	9.2	20th percentile
P50552_VASP	8.2	8.8	20th percentile
P50552_VASP	7.1	7.5	20th percentile
P50552_VASP	9.5	9	20th percentile
P50552_VASP	8.8	8.2	20th percentile
P50552_VASP	9.3	9.5	20th percentile
P50552_VASP	8.7	7.7	20th percentile
P50552_VASP	7.8	8.2	20th percentile
P50552_VASP	8.5	8.4	20th percentile
P50552_VASP	7.6	7.9	20th percentile
P50552_VASP	9.1	8.7	20th percentile
P50552_VASP	9	8.5	20th percentile
P50552_VASP	7.9	8	20th percentile
P50552_VASP	8	7.5	20th percentile
P50552_VASP	7.1	7.3	20th percentile
P50552_VASP	8.6	8.4	20th percentile
P50552_VASP	9.3	8.7	20th percentile
P50552_VASP	9.2	8.6	20th percentile
P50552_VASP	8.6	7.4	20th percentile
P50552_VASP	7.6	7.6	20th percentile
P50552_VASP	8.9	9.1	20th percentile
P50552_VASP	8.6	8	20th percentile
P50552_VASP	9.1	7.8	20th percentile
P50552_VASP	8.1	7.5	20th percentile
P50552_VASP	8.7	7.7	20th percentile
P50552_VASP	7.2	7.8	20th percentile
P50552_VASP	8.2	7.3	20th percentile
P50552_VASP	6.9	7.2	20th percentile
P50552_VASP	8.7	8.4	20th percentile
P50552_VASP	8.1	8.5	20th percentile
P50552_VASP	8.7	8.3	20th percentile
P50552_VASP	8.4	8.5	20th percentile
P50552_VASP	8.6	8.6	20th percentile
P50552_VASP	7.4	8	20th percentile
P50552_VASP	7.2	7.9	20th percentile
P50552_VASP	6.7	8.3	20th percentile
P50552_VASP	8.7	8.6	20th percentile
P50552_VASP	8.3	8.7	20th percentile
P50552_VASP	6.7	6.8	20th percentile
P50552_VASP	7.2	8.2	20th percentile
P50552_VASP	4	7.1	20th percentile
P50552_VASP	7.8	7	20th percentile
P50552_VASP	9.2	8.9	20th percentile
P50552_VASP	6.9	7.6	20th percentile
P50552_VASP	8.7	8.6	20th percentile
P50552_VASP	7.7	8.3	20th percentile
P50552_VASP	8.4	7.9	20th percentile
P50552_VASP	8.6	8.3	20th percentile
P50552_VASP	7.4	8	20th percentile
P50552_VASP	8.8	8.8	20th percentile
P50552_VASP	8.3	8.7	20th percentile
P50552_VASP	10.1	9.2	20th percentile

## Sheet: Extended Data Fig. 3h
ProteinID_Genename_x	Log2 intensity.Expl	Log2 intensity.Astl	Percentile
A0A075B6J9_IGLV2-18	10.1	14.8	80th percentile
A0A075B6J9_IGLV2-18	10.7	15.6	80th percentile
A0A075B6J9_IGLV2-18	9.8	14.5	80th percentile
A0A075B6J9_IGLV2-18	10.3	15.2	80th percentile
A0A075B6J9_IGLV2-18	10.6	15.6	80th percentile
A0A075B6J9_IGLV2-18	11.2	16.5	80th percentile
A0A075B6J9_IGLV2-18	10.3	14.7	80th percentile
A0A075B6J9_IGLV2-18	9.2	14.7	80th percentile
A0A075B6J9_IGLV2-18	10.5	15.9	80th percentile
A0A075B6J9_IGLV2-18	9.7	14.5	80th percentile
A0A075B6J9_IGLV2-18	12.3	17.5	80th percentile
A0A075B6J9_IGLV2-18	10.5	14.8	80th percentile
A0A075B6J9_IGLV2-18	10.8	15.9	80th percentile
A0A075B6J9_IGLV2-18	11	16.4	80th percentile
A0A075B6J9_IGLV2-18	11.5	16.9	80th percentile
A0A075B6J9_IGLV2-18	11.1	16.5	80th percentile
A0A075B6J9_IGLV2-18	10.8	16.4	80th percentile
A0A075B6J9_IGLV2-18	11	16.3	80th percentile
A0A075B6J9_IGLV2-18	9.9	15	80th percentile
A0A075B6J9_IGLV2-18	11.7	17	80th percentile
A0A075B6J9_IGLV2-18	10.3	15.3	80th percentile
A0A075B6J9_IGLV2-18	11.5	16.7	80th percentile
A0A075B6J9_IGLV2-18	10.4	15.2	80th percentile
A0A075B6J9_IGLV2-18	10.2	15.2	80th percentile
A0A075B6J9_IGLV2-18	11	16.2	80th percentile
A0A075B6J9_IGLV2-18	10.9	16.3	80th percentile
A0A075B6J9_IGLV2-18	11.2	16.4	80th percentile
A0A075B6J9_IGLV2-18	11.4	16.5	80th percentile
A0A075B6J9_IGLV2-18	10.5	15.1	80th percentile
A0A075B6J9_IGLV2-18	10.3	15.2	80th percentile
A0A075B6J9_IGLV2-18	8.7	14.2	80th percentile
A0A075B6J9_IGLV2-18	11.2	16.7	80th percentile
A0A075B6J9_IGLV2-18	11.5	16.9	80th percentile
A0A075B6J9_IGLV2-18	11.3	16.7	80th percentile
A0A075B6J9_IGLV2-18	10.4	15.6	80th percentile
A0A075B6J9_IGLV2-18	10.4	15.3	80th percentile
A0A075B6J9_IGLV2-18	8.9	15.2	80th percentile
A0A075B6J9_IGLV2-18	10.8	16.3	80th percentile
A0A075B6J9_IGLV2-18	11.1	16.4	80th percentile
A0A075B6J9_IGLV2-18	11.1	16.3	80th percentile
A0A075B6J9_IGLV2-18	10.7	16.2	80th percentile
A0A075B6J9_IGLV2-18	11.3	16.3	80th percentile
A0A075B6J9_IGLV2-18	10.6	15.6	80th percentile
A0A075B6J9_IGLV2-18	8.7	13.6	80th percentile
A0A075B6J9_IGLV2-18	11.8	16.8	80th percentile
A0A075B6J9_IGLV2-18	10.1	14.7	80th percentile
A0A075B6J9_IGLV2-18	12.3	17.2	80th percentile
A0A075B6J9_IGLV2-18	11	16.1	80th percentile
A0A075B6J9_IGLV2-18	11.8	17.1	80th percentile
A0A075B6J9_IGLV2-18	9.8	15.5	80th percentile
A0A075B6J9_IGLV2-18	10.5	15.9	80th percentile
A0A075B6J9_IGLV2-18	10.4	15.7	80th percentile
A0A075B6J9_IGLV2-18	11.7	16.9	80th percentile
A0A075B6J9_IGLV2-18	10.9	16.4	80th percentile
A0A075B6J9_IGLV2-18	11.2	16.7	80th percentile
A0A075B6J9_IGLV2-18	11.5	16.5	80th percentile
A0A075B6J9_IGLV2-18	11.1	16.3	80th percentile
A0A075B6J9_IGLV2-18	11.4	16.6	80th percentile
A0A075B6J9_IGLV2-18	12.6	17.7	80th percentile
A0A075B6J9_IGLV2-18	11.2	16.4	80th percentile
A0A075B6J9_IGLV2-18	10.2	15.6	80th percentile
A0A075B6J9_IGLV2-18	10.3	15.4	80th percentile
A0A075B6J9_IGLV2-18	11.1	16.4	80th percentile
A0A075B6J9_IGLV2-18	10	15.2	80th percentile
A0A075B6J9_IGLV2-18	11.2	16.5	80th percentile
A0A075B6J9_IGLV2-18	8.9	14.4	80th percentile
A0A075B6J9_IGLV2-18	10.6	15.9	80th percentile
A0A075B6J9_IGLV2-18	9.6	14.7	80th percentile
A0A075B6J9_IGLV2-18	9.6	14.9	80th percentile
A0A075B6J9_IGLV2-18	12	17.1	80th percentile
A0A075B6J9_IGLV2-18	10.7	16.1	80th percentile
A0A075B6J9_IGLV2-18	11.3	16.7	80th percentile
A0A075B6J9_IGLV2-18	9.2	14.7	80th percentile
A0A075B6J9_IGLV2-18	10.5	16.1	80th percentile
A0A075B6J9_IGLV2-18	9.3	14.8	80th percentile
A0A075B6J9_IGLV2-18	11.1	16.5	80th percentile
A0A075B6J9_IGLV2-18	11.3	16.6	80th percentile
A0A075B6J9_IGLV2-18	11.2	16.9	80th percentile
A0A075B6J9_IGLV2-18	11.6	16.7	80th percentile
A0A075B6J9_IGLV2-18	10.2	15.8	80th percentile
A0A075B6J9_IGLV2-18	11.1	17.3	80th percentile
A0A075B6J9_IGLV2-18	10.9	16.2	80th percentile
A0A075B6J9_IGLV2-18	10.4	17.3	80th percentile
A0A075B6J9_IGLV2-18	10.7	15.9	80th percentile
A0A075B6J9_IGLV2-18	10.2	15.9	80th percentile
A0A075B6J9_IGLV2-18	11	16.2	80th percentile
A0A075B6J9_IGLV2-18	10.1	15.1	80th percentile
A0A075B6J9_IGLV2-18	11.1	16.9	80th percentile
A0A075B6J9_IGLV2-18	11.2	16.5	80th percentile
A0A075B6J9_IGLV2-18	9.8	14.8	80th percentile
A0A075B6J9_IGLV2-18	10.4	15.4	80th percentile
A0A075B6J9_IGLV2-18	9.1	14.9	80th percentile
A0A075B6J9_IGLV2-18	11.1	16.8	80th percentile
A0A075B6J9_IGLV2-18	10.5	15.9	80th percentile
A0A075B6J9_IGLV2-18	10.9	16.4	80th percentile
A0A0B4J1V0_IGHV3-15	12.4	17.1	60th percentile
A0A0B4J1V0_IGHV3-15	12.1	16.8	60th percentile
A0A0B4J1V0_IGHV3-15	12.6	17.1	60th percentile
A0A0B4J1V0_IGHV3-15	12.5	17.2	60th percentile
A0A0B4J1V0_IGHV3-15	12	16.8	60th percentile
A0A0B4J1V0_IGHV3-15	12.7	17.4	60th percentile
A0A0B4J1V0_IGHV3-15	11.9	17	60th percentile
A0A0B4J1V0_IGHV3-15	12.3	17.1	60th percentile
A0A0B4J1V0_IGHV3-15	12.9	17.4	60th percentile
A0A0B4J1V0_IGHV3-15	12.3	17.1	60th percentile
A0A0B4J1V0_IGHV3-15	12.4	17.5	60th percentile
A0A0B4J1V0_IGHV3-15	12.3	17.3	60th percentile
A0A0B4J1V0_IGHV3-15	11.9	16.9	60th percentile
A0A0B4J1V0_IGHV3-15	12.4	16.9	60th percentile
A0A0B4J1V0_IGHV3-15	12.5	17.3	60th percentile
A0A0B4J1V0_IGHV3-15	12.6	17.7	60th percentile
A0A0B4J1V0_IGHV3-15	12	16.8	60th percentile
A0A0B4J1V0_IGHV3-15	11.8	16.7	60th percentile
A0A0B4J1V0_IGHV3-15	12.8	17.1	60th percentile
A0A0B4J1V0_IGHV3-15	12.7	17.2	60th percentile
A0A0B4J1V0_IGHV3-15	12.6	17.3	60th percentile
A0A0B4J1V0_IGHV3-15	12.8	17.1	60th percentile
A0A0B4J1V0_IGHV3-15	12.1	16.9	60th percentile
A0A0B4J1V0_IGHV3-15	12	16.9	60th percentile
A0A0B4J1V0_IGHV3-15	12.5	17.2	60th percentile
A0A0B4J1V0_IGHV3-15	12.8	17.7	60th percentile
A0A0B4J1V0_IGHV3-15	13.3	17.9	60th percentile
A0A0B4J1V0_IGHV3-15	12.6	17.2	60th percentile
A0A0B4J1V0_IGHV3-15	12.5	17.2	60th percentile
A0A0B4J1V0_IGHV3-15	11.8	16.9	60th percentile
A0A0B4J1V0_IGHV3-15	12	16.7	60th percentile
A0A0B4J1V0_IGHV3-15	12.9	17.8	60th percentile
A0A0B4J1V0_IGHV3-15	13	17.9	60th percentile
A0A0B4J1V0_IGHV3-15	11.8	16.8	60th percentile
A0A0B4J1V0_IGHV3-15	12	16.8	60th percentile
A0A0B4J1V0_IGHV3-15	12.5	17.3	60th percentile
A0A0B4J1V0_IGHV3-15	12.1	17.3	60th percentile
A0A0B4J1V0_IGHV3-15	11.9	16.8	60th percentile
A0A0B4J1V0_IGHV3-15	12.8	17.4	60th percentile
A0A0B4J1V0_IGHV3-15	12.2	17	60th percentile
A0A0B4J1V0_IGHV3-15	12	17.1	60th percentile
A0A0B4J1V0_IGHV3-15	12.3	16.9	60th percentile
A0A0B4J1V0_IGHV3-15	12.3	17	60th percentile
A0A0B4J1V0_IGHV3-15	11.3	15.8	60th percentile
A0A0B4J1V0_IGHV3-15	13.3	18.3	60th percentile
A0A0B4J1V0_IGHV3-15	12	16.3	60th percentile
A0A0B4J1V0_IGHV3-15	12.5	17.1	60th percentile
A0A0B4J1V0_IGHV3-15	12.4	17.1	60th percentile
A0A0B4J1V0_IGHV3-15	12.4	17.7	60th percentile
A0A0B4J1V0_IGHV3-15	11.6	16.3	60th percentile
A0A0B4J1V0_IGHV3-15	11.9	16.8	60th percentile
A0A0B4J1V0_IGHV3-15	12.2	16.7	60th percentile
A0A0B4J1V0_IGHV3-15	13.2	18.1	60th percentile
A0A0B4J1V0_IGHV3-15	12.2	17.3	60th percentile
A0A0B4J1V0_IGHV3-15	12	17.1	60th percentile
A0A0B4J1V0_IGHV3-15	13.5	17.6	60th percentile
A0A0B4J1V0_IGHV3-15	12.2	17.2	60th percentile
A0A0B4J1V0_IGHV3-15	12.4	17.1	60th percentile
A0A0B4J1V0_IGHV3-15	12.2	16.4	60th percentile
A0A0B4J1V0_IGHV3-15	12.2	16.8	60th percentile
A0A0B4J1V0_IGHV3-15	11.9	16.5	60th percentile
A0A0B4J1V0_IGHV3-15	12.4	17.1	60th percentile
A0A0B4J1V0_IGHV3-15	12.1	16.9	60th percentile
A0A0B4J1V0_IGHV3-15	12.4	17.1	60th percentile
A0A0B4J1V0_IGHV3-15	12.4	17.5	60th percentile
A0A0B4J1V0_IGHV3-15	12.1	17.1	60th percentile
A0A0B4J1V0_IGHV3-15	12.3	17.2	60th percentile
A0A0B4J1V0_IGHV3-15	11.9	16.5	60th percentile
A0A0B4J1V0_IGHV3-15	11.1	16	60th percentile
A0A0B4J1V0_IGHV3-15	12.7	17.4	60th percentile
A0A0B4J1V0_IGHV3-15	12.4	17.2	60th percentile
A0A0B4J1V0_IGHV3-15	11.8	16.9	60th percentile
A0A0B4J1V0_IGHV3-15	11.5	16.7	60th percentile
A0A0B4J1V0_IGHV3-15	12.1	17.3	60th percentile
A0A0B4J1V0_IGHV3-15	12.6	17.7	60th percentile
A0A0B4J1V0_IGHV3-15	12.3	17.5	60th percentile
A0A0B4J1V0_IGHV3-15	12.8	17.5	60th percentile
A0A0B4J1V0_IGHV3-15	12.5	17.8	60th percentile
A0A0B4J1V0_IGHV3-15	12.9	17.6	60th percentile
A0A0B4J1V0_IGHV3-15	11.8	17.2	60th percentile
A0A0B4J1V0_IGHV3-15	12.1	16.9	60th percentile
A0A0B4J1V0_IGHV3-15	11.8	16.9	60th percentile
A0A0B4J1V0_IGHV3-15	13.5	18.6	60th percentile
A0A0B4J1V0_IGHV3-15	12.5	17.7	60th percentile
A0A0B4J1V0_IGHV3-15	12.2	17.5	60th percentile
A0A0B4J1V0_IGHV3-15	12.6	17.6	60th percentile
A0A0B4J1V0_IGHV3-15	12.1	17	60th percentile
A0A0B4J1V0_IGHV3-15	13	18.2	60th percentile
A0A0B4J1V0_IGHV3-15	12.8	18.3	60th percentile
A0A0B4J1V0_IGHV3-15	12	17.3	60th percentile
A0A0B4J1V0_IGHV3-15	11.4	16.6	60th percentile
A0A0B4J1V0_IGHV3-15	12.9	17.7	60th percentile
A0A0B4J1V0_IGHV3-15	12.9	18	60th percentile
A0A0B4J1V0_IGHV3-15	12.6	17.4	60th percentile
A0A0B4J1V0_IGHV3-15	12.4	17.4	60th percentile
P05543_SERPINA7	13.1	16.6	40th percentile
P05543_SERPINA7	13	16.7	40th percentile
P05543_SERPINA7	13.6	16.9	40th percentile
P05543_SERPINA7	13.4	16.9	40th percentile
P05543_SERPINA7	13.4	17	40th percentile
P05543_SERPINA7	13.4	16.8	40th percentile
P05543_SERPINA7	13.4	17	40th percentile
P05543_SERPINA7	13.5	17.1	40th percentile
P05543_SERPINA7	13	16.5	40th percentile
P05543_SERPINA7	13.3	16.9	40th percentile
P05543_SERPINA7	13.7	17.3	40th percentile
P05543_SERPINA7	13.5	17.1	40th percentile
P05543_SERPINA7	13.4	17	40th percentile
P05543_SERPINA7	13.3	17	40th percentile
P05543_SERPINA7	13.6	17	40th percentile
P05543_SERPINA7	13.4	16.9	40th percentile
P05543_SERPINA7	13.7	17	40th percentile
P05543_SERPINA7	13.6	17	40th percentile
P05543_SERPINA7	13.5	16.6	40th percentile
P05543_SERPINA7	13.5	16.7	40th percentile
P05543_SERPINA7	13.4	16.9	40th percentile
P05543_SERPINA7	13.4	16.7	40th percentile
P05543_SERPINA7	13.7	17	40th percentile
P05543_SERPINA7	13.4	17	40th percentile
P05543_SERPINA7	13.3	17	40th percentile
P05543_SERPINA7	13.5	17	40th percentile
P05543_SERPINA7	13.4	17.1	40th percentile
P05543_SERPINA7	13.4	16.8	40th percentile
P05543_SERPINA7	13.5	16.8	40th percentile
P05543_SERPINA7	13.3	17	40th percentile
P05543_SERPINA7	13.3	16.8	40th percentile
P05543_SERPINA7	13.3	16.8	40th percentile
P05543_SERPINA7	13.3	16.8	40th percentile
P05543_SERPINA7	13.4	16.9	40th percentile
P05543_SERPINA7	13.4	16.9	40th percentile
P05543_SERPINA7	13.1	16.5	40th percentile
P05543_SERPINA7	13.1	16.7	40th percentile
P05543_SERPINA7	13.3	16.8	40th percentile
P05543_SERPINA7	12.9	16.5	40th percentile
P05543_SERPINA7	13.6	16.8	40th percentile
P05543_SERPINA7	13.5	17	40th percentile
P05543_SERPINA7	13.7	17	40th percentile
P05543_SERPINA7	13.8	17.1	40th percentile
P05543_SERPINA7	13.1	16.4	40th percentile
P05543_SERPINA7	13.7	17.2	40th percentile
P05543_SERPINA7	13	16.3	40th percentile
P05543_SERPINA7	13.4	16.7	40th percentile
P05543_SERPINA7	13.3	16.7	40th percentile
P05543_SERPINA7	13.2	16.7	40th percentile
P05543_SERPINA7	13.4	16.9	40th percentile
P05543_SERPINA7	13.3	16.9	40th percentile
P05543_SERPINA7	13.5	16.9	40th percentile
P05543_SERPINA7	13.2	16.5	40th percentile
P05543_SERPINA7	13.2	16.7	40th percentile
P05543_SERPINA7	13.6	16.9	40th percentile
P05543_SERPINA7	13.1	16.2	40th percentile
P05543_SERPINA7	13.3	16.7	40th percentile
P05543_SERPINA7	13.5	16.8	40th percentile
P05543_SERPINA7	13.7	16.8	40th percentile
P05543_SERPINA7	13.7	17	40th percentile
P05543_SERPINA7	13.4	16.9	40th percentile
P05543_SERPINA7	13.3	16.8	40th percentile
P05543_SERPINA7	13.6	17.1	40th percentile
P05543_SERPINA7	13.4	17	40th percentile
P05543_SERPINA7	13.4	17	40th percentile
P05543_SERPINA7	13.2	16.6	40th percentile
P05543_SERPINA7	13.2	16.8	40th percentile
P05543_SERPINA7	13.5	16.9	40th percentile
P05543_SERPINA7	13.1	16.5	40th percentile
P05543_SERPINA7	13.6	16.9	40th percentile
P05543_SERPINA7	13.4	16.7	40th percentile
P05543_SERPINA7	13.6	16.9	40th percentile
P05543_SERPINA7	13.3	16.8	40th percentile
P05543_SERPINA7	14	17.5	40th percentile
P05543_SERPINA7	13.4	17	40th percentile
P05543_SERPINA7	13.1	16.6	40th percentile
P05543_SERPINA7	13.6	17.1	40th percentile
P05543_SERPINA7	13.1	16.5	40th percentile
P05543_SERPINA7	13.6	16.9	40th percentile
P05543_SERPINA7	13.4	17.1	40th percentile
P05543_SERPINA7	13.4	16.8	40th percentile
P05543_SERPINA7	13.2	16.8	40th percentile
P05543_SERPINA7	13.5	17.3	40th percentile
P05543_SERPINA7	13.3	16.9	40th percentile
P05543_SERPINA7	13.1	16.7	40th percentile
P05543_SERPINA7	13.4	16.9	40th percentile
P05543_SERPINA7	13.4	16.7	40th percentile
P05543_SERPINA7	13.8	17.5	40th percentile
P05543_SERPINA7	13.6	17.3	40th percentile
P05543_SERPINA7	13.4	16.9	40th percentile
P05543_SERPINA7	13.4	17	40th percentile
P05543_SERPINA7	13.5	17.2	40th percentile
P05543_SERPINA7	13.2	16.9	40th percentile
P05543_SERPINA7	13.5	16.9	40th percentile
P05543_SERPINA7	13.4	17.2	40th percentile
O95479_H6PD	6.3	10.5	20th percentile
O95479_H6PD	6.7	10.5	20th percentile
O95479_H6PD	6.4	11.1	20th percentile
O95479_H6PD	5.8	9.9	20th percentile
O95479_H6PD	6	11.3	20th percentile
O95479_H6PD	6.6	11.3	20th percentile
O95479_H6PD	6.1	10.6	20th percentile
O95479_H6PD	6.2	10.3	20th percentile
O95479_H6PD	5.3	10.2	20th percentile
O95479_H6PD	6	11.4	20th percentile
O95479_H6PD	5.7	10.2	20th percentile
O95479_H6PD	5.8	9	20th percentile
O95479_H6PD	5.9	9.5	20th percentile
O95479_H6PD	6.6	11	20th percentile
O95479_H6PD	6.7	10.7	20th percentile
O95479_H6PD	6.6	10.8	20th percentile
O95479_H6PD	6	8.9	20th percentile
O95479_H6PD	6	10.8	20th percentile
O95479_H6PD	6.1	10.9	20th percentile
O95479_H6PD	6.4	9.9	20th percentile
O95479_H6PD	5.3	10.8	20th percentile
O95479_H6PD	6.2	10	20th percentile
O95479_H6PD	6.7	10.9	20th percentile
O95479_H6PD	5.7	9.9	20th percentile
O95479_H6PD	7.8	12.3	20th percentile
O95479_H6PD	6.1	10	20th percentile
O95479_H6PD	6.8	11.1	20th percentile
O95479_H6PD	6.3	10.8	20th percentile
O95479_H6PD	6	10.1	20th percentile
O95479_H6PD	5.8	11.4	20th percentile
O95479_H6PD	6.9	10.5	20th percentile
O95479_H6PD	7.3	11.6	20th percentile
O95479_H6PD	5.7	9.7	20th percentile
O95479_H6PD	5.8	9.8	20th percentile
O95479_H6PD	6.3	10.6	20th percentile
O95479_H6PD	6.5	10.1	20th percentile
O95479_H6PD	6	9.3	20th percentile
O95479_H6PD	6.3	10.8	20th percentile
O95479_H6PD	6.2	10.8	20th percentile
O95479_H6PD	5.9	10.6	20th percentile
O95479_H6PD	6.2	10.6	20th percentile
O95479_H6PD	5.9	10.3	20th percentile
O95479_H6PD	7.6	11.7	20th percentile
O95479_H6PD	6.2	9.7	20th percentile
O95479_H6PD	5.2	9.9	20th percentile
O95479_H6PD	6.8	11	20th percentile
O95479_H6PD	7.8	12.5	20th percentile
O95479_H6PD	5.6	9.6	20th percentile
O95479_H6PD	6.5	10.9	20th percentile
O95479_H6PD	6.6	11	20th percentile
O95479_H6PD	5.6	10.9	20th percentile
O95479_H6PD	5.8	10.9	20th percentile
O95479_H6PD	5.7	10.4	20th percentile
O95479_H6PD	6.1	10.6	20th percentile
O95479_H6PD	6.6	10.6	20th percentile
O95479_H6PD	6.8	10.5	20th percentile
O95479_H6PD	6.8	11.3	20th percentile
O95479_H6PD	6.5	10.6	20th percentile
O95479_H6PD	6.2	10.9	20th percentile
O95479_H6PD	6.4	10.5	20th percentile
O95479_H6PD	6	10.1	20th percentile
O95479_H6PD	6.4	10.2	20th percentile
O95479_H6PD	5.9	11.3	20th percentile
O95479_H6PD	4.7	9.9	20th percentile
O95479_H6PD	6.3	10.9	20th percentile
O95479_H6PD	6.8	10.5	20th percentile
O95479_H6PD	7.3	11.6	20th percentile
O95479_H6PD	6	10.7	20th percentile
O95479_H6PD	5.9	10.9	20th percentile
O95479_H6PD	6.4	10.8	20th percentile
O95479_H6PD	5.7	9.9	20th percentile
O95479_H6PD	6.6	11.5	20th percentile
O95479_H6PD	5.6	10.9	20th percentile
O95479_H6PD	5.9	9.7	20th percentile
O95479_H6PD	6.3	10.9	20th percentile
O95479_H6PD	6.3	10.8	20th percentile
O95479_H6PD	6.6	10.6	20th percentile
O95479_H6PD	5.5	10.5	20th percentile
O95479_H6PD	5.7	9.9	20th percentile
O95479_H6PD	6.4	10.8	20th percentile
O95479_H6PD	5.6	10.4	20th percentile
