# Supplementary material for: Plasma proteome variation and its genetic determinants in children and adolescents
Source: Nat Genet. 2025 Feb 19;57(3):635–46. doi: 10.1038/s41588-025-02089-2 (PMC11906355; doi:10.1038/s41588-025-02089-2)
Supplement: Supplementary file 13 — Statistical source data. [file 41588_2025_2089_MOESM13_ESM.xlsx]

## Sheet: Extended Data Fig. 4a
6_161010118_A_G	PEP.StrippedSequence	ProteinID_Genename	log2 intensity
0/1	GSFSTTVTGR	P08519_LPA	14.1
0/0	GSFSTTVTGR	P08519_LPA	14
0/1	GTLSTTITGR	P08519_LPA	13.8
0/0	GSFSTTVTGR	P08519_LPA	13.7
0/0	GTLSTTITGR	P08519_LPA	13.6
0/0	GSFSTTVTGR	P08519_LPA	13.5
0/0	GTFSTTVTGR	P08519_LPA	13.5
0/0	GSFSTTVTGR	P08519_LPA	13.4
0/0	GSFSTTVTGR	P08519_LPA	13.4
0/1	GTLSTTITGR	P08519_LPA	13.4
0/0	GTLSTTITGR	P08519_LPA	13.4
1/1	GSFSTTVTGR	P08519_LPA	13.3
0/1	GSFSTTVTGR	P08519_LPA	13.3
0/0	GSFSTTVTGR	P08519_LPA	13.3
0/0	ATTVTGTPCQEWAAQEPHR	P08519_LPA	13.3
0/1	GTFSTTVTGR	P08519_LPA	13.3
0/0	GTLSTTITGR	P08519_LPA	13.2
0/0	GSFSTTVTGR	P08519_LPA	13.1
0/0	GTLSTTITGR	P08519_LPA	13.1
0/1	GSFSTTVTGR	P08519_LPA	13.1
1/1	GTLSTTITGR	P08519_LPA	13.1
0/0	GTLSTTITGR	P08519_LPA	13
0/0	GTLSTTITGR	P08519_LPA	13
0/0	GTLSTTITGR	P08519_LPA	13
0/1	GSFSTTVTGR	P08519_LPA	13
0/0	GSFSTTVTGR	P08519_LPA	13
0/1	GTFSTTVTGR	P08519_LPA	13
0/1	GSFSTTVTGR	P08519_LPA	13
0/0	GSFSTTVTGR	P08519_LPA	13
0/1	GSFSTTVTGR	P08519_LPA	13
0/0	GSFSTTVTGR	P08519_LPA	13
0/1	GSFSTTVTGR	P08519_LPA	13
0/1	GTLSTTITGR	P08519_LPA	13
0/1	GTDSCQGDSGGPLVCFEK	P08519_LPA	12.9
0/0	GTFSTTVTGR	P08519_LPA	12.9
0/1	GSFSTTVTGR	P08519_LPA	12.9
0/0	GTLSTTITGR	P08519_LPA	12.9
0/1	GTLSTTITGR	P08519_LPA	12.9
0/0	GTLSTTITGR	P08519_LPA	12.9
0/1	GSFSTTVTGR	P08519_LPA	12.9
0/0	GSFSTTVTGR	P08519_LPA	12.9
0/1	GTLSTTITGR	P08519_LPA	12.9
0/0	GTFSTTVTGR	P08519_LPA	12.9
0/0	GTLSTTITGR	P08519_LPA	12.9
0/0	GSFSTTVTGR	P08519_LPA	12.8
0/0	GSFSTTVTGR	P08519_LPA	12.8
0/0	GSFSTTVTGR	P08519_LPA	12.8
1/1	ATTVTGTPCQEWAAQEPHR	P08519_LPA	12.8
0/0	ATTVTGTPCQEWAAQEPHR	P08519_LPA	12.8
0/0	GTLSTTITGR	P08519_LPA	12.8
0/0	ATTVTGTPCQEWAAQEPHR	P08519_LPA	12.8
0/0	GSFSTTVTGR	P08519_LPA	12.8
0/1	GSFSTTVTGR	P08519_LPA	12.8
0/0	GTFSTTVTGR	P08519_LPA	12.8
0/0	GSFSTTVTGR	P08519_LPA	12.8
0/0	GSFSTTVTGR	P08519_LPA	12.8
0/1	GSFSTTVTGR	P08519_LPA	12.8
0/0	GSFSTTVTGR	P08519_LPA	12.8
0/0	ATTVTGTPCQEWAAQEPHR	P08519_LPA	12.8
0/1	GTFSTTVTGR	P08519_LPA	12.7
0/0	GSFSTTVTGR	P08519_LPA	12.7
0/1	GTLSTTITGR	P08519_LPA	12.7
0/0	GTFSTTVTGR	P08519_LPA	12.7
0/0	GTLSTTITGR	P08519_LPA	12.7
0/0	GTLSTTITGR	P08519_LPA	12.7
0/1	GSFSTTVTGR	P08519_LPA	12.7
0/0	GISSTTVTGR	P08519_LPA	12.7
0/1	GSFSTTVTGR	P08519_LPA	12.7
0/0	GSFSTTVTGR	P08519_LPA	12.7
0/0	GTLSTTITGR	P08519_LPA	12.7
0/0	ATTVTGTPCQEWAAQEPHR	P08519_LPA	12.7
0/0	GTFSTTVTGR	P08519_LPA	12.7
0/0	GSFSTTVTGR	P08519_LPA	12.7
1/1	GSFSTTVTGR	P08519_LPA	12.7
0/0	GSFSTTVTGR	P08519_LPA	12.7
0/0	GTLSTTITGR	P08519_LPA	12.7
0/1	ATTVTGTPCQEWAAQEPHR	P08519_LPA	12.7
0/1	GSFSTTVTGR	P08519_LPA	12.7
0/0	ATTVTGTPCQEWAAQEPHR	P08519_LPA	12.7
0/0	GSFSTTVTGR	P08519_LPA	12.7
0/0	GTLSTTITGR	P08519_LPA	12.7
0/0	GTLSTTITGR	P08519_LPA	12.7
0/0	GSFSTTVTGR	P08519_LPA	12.6
0/1	GTLSTTITGR	P08519_LPA	12.6
0/0	ATTVTGTPCQEWAAQEPHR	P08519_LPA	12.6
0/1	GSFSTTVTGR	P08519_LPA	12.6
0/1	GSFSTTVTGR	P08519_LPA	12.6
0/1	GTFSTTVTGR	P08519_LPA	12.6
0/0	GTFSTTVTGR	P08519_LPA	12.6
1/1	GTFSTTVTGR	P08519_LPA	12.6
0/1	GSFSTTVTGR	P08519_LPA	12.6
0/0	GSFSTTVTGR	P08519_LPA	12.6
0/1	GSFSTTVTGR	P08519_LPA	12.6
0/1	GSFSTTVTGR	P08519_LPA	12.6
0/0	GTFSTTVTGR	P08519_LPA	12.6
0/0	GSFSTTVTGR	P08519_LPA	12.6
0/0	GSFSTTVTGR	P08519_LPA	12.6
0/0	GSFSTTVTGR	P08519_LPA	12.6
0/0	GSFSTTVTGR	P08519_LPA	12.6
0/0	ATTVTGTPCQEWAAQEPHR	P08519_LPA	12.6
0/0	GTLSTTITGR	P08519_LPA	12.6
0/0	GSFSTTVTGR	P08519_LPA	12.6
0/0	GTLSTTITGR	P08519_LPA	12.6
0/0	GSFSTTVTGR	P08519_LPA	12.6
0/1	GSFSTTVTGR	P08519_LPA	12.6
0/0	GSFSTTVTGR	P08519_LPA	12.6
0/1	GTLSTTITGR	P08519_LPA	12.6
0/0	GTLSTTITGR	P08519_LPA	12.6
0/0	GTFSTTVTGR	P08519_LPA	12.6
0/0	GTFSTTVTGR	P08519_LPA	12.6
0/1	GSFSTTVTGR	P08519_LPA	12.6
0/0	GTLSTTITGR	P08519_LPA	12.6
0/0	GTLSTTITGR	P08519_LPA	12.5
0/1	ATTVTGTPCQEWAAQEPHR	P08519_LPA	12.5
1/1	GSFSTTVTGR	P08519_LPA	12.5
0/1	GSFSTTVTGR	P08519_LPA	12.5
0/0	GTLSTTITGR	P08519_LPA	12.5
0/0	GSFSTTVTGR	P08519_LPA	12.5
0/1	ATTVTGTPCQEWAAQEPHR	P08519_LPA	12.5
0/1	GTLSTTITGR	P08519_LPA	12.5
0/1	GSFSTTVTGR	P08519_LPA	12.5
0/1	ATTVTGTPCQEWAAQEPHR	P08519_LPA	12.5
0/0	GSFSTTVTGR	P08519_LPA	12.5
0/0	GTLSTTITGR	P08519_LPA	12.5
0/1	GSFSTTVTGR	P08519_LPA	12.5
0/0	GTLSTTITGR	P08519_LPA	12.5
0/0	GSFSTTVTGR	P08519_LPA	12.5
0/1	GSFSTTVTGR	P08519_LPA	12.5
0/0	GSFSTTVTGR	P08519_LPA	12.5
0/1	GTLSTTITGR	P08519_LPA	12.5
0/1	GTLSTTITGR	P08519_LPA	12.5
0/1	GTFSTTVTGR	P08519_LPA	12.5
0/0	GSFSTTVTGR	P08519_LPA	12.5
0/0	GTLSTTITGR	P08519_LPA	12.5
0/0	GSFSTTVTGR	P08519_LPA	12.5
0/1	GTLSTTITGR	P08519_LPA	12.5
0/1	GSFSTTVTGR	P08519_LPA	12.5
0/1	GSFSTTVTGR	P08519_LPA	12.5
0/0	GTLSTTITGR	P08519_LPA	12.5
0/0	GTLSTTITGR	P08519_LPA	12.5
0/0	GTFSTTVTGR	P08519_LPA	12.5
0/0	GSFSTTVTGR	P08519_LPA	12.5
0/1	GTLSTTITGR	P08519_LPA	12.5
0/0	HFCGGTLISPEWVLTAAHCLK	P08519_LPA	12.4
0/0	GSFSTTVTGR	P08519_LPA	12.4
0/0	GSFSTTVTGR	P08519_LPA	12.4
0/1	GTLSTTITGR	P08519_LPA	12.4
0/1	GSFSTTVTGR	P08519_LPA	12.4
0/1	GSFSTTVTGR	P08519_LPA	12.4
0/1	GTLSTTITGR	P08519_LPA	12.4
0/0	GSFSTTVTGR	P08519_LPA	12.4
0/1	GTLSTTITGR	P08519_LPA	12.4
0/0	GTFSTTVTGR	P08519_LPA	12.4
1/1	GTLSTTITGR	P08519_LPA	12.4
0/0	GTLSTTITGR	P08519_LPA	12.4
0/1	GSFSTTVTGR	P08519_LPA	12.4
0/1	GSFSTTVTGR	P08519_LPA	12.4
0/0	GSFSTTVTGR	P08519_LPA	12.4
0/1	GSFSTTVTGR	P08519_LPA	12.4
0/1	GSFSTTVTGR	P08519_LPA	12.4
0/0	GTLSTTITGR	P08519_LPA	12.4
0/0	ATTVTGTPCQEWAAQEPHR	P08519_LPA	12.4
0/1	GSFSTTVTGR	P08519_LPA	12.4
0/0	GSFSTTVTGR	P08519_LPA	12.4
0/1	GTFSTTVTGR	P08519_LPA	12.4
0/1	GSFSTTVTGR	P08519_LPA	12.4
0/1	GTFSTTVTGR	P08519_LPA	12.4
0/0	GISSTTVTGR	P08519_LPA	12.4
0/1	GTLSTTITGR	P08519_LPA	12.4
0/1	GSFSTTVTGR	P08519_LPA	12.4
0/1	GSFSTTVTGR	P08519_LPA	12.4
0/1	GSFSTTVTGR	P08519_LPA	12.4
0/1	GTLSTTITGR	P08519_LPA	12.4
0/1	GTLSTTITGR	P08519_LPA	12.4
0/1	GTFSTTVTGR	P08519_LPA	12.4
0/1	GSFSTTVTGR	P08519_LPA	12.4
0/1	GTLSTTITGR	P08519_LPA	12.4
0/0	GSFSTTVTGR	P08519_LPA	12.4
0/0	GSFSTTVTGR	P08519_LPA	12.4
0/1	GSFSTTVTGR	P08519_LPA	12.4
0/1	GTFSTTVTGR	P08519_LPA	12.4
0/1	GTLSTTITGR	P08519_LPA	12.4
0/1	GISSTTVTGR	P08519_LPA	12.4
0/1	GTLSTTITGR	P08519_LPA	12.4
0/1	GTFSTTVTGR	P08519_LPA	12.3
0/0	GTLSTTITGR	P08519_LPA	12.3
0/0	GISSTTVTGR	P08519_LPA	12.3
0/1	GSFSTTVTGR	P08519_LPA	12.3
0/0	GTFSTTVTGR	P08519_LPA	12.3
0/1	GSFSTTVTGR	P08519_LPA	12.3
0/0	GTFSTTVTGR	P08519_LPA	12.3
0/1	GTLSTTITGR	P08519_LPA	12.3
0/1	GSFSTTVTGR	P08519_LPA	12.3
0/1	GSFSTTVTGR	P08519_LPA	12.3
0/0	GSFSTTVTGR	P08519_LPA	12.3
0/0	GTLSTTITGR	P08519_LPA	12.3
0/0	ATTVTGTPCQEWAAQEPHR	P08519_LPA	12.3
0/0	GTLSTTITGR	P08519_LPA	12.3
0/1	GTFSTTVTGR	P08519_LPA	12.3
0/1	GSFSTTVTGR	P08519_LPA	12.3
0/1	GSFSTTVTGR	P08519_LPA	12.3
0/0	GSFSTTVTGR	P08519_LPA	12.3
0/0	GSFSTTVTGR	P08519_LPA	12.3
0/0	GTFSTTVTGR	P08519_LPA	12.3
1/1	GTFSTTVTGR	P08519_LPA	12.3
0/1	GSFSTTVTGR	P08519_LPA	12.3
0/0	GSFSTTVTGR	P08519_LPA	12.3
0/1	GSFSTTVTGR	P08519_LPA	12.3
0/0	GSFSTTVTGR	P08519_LPA	12.3
0/0	GTDSCQGDSGGPLVCFEK	P08519_LPA	12.3
0/1	GTLSTTITGR	P08519_LPA	12.3
0/0	ATTVTGTPCQEWAAQEPHR	P08519_LPA	12.3
0/1	GTLSTTITGR	P08519_LPA	12.3
0/0	GTFSTTVTGR	P08519_LPA	12.3
0/0	GTFSTTVTGR	P08519_LPA	12.3
0/0	ATTVTGTPCQEWAAQEPHR	P08519_LPA	12.3
0/0	GTLSTTITGR	P08519_LPA	12.3
0/0	GSFSTTVTGR	P08519_LPA	12.3
0/1	GSFSTTVTGR	P08519_LPA	12.3
0/0	GTFSTTVTGR	P08519_LPA	12.3
0/1	GTLSTTITGR	P08519_LPA	12.3
0/0	GTFSTTVTGR	P08519_LPA	12.3
0/1	GTLSTTITGR	P08519_LPA	12.3
0/0	GTLSTTITGR	P08519_LPA	12.3
1/1	GSFSTTVTGR	P08519_LPA	12.3
0/1	GTFSTTVTGR	P08519_LPA	12.3
0/0	GTFSTTVTGR	P08519_LPA	12.3
0/1	GTLSTTITGR	P08519_LPA	12.3
0/0	GTFSTTVTGR	P08519_LPA	12.3
0/1	GTFSTTVTGR	P08519_LPA	12.3
0/0	ATTVTGTPCQEWAAQEPHR	P08519_LPA	12.3
0/0	GTFSTTVTGR	P08519_LPA	12.3
0/0	GTLSTTITGR	P08519_LPA	12.3
0/1	GTLSTTITGR	P08519_LPA	12.3
0/1	GSFSTTVTGR	P08519_LPA	12.3
0/0	GTLSTTITGR	P08519_LPA	12.3
0/0	ATTVTGTPCQEWAAQEPHR	P08519_LPA	12.3
0/0	GTLSTTITGR	P08519_LPA	12.3
0/1	GTLSTTITGR	P08519_LPA	12.2
0/1	GTLSTTITGR	P08519_LPA	12.2
0/1	GTLSTTITGR	P08519_LPA	12.2
0/1	GTLSTTITGR	P08519_LPA	12.2
0/1	GSFSTTVTGR	P08519_LPA	12.2
0/0	GSFSTTVTGR	P08519_LPA	12.2
0/0	GTFSTTVTGR	P08519_LPA	12.2
0/1	GSFSTTVTGR	P08519_LPA	12.2
0/0	GTLSTTITGR	P08519_LPA	12.2
0/0	GTFSTTVTGR	P08519_LPA	12.2
0/0	GTLSTTITGR	P08519_LPA	12.2
0/0	GSFSTTVTGR	P08519_LPA	12.2
0/0	GTLSTTITGR	P08519_LPA	12.2
0/1	GSFSTTVTGR	P08519_LPA	12.2
0/1	GSFSTTVTGR	P08519_LPA	12.2
0/1	GSFSTTVTGR	P08519_LPA	12.2
0/0	ATTVTGTPCQEWAAQEPHR	P08519_LPA	12.2
0/0	GTFSTTVTGR	P08519_LPA	12.2
0/1	HFCGGTLISPEWVLTAAHCLK	P08519_LPA	12.2
0/0	GSFSTTVTGR	P08519_LPA	12.2
0/1	GTFSTTVTGR	P08519_LPA	12.2
0/0	GTFSTTVTGR	P08519_LPA	12.2
0/1	GTLSTTITGR	P08519_LPA	12.2
0/1	GSFSTTVTGR	P08519_LPA	12.2
0/0	ATTVTGTPCQEWAAQEPHR	P08519_LPA	12.2
0/1	GTFSTTVTGR	P08519_LPA	12.2
0/1	ATTVTGTPCQEWAAQEPHR	P08519_LPA	12.2
0/0	GTLSTTITGR	P08519_LPA	12.2
0/1	GTLSTTITGR	P08519_LPA	12.2
0/1	GTFSTTVTGR	P08519_LPA	12.2
0/0	GTFSTTVTGR	P08519_LPA	12.2
0/1	GSFSTTVTGR	P08519_LPA	12.2
0/1	ATTVTGTPCQEWAAQEPHR	P08519_LPA	12.2
0/1	GTLSTTITGR	P08519_LPA	12.2
0/1	GTLSTTITGR	P08519_LPA	12.2
0/1	ATTVTGTPCQEWAAQEPHR	P08519_LPA	12.2
0/0	GTFSTTVTGR	P08519_LPA	12.2
0/1	GSFSTTVTGR	P08519_LPA	12.2
0/1	GTLSTTITGR	P08519_LPA	12.2
0/0	ATTVTGTPCQEWAAQEPHR	P08519_LPA	12.2
0/1	GSFSTTVTGR	P08519_LPA	12.2
0/1	GSFSTTVTGR	P08519_LPA	12.2
0/1	GSFSTTVTGR	P08519_LPA	12.2
0/1	ATTVTGTPCQEWAAQEPHR	P08519_LPA	12.2
0/0	GTFSTTVTGR	P08519_LPA	12.2
0/1	GSFSTTVTGR	P08519_LPA	12.2
0/0	GTFSTTVTGR	P08519_LPA	12.2
0/1	GSFSTTVTGR	P08519_LPA	12.2
0/0	GTFSTTVTGR	P08519_LPA	12.2
0/0	GSFSTTVTGR	P08519_LPA	12.2
0/1	GTLSTTITGR	P08519_LPA	12.2
0/1	GTLSTTITGR	P08519_LPA	12.2
0/0	GTFSTTVTGR	P08519_LPA	12.2
0/0	GTLSTTITGR	P08519_LPA	12.2
0/0	HFCGGTLISPEWVLTAAHCLK	P08519_LPA	12.2
0/1	GTLSTTITGR	P08519_LPA	12.2
1/1	GSFSTTVTGR	P08519_LPA	12.2
0/1	GTLSTTITGR	P08519_LPA	12.1
1/1	GTLSTTITGR	P08519_LPA	12.1
0/1	GTFSTTVTGR	P08519_LPA	12.1
0/0	GTFSTTVTGR	P08519_LPA	12.1
1/1	GTLSTTITGR	P08519_LPA	12.1
0/1	GTLSTTITGR	P08519_LPA	12.1
0/0	GTLSTTITGR	P08519_LPA	12.1
0/0	ATTVTGTPCQEWAAQEPHR	P08519_LPA	12.1
0/1	GSFSTTVTGR	P08519_LPA	12.1
0/1	GSFSTTVTGR	P08519_LPA	12.1
0/0	GTFSTTVTGR	P08519_LPA	12.1
0/0	GTFSTTVTGR	P08519_LPA	12.1
0/1	ATTVTGTPCQEWAAQEPHR	P08519_LPA	12.1
0/0	GSFSTTVTGR	P08519_LPA	12.1
0/1	GSFSTTVTGR	P08519_LPA	12.1
0/0	GSFSTTVTGR	P08519_LPA	12.1
0/0	GTFSTTVTGR	P08519_LPA	12.1
0/0	GSFSTTVTGR	P08519_LPA	12.1
0/1	GTFSTTVTGR	P08519_LPA	12.1
0/0	GTLSTTITGR	P08519_LPA	12.1
0/0	GSFSTTVTGR	P08519_LPA	12.1
0/1	GTFSTTVTGR	P08519_LPA	12.1
0/1	GTFSTTVTGR	P08519_LPA	12.1
0/0	GSFSTTVTGR	P08519_LPA	12.1
0/1	GSFSTTVTGR	P08519_LPA	12.1
0/1	GTFSTTVTGR	P08519_LPA	12.1
0/1	GSFSTTVTGR	P08519_LPA	12.1
0/0	GTFSTTVTGR	P08519_LPA	12.1
0/0	GISSTTVTGR	P08519_LPA	12.1
0/1	GTLSTTITGR	P08519_LPA	12.1
0/1	GTLSTTITGR	P08519_LPA	12.1
0/1	GTLSTTITGR	P08519_LPA	12.1
0/1	GSFSTTVTGR	P08519_LPA	12.1
0/1	GSFSTTVTGR	P08519_LPA	12.1
0/1	GSFSTTVTGR	P08519_LPA	12.1
0/0	GTLSTTITGR	P08519_LPA	12.1
0/1	ATTVTGTPCQEWAAQEPHR	P08519_LPA	12.1
0/1	ATTVTGTPCQEWAAQEPHR	P08519_LPA	12.1
0/1	GTLSTTITGR	P08519_LPA	12.1
0/1	GTFSTTVTGR	P08519_LPA	12.1
0/1	GSFSTTVTGR	P08519_LPA	12.1
0/1	GTLSTTITGR	P08519_LPA	12.1
0/0	ATTVTGTPCQEWAAQEPHR	P08519_LPA	12.1
0/1	HFCGGTLISPEWVLTAAHCLK	P08519_LPA	12.1
0/1	GTLSTTITGR	P08519_LPA	12.1
0/1	ATTVTGTPCQEWAAQEPHR	P08519_LPA	12.1
0/0	HFCGGTLISPEWVLTAAHCLK	P08519_LPA	12.1
0/0	ATTVTGTPCQEWAAQEPHR	P08519_LPA	12.1
0/0	ATTVTGTPCQEWAAQEPHR	P08519_LPA	12.1
0/1	GTLSTTITGR	P08519_LPA	12.1
0/1	GSFSTTVTGR	P08519_LPA	12.1
1/1	GSFSTTVTGR	P08519_LPA	12.1
0/1	ATTVTGTPCQEWAAQEPHR	P08519_LPA	12.1
0/1	GSFSTTVTGR	P08519_LPA	12.1
0/1	GTFSTTVTGR	P08519_LPA	12.1
0/0	GSFSTTVTGR	P08519_LPA	12.1
0/0	GISSTTVTGR	P08519_LPA	12.1
0/0	ATTVTGTPCQEWAAQEPHR	P08519_LPA	12.1
0/0	ATTVTGTPCQEWAAQEPHR	P08519_LPA	12.1
0/1	GTFSTTVTGR	P08519_LPA	12.1
0/1	GTLSTTITGR	P08519_LPA	12.1
0/1	HFCGGTLISPEWVLTAAHCLK	P08519_LPA	12
0/1	GTLSTTITGR	P08519_LPA	12
0/0	GTFSTTVTGR	P08519_LPA	12
0/1	GTFSTTVTGR	P08519_LPA	12
0/1	GTFSTTVTGR	P08519_LPA	12
0/1	GTFSTTVTGR	P08519_LPA	12
0/1	GTFSTTVTGR	P08519_LPA	12
0/1	GTLSTTITGR	P08519_LPA	12
0/1	GTLSTTITGR	P08519_LPA	12
0/1	GTLSTTITGR	P08519_LPA	12
0/0	GSFSTTVTGR	P08519_LPA	12
0/0	ATTVTGTPCQEWAAQEPHR	P08519_LPA	12
0/1	GSFSTTVTGR	P08519_LPA	12
0/0	GTLSTTITGR	P08519_LPA	12
0/1	GSFSTTVTGR	P08519_LPA	12
0/0	GTLSTTITGR	P08519_LPA	12
0/1	GTLSTTITGR	P08519_LPA	12
0/1	GISSTTVTGR	P08519_LPA	12
0/1	ATTVTGTPCQEWAAQEPHR	P08519_LPA	12
0/0	GTFSTTVTGR	P08519_LPA	12
0/1	ATTVTGTPCQEWAAQEPHR	P08519_LPA	12
0/1	ATTVTGTPCQEWAAQEPHR	P08519_LPA	12
0/1	GTLSTTITGR	P08519_LPA	12
0/1	GTLSTTITGR	P08519_LPA	12
0/0	GSFSTTVTGR	P08519_LPA	12
0/1	ATTVTGTPCQEWAAQEPHR	P08519_LPA	12
0/0	GTLSTTITGR	P08519_LPA	12
1/1	ATTVTGTPCQEWAAQEPHR	P08519_LPA	12
0/0	GTLSTTITGR	P08519_LPA	12
0/0	ATTVTGTPCQEWAAQEPHR	P08519_LPA	12
0/1	GTLSTTITGR	P08519_LPA	12
0/1	ATTVTGTPCQEWAAQEPHR	P08519_LPA	12
0/0	GSFSTTVTGR	P08519_LPA	12
0/0	GTLSTTITGR	P08519_LPA	12
0/1	GTLSTTITGR	P08519_LPA	12
0/0	GSFSTTVTGR	P08519_LPA	12
0/0	GSFSTTVTGR	P08519_LPA	12
0/1	GSFSTTVTGR	P08519_LPA	12
0/1	GSFSTTVTGR	P08519_LPA	12
0/0	GTLSTTITGR	P08519_LPA	12
0/1	ATTVTGTPCQEWAAQEPHR	P08519_LPA	12
0/0	GSFSTTVTGR	P08519_LPA	12
0/0	ATTVTGTPCQEWAAQEPHR	P08519_LPA	12
0/1	GTLSTTITGR	P08519_LPA	12
0/1	GSFSTTVTGR	P08519_LPA	12
0/1	GSFSTTVTGR	P08519_LPA	12
1/1	GTLSTTITGR	P08519_LPA	12
1/1	GSFSTTVTGR	P08519_LPA	12
0/1	GSFSTTVTGR	P08519_LPA	12
0/1	ATTVTGTPCQEWAAQEPHR	P08519_LPA	12
0/1	GSFSTTVTGR	P08519_LPA	12
0/1	GTLSTTITGR	P08519_LPA	12
0/1	ATTVTGTPCQEWAAQEPHR	P08519_LPA	12
1/1	GISSTTVTGR	P08519_LPA	12
0/1	GTLSTTITGR	P08519_LPA	12
0/1	GTLSTTITGR	P08519_LPA	12
0/0	GTFSTTVTGR	P08519_LPA	12
0/0	GSFSTTVTGR	P08519_LPA	12
0/0	HFCGGTLISPEWVLTAAHCLK	P08519_LPA	12
0/1	GSFSTTVTGR	P08519_LPA	12
0/1	GTFSTTVTGR	P08519_LPA	12
0/0	GTFSTTVTGR	P08519_LPA	12
0/1	HFCGGTLISPEWVLTAAHCLK	P08519_LPA	12
0/1	GTFSTTVTGR	P08519_LPA	12
0/0	GTFSTTVTGR	P08519_LPA	12
0/0	GTFSTTVTGR	P08519_LPA	12
0/1	GTFSTTVTGR	P08519_LPA	12
0/1	HFCGGTLISPEWVLTAAHCLK	P08519_LPA	12
0/0	GTFSTTVTGR	P08519_LPA	12
0/0	GSFSTTVTGR	P08519_LPA	12
0/1	GTLSTTITGR	P08519_LPA	12
0/0	ATTVTGTPCQEWAAQEPHR	P08519_LPA	12
0/1	GSFSTTVTGR	P08519_LPA	12
0/1	ATTVTGTPCQEWAAQEPHR	P08519_LPA	12
0/1	GSFSTTVTGR	P08519_LPA	12
0/1	GTLSTTITGR	P08519_LPA	12
0/1	GTFSTTVTGR	P08519_LPA	12
0/1	GTLSTTITGR	P08519_LPA	12
0/1	GSFSTTVTGR	P08519_LPA	11.9
0/0	HFCGGTLISPEWVLTAAHCLK	P08519_LPA	11.9
0/1	GTLSTTITGR	P08519_LPA	11.9
0/1	GTLSTTITGR	P08519_LPA	11.9
0/0	ATTVTGTPCQEWAAQEPHR	P08519_LPA	11.9
0/1	GTFSTTVTGR	P08519_LPA	11.9
0/1	ATTVTGTPCQEWAAQEPHR	P08519_LPA	11.9
0/0	HFCGGTLISPEWVLTAAHCLK	P08519_LPA	11.9
0/1	GSFSTTVTGR	P08519_LPA	11.9
0/0	GSFSTTVTGR	P08519_LPA	11.9
0/1	GSFSTTVTGR	P08519_LPA	11.9
0/1	GISSTTVTGR	P08519_LPA	11.9
0/1	GSFSTTVTGR	P08519_LPA	11.9
0/0	GSFSTTVTGR	P08519_LPA	11.9
0/1	GTLSTTITGR	P08519_LPA	11.9
1/1	GTFSTTVTGR	P08519_LPA	11.9
0/1	GTLSTTITGR	P08519_LPA	11.9
0/0	GTFSTTVTGR	P08519_LPA	11.9
0/1	GTLSTTITGR	P08519_LPA	11.9
0/1	GSFSTTVTGR	P08519_LPA	11.9
0/0	GSFSTTVTGR	P08519_LPA	11.9
0/0	GSFSTTVTGR	P08519_LPA	11.9
1/1	GTLSTTITGR	P08519_LPA	11.9
0/0	ATTVTGTPCQEWAAQEPHR	P08519_LPA	11.9
0/0	ATTVTGTPCQEWAAQEPHR	P08519_LPA	11.9
0/1	ATTVTGTPCQEWAAQEPHR	P08519_LPA	11.9
0/1	GTLSTTITGR	P08519_LPA	11.9
0/0	GTDSCQGDSGGPLVCFEK	P08519_LPA	11.9
0/1	GTFSTTVTGR	P08519_LPA	11.9
0/0	ATTVTGTPCQEWAAQEPHR	P08519_LPA	11.9
0/0	GSFSTTVTGR	P08519_LPA	11.9
0/0	GTLSTTITGR	P08519_LPA	11.9
0/1	ATTVTGTPCQEWAAQEPHR	P08519_LPA	11.9
0/1	GTLSTTITGR	P08519_LPA	11.9
0/0	ATTVTGTPCQEWAAQEPHR	P08519_LPA	11.9
0/1	GTLSTTITGR	P08519_LPA	11.9
0/0	GTLSTTITGR	P08519_LPA	11.9
0/1	GSFSTTVTGR	P08519_LPA	11.9
0/0	GTFSTTVTGR	P08519_LPA	11.9
0/0	HFCGGTLISPEWVLTAAHCLK	P08519_LPA	11.9
0/0	ATTVTGTPCQEWAAQEPHR	P08519_LPA	11.9
0/0	GTLSTTITGR	P08519_LPA	11.9
0/1	GTLSTTITGR	P08519_LPA	11.9
0/1	GSFSTTVTGR	P08519_LPA	11.9
0/0	ATTVTGTPCQEWAAQEPHR	P08519_LPA	11.9
0/1	GTFSTTVTGR	P08519_LPA	11.9
0/1	GTLSTTITGR	P08519_LPA	11.9
0/0	ATTVTGTPCQEWAAQEPHR	P08519_LPA	11.9
0/0	HFCGGTLISPEWVLTAAHCLK	P08519_LPA	11.9
0/0	GTLSTTITGR	P08519_LPA	11.9
0/1	GTLSTTITGR	P08519_LPA	11.9
0/0	GTFSTTVTGR	P08519_LPA	11.9
0/1	GSFSTTVTGR	P08519_LPA	11.9
0/1	GTLSTTITGR	P08519_LPA	11.9
0/1	GTLSTTITGR	P08519_LPA	11.9
0/0	GTLSTTITGR	P08519_LPA	11.9
0/1	GTLSTTITGR	P08519_LPA	11.9
0/1	GSFSTTVTGR	P08519_LPA	11.9
0/0	ATTVTGTPCQEWAAQEPHR	P08519_LPA	11.9
0/1	GTLSTTITGR	P08519_LPA	11.9
0/0	GTDSCQGDSGGPLVCFEK	P08519_LPA	11.9
0/1	GTLSTTITGR	P08519_LPA	11.9
0/0	GSFSTTVTGR	P08519_LPA	11.9
0/0	ATTVTGTPCQEWAAQEPHR	P08519_LPA	11.9
0/1	GTFSTTVTGR	P08519_LPA	11.9
0/0	GSFSTTVTGR	P08519_LPA	11.9
0/1	GSFSTTVTGR	P08519_LPA	11.9
0/1	GTFSTTVTGR	P08519_LPA	11.9
0/0	HFCGGTLISPEWVLTAAHCLK	P08519_LPA	11.9
0/1	ATTVTGTPCQEWAAQEPHR	P08519_LPA	11.9
0/1	GTLSTTITGR	P08519_LPA	11.9
0/1	GTLSTTITGR	P08519_LPA	11.9
0/1	GSFSTTVTGR	P08519_LPA	11.9
0/0	GISSTTVTGR	P08519_LPA	11.9
0/0	GTFSTTVTGR	P08519_LPA	11.9
0/1	ATTVTGTPCQEWAAQEPHR	P08519_LPA	11.9
0/0	GSFSTTVTGR	P08519_LPA	11.9
0/0	GSFSTTVTGR	P08519_LPA	11.9
0/0	ATTVTGTPCQEWAAQEPHR	P08519_LPA	11.9
0/0	GSFSTTVTGR	P08519_LPA	11.9
0/0	GSFSTTVTGR	P08519_LPA	11.9
0/0	GTLSTTITGR	P08519_LPA	11.9
0/0	GTFSTTVTGR	P08519_LPA	11.9
0/1	GTLSTTITGR	P08519_LPA	11.9
0/1	GTFSTTVTGR	P08519_LPA	11.9
0/0	GSFSTTVTGR	P08519_LPA	11.9
0/1	GISSTTVTGR	P08519_LPA	11.9
0/0	GISSTTVTGR	P08519_LPA	11.9
0/1	GTLSTTITGR	P08519_LPA	11.9
0/1	GTFSTTVTGR	P08519_LPA	11.9
0/1	GTFSTTVTGR	P08519_LPA	11.9
0/1	GTFSTTVTGR	P08519_LPA	11.9
0/1	GTFSTTVTGR	P08519_LPA	11.8
0/1	GTDSCQGDSGGPLVCFEK	P08519_LPA	11.8
0/1	GSFSTTVTGR	P08519_LPA	11.8
0/1	GTDSCQGDSGGPLVCFEK	P08519_LPA	11.8
0/0	GTLSTTITGR	P08519_LPA	11.8
0/1	GTFSTTVTGR	P08519_LPA	11.8
0/0	GTLSTTITGR	P08519_LPA	11.8
0/1	ATTVTGTPCQEWAAQEPHR	P08519_LPA	11.8
0/1	GTLSTTITGR	P08519_LPA	11.8
1/1	ATTVTGTPCQEWAAQEPHR	P08519_LPA	11.8
0/1	GTFSTTVTGR	P08519_LPA	11.8
0/0	ATTVTGTPCQEWAAQEPHR	P08519_LPA	11.8
1/1	GTDSCQGDSGGPLVCFEK	P08519_LPA	11.8
0/0	GSFSTTVTGR	P08519_LPA	11.8
0/0	HFCGGTLISPEWVLTAAHCLK	P08519_LPA	11.8
0/1	GTLSTTITGR	P08519_LPA	11.8
0/1	GTLSTTITGR	P08519_LPA	11.8
0/1	GTLSTTITGR	P08519_LPA	11.8
0/1	GISSTTVTGR	P08519_LPA	11.8
0/1	GSFSTTVTGR	P08519_LPA	11.8
0/1	GTLSTTITGR	P08519_LPA	11.8
0/1	GSFSTTVTGR	P08519_LPA	11.8
0/1	ATTVTGTPCQEWAAQEPHR	P08519_LPA	11.8
0/1	ATTVTGTPCQEWAAQEPHR	P08519_LPA	11.8
0/1	GSFSTTVTGR	P08519_LPA	11.8
0/1	GSFSTTVTGR	P08519_LPA	11.8
0/0	ATTVTGTPCQEWAAQEPHR	P08519_LPA	11.8
0/1	GTFSTTVTGR	P08519_LPA	11.8
0/1	GTLSTTITGR	P08519_LPA	11.8
0/0	GTFSTTVTGR	P08519_LPA	11.8
0/1	GTLSTTITGR	P08519_LPA	11.8
0/0	ATTVTGTPCQEWAAQEPHR	P08519_LPA	11.8
0/0	ATTVTGTPCQEWAAQEPHR	P08519_LPA	11.8
0/1	GTLSTTITGR	P08519_LPA	11.8
0/1	ATTVTGTPCQEWAAQEPHR	P08519_LPA	11.8
0/1	GTFSTTVTGR	P08519_LPA	11.8
0/1	GTFSTTVTGR	P08519_LPA	11.8
0/0	GTLSTTITGR	P08519_LPA	11.8
0/1	GSFSTTVTGR	P08519_LPA	11.8
0/1	GTLSTTITGR	P08519_LPA	11.8
0/1	GSFSTTVTGR	P08519_LPA	11.8
0/0	ATTVTGTPCQEWAAQEPHR	P08519_LPA	11.8
0/1	ATTVTGTPCQEWAAQEPHR	P08519_LPA	11.8
0/1	GSFSTTVTGR	P08519_LPA	11.8
0/1	GTFSTTVTGR	P08519_LPA	11.8
0/0	GSFSTTVTGR	P08519_LPA	11.8
0/1	GSFSTTVTGR	P08519_LPA	11.8
0/0	GTFSTTVTGR	P08519_LPA	11.8
0/0	GSFSTTVTGR	P08519_LPA	11.8
0/0	ATTVTGTPCQEWAAQEPHR	P08519_LPA	11.8
0/1	GTFSTTVTGR	P08519_LPA	11.8
0/1	GTLSTTITGR	P08519_LPA	11.8
0/1	ATTVTGTPCQEWAAQEPHR	P08519_LPA	11.8
0/0	GTFSTTVTGR	P08519_LPA	11.8
0/1	GSFSTTVTGR	P08519_LPA	11.8
0/1	GTDSCQGDSGGPLVCFEK	P08519_LPA	11.8
0/0	GTLSTTITGR	P08519_LPA	11.8
0/0	GSFSTTVTGR	P08519_LPA	11.8
0/0	GTLSTTITGR	P08519_LPA	11.8
0/0	GTLSTTITGR	P08519_LPA	11.8
0/0	GTFSTTVTGR	P08519_LPA	11.8
0/1	GSFSTTVTGR	P08519_LPA	11.8
0/0	ATTVTGTPCQEWAAQEPHR	P08519_LPA	11.8
0/1	GTFSTTVTGR	P08519_LPA	11.8
0/0	GTFSTTVTGR	P08519_LPA	11.8
0/1	GTFSTTVTGR	P08519_LPA	11.8
0/0	GTFSTTVTGR	P08519_LPA	11.8
0/0	GTLSTTITGR	P08519_LPA	11.8
0/0	GTLSTTITGR	P08519_LPA	11.8
0/0	GTLSTTITGR	P08519_LPA	11.8
1/1	ATTVTGTPCQEWAAQEPHR	P08519_LPA	11.8
0/1	GTLSTTITGR	P08519_LPA	11.8
0/0	GISSTTVTGR	P08519_LPA	11.8
0/0	GSFSTTVTGR	P08519_LPA	11.8
0/0	GTFSTTVTGR	P08519_LPA	11.8
0/1	GTFSTTVTGR	P08519_LPA	11.8
0/0	GSFSTTVTGR	P08519_LPA	11.8
0/1	GISSTTVTGR	P08519_LPA	11.8
0/1	GSFSTTVTGR	P08519_LPA	11.8
0/0	GTFSTTVTGR	P08519_LPA	11.8
0/0	GTLSTTITGR	P08519_LPA	11.8
0/1	GSFSTTVTGR	P08519_LPA	11.8
0/0	GTFSTTVTGR	P08519_LPA	11.8
0/1	GTLSTTITGR	P08519_LPA	11.8
0/0	ATTVTGTPCQEWAAQEPHR	P08519_LPA	11.8
0/1	GSFSTTVTGR	P08519_LPA	11.8
0/1	GSFSTTVTGR	P08519_LPA	11.8
0/1	GTLSTTITGR	P08519_LPA	11.8
0/1	GTFSTTVTGR	P08519_LPA	11.8
0/1	GTFSTTVTGR	P08519_LPA	11.8
0/1	GTLSTTITGR	P08519_LPA	11.8
0/1	GSFSTTVTGR	P08519_LPA	11.8
0/1	GTLSTTITGR	P08519_LPA	11.8
0/1	GTFSTTVTGR	P08519_LPA	11.7
0/1	ATTVTGTPCQEWAAQEPHR	P08519_LPA	11.7
0/1	GTLSTTITGR	P08519_LPA	11.7
0/1	GSFSTTVTGR	P08519_LPA	11.7
0/1	GSFSTTVTGR	P08519_LPA	11.7
0/1	GISSTTVTGR	P08519_LPA	11.7
0/1	GISSTTVTGR	P08519_LPA	11.7
0/1	GSFSTTVTGR	P08519_LPA	11.7
0/0	GTFSTTVTGR	P08519_LPA	11.7
0/0	GTLSTTITGR	P08519_LPA	11.7
0/1	GSFSTTVTGR	P08519_LPA	11.7
0/0	GSFSTTVTGR	P08519_LPA	11.7
0/1	ATTVTGTPCQEWAAQEPHR	P08519_LPA	11.7
0/0	HSTFIPGTNK	P08519_LPA	11.7
0/1	GTLSTTITGR	P08519_LPA	11.7
0/0	GTDSCQGDSGGPLVCFEK	P08519_LPA	11.7
0/1	GSFSTTVTGR	P08519_LPA	11.7
1/1	GTLSTTITGR	P08519_LPA	11.7
0/1	GTLSTTITGR	P08519_LPA	11.7
0/1	GTLSTTITGR	P08519_LPA	11.7
0/0	GTFSTTVTGR	P08519_LPA	11.7
0/1	ATTVTGTPCQEWAAQEPHR	P08519_LPA	11.7
0/1	GTLSTTITGR	P08519_LPA	11.7
0/1	ATTVTGTPCQEWAAQEPHR	P08519_LPA	11.7
0/0	ATTVTGTPCQEWAAQEPHR	P08519_LPA	11.7
0/1	GSFSTTVTGR	P08519_LPA	11.7
0/1	GTFSTTVTGR	P08519_LPA	11.7
0/1	GTFSTTVTGR	P08519_LPA	11.7
0/0	GTLSTTITGR	P08519_LPA	11.7
0/1	GTLSTTITGR	P08519_LPA	11.7
0/0	GISSTTVTGR	P08519_LPA	11.7
0/1	GSFSTTVTGR	P08519_LPA	11.7
0/1	GSFSTTVTGR	P08519_LPA	11.7
0/0	GISSTTVTGR	P08519_LPA	11.7
0/1	GTFSTTVTGR	P08519_LPA	11.7
0/1	ATTVTGTPCQEWAAQEPHR	P08519_LPA	11.7
0/1	GTFSTTVTGR	P08519_LPA	11.7
0/1	ATTVTGTPCQEWAAQEPHR	P08519_LPA	11.7
0/1	GTFSTTVTGR	P08519_LPA	11.7
0/0	ATTVTGTPCQEWAAQEPHR	P08519_LPA	11.7
0/1	GSFSTTVTGR	P08519_LPA	11.7
0/1	GTLSTTITGR	P08519_LPA	11.7
1/1	ATTVTGTPCQEWAAQEPHR	P08519_LPA	11.7
0/0	GTLSTTITGR	P08519_LPA	11.7
0/1	ATTVTGTPCQEWAAQEPHR	P08519_LPA	11.7
0/1	GSFSTTVTGR	P08519_LPA	11.7
0/0	GISSTTVTGR	P08519_LPA	11.7
0/1	GTFSTTVTGR	P08519_LPA	11.7
0/1	GSFSTTVTGR	P08519_LPA	11.7
0/0	GISSTTVTGR	P08519_LPA	11.7
0/0	GSFSTTVTGR	P08519_LPA	11.7
0/1	GTFSTTVTGR	P08519_LPA	11.7
0/0	GTFSTTVTGR	P08519_LPA	11.7
0/0	GISSTTVTGR	P08519_LPA	11.7
0/1	GTLSTTITGR	P08519_LPA	11.7
0/0	GTFSTTVTGR	P08519_LPA	11.7
0/0	GSFSTTVTGR	P08519_LPA	11.7
0/0	GSFSTTVTGR	P08519_LPA	11.7
0/0	GTLSTTITGR	P08519_LPA	11.7
1/1	GTFSTTVTGR	P08519_LPA	11.7
0/1	GTLSTTITGR	P08519_LPA	11.7
0/1	ATTVTGTPCQEWAAQEPHR	P08519_LPA	11.7
0/1	GTFSTTVTGR	P08519_LPA	11.7
0/0	ATTVTGTPCQEWAAQEPHR	P08519_LPA	11.7
0/1	GSFSTTVTGR	P08519_LPA	11.7
0/1	GTDSCQGDSGGPLVCFEK	P08519_LPA	11.7
0/1	GTFSTTVTGR	P08519_LPA	11.7
0/0	GTLSTTITGR	P08519_LPA	11.7
0/1	GTDSCQGDSGGPLVCFEK	P08519_LPA	11.7
0/1	GSFSTTVTGR	P08519_LPA	11.7
0/0	GSFSTTVTGR	P08519_LPA	11.7
0/1	GTFSTTVTGR	P08519_LPA	11.7
0/0	ATTVTGTPCQEWAAQEPHR	P08519_LPA	11.7
0/1	GTFSTTVTGR	P08519_LPA	11.7
0/1	GSFSTTVTGR	P08519_LPA	11.7
0/1	ATTVTGTPCQEWAAQEPHR	P08519_LPA	11.7
0/1	GTLSTTITGR	P08519_LPA	11.7
0/1	ATTVTGTPCQEWAAQEPHR	P08519_LPA	11.7
0/1	GTLSTTITGR	P08519_LPA	11.7
0/1	GSFSTTVTGR	P08519_LPA	11.7
0/1	GTFSTTVTGR	P08519_LPA	11.7
0/0	GTLSTTITGR	P08519_LPA	11.7
0/0	GTDSCQGDSGGPLVCFEK	P08519_LPA	11.7
0/0	GSFSTTVTGR	P08519_LPA	11.7
0/1	GTDSCQGDSGGPLVCFEK	P08519_LPA	11.7
0/0	ATTVTGTPCQEWAAQEPHR	P08519_LPA	11.7
0/1	GTFSTTVTGR	P08519_LPA	11.7
0/1	GSFSTTVTGR	P08519_LPA	11.7
0/1	ATTVTGTPCQEWAAQEPHR	P08519_LPA	11.7
0/1	GSFSTTVTGR	P08519_LPA	11.7
0/0	GTFSTTVTGR	P08519_LPA	11.6
0/1	GTFSTTVTGR	P08519_LPA	11.6
0/0	ATTVTGTPCQEWAAQEPHR	P08519_LPA	11.6
0/1	GSFSTTVTGR	P08519_LPA	11.6
0/1	ATTVTGTPCQEWAAQEPHR	P08519_LPA	11.6
0/1	GTLSTTITGR	P08519_LPA	11.6
0/0	ATTVTGTPCQEWAAQEPHR	P08519_LPA	11.6
0/0	GSFSTTVTGR	P08519_LPA	11.6
0/1	GTFSTTVTGR	P08519_LPA	11.6
0/1	ATTVTGTPCQEWAAQEPHR	P08519_LPA	11.6
0/0	GTFSTTVTGR	P08519_LPA	11.6
0/1	GSFSTTVTGR	P08519_LPA	11.6
0/0	GTLSTTITGR	P08519_LPA	11.6
0/0	ATTVTGTPCQEWAAQEPHR	P08519_LPA	11.6
0/1	GTFSTTVTGR	P08519_LPA	11.6
0/1	ATTVTGTPCQEWAAQEPHR	P08519_LPA	11.6
0/0	ATTVTGTPCQEWAAQEPHR	P08519_LPA	11.6
0/1	GTDSCQGDSGGPLVCFEK	P08519_LPA	11.6
0/1	GSFSTTVTGR	P08519_LPA	11.6
0/1	GTFSTTVTGR	P08519_LPA	11.6
0/0	GSFSTTVTGR	P08519_LPA	11.6
0/0	ATTVTGTPCQEWAAQEPHR	P08519_LPA	11.6
0/0	ATTVTGTPCQEWAAQEPHR	P08519_LPA	11.6
0/1	GSFSTTVTGR	P08519_LPA	11.6
0/1	GSFSTTVTGR	P08519_LPA	11.6
0/1	GTDSCQGDSGGPLVCFEK	P08519_LPA	11.6
0/1	GTFSTTVTGR	P08519_LPA	11.6
0/1	GSFSTTVTGR	P08519_LPA	11.6
0/1	GISSTTVTGR	P08519_LPA	11.6
0/1	GSFSTTVTGR	P08519_LPA	11.6
0/1	GISSTTVTGR	P08519_LPA	11.6
0/1	GTLSTTITGR	P08519_LPA	11.6
0/0	HFCGGTLISPEWVLTAAHCLK	P08519_LPA	11.6
0/1	ATTVTGTPCQEWAAQEPHR	P08519_LPA	11.6
0/0	GTFSTTVTGR	P08519_LPA	11.6
0/0	GSFSTTVTGR	P08519_LPA	11.6
0/0	ATTVTGTPCQEWAAQEPHR	P08519_LPA	11.6
0/1	GTLSTTITGR	P08519_LPA	11.6
0/0	GTLSTTITGR	P08519_LPA	11.6
0/1	GSFSTTVTGR	P08519_LPA	11.6
0/1	GISSTTVTGR	P08519_LPA	11.6
0/1	GTLSTTITGR	P08519_LPA	11.6
0/1	GSFSTTVTGR	P08519_LPA	11.6
0/1	ATTVTGTPCQEWAAQEPHR	P08519_LPA	11.6
0/1	FVTWIEGMMR	P08519_LPA	11.6
0/1	GSFSTTVTGR	P08519_LPA	11.6
0/1	GTFSTTVTGR	P08519_LPA	11.6
0/1	GSFSTTVTGR	P08519_LPA	11.6
0/1	GSFSTTVTGR	P08519_LPA	11.6
0/1	GTFSTTVTGR	P08519_LPA	11.6
0/1	GTFSTTVTGR	P08519_LPA	11.6
0/1	GSFSTTVTGR	P08519_LPA	11.6
0/1	GTDSCQGDSGGPLVCFEK	P08519_LPA	11.6
0/1	GTLSTTITGR	P08519_LPA	11.6
0/0	GTLSTTITGR	P08519_LPA	11.6
0/1	GSFSTTVTGR	P08519_LPA	11.6
0/1	GTLSTTITGR	P08519_LPA	11.6
0/0	GTLSTTITGR	P08519_LPA	11.6
0/1	GTFSTTVTGR	P08519_LPA	11.6
0/1	GTFSTTVTGR	P08519_LPA	11.6
0/0	GISSTTVTGR	P08519_LPA	11.6
0/0	GTFSTTVTGR	P08519_LPA	11.6
0/1	ATTVTGTPCQEWAAQEPHR	P08519_LPA	11.6
0/1	GTFSTTVTGR	P08519_LPA	11.6
0/1	GTDSCQGDSGGPLVCFEK	P08519_LPA	11.6
0/1	GSFSTTVTGR	P08519_LPA	11.6
0/0	GTDSCQGDSGGPLVCFEK	P08519_LPA	11.6
0/0	GSFSTTVTGR	P08519_LPA	11.6
0/1	GISSTTVTGR	P08519_LPA	11.6
0/1	GISSTTVTGR	P08519_LPA	11.6
0/1	EAQLLVIENEVCNHYK	P08519_LPA	11.6
0/0	GTFSTTVTGR	P08519_LPA	11.6
0/0	GSFSTTVTGR	P08519_LPA	11.6
0/1	ATTVTGTPCQEWAAQEPHR	P08519_LPA	11.6
0/1	GTLSTTITGR	P08519_LPA	11.6
0/1	GSFSTTVTGR	P08519_LPA	11.6
0/0	FVTWIEGMMR	P08519_LPA	11.6
0/0	ATTVTGTPCQEWAAQEPHR	P08519_LPA	11.6
0/1	GTFSTTVTGR	P08519_LPA	11.6
0/0	GTFSTTVTGR	P08519_LPA	11.6
0/0	GSFSTTVTGR	P08519_LPA	11.6
0/1	GTFSTTVTGR	P08519_LPA	11.6
0/0	GSFSTTVTGR	P08519_LPA	11.6
0/1	ATTVTGTPCQEWAAQEPHR	P08519_LPA	11.6
0/0	GTDSCQGDSGGPLVCFEK	P08519_LPA	11.6
0/1	GTLSTTITGR	P08519_LPA	11.6
0/1	GTLSTTITGR	P08519_LPA	11.6
0/0	HFCGGTLISPEWVLTAAHCLK	P08519_LPA	11.6
0/1	GTFSTTVTGR	P08519_LPA	11.6
0/0	GSFSTTVTGR	P08519_LPA	11.6
0/1	GTFSTTVTGR	P08519_LPA	11.6
1/1	GTFSTTVTGR	P08519_LPA	11.6
0/1	ATTVTGTPCQEWAAQEPHR	P08519_LPA	11.6
0/0	GTLSTTITGR	P08519_LPA	11.6
0/1	GISSTTVTGR	P08519_LPA	11.6
0/1	GTFSTTVTGR	P08519_LPA	11.6
0/0	GISSTTVTGR	P08519_LPA	11.6
0/0	HFCGGTLISPEWVLTAAHCLK	P08519_LPA	11.6
0/0	GSFSTTVTGR	P08519_LPA	11.6
0/1	ATTVTGTPCQEWAAQEPHR	P08519_LPA	11.6
0/0	GTDSCQGDSGGPLVCFEK	P08519_LPA	11.6
0/1	GTLSTTITGR	P08519_LPA	11.6
0/1	GTFSTTVTGR	P08519_LPA	11.6
1/1	GTFSTTVTGR	P08519_LPA	11.6
0/0	GSFSTTVTGR	P08519_LPA	11.6
0/1	GTLSTTITGR	P08519_LPA	11.6
0/1	GSFSTTVTGR	P08519_LPA	11.6
0/1	GTFSTTVTGR	P08519_LPA	11.6
0/1	ATTVTGTPCQEWAAQEPHR	P08519_LPA	11.5
0/1	GTLSTTITGR	P08519_LPA	11.5
0/1	ATTVTGTPCQEWAAQEPHR	P08519_LPA	11.5
0/1	GTFSTTVTGR	P08519_LPA	11.5
0/0	GTLSTTITGR	P08519_LPA	11.5
0/1	GTLSTTITGR	P08519_LPA	11.5
0/0	GTFSTTVTGR	P08519_LPA	11.5
0/0	GISSTTVTGR	P08519_LPA	11.5
0/0	ATTVTGTPCQEWAAQEPHR	P08519_LPA	11.5
0/0	GTLSTTITGR	P08519_LPA	11.5
0/1	GTFSTTVTGR	P08519_LPA	11.5
0/0	GTFSTTVTGR	P08519_LPA	11.5
0/1	ATTVTGTPCQEWAAQEPHR	P08519_LPA	11.5
0/0	GTFSTTVTGR	P08519_LPA	11.5
0/1	GTFSTTVTGR	P08519_LPA	11.5
0/1	GISSTTVTGR	P08519_LPA	11.5
0/1	GTLSTTITGR	P08519_LPA	11.5
0/1	GTLSTTITGR	P08519_LPA	11.5
0/1	ATTVTGTPCQEWAAQEPHR	P08519_LPA	11.5
0/0	GTFSTTVTGR	P08519_LPA	11.5
0/0	GTLSTTITGR	P08519_LPA	11.5
0/0	GSFSTTVTGR	P08519_LPA	11.5
0/1	ATTVTGTPCQEWAAQEPHR	P08519_LPA	11.5
0/1	GTFSTTVTGR	P08519_LPA	11.5
0/0	GSFSTTVTGR	P08519_LPA	11.5
0/1	GSFSTTVTGR	P08519_LPA	11.5
0/1	GTLSTTITGR	P08519_LPA	11.5
0/1	GTFSTTVTGR	P08519_LPA	11.5
0/1	GSFSTTVTGR	P08519_LPA	11.5
0/0	GTLSTTITGR	P08519_LPA	11.5
0/1	GSFSTTVTGR	P08519_LPA	11.5
0/1	GTLSTTITGR	P08519_LPA	11.5
0/1	GTLSTTITGR	P08519_LPA	11.5
0/1	GTLSTTITGR	P08519_LPA	11.5
0/0	GTLSTTITGR	P08519_LPA	11.5
0/1	GISSTTVTGR	P08519_LPA	11.5
0/1	GTLSTTITGR	P08519_LPA	11.5
0/0	HFCGGTLISPEWVLTAAHCLK	P08519_LPA	11.5
0/1	GTFSTTVTGR	P08519_LPA	11.5
0/1	GTLSTTITGR	P08519_LPA	11.5
0/0	GTFSTTVTGR	P08519_LPA	11.5
0/1	GTFSTTVTGR	P08519_LPA	11.5
0/0	GTLSTTITGR	P08519_LPA	11.5
0/1	ATTVTGTPCQEWAAQEPHR	P08519_LPA	11.5
0/1	GISSTTVTGR	P08519_LPA	11.5
0/0	GTFSTTVTGR	P08519_LPA	11.5
0/1	GSFSTTVTGR	P08519_LPA	11.5
0/0	GTDSCQGDSGGPLVCFEK	P08519_LPA	11.5
0/1	GSFSTTVTGR	P08519_LPA	11.5
0/1	GTLSTTITGR	P08519_LPA	11.5
0/0	FVTWIEGMMR	P08519_LPA	11.5
0/1	GTLSTTITGR	P08519_LPA	11.5
0/1	GTLSTTITGR	P08519_LPA	11.5
0/0	GSFSTTVTGR	P08519_LPA	11.5
0/1	ATTVTGTPCQEWAAQEPHR	P08519_LPA	11.5
0/1	GSFSTTVTGR	P08519_LPA	11.5
0/1	ATTVTGTPCQEWAAQEPHR	P08519_LPA	11.5
0/0	GTFSTTVTGR	P08519_LPA	11.5
0/0	GTFSTTVTGR	P08519_LPA	11.5
0/1	GTFSTTVTGR	P08519_LPA	11.5
0/1	GTLSTTITGR	P08519_LPA	11.5
0/1	GSFSTTVTGR	P08519_LPA	11.5
0/1	ATTVTGTPCQEWAAQEPHR	P08519_LPA	11.5
0/1	GTLSTTITGR	P08519_LPA	11.5
0/0	GTLSTTITGR	P08519_LPA	11.5
0/1	ATTVTGTPCQEWAAQEPHR	P08519_LPA	11.5
0/0	GTFSTTVTGR	P08519_LPA	11.5
1/1	GTDSCQGDSGGPLVCFEK	P08519_LPA	11.5
0/1	ATTVTGTPCQEWAAQEPHR	P08519_LPA	11.5
0/1	GISSTTVTGR	P08519_LPA	11.5
0/0	HFCGGTLISPEWVLTAAHCLK	P08519_LPA	11.5
0/1	GSFSTTVTGR	P08519_LPA	11.5
0/1	GSFSTTVTGR	P08519_LPA	11.5
0/1	ATTVTGTPCQEWAAQEPHR	P08519_LPA	11.5
0/0	GSFSTTVTGR	P08519_LPA	11.5
0/1	ATTVTGTPCQEWAAQEPHR	P08519_LPA	11.5
0/1	GTLSTTITGR	P08519_LPA	11.5
0/1	GSFSTTVTGR	P08519_LPA	11.5
0/0	GTLSTTITGR	P08519_LPA	11.5
0/0	ATTVTGTPCQEWAAQEPHR	P08519_LPA	11.5
0/0	GSFSTTVTGR	P08519_LPA	11.5
0/0	GTDSCQGDSGGPLVCFEK	P08519_LPA	11.5
0/1	GSFSTTVTGR	P08519_LPA	11.5
0/1	ATTVTGTPCQEWAAQEPHR	P08519_LPA	11.5
0/0	GTFSTTVTGR	P08519_LPA	11.5
0/1	GSFSTTVTGR	P08519_LPA	11.5
0/1	ATTVTGTPCQEWAAQEPHR	P08519_LPA	11.5
0/1	GTFSTTVTGR	P08519_LPA	11.5
0/1	GTLSTTITGR	P08519_LPA	11.5
0/1	GTFSTTVTGR	P08519_LPA	11.5
0/1	GSFSTTVTGR	P08519_LPA	11.5
0/0	HFCGGTLISPEWVLTAAHCLK	P08519_LPA	11.5
0/1	GTFSTTVTGR	P08519_LPA	11.5
0/1	GTLSTTITGR	P08519_LPA	11.5
1/1	ATTVTGTPCQEWAAQEPHR	P08519_LPA	11.5
0/1	ATTVTGTPCQEWAAQEPHR	P08519_LPA	11.5
0/1	GTLSTTITGR	P08519_LPA	11.5
0/0	GISSTTVTGR	P08519_LPA	11.5
0/0	GSFSTTVTGR	P08519_LPA	11.5
0/1	GTLSTTITGR	P08519_LPA	11.5
0/0	GSFSTTVTGR	P08519_LPA	11.5
0/1	GTLSTTITGR	P08519_LPA	11.5
0/1	GTFSTTVTGR	P08519_LPA	11.5
0/1	GTLSTTITGR	P08519_LPA	11.5
0/0	GSFSTTVTGR	P08519_LPA	11.5
0/1	GISSTTVTGR	P08519_LPA	11.5
0/1	GSFSTTVTGR	P08519_LPA	11.5
0/1	GTFSTTVTGR	P08519_LPA	11.5
0/0	GTLSTTITGR	P08519_LPA	11.4
0/0	GTDSCQGDSGGPLVCFEK	P08519_LPA	11.4
0/1	GSFSTTVTGR	P08519_LPA	11.4
0/0	GISSTTVTGR	P08519_LPA	11.4
1/1	GISSTTVTGR	P08519_LPA	11.4
0/1	ATTVTGTPCQEWAAQEPHR	P08519_LPA	11.4
0/1	ATTVTGTPCQEWAAQEPHR	P08519_LPA	11.4
0/0	ATTVTGTPCQEWAAQEPHR	P08519_LPA	11.4
0/1	GTLSTTITGR	P08519_LPA	11.4
0/1	ATTVTGTPCQEWAAQEPHR	P08519_LPA	11.4
0/1	GTFSTTVTGR	P08519_LPA	11.4
0/0	ATTVTGTPCQEWAAQEPHR	P08519_LPA	11.4
0/0	GTLSTTITGR	P08519_LPA	11.4
0/1	ATTVTGTPCQEWAAQEPHR	P08519_LPA	11.4
0/1	GTFSTTVTGR	P08519_LPA	11.4
0/0	ATTVTGTPCQEWAAQEPHR	P08519_LPA	11.4
0/0	HFCGGTLISPEWVLTAAHCLK	P08519_LPA	11.4
0/0	GTFSTTVTGR	P08519_LPA	11.4
0/0	GISSTTVTGR	P08519_LPA	11.4
0/1	GTLSTTITGR	P08519_LPA	11.4
0/1	GISSTTVTGR	P08519_LPA	11.4
0/0	ATTVTGTPCQEWAAQEPHR	P08519_LPA	11.4
0/1	GSFSTTVTGR	P08519_LPA	11.4
0/1	GTLSTTITGR	P08519_LPA	11.4
0/1	GTFSTTVTGR	P08519_LPA	11.4
0/1	GSFSTTVTGR	P08519_LPA	11.4
0/0	FVTWIEGMMR	P08519_LPA	11.4
0/0	GSFSTTVTGR	P08519_LPA	11.4
0/1	GTFSTTVTGR	P08519_LPA	11.4
0/1	ATTVTGTPCQEWAAQEPHR	P08519_LPA	11.4
0/1	GTFSTTVTGR	P08519_LPA	11.4
0/1	GTLSTTITGR	P08519_LPA	11.4
0/0	ATTVTGTPCQEWAAQEPHR	P08519_LPA	11.4
0/1	GTLSTTITGR	P08519_LPA	11.4
0/0	HFCGGTLISPEWVLTAAHCLK	P08519_LPA	11.4
0/0	GTDSCQGDSGGPLVCFEK	P08519_LPA	11.4
0/1	GSFSTTVTGR	P08519_LPA	11.4
0/1	GTLSTTITGR	P08519_LPA	11.4
0/1	ATTVTGTPCQEWAAQEPHR	P08519_LPA	11.4
0/0	GTDSCQGDSGGPLVCFEK	P08519_LPA	11.4
0/1	GSFSTTVTGR	P08519_LPA	11.4
0/1	GSFSTTVTGR	P08519_LPA	11.4
0/1	GTFSTTVTGR	P08519_LPA	11.4
0/0	ATTVTGTPCQEWAAQEPHR	P08519_LPA	11.4
0/1	GTLSTTITGR	P08519_LPA	11.4
0/1	GTFSTTVTGR	P08519_LPA	11.4
0/1	GISSTTVTGR	P08519_LPA	11.4
0/1	ATTVTGTPCQEWAAQEPHR	P08519_LPA	11.4
0/0	GTFSTTVTGR	P08519_LPA	11.4
0/1	GSFSTTVTGR	P08519_LPA	11.4
0/1	ATTVTGTPCQEWAAQEPHR	P08519_LPA	11.4
0/1	ATTVTGTPCQEWAAQEPHR	P08519_LPA	11.4
0/0	ATTVTGTPCQEWAAQEPHR	P08519_LPA	11.4
0/0	HFCGGTLISPEWVLTAAHCLK	P08519_LPA	11.4
0/1	GSFSTTVTGR	P08519_LPA	11.4
0/0	GTFSTTVTGR	P08519_LPA	11.4
0/1	GTLSTTITGR	P08519_LPA	11.4
0/0	GISSTTVTGR	P08519_LPA	11.4
0/0	GTFSTTVTGR	P08519_LPA	11.4
0/0	GTFSTTVTGR	P08519_LPA	11.4
0/1	GSFSTTVTGR	P08519_LPA	11.4
0/0	GISSTTVTGR	P08519_LPA	11.4
0/1	GSFSTTVTGR	P08519_LPA	11.4
0/0	GTFSTTVTGR	P08519_LPA	11.4
0/1	GSFSTTVTGR	P08519_LPA	11.4
0/1	HFCGGTLISPEWVLTAAHCLK	P08519_LPA	11.4
0/1	GTLSTTITGR	P08519_LPA	11.4
0/0	GSFSTTVTGR	P08519_LPA	11.4
0/1	GTLSTTITGR	P08519_LPA	11.4
1/1	ATTVTGTPCQEWAAQEPHR	P08519_LPA	11.4
0/1	ATTVTGTPCQEWAAQEPHR	P08519_LPA	11.4
0/0	GSFSTTVTGR	P08519_LPA	11.4
0/0	GTLSTTITGR	P08519_LPA	11.4
0/1	HFCGGTLISPEWVLTAAHCLK	P08519_LPA	11.4
0/1	GTFSTTVTGR	P08519_LPA	11.4
0/1	GTFSTTVTGR	P08519_LPA	11.4
0/0	GSFSTTVTGR	P08519_LPA	11.4
0/1	GSFSTTVTGR	P08519_LPA	11.4
0/1	GTFSTTVTGR	P08519_LPA	11.4
0/1	GTLSTTITGR	P08519_LPA	11.4
1/1	HFCGGTLISPEWVLTAAHCLK	P08519_LPA	11.4
0/1	GSFSTTVTGR	P08519_LPA	11.4
0/0	HFCGGTLISPEWVLTAAHCLK	P08519_LPA	11.4
0/1	ATTVTGTPCQEWAAQEPHR	P08519_LPA	11.4
0/0	GISSTTVTGR	P08519_LPA	11.4
0/0	GTFSTTVTGR	P08519_LPA	11.4
0/0	GSFSTTVTGR	P08519_LPA	11.4
0/1	GSFSTTVTGR	P08519_LPA	11.4
0/1	GSFSTTVTGR	P08519_LPA	11.4
0/1	GTDSCQGDSGGPLVCFEK	P08519_LPA	11.4
0/1	GTFSTTVTGR	P08519_LPA	11.4
0/1	GSFSTTVTGR	P08519_LPA	11.4
0/0	GSFSTTVTGR	P08519_LPA	11.4
0/1	GTLSTTITGR	P08519_LPA	11.4
0/1	GTFSTTVTGR	P08519_LPA	11.4
0/1	GSFSTTVTGR	P08519_LPA	11.4
0/1	ATTVTGTPCQEWAAQEPHR	P08519_LPA	11.4
0/0	GISSTTVTGR	P08519_LPA	11.4
0/0	GTLSTTITGR	P08519_LPA	11.4
0/0	GTFSTTVTGR	P08519_LPA	11.4
0/0	GTLSTTITGR	P08519_LPA	11.4
0/1	GTFSTTVTGR	P08519_LPA	11.4
0/1	GTLSTTITGR	P08519_LPA	11.4
0/0	GTFSTTVTGR	P08519_LPA	11.4
0/1	GTLSTTITGR	P08519_LPA	11.4
0/0	GISSTTVTGR	P08519_LPA	11.4
0/1	GTLSTTITGR	P08519_LPA	11.3
0/0	GTFSTTVTGR	P08519_LPA	11.3
0/1	GTLSTTITGR	P08519_LPA	11.3
0/0	GISSTTVTGR	P08519_LPA	11.3
0/1	GSFSTTVTGR	P08519_LPA	11.3
0/1	GTDSCQGDSGGPLVCFEK	P08519_LPA	11.3
0/0	FVTWIEGMMR	P08519_LPA	11.3
0/1	GTFSTTVTGR	P08519_LPA	11.3
0/0	ATTVTGTPCQEWAAQEPHR	P08519_LPA	11.3
0/0	GTLSTTITGR	P08519_LPA	11.3
0/1	HFCGGTLISPEWVLTAAHCLK	P08519_LPA	11.3
1/1	GTFSTTVTGR	P08519_LPA	11.3
0/0	GTFSTTVTGR	P08519_LPA	11.3
1/1	HFCGGTLISPEWVLTAAHCLK	P08519_LPA	11.3
0/1	ATTVTGTPCQEWAAQEPHR	P08519_LPA	11.3
0/0	ATTVTGTPCQEWAAQEPHR	P08519_LPA	11.3
0/0	GTLSTTITGR	P08519_LPA	11.3
0/0	GTDSCQGDSGGPLVCFEK	P08519_LPA	11.3
0/0	GISSTTVTGR	P08519_LPA	11.3
0/1	ATTVTGTPCQEWAAQEPHR	P08519_LPA	11.3
0/1	GTLSTTITGR	P08519_LPA	11.3
0/1	GTDSCQGDSGGPLVCFEK	P08519_LPA	11.3
0/0	GTFSTTVTGR	P08519_LPA	11.3
0/1	GSFSTTVTGR	P08519_LPA	11.3
0/1	GTFSTTVTGR	P08519_LPA	11.3
0/1	ATTVTGTPCQEWAAQEPHR	P08519_LPA	11.3
0/0	GSFSTTVTGR	P08519_LPA	11.3
0/1	GSFSTTVTGR	P08519_LPA	11.3
0/1	GTLSTTITGR	P08519_LPA	11.3
0/1	GSFSTTVTGR	P08519_LPA	11.3
0/0	ATTVTGTPCQEWAAQEPHR	P08519_LPA	11.3
0/0	HFCGGTLISPEWVLTAAHCLK	P08519_LPA	11.3
0/0	GTFSTTVTGR	P08519_LPA	11.3
0/1	GTLSTTITGR	P08519_LPA	11.3
0/1	HFCGGTLISPEWVLTAAHCLK	P08519_LPA	11.3
0/0	GSFSTTVTGR	P08519_LPA	11.3
0/1	GTFSTTVTGR	P08519_LPA	11.3
0/1	GSFSTTVTGR	P08519_LPA	11.3
0/0	GTLSTTITGR	P08519_LPA	11.3
0/1	GTLSTTITGR	P08519_LPA	11.3
0/1	ATTVTGTPCQEWAAQEPHR	P08519_LPA	11.3
0/0	HFCGGTLISPEWVLTAAHCLK	P08519_LPA	11.3
0/0	ATTVTGTPCQEWAAQEPHR	P08519_LPA	11.3
0/0	GTDSCQGDSGGPLVCFEK	P08519_LPA	11.3
0/1	GTLSTTITGR	P08519_LPA	11.3
0/1	GTLSTTITGR	P08519_LPA	11.3
0/1	GSFSTTVTGR	P08519_LPA	11.3
1/1	EAQLLVIENEVCNHYK	P08519_LPA	11.3
0/0	GISSTTVTGR	P08519_LPA	11.3
0/1	EAQLLVIENEVCNHYK	P08519_LPA	11.3
0/0	ATTVTGTPCQEWAAQEPHR	P08519_LPA	11.3
0/1	ATTVTGTPCQEWAAQEPHR	P08519_LPA	11.3
0/1	GSFSTTVTGR	P08519_LPA	11.3
0/0	GISSTTVTGR	P08519_LPA	11.3
0/1	GTLSTTITGR	P08519_LPA	11.3
0/1	ATTVTGTPCQEWAAQEPHR	P08519_LPA	11.3
0/1	HFCGGTLISPEWVLTAAHCLK	P08519_LPA	11.3
0/0	EAQLLVIENEVCNHYK	P08519_LPA	11.3
0/1	GISSTTVTGR	P08519_LPA	11.3
0/1	GSFSTTVTGR	P08519_LPA	11.3
0/0	GSFSTTVTGR	P08519_LPA	11.3
0/1	GTLSTTITGR	P08519_LPA	11.3
0/1	GISSTTVTGR	P08519_LPA	11.3
0/1	GSFSTTVTGR	P08519_LPA	11.3
0/0	ATTVTGTPCQEWAAQEPHR	P08519_LPA	11.3
0/1	GTLSTTITGR	P08519_LPA	11.3
0/0	ATTVTGTPCQEWAAQEPHR	P08519_LPA	11.3
0/1	GTLSTTITGR	P08519_LPA	11.3
0/1	GTFSTTVTGR	P08519_LPA	11.3
0/0	GTLSTTITGR	P08519_LPA	11.3
0/1	GTFSTTVTGR	P08519_LPA	11.3
0/1	ATTVTGTPCQEWAAQEPHR	P08519_LPA	11.3
0/1	GSFSTTVTGR	P08519_LPA	11.3
0/0	ATTVTGTPCQEWAAQEPHR	P08519_LPA	11.3
0/0	GTFSTTVTGR	P08519_LPA	11.3
0/1	GTLSTTITGR	P08519_LPA	11.3
0/1	GTFSTTVTGR	P08519_LPA	11.3
0/1	GISSTTVTGR	P08519_LPA	11.3
0/1	GSFSTTVTGR	P08519_LPA	11.3
0/0	GTDSCQGDSGGPLVCFEK	P08519_LPA	11.3
0/1	GTFSTTVTGR	P08519_LPA	11.3
0/1	ATTVTGTPCQEWAAQEPHR	P08519_LPA	11.3
0/1	ATTVTGTPCQEWAAQEPHR	P08519_LPA	11.3
0/1	GTFSTTVTGR	P08519_LPA	11.3
0/0	HSTFIPGTNK	P08519_LPA	11.3
0/1	ATTVTGTPCQEWAAQEPHR	P08519_LPA	11.3
0/1	GTDSCQGDSGGPLVCFEK	P08519_LPA	11.3
0/0	GSFSTTVTGR	P08519_LPA	11.3
0/1	GSFSTTVTGR	P08519_LPA	11.3
0/1	GTLSTTITGR	P08519_LPA	11.3
0/0	ATTVTGTPCQEWAAQEPHR	P08519_LPA	11.3
0/1	GTLSTTITGR	P08519_LPA	11.3
0/0	HFCGGTLISPEWVLTAAHCLK	P08519_LPA	11.3
0/1	GSFSTTVTGR	P08519_LPA	11.3
0/0	GTFSTTVTGR	P08519_LPA	11.3
0/0	ATTVTGTPCQEWAAQEPHR	P08519_LPA	11.3
0/1	GTFSTTVTGR	P08519_LPA	11.3
0/1	GTFSTTVTGR	P08519_LPA	11.3
0/0	GISSTTVTGR	P08519_LPA	11.3
0/0	GTFSTTVTGR	P08519_LPA	11.3
0/0	GSFSTTVTGR	P08519_LPA	11.3
0/1	GSFSTTVTGR	P08519_LPA	11.3
0/1	GTFSTTVTGR	P08519_LPA	11.3
0/0	ATTVTGTPCQEWAAQEPHR	P08519_LPA	11.3
0/1	GTLSTTITGR	P08519_LPA	11.3
0/0	GSFSTTVTGR	P08519_LPA	11.3
0/0	ATTVTGTPCQEWAAQEPHR	P08519_LPA	11.3
0/0	HFCGGTLISPEWVLTAAHCLK	P08519_LPA	11.3
0/1	ATTVTGTPCQEWAAQEPHR	P08519_LPA	11.3
0/1	GTLSTTITGR	P08519_LPA	11.3
0/0	ATTVTGTPCQEWAAQEPHR	P08519_LPA	11.3
0/0	GSFSTTVTGR	P08519_LPA	11.3
0/1	GTFSTTVTGR	P08519_LPA	11.3
0/0	GTLSTTITGR	P08519_LPA	11.3
0/1	GTFSTTVTGR	P08519_LPA	11.3
0/0	ATTVTGTPCQEWAAQEPHR	P08519_LPA	11.3
0/0	GTFSTTVTGR	P08519_LPA	11.3
0/0	GTDSCQGDSGGPLVCFEK	P08519_LPA	11.3
0/0	FVTWIEGMMR	P08519_LPA	11.3
0/1	ATTVTGTPCQEWAAQEPHR	P08519_LPA	11.3
0/0	GTFSTTVTGR	P08519_LPA	11.3
0/1	GISSTTVTGR	P08519_LPA	11.3
0/0	ATTVTGTPCQEWAAQEPHR	P08519_LPA	11.3
0/1	GSFSTTVTGR	P08519_LPA	11.3
0/1	GTLSTTITGR	P08519_LPA	11.3
0/0	GSFSTTVTGR	P08519_LPA	11.3
0/1	GSFSTTVTGR	P08519_LPA	11.3
0/1	GSFSTTVTGR	P08519_LPA	11.3
0/1	GTFSTTVTGR	P08519_LPA	11.3
0/1	GTLSTTITGR	P08519_LPA	11.3
0/0	GTLSTTITGR	P08519_LPA	11.3
0/1	GTLSTTITGR	P08519_LPA	11.3
0/1	GTFSTTVTGR	P08519_LPA	11.2
0/0	GTFSTTVTGR	P08519_LPA	11.2
0/1	GSFSTTVTGR	P08519_LPA	11.2
0/1	GSFSTTVTGR	P08519_LPA	11.2
0/0	GISSTTVTGR	P08519_LPA	11.2
0/1	GTFSTTVTGR	P08519_LPA	11.2
0/1	ATTVTGTPCQEWAAQEPHR	P08519_LPA	11.2
0/1	GTFSTTVTGR	P08519_LPA	11.2
0/1	GISSTTVTGR	P08519_LPA	11.2
0/1	GTDSCQGDSGGPLVCFEK	P08519_LPA	11.2
0/1	GTDSCQGDSGGPLVCFEK	P08519_LPA	11.2
0/0	GTFSTTVTGR	P08519_LPA	11.2
0/1	GTLSTTITGR	P08519_LPA	11.2
0/1	ATTVTGTPCQEWAAQEPHR	P08519_LPA	11.2
0/1	GTLSTTITGR	P08519_LPA	11.2
0/1	GTFSTTVTGR	P08519_LPA	11.2
0/1	GTLSTTITGR	P08519_LPA	11.2
0/0	GISSTTVTGR	P08519_LPA	11.2
0/1	GSFSTTVTGR	P08519_LPA	11.2
0/1	GTLSTTITGR	P08519_LPA	11.2
0/1	ATTVTGTPCQEWAAQEPHR	P08519_LPA	11.2
0/1	GTFSTTVTGR	P08519_LPA	11.2
0/1	ATTVTGTPCQEWAAQEPHR	P08519_LPA	11.2
0/0	GTDSCQGDSGGPLVCFEK	P08519_LPA	11.2
0/1	GTFSTTVTGR	P08519_LPA	11.2
0/0	GTDSCQGDSGGPLVCFEK	P08519_LPA	11.2
0/1	GTFSTTVTGR	P08519_LPA	11.2
0/0	ATTVTGTPCQEWAAQEPHR	P08519_LPA	11.2
0/0	GTDSCQGDSGGPLVCFEK	P08519_LPA	11.2
0/1	GTFSTTVTGR	P08519_LPA	11.2
0/0	GSFSTTVTGR	P08519_LPA	11.2
0/1	ATTVTGTPCQEWAAQEPHR	P08519_LPA	11.2
0/1	GTDSCQGDSGGPLVCFEK	P08519_LPA	11.2
0/1	GSFSTTVTGR	P08519_LPA	11.2
0/1	GTLSTTITGR	P08519_LPA	11.2
0/0	GTLSTTITGR	P08519_LPA	11.2
0/1	GTFSTTVTGR	P08519_LPA	11.2
0/0	GTFSTTVTGR	P08519_LPA	11.2
0/1	FVTWIEGMMR	P08519_LPA	11.2
0/1	GSFSTTVTGR	P08519_LPA	11.2
0/1	ATTVTGTPCQEWAAQEPHR	P08519_LPA	11.2
0/1	ATTVTGTPCQEWAAQEPHR	P08519_LPA	11.2
0/1	HFCGGTLISPEWVLTAAHCLK	P08519_LPA	11.2
0/1	GSFSTTVTGR	P08519_LPA	11.2
0/1	GTLSTTITGR	P08519_LPA	11.2
0/0	ATTVTGTPCQEWAAQEPHR	P08519_LPA	11.2
0/0	GSFSTTVTGR	P08519_LPA	11.2
0/0	ATTVTGTPCQEWAAQEPHR	P08519_LPA	11.2
0/0	GTDSCQGDSGGPLVCFEK	P08519_LPA	11.2
0/1	HFCGGTLISPEWVLTAAHCLK	P08519_LPA	11.2
0/1	GTFSTTVTGR	P08519_LPA	11.2
0/1	GTFSTTVTGR	P08519_LPA	11.2
0/1	HFCGGTLISPEWVLTAAHCLK	P08519_LPA	11.2
0/1	GTLSTTITGR	P08519_LPA	11.2
0/0	GISSTTVTGR	P08519_LPA	11.2
0/1	GISSTTVTGR	P08519_LPA	11.2
0/0	GTFSTTVTGR	P08519_LPA	11.2
0/1	GTFSTTVTGR	P08519_LPA	11.2
0/1	ATTVTGTPCQEWAAQEPHR	P08519_LPA	11.2
0/1	GTLSTTITGR	P08519_LPA	11.2
0/0	GTLSTTITGR	P08519_LPA	11.2
0/1	ATTVTGTPCQEWAAQEPHR	P08519_LPA	11.2
0/1	ATTVTGTPCQEWAAQEPHR	P08519_LPA	11.2
0/1	ATTVTGTPCQEWAAQEPHR	P08519_LPA	11.2
0/1	GSFSTTVTGR	P08519_LPA	11.2
0/1	ATTVTGTPCQEWAAQEPHR	P08519_LPA	11.2
0/1	GTLSTTITGR	P08519_LPA	11.2
0/0	GSFSTTVTGR	P08519_LPA	11.2
0/0	GTFSTTVTGR	P08519_LPA	11.2
0/1	GTLSTTITGR	P08519_LPA	11.2
0/1	GTFSTTVTGR	P08519_LPA	11.2
0/0	GTFSTTVTGR	P08519_LPA	11.2
0/1	ATTVTGTPCQEWAAQEPHR	P08519_LPA	11.2
0/0	GTDSCQGDSGGPLVCFEK	P08519_LPA	11.2
0/1	GTFSTTVTGR	P08519_LPA	11.2
0/0	GISSTTVTGR	P08519_LPA	11.2
0/1	GSFSTTVTGR	P08519_LPA	11.2
0/1	GTLSTTITGR	P08519_LPA	11.2
0/1	HFCGGTLISPEWVLTAAHCLK	P08519_LPA	11.2
0/0	EAQLLVIENEVCNHYK	P08519_LPA	11.2
0/1	GSFSTTVTGR	P08519_LPA	11.2
0/1	GTFSTTVTGR	P08519_LPA	11.2
0/1	GTLSTTITGR	P08519_LPA	11.2
0/0	ATTVTGTPCQEWAAQEPHR	P08519_LPA	11.2
0/1	GTFSTTVTGR	P08519_LPA	11.2
0/0	ATTVTGTPCQEWAAQEPHR	P08519_LPA	11.2
0/1	GISSTTVTGR	P08519_LPA	11.2
0/0	GTLSTTITGR	P08519_LPA	11.2
0/1	GTLSTTITGR	P08519_LPA	11.2
0/1	HFCGGTLISPEWVLTAAHCLK	P08519_LPA	11.2
0/1	GTLSTTITGR	P08519_LPA	11.2
0/1	GTLSTTITGR	P08519_LPA	11.2
0/1	GTFSTTVTGR	P08519_LPA	11.2
0/0	FVTWIEGMMR	P08519_LPA	11.2
0/1	GSFSTTVTGR	P08519_LPA	11.2
0/0	GTDSCQGDSGGPLVCFEK	P08519_LPA	11.2
0/1	FVTWIEGMMR	P08519_LPA	11.2
0/1	GTFSTTVTGR	P08519_LPA	11.2
0/1	GTDSCQGDSGGPLVCFEK	P08519_LPA	11.2
0/0	GTFSTTVTGR	P08519_LPA	11.2
0/1	ATTVTGTPCQEWAAQEPHR	P08519_LPA	11.2
0/1	FVTWIEGMMR	P08519_LPA	11.2
0/1	GTFSTTVTGR	P08519_LPA	11.2
0/0	GTFSTTVTGR	P08519_LPA	11.2
0/1	ATTVTGTPCQEWAAQEPHR	P08519_LPA	11.2
0/1	GTFSTTVTGR	P08519_LPA	11.2
0/0	GSFSTTVTGR	P08519_LPA	11.2
0/1	GISSTTVTGR	P08519_LPA	11.2
0/1	ATTVTGTPCQEWAAQEPHR	P08519_LPA	11.2
0/0	GSFSTTVTGR	P08519_LPA	11.2
0/0	GISSTTVTGR	P08519_LPA	11.2
0/1	GTFSTTVTGR	P08519_LPA	11.2
0/1	ATTVTGTPCQEWAAQEPHR	P08519_LPA	11.2
0/0	GTLSTTITGR	P08519_LPA	11.2
0/0	GTFSTTVTGR	P08519_LPA	11.2
0/1	ATTVTGTPCQEWAAQEPHR	P08519_LPA	11.2
0/0	GTLSTTITGR	P08519_LPA	11.2
0/0	ATTVTGTPCQEWAAQEPHR	P08519_LPA	11.2
0/1	GSFSTTVTGR	P08519_LPA	11.2
0/1	GSFSTTVTGR	P08519_LPA	11.2
0/1	GTFSTTVTGR	P08519_LPA	11.2
0/1	GTDSCQGDSGGPLVCFEK	P08519_LPA	11.2
0/1	GSFSTTVTGR	P08519_LPA	11.2
0/1	ATTVTGTPCQEWAAQEPHR	P08519_LPA	11.2
0/1	GTFSTTVTGR	P08519_LPA	11.2
0/1	GISSTTVTGR	P08519_LPA	11.2
0/0	ATTVTGTPCQEWAAQEPHR	P08519_LPA	11.2
0/0	GSFSTTVTGR	P08519_LPA	11.2
0/1	GISSTTVTGR	P08519_LPA	11.2
0/1	ATTVTGTPCQEWAAQEPHR	P08519_LPA	11.2
0/1	GISSTTVTGR	P08519_LPA	11.2
0/1	GTFSTTVTGR	P08519_LPA	11.2
0/1	ATTVTGTPCQEWAAQEPHR	P08519_LPA	11.2
0/0	FVTWIEGMMR	P08519_LPA	11.1
0/1	GSFSTTVTGR	P08519_LPA	11.1
0/1	GISSTTVTGR	P08519_LPA	11.1
1/1	GTLSTTITGR	P08519_LPA	11.1
0/0	GTLSTTITGR	P08519_LPA	11.1
0/1	GSFSTTVTGR	P08519_LPA	11.1
0/0	GISSTTVTGR	P08519_LPA	11.1
0/1	HFCGGTLISPEWVLTAAHCLK	P08519_LPA	11.1
0/0	GISSTTVTGR	P08519_LPA	11.1
0/1	GSFSTTVTGR	P08519_LPA	11.1
0/0	EAQLLVIENEVCNHYK	P08519_LPA	11.1
0/1	GTFSTTVTGR	P08519_LPA	11.1
0/1	GTLSTTITGR	P08519_LPA	11.1
0/1	ATTVTGTPCQEWAAQEPHR	P08519_LPA	11.1
0/1	GSFSTTVTGR	P08519_LPA	11.1
0/1	GISSTTVTGR	P08519_LPA	11.1
0/0	GTFSTTVTGR	P08519_LPA	11.1
0/1	GTLSTTITGR	P08519_LPA	11.1
0/1	GTFSTTVTGR	P08519_LPA	11.1
0/0	GSFSTTVTGR	P08519_LPA	11.1
0/1	GTLSTTITGR	P08519_LPA	11.1
0/0	ATTVTGTPCQEWAAQEPHR	P08519_LPA	11.1
0/0	ATTVTGTPCQEWAAQEPHR	P08519_LPA	11.1
0/0	GSFSTTVTGR	P08519_LPA	11.1
0/0	HFCGGTLISPEWVLTAAHCLK	P08519_LPA	11.1
0/1	GTFSTTVTGR	P08519_LPA	11.1
0/1	GSFSTTVTGR	P08519_LPA	11.1
0/0	GTFSTTVTGR	P08519_LPA	11.1
0/0	GTFSTTVTGR	P08519_LPA	11.1
0/0	GTFSTTVTGR	P08519_LPA	11.1
0/0	HFCGGTLISPEWVLTAAHCLK	P08519_LPA	11.1
0/1	GISSTTVTGR	P08519_LPA	11.1
0/1	GTFSTTVTGR	P08519_LPA	11.1
0/0	GISSTTVTGR	P08519_LPA	11.1
0/1	GISSTTVTGR	P08519_LPA	11.1
0/1	GTFSTTVTGR	P08519_LPA	11.1
0/0	ATTVTGTPCQEWAAQEPHR	P08519_LPA	11.1
0/1	GTDSCQGDSGGPLVCFEK	P08519_LPA	11.1
0/1	GSFSTTVTGR	P08519_LPA	11.1
0/0	GSFSTTVTGR	P08519_LPA	11.1
0/0	ATTVTGTPCQEWAAQEPHR	P08519_LPA	11.1
0/0	GTDSCQGDSGGPLVCFEK	P08519_LPA	11.1
0/0	GTLSTTITGR	P08519_LPA	11.1
0/0	HFCGGTLISPEWVLTAAHCLK	P08519_LPA	11.1
0/0	GTLSTTITGR	P08519_LPA	11.1
0/0	GISSTTVTGR	P08519_LPA	11.1
0/0	ATTVTGTPCQEWAAQEPHR	P08519_LPA	11.1
0/1	GTDSCQGDSGGPLVCFEK	P08519_LPA	11.1
0/0	GISSTTVTGR	P08519_LPA	11.1
0/0	GTFSTTVTGR	P08519_LPA	11.1
0/1	GISSTTVTGR	P08519_LPA	11.1
0/0	GISSTTVTGR	P08519_LPA	11.1
0/1	GSFSTTVTGR	P08519_LPA	11.1
0/0	GTFSTTVTGR	P08519_LPA	11.1
0/1	ATTVTGTPCQEWAAQEPHR	P08519_LPA	11.1
0/0	ATTVTGTPCQEWAAQEPHR	P08519_LPA	11.1
0/0	GTFSTTVTGR	P08519_LPA	11.1
0/0	GSFSTTVTGR	P08519_LPA	11.1
0/0	HFCGGTLISPEWVLTAAHCLK	P08519_LPA	11.1
0/1	GSFSTTVTGR	P08519_LPA	11.1
0/1	GTFSTTVTGR	P08519_LPA	11.1
0/0	GTLSTTITGR	P08519_LPA	11.1
0/0	GTLSTTITGR	P08519_LPA	11.1
0/1	ATTVTGTPCQEWAAQEPHR	P08519_LPA	11.1
0/0	GSFSTTVTGR	P08519_LPA	11.1
0/1	ATTVTGTPCQEWAAQEPHR	P08519_LPA	11.1
0/1	GTDSCQGDSGGPLVCFEK	P08519_LPA	11.1
0/0	GTDSCQGDSGGPLVCFEK	P08519_LPA	11.1
0/0	GISSTTVTGR	P08519_LPA	11.1
0/0	GTDSCQGDSGGPLVCFEK	P08519_LPA	11.1
0/0	GSFSTTVTGR	P08519_LPA	11.1
0/1	GTFSTTVTGR	P08519_LPA	11.1
0/1	ATTVTGTPCQEWAAQEPHR	P08519_LPA	11.1
1/1	GISSTTVTGR	P08519_LPA	11.1
0/0	GTFSTTVTGR	P08519_LPA	11.1
0/1	GTLSTTITGR	P08519_LPA	11.1
0/0	GTLSTTITGR	P08519_LPA	11.1
0/0	HFCGGTLISPEWVLTAAHCLK	P08519_LPA	11.1
0/1	ATTVTGTPCQEWAAQEPHR	P08519_LPA	11.1
0/1	GISSTTVTGR	P08519_LPA	11.1
0/1	GTLSTTITGR	P08519_LPA	11.1
0/1	GISSTTVTGR	P08519_LPA	11.1
0/1	GTDSCQGDSGGPLVCFEK	P08519_LPA	11.1
0/1	GISSTTVTGR	P08519_LPA	11.1
0/0	GSFSTTVTGR	P08519_LPA	11.1
0/0	GSFSTTVTGR	P08519_LPA	11.1
0/1	GTLSTTITGR	P08519_LPA	11.1
0/1	GTLSTTITGR	P08519_LPA	11.1
0/1	GTLSTTITGR	P08519_LPA	11.1
0/1	GSFSTTVTGR	P08519_LPA	11.1
0/1	GTFSTTVTGR	P08519_LPA	11.1
0/0	GTLSTTITGR	P08519_LPA	11.1
0/0	ATTVTGTPCQEWAAQEPHR	P08519_LPA	11.1
0/0	GTDSCQGDSGGPLVCFEK	P08519_LPA	11.1
0/1	HFCGGTLISPEWVLTAAHCLK	P08519_LPA	11.1
0/1	GTDSCQGDSGGPLVCFEK	P08519_LPA	11.1
0/0	HFCGGTLISPEWVLTAAHCLK	P08519_LPA	11.1
0/1	ATTVTGTPCQEWAAQEPHR	P08519_LPA	11.1
0/0	GTFSTTVTGR	P08519_LPA	11.1
0/1	ATTVTGTPCQEWAAQEPHR	P08519_LPA	11.1
0/0	ATTVTGTPCQEWAAQEPHR	P08519_LPA	11.1
0/1	GTDSCQGDSGGPLVCFEK	P08519_LPA	11.1
0/1	ATTVTGTPCQEWAAQEPHR	P08519_LPA	11.1
0/1	GTFSTTVTGR	P08519_LPA	11.1
0/1	ATTVTGTPCQEWAAQEPHR	P08519_LPA	11.1
0/0	HFCGGTLISPEWVLTAAHCLK	P08519_LPA	11.1
0/1	FVTWIEGMMR	P08519_LPA	11.1
0/1	ATTVTGTPCQEWAAQEPHR	P08519_LPA	11.1
0/1	GTFSTTVTGR	P08519_LPA	11.1
0/1	GSFSTTVTGR	P08519_LPA	11.1
0/1	HFCGGTLISPEWVLTAAHCLK	P08519_LPA	11.1
0/1	ATTVTGTPCQEWAAQEPHR	P08519_LPA	11.1
0/0	GTLSTTITGR	P08519_LPA	11.1
0/1	ATTVTGTPCQEWAAQEPHR	P08519_LPA	11.1
0/0	HFCGGTLISPEWVLTAAHCLK	P08519_LPA	11.1
0/1	GTFSTTVTGR	P08519_LPA	11.1
0/1	GTFSTTVTGR	P08519_LPA	11.1
0/1	GISSTTVTGR	P08519_LPA	11.1
0/1	GSFSTTVTGR	P08519_LPA	11.1
0/1	GTFSTTVTGR	P08519_LPA	11.1
0/0	GTLSTTITGR	P08519_LPA	11.1
0/1	GISSTTVTGR	P08519_LPA	11.1
0/1	GTLSTTITGR	P08519_LPA	11.1
0/0	GISSTTVTGR	P08519_LPA	11.1
0/0	GTLSTTITGR	P08519_LPA	11.1
0/1	GISSTTVTGR	P08519_LPA	11.1
0/1	GTLSTTITGR	P08519_LPA	11.1
0/0	GTLSTTITGR	P08519_LPA	11.1
0/0	GTFSTTVTGR	P08519_LPA	11.1
0/1	HFCGGTLISPEWVLTAAHCLK	P08519_LPA	11.1
0/1	HFCGGTLISPEWVLTAAHCLK	P08519_LPA	11.1
1/1	GSFSTTVTGR	P08519_LPA	11.1
0/1	GTLSTTITGR	P08519_LPA	11.1
0/1	GISSTTVTGR	P08519_LPA	11.1
0/1	ATTVTGTPCQEWAAQEPHR	P08519_LPA	11.1
0/1	GSFSTTVTGR	P08519_LPA	11.1
0/0	GISSTTVTGR	P08519_LPA	11.1
0/0	GISSTTVTGR	P08519_LPA	11.1
0/1	GTFSTTVTGR	P08519_LPA	11.1
0/1	GISSTTVTGR	P08519_LPA	11.1
0/0	GISSTTVTGR	P08519_LPA	11.1
0/0	HFCGGTLISPEWVLTAAHCLK	P08519_LPA	11.1
0/1	GTFSTTVTGR	P08519_LPA	11.1
0/1	GTLSTTITGR	P08519_LPA	11.1
0/1	GTDSCQGDSGGPLVCFEK	P08519_LPA	11.1
0/1	GTLSTTITGR	P08519_LPA	11.1
0/1	GTFSTTVTGR	P08519_LPA	11.1
0/1	ATTVTGTPCQEWAAQEPHR	P08519_LPA	11.1
0/1	GTFSTTVTGR	P08519_LPA	11.1
0/1	HFCGGTLISPEWVLTAAHCLK	P08519_LPA	11.1
0/1	GTFSTTVTGR	P08519_LPA	11.1
0/0	GISSTTVTGR	P08519_LPA	11
0/1	ATTVTGTPCQEWAAQEPHR	P08519_LPA	11
0/1	ATTVTGTPCQEWAAQEPHR	P08519_LPA	11
0/1	GSFSTTVTGR	P08519_LPA	11
0/0	GSFSTTVTGR	P08519_LPA	11
0/1	GTFSTTVTGR	P08519_LPA	11
0/1	GTFSTTVTGR	P08519_LPA	11
0/1	GTDSCQGDSGGPLVCFEK	P08519_LPA	11
0/1	GTFSTTVTGR	P08519_LPA	11
0/0	FVTWIEGMMR	P08519_LPA	11
0/0	ATTVTGTPCQEWAAQEPHR	P08519_LPA	11
0/0	HFCGGTLISPEWVLTAAHCLK	P08519_LPA	11
0/1	GTFSTTVTGR	P08519_LPA	11
1/1	FVTWIEGMMR	P08519_LPA	11
0/1	GSFSTTVTGR	P08519_LPA	11
0/0	GTLSTTITGR	P08519_LPA	11
0/1	HSTFIPGTNK	P08519_LPA	11
0/0	GSFSTTVTGR	P08519_LPA	11
0/1	HFCGGTLISPEWVLTAAHCLK	P08519_LPA	11
0/1	GTLSTTITGR	P08519_LPA	11
0/1	GTFSTTVTGR	P08519_LPA	11
0/1	GISSTTVTGR	P08519_LPA	11
0/1	GTLSTTITGR	P08519_LPA	11
0/1	GTLSTTITGR	P08519_LPA	11
0/1	HFCGGTLISPEWVLTAAHCLK	P08519_LPA	11
0/1	GSFSTTVTGR	P08519_LPA	11
0/1	GTFSTTVTGR	P08519_LPA	11
0/1	GSFSTTVTGR	P08519_LPA	11
0/0	GTDSCQGDSGGPLVCFEK	P08519_LPA	11
0/1	GTLSTTITGR	P08519_LPA	11
0/0	GISSTTVTGR	P08519_LPA	11
0/1	GTLSTTITGR	P08519_LPA	11
0/1	GTDSCQGDSGGPLVCFEK	P08519_LPA	11
0/1	GTLSTTITGR	P08519_LPA	11
0/1	GISSTTVTGR	P08519_LPA	11
0/1	GTFSTTVTGR	P08519_LPA	11
0/0	GTFSTTVTGR	P08519_LPA	11
0/1	GTFSTTVTGR	P08519_LPA	11
0/1	GTLSTTITGR	P08519_LPA	11
0/0	GTDSCQGDSGGPLVCFEK	P08519_LPA	11
0/1	ATTVTGTPCQEWAAQEPHR	P08519_LPA	11
0/0	ATTVTGTPCQEWAAQEPHR	P08519_LPA	11
0/0	GISSTTVTGR	P08519_LPA	11
0/0	HFCGGTLISPEWVLTAAHCLK	P08519_LPA	11
0/1	GTFSTTVTGR	P08519_LPA	11
0/0	ATTVTGTPCQEWAAQEPHR	P08519_LPA	11
0/1	ATTVTGTPCQEWAAQEPHR	P08519_LPA	11
0/0	GISSTTVTGR	P08519_LPA	11
0/0	GISSTTVTGR	P08519_LPA	11
0/0	ATTVTGTPCQEWAAQEPHR	P08519_LPA	11
0/1	ATTVTGTPCQEWAAQEPHR	P08519_LPA	11
0/1	GSFSTTVTGR	P08519_LPA	11
0/1	GSFSTTVTGR	P08519_LPA	11
0/0	GTFSTTVTGR	P08519_LPA	11
0/1	GTFSTTVTGR	P08519_LPA	11
0/1	ATTVTGTPCQEWAAQEPHR	P08519_LPA	11
0/1	GTLSTTITGR	P08519_LPA	11
0/0	ATTVTGTPCQEWAAQEPHR	P08519_LPA	11
1/1	GTFSTTVTGR	P08519_LPA	11
0/0	GISSTTVTGR	P08519_LPA	11
0/1	GTLSTTITGR	P08519_LPA	11
0/0	GSFSTTVTGR	P08519_LPA	11
0/1	GTLSTTITGR	P08519_LPA	11
0/0	GSFSTTVTGR	P08519_LPA	11
0/1	ATTVTGTPCQEWAAQEPHR	P08519_LPA	11
0/0	GTFSTTVTGR	P08519_LPA	11
0/1	GISSTTVTGR	P08519_LPA	11
0/1	ATTVTGTPCQEWAAQEPHR	P08519_LPA	11
0/1	GTLSTTITGR	P08519_LPA	11
0/1	ATTVTGTPCQEWAAQEPHR	P08519_LPA	11
0/0	GTFSTTVTGR	P08519_LPA	11
0/1	ATTVTGTPCQEWAAQEPHR	P08519_LPA	11
0/0	HFCGGTLISPEWVLTAAHCLK	P08519_LPA	11
0/1	ATTVTGTPCQEWAAQEPHR	P08519_LPA	11
0/1	GISSTTVTGR	P08519_LPA	11
0/0	HFCGGTLISPEWVLTAAHCLK	P08519_LPA	11
1/1	ATTVTGTPCQEWAAQEPHR	P08519_LPA	11
0/1	GISSTTVTGR	P08519_LPA	11
0/0	GSFSTTVTGR	P08519_LPA	11
0/0	GTFSTTVTGR	P08519_LPA	11
0/1	GISSTTVTGR	P08519_LPA	11
0/0	GSFSTTVTGR	P08519_LPA	11
0/1	GTDSCQGDSGGPLVCFEK	P08519_LPA	11
0/1	HFCGGTLISPEWVLTAAHCLK	P08519_LPA	11
0/0	ATTVTGTPCQEWAAQEPHR	P08519_LPA	11
0/1	GISSTTVTGR	P08519_LPA	11
0/0	ATTVTGTPCQEWAAQEPHR	P08519_LPA	11
0/0	GISSTTVTGR	P08519_LPA	11
0/0	GTDSCQGDSGGPLVCFEK	P08519_LPA	11
0/1	GTLSTTITGR	P08519_LPA	11
0/0	ATTVTGTPCQEWAAQEPHR	P08519_LPA	11
0/1	ATTVTGTPCQEWAAQEPHR	P08519_LPA	11
0/1	GISSTTVTGR	P08519_LPA	11
0/0	ATTVTGTPCQEWAAQEPHR	P08519_LPA	11
0/1	GSFSTTVTGR	P08519_LPA	11
0/1	GTFSTTVTGR	P08519_LPA	11
0/0	GSFSTTVTGR	P08519_LPA	11
0/1	HFCGGTLISPEWVLTAAHCLK	P08519_LPA	11
0/0	GISSTTVTGR	P08519_LPA	11
0/1	GISSTTVTGR	P08519_LPA	11
0/0	GSFSTTVTGR	P08519_LPA	11
0/1	EAQLLVIENEVCNHYK	P08519_LPA	11
0/1	GSFSTTVTGR	P08519_LPA	11
0/1	GTLSTTITGR	P08519_LPA	11
0/1	ATTVTGTPCQEWAAQEPHR	P08519_LPA	11
0/0	ATTVTGTPCQEWAAQEPHR	P08519_LPA	11
0/0	FVTWIEGMMR	P08519_LPA	11
0/0	GISSTTVTGR	P08519_LPA	11
0/1	ATTVTGTPCQEWAAQEPHR	P08519_LPA	11
0/1	GTDSCQGDSGGPLVCFEK	P08519_LPA	11
0/0	ATTVTGTPCQEWAAQEPHR	P08519_LPA	11
0/1	GSFSTTVTGR	P08519_LPA	11
0/1	GTDSCQGDSGGPLVCFEK	P08519_LPA	11
0/0	GSFSTTVTGR	P08519_LPA	11
0/0	GTDSCQGDSGGPLVCFEK	P08519_LPA	11
0/1	GTFSTTVTGR	P08519_LPA	11
0/0	GTLSTTITGR	P08519_LPA	11
0/1	ATTVTGTPCQEWAAQEPHR	P08519_LPA	11
0/1	ATTVTGTPCQEWAAQEPHR	P08519_LPA	11
0/1	GTLSTTITGR	P08519_LPA	11
0/1	GSFSTTVTGR	P08519_LPA	11
0/0	ATTVTGTPCQEWAAQEPHR	P08519_LPA	11
0/1	GTFSTTVTGR	P08519_LPA	11
0/1	GTLSTTITGR	P08519_LPA	11
0/1	FVTWIEGMMR	P08519_LPA	11
0/1	FVTWIEGMMR	P08519_LPA	11
0/1	ATTVTGTPCQEWAAQEPHR	P08519_LPA	11
0/1	GTLSTTITGR	P08519_LPA	11
0/0	ATTVTGTPCQEWAAQEPHR	P08519_LPA	11
0/0	GTDSCQGDSGGPLVCFEK	P08519_LPA	11
0/1	ATTVTGTPCQEWAAQEPHR	P08519_LPA	11
0/1	ATTVTGTPCQEWAAQEPHR	P08519_LPA	11
0/0	GTFSTTVTGR	P08519_LPA	11
0/1	GTFSTTVTGR	P08519_LPA	11
0/0	FVTWIEGMMR	P08519_LPA	11
0/1	GISSTTVTGR	P08519_LPA	11
0/1	GTFSTTVTGR	P08519_LPA	11
0/1	GTFSTTVTGR	P08519_LPA	11
0/1	GTLSTTITGR	P08519_LPA	11
0/1	GTDSCQGDSGGPLVCFEK	P08519_LPA	11
0/1	FVTWIEGMMR	P08519_LPA	11
0/0	GTLSTTITGR	P08519_LPA	11
0/0	HFCGGTLISPEWVLTAAHCLK	P08519_LPA	10.9
0/1	GTLSTTITGR	P08519_LPA	10.9
0/0	GTDSCQGDSGGPLVCFEK	P08519_LPA	10.9
0/1	GSFSTTVTGR	P08519_LPA	10.9
0/0	GTLSTTITGR	P08519_LPA	10.9
0/0	EAQLLVIENEVCNHYK	P08519_LPA	10.9
0/1	GTDSCQGDSGGPLVCFEK	P08519_LPA	10.9
0/1	GTDSCQGDSGGPLVCFEK	P08519_LPA	10.9
0/0	GTFSTTVTGR	P08519_LPA	10.9
0/0	GTFSTTVTGR	P08519_LPA	10.9
0/1	GSFSTTVTGR	P08519_LPA	10.9
0/0	ATTVTGTPCQEWAAQEPHR	P08519_LPA	10.9
0/1	GTFSTTVTGR	P08519_LPA	10.9
0/1	GTLSTTITGR	P08519_LPA	10.9
0/1	GTLSTTITGR	P08519_LPA	10.9
0/0	GTFSTTVTGR	P08519_LPA	10.9
0/0	GSFSTTVTGR	P08519_LPA	10.9
0/1	GTDSCQGDSGGPLVCFEK	P08519_LPA	10.9
0/0	HSTFIPGTNK	P08519_LPA	10.9
0/1	GISSTTVTGR	P08519_LPA	10.9
0/0	GTLSTTITGR	P08519_LPA	10.9
0/0	GTDSCQGDSGGPLVCFEK	P08519_LPA	10.9
0/0	GTFSTTVTGR	P08519_LPA	10.9
0/1	GTFSTTVTGR	P08519_LPA	10.9
0/1	GTFSTTVTGR	P08519_LPA	10.9
0/1	GTFSTTVTGR	P08519_LPA	10.9
0/1	GTLSTTITGR	P08519_LPA	10.9
0/1	HFCGGTLISPEWVLTAAHCLK	P08519_LPA	10.9
0/0	HFCGGTLISPEWVLTAAHCLK	P08519_LPA	10.9
0/1	GTDSCQGDSGGPLVCFEK	P08519_LPA	10.9
0/1	GISSTTVTGR	P08519_LPA	10.9
0/1	GSFSTTVTGR	P08519_LPA	10.9
0/0	HFCGGTLISPEWVLTAAHCLK	P08519_LPA	10.9
0/1	GISSTTVTGR	P08519_LPA	10.9
0/0	FVTWIEGMMR	P08519_LPA	10.9
0/0	GISSTTVTGR	P08519_LPA	10.9
0/1	GTFSTTVTGR	P08519_LPA	10.9
0/0	GTFSTTVTGR	P08519_LPA	10.9
0/1	GTLSTTITGR	P08519_LPA	10.9
0/1	GTDSCQGDSGGPLVCFEK	P08519_LPA	10.9
0/0	GTDSCQGDSGGPLVCFEK	P08519_LPA	10.9
0/1	FVTWIEGMMR	P08519_LPA	10.9
0/1	ATTVTGTPCQEWAAQEPHR	P08519_LPA	10.9
0/0	GSFSTTVTGR	P08519_LPA	10.9
0/1	GISSTTVTGR	P08519_LPA	10.9
0/1	ATTVTGTPCQEWAAQEPHR	P08519_LPA	10.9
0/0	GTDSCQGDSGGPLVCFEK	P08519_LPA	10.9
0/1	GTDSCQGDSGGPLVCFEK	P08519_LPA	10.9
0/0	GTDSCQGDSGGPLVCFEK	P08519_LPA	10.9
0/1	GSFSTTVTGR	P08519_LPA	10.9
0/0	FVTWIEGMMR	P08519_LPA	10.9
0/0	GSFSTTVTGR	P08519_LPA	10.9
0/0	GTFSTTVTGR	P08519_LPA	10.9
0/0	GTDSCQGDSGGPLVCFEK	P08519_LPA	10.9
0/1	ATTVTGTPCQEWAAQEPHR	P08519_LPA	10.9
0/1	GTLSTTITGR	P08519_LPA	10.9
0/0	GSFSTTVTGR	P08519_LPA	10.9
0/1	GTFSTTVTGR	P08519_LPA	10.9
0/0	GTDSCQGDSGGPLVCFEK	P08519_LPA	10.9
0/1	FVTWIEGMMR	P08519_LPA	10.9
0/1	ATTVTGTPCQEWAAQEPHR	P08519_LPA	10.9
0/1	GISSTTVTGR	P08519_LPA	10.9
0/1	GSFSTTVTGR	P08519_LPA	10.9
0/1	GTFSTTVTGR	P08519_LPA	10.9
0/1	GTDSCQGDSGGPLVCFEK	P08519_LPA	10.9
0/1	GTFSTTVTGR	P08519_LPA	10.9
0/0	GTLSTTITGR	P08519_LPA	10.9
0/1	GTFSTTVTGR	P08519_LPA	10.9
0/0	GTDSCQGDSGGPLVCFEK	P08519_LPA	10.9
0/1	HFCGGTLISPEWVLTAAHCLK	P08519_LPA	10.9
0/1	GTLSTTITGR	P08519_LPA	10.9
0/1	FVTWIEGMMR	P08519_LPA	10.9
0/1	GSFSTTVTGR	P08519_LPA	10.9
0/0	GISSTTVTGR	P08519_LPA	10.9
0/0	GTDSCQGDSGGPLVCFEK	P08519_LPA	10.9
0/0	GTLSTTITGR	P08519_LPA	10.9
0/0	GISSTTVTGR	P08519_LPA	10.9
0/1	GSFSTTVTGR	P08519_LPA	10.9
0/1	GTLSTTITGR	P08519_LPA	10.9
0/1	GISSTTVTGR	P08519_LPA	10.9
0/1	GTFSTTVTGR	P08519_LPA	10.9
0/1	GTLSTTITGR	P08519_LPA	10.9
0/1	GTLSTTITGR	P08519_LPA	10.9
0/0	GTDSCQGDSGGPLVCFEK	P08519_LPA	10.9
0/1	GTFSTTVTGR	P08519_LPA	10.9
0/0	GTFSTTVTGR	P08519_LPA	10.9
0/1	ATTVTGTPCQEWAAQEPHR	P08519_LPA	10.9
0/1	GISSTTVTGR	P08519_LPA	10.9
0/1	HFCGGTLISPEWVLTAAHCLK	P08519_LPA	10.9
0/1	GTLSTTITGR	P08519_LPA	10.9
0/1	GTLSTTITGR	P08519_LPA	10.9
0/0	GTLSTTITGR	P08519_LPA	10.9
0/1	FVTWIEGMMR	P08519_LPA	10.9
0/1	GTFSTTVTGR	P08519_LPA	10.9
0/0	HFCGGTLISPEWVLTAAHCLK	P08519_LPA	10.9
0/0	HFCGGTLISPEWVLTAAHCLK	P08519_LPA	10.9
0/0	GISSTTVTGR	P08519_LPA	10.9
0/0	GTLSTTITGR	P08519_LPA	10.9
0/0	GTLSTTITGR	P08519_LPA	10.9
0/0	HFCGGTLISPEWVLTAAHCLK	P08519_LPA	10.9
0/1	ATTVTGTPCQEWAAQEPHR	P08519_LPA	10.9
0/1	GTFSTTVTGR	P08519_LPA	10.9
0/1	GTLSTTITGR	P08519_LPA	10.9
0/0	GTDSCQGDSGGPLVCFEK	P08519_LPA	10.9
0/1	GTFSTTVTGR	P08519_LPA	10.9
0/1	GTLSTTITGR	P08519_LPA	10.9
0/0	GTFSTTVTGR	P08519_LPA	10.9
0/0	GSFSTTVTGR	P08519_LPA	10.9
0/1	GTDSCQGDSGGPLVCFEK	P08519_LPA	10.9
0/1	GISSTTVTGR	P08519_LPA	10.9
1/1	GTDSCQGDSGGPLVCFEK	P08519_LPA	10.9
0/1	GSFSTTVTGR	P08519_LPA	10.9
0/1	GTLSTTITGR	P08519_LPA	10.9
0/1	ATTVTGTPCQEWAAQEPHR	P08519_LPA	10.9
0/0	HSTFIPGTNK	P08519_LPA	10.9
0/0	ATTVTGTPCQEWAAQEPHR	P08519_LPA	10.9
0/0	FVTWIEGMMR	P08519_LPA	10.9
0/0	GTLSTTITGR	P08519_LPA	10.9
0/0	ATTVTGTPCQEWAAQEPHR	P08519_LPA	10.9
0/0	GTLSTTITGR	P08519_LPA	10.9
0/1	GTFSTTVTGR	P08519_LPA	10.9
0/0	GTLSTTITGR	P08519_LPA	10.9
0/0	HFCGGTLISPEWVLTAAHCLK	P08519_LPA	10.9
0/1	GTFSTTVTGR	P08519_LPA	10.9
0/1	GTFSTTVTGR	P08519_LPA	10.9
0/1	GSFSTTVTGR	P08519_LPA	10.9
0/0	GTFSTTVTGR	P08519_LPA	10.9
0/0	ATTVTGTPCQEWAAQEPHR	P08519_LPA	10.9
1/1	GISSTTVTGR	P08519_LPA	10.9
0/0	GTFSTTVTGR	P08519_LPA	10.9
0/1	GISSTTVTGR	P08519_LPA	10.9
0/1	GTFSTTVTGR	P08519_LPA	10.9
0/0	GTFSTTVTGR	P08519_LPA	10.9
0/0	GSFSTTVTGR	P08519_LPA	10.9
0/0	GISSTTVTGR	P08519_LPA	10.9
0/1	GTDSCQGDSGGPLVCFEK	P08519_LPA	10.9
0/1	GTFSTTVTGR	P08519_LPA	10.9
0/1	GTFSTTVTGR	P08519_LPA	10.9
0/1	GTFSTTVTGR	P08519_LPA	10.9
0/0	GTDSCQGDSGGPLVCFEK	P08519_LPA	10.9
0/0	GTLSTTITGR	P08519_LPA	10.9
0/0	ATTVTGTPCQEWAAQEPHR	P08519_LPA	10.9
0/0	HFCGGTLISPEWVLTAAHCLK	P08519_LPA	10.9
0/0	FVTWIEGMMR	P08519_LPA	10.9
0/1	GTLSTTITGR	P08519_LPA	10.9
0/1	GISSTTVTGR	P08519_LPA	10.8
0/0	GTLSTTITGR	P08519_LPA	10.8
0/1	GTLSTTITGR	P08519_LPA	10.8
0/0	GSFSTTVTGR	P08519_LPA	10.8
0/1	GTLSTTITGR	P08519_LPA	10.8
0/1	GISSTTVTGR	P08519_LPA	10.8
0/1	GTFSTTVTGR	P08519_LPA	10.8
0/0	GTLSTTITGR	P08519_LPA	10.8
0/1	ATTVTGTPCQEWAAQEPHR	P08519_LPA	10.8
0/1	GTLSTTITGR	P08519_LPA	10.8
0/0	GSFSTTVTGR	P08519_LPA	10.8
0/0	GTLSTTITGR	P08519_LPA	10.8
0/0	FVTWIEGMMR	P08519_LPA	10.8
0/0	ATTVTGTPCQEWAAQEPHR	P08519_LPA	10.8
0/1	HFCGGTLISPEWVLTAAHCLK	P08519_LPA	10.8
0/1	GTLSTTITGR	P08519_LPA	10.8
0/0	GTFSTTVTGR	P08519_LPA	10.8
0/1	ATTVTGTPCQEWAAQEPHR	P08519_LPA	10.8
0/0	GTLSTTITGR	P08519_LPA	10.8
0/1	HFCGGTLISPEWVLTAAHCLK	P08519_LPA	10.8
0/0	HSTFIPGTNK	P08519_LPA	10.8
0/0	ATTVTGTPCQEWAAQEPHR	P08519_LPA	10.8
0/1	HSTFIPGTNK	P08519_LPA	10.8
0/1	GISSTTVTGR	P08519_LPA	10.8
0/0	GTFSTTVTGR	P08519_LPA	10.8
0/0	GSFSTTVTGR	P08519_LPA	10.8
0/1	GISSTTVTGR	P08519_LPA	10.8
0/0	GTLSTTITGR	P08519_LPA	10.8
0/1	GTFSTTVTGR	P08519_LPA	10.8
0/1	GISSTTVTGR	P08519_LPA	10.8
0/0	GTLSTTITGR	P08519_LPA	10.8
0/0	GTFSTTVTGR	P08519_LPA	10.8
0/1	HFCGGTLISPEWVLTAAHCLK	P08519_LPA	10.8
0/1	GISSTTVTGR	P08519_LPA	10.8
0/1	GISSTTVTGR	P08519_LPA	10.8
0/1	GTLSTTITGR	P08519_LPA	10.8
0/1	GTDSCQGDSGGPLVCFEK	P08519_LPA	10.8
0/1	ATTVTGTPCQEWAAQEPHR	P08519_LPA	10.8
0/1	GTFSTTVTGR	P08519_LPA	10.8
0/0	GSFSTTVTGR	P08519_LPA	10.8
0/0	GTFSTTVTGR	P08519_LPA	10.8
0/0	HFCGGTLISPEWVLTAAHCLK	P08519_LPA	10.8
0/0	GISSTTVTGR	P08519_LPA	10.8
0/1	GSFSTTVTGR	P08519_LPA	10.8
0/1	GTFSTTVTGR	P08519_LPA	10.8
0/0	GSFSTTVTGR	P08519_LPA	10.8
0/1	ATTVTGTPCQEWAAQEPHR	P08519_LPA	10.8
0/1	GTFSTTVTGR	P08519_LPA	10.8
1/1	GISSTTVTGR	P08519_LPA	10.8
0/0	GTDSCQGDSGGPLVCFEK	P08519_LPA	10.8
0/1	ATTVTGTPCQEWAAQEPHR	P08519_LPA	10.8
0/0	GTFSTTVTGR	P08519_LPA	10.8
0/0	HFCGGTLISPEWVLTAAHCLK	P08519_LPA	10.8
0/1	GTLSTTITGR	P08519_LPA	10.8
0/1	HFCGGTLISPEWVLTAAHCLK	P08519_LPA	10.8
0/1	GTDSCQGDSGGPLVCFEK	P08519_LPA	10.8
0/1	GISSTTVTGR	P08519_LPA	10.8
0/1	ATTVTGTPCQEWAAQEPHR	P08519_LPA	10.8
0/0	HFCGGTLISPEWVLTAAHCLK	P08519_LPA	10.8
0/0	GTFSTTVTGR	P08519_LPA	10.8
0/0	GTFSTTVTGR	P08519_LPA	10.8
0/0	GISSTTVTGR	P08519_LPA	10.8
0/1	GTFSTTVTGR	P08519_LPA	10.8
0/1	FVTWIEGMMR	P08519_LPA	10.8
0/0	GTDSCQGDSGGPLVCFEK	P08519_LPA	10.8
0/1	GISSTTVTGR	P08519_LPA	10.8
0/0	GISSTTVTGR	P08519_LPA	10.8
0/1	GTFSTTVTGR	P08519_LPA	10.8
0/1	GTLSTTITGR	P08519_LPA	10.8
0/0	GSFSTTVTGR	P08519_LPA	10.8
0/0	GSFSTTVTGR	P08519_LPA	10.8
0/0	GISSTTVTGR	P08519_LPA	10.8
0/0	GTDSCQGDSGGPLVCFEK	P08519_LPA	10.8
0/0	ATTVTGTPCQEWAAQEPHR	P08519_LPA	10.8
0/1	HSTFIPGTNK	P08519_LPA	10.8
0/1	GISSTTVTGR	P08519_LPA	10.8
0/1	HFCGGTLISPEWVLTAAHCLK	P08519_LPA	10.8
0/1	GTDSCQGDSGGPLVCFEK	P08519_LPA	10.8
0/1	GSFSTTVTGR	P08519_LPA	10.8
0/0	GISSTTVTGR	P08519_LPA	10.8
0/0	GTLSTTITGR	P08519_LPA	10.8
0/0	FVTWIEGMMR	P08519_LPA	10.8
0/0	GTLSTTITGR	P08519_LPA	10.8
0/1	GISSTTVTGR	P08519_LPA	10.8
0/0	ATTVTGTPCQEWAAQEPHR	P08519_LPA	10.8
0/0	GTLSTTITGR	P08519_LPA	10.8
0/0	GISSTTVTGR	P08519_LPA	10.8
0/0	GTDSCQGDSGGPLVCFEK	P08519_LPA	10.8
0/0	GSFSTTVTGR	P08519_LPA	10.8
0/1	ATTVTGTPCQEWAAQEPHR	P08519_LPA	10.8
0/1	GTDSCQGDSGGPLVCFEK	P08519_LPA	10.8
0/1	FVTWIEGMMR	P08519_LPA	10.8
0/1	EAQLLVIENEVCNHYK	P08519_LPA	10.8
0/1	ATTVTGTPCQEWAAQEPHR	P08519_LPA	10.8
0/0	GTLSTTITGR	P08519_LPA	10.8
0/1	GTDSCQGDSGGPLVCFEK	P08519_LPA	10.8
0/0	GISSTTVTGR	P08519_LPA	10.8
0/1	GSFSTTVTGR	P08519_LPA	10.8
0/1	ATTVTGTPCQEWAAQEPHR	P08519_LPA	10.8
0/0	FVTWIEGMMR	P08519_LPA	10.8
0/0	GTLSTTITGR	P08519_LPA	10.8
0/0	GTDSCQGDSGGPLVCFEK	P08519_LPA	10.8
0/1	GTDSCQGDSGGPLVCFEK	P08519_LPA	10.8
0/0	GTDSCQGDSGGPLVCFEK	P08519_LPA	10.8
0/0	GTLSTTITGR	P08519_LPA	10.8
0/1	ATTVTGTPCQEWAAQEPHR	P08519_LPA	10.8
0/1	GTFSTTVTGR	P08519_LPA	10.8
0/1	GSFSTTVTGR	P08519_LPA	10.8
0/0	GTDSCQGDSGGPLVCFEK	P08519_LPA	10.8
0/0	HFCGGTLISPEWVLTAAHCLK	P08519_LPA	10.8
0/0	HSTFIPGTNK	P08519_LPA	10.8
0/1	GSFSTTVTGR	P08519_LPA	10.8
0/1	GSFSTTVTGR	P08519_LPA	10.8
0/1	ATTVTGTPCQEWAAQEPHR	P08519_LPA	10.8
0/0	GTLSTTITGR	P08519_LPA	10.8
0/0	HFCGGTLISPEWVLTAAHCLK	P08519_LPA	10.8
0/1	GTLSTTITGR	P08519_LPA	10.8
0/1	GTFSTTVTGR	P08519_LPA	10.8
0/0	GTDSCQGDSGGPLVCFEK	P08519_LPA	10.8
0/1	HFCGGTLISPEWVLTAAHCLK	P08519_LPA	10.8
0/1	GSFSTTVTGR	P08519_LPA	10.8
0/1	EAQLLVIENEVCNHYK	P08519_LPA	10.8
0/1	GISSTTVTGR	P08519_LPA	10.8
0/0	GSFSTTVTGR	P08519_LPA	10.8
0/0	GSFSTTVTGR	P08519_LPA	10.8
0/0	GISSTTVTGR	P08519_LPA	10.8
0/1	HFCGGTLISPEWVLTAAHCLK	P08519_LPA	10.8
0/0	GSFSTTVTGR	P08519_LPA	10.8
0/0	ATTVTGTPCQEWAAQEPHR	P08519_LPA	10.8
0/0	GTFSTTVTGR	P08519_LPA	10.8
0/1	GTLSTTITGR	P08519_LPA	10.8
0/1	GSFSTTVTGR	P08519_LPA	10.8
0/1	GTFSTTVTGR	P08519_LPA	10.8
0/1	GTFSTTVTGR	P08519_LPA	10.8
0/0	GSFSTTVTGR	P08519_LPA	10.8
0/1	GTFSTTVTGR	P08519_LPA	10.8
0/1	HFCGGTLISPEWVLTAAHCLK	P08519_LPA	10.8
0/0	GTDSCQGDSGGPLVCFEK	P08519_LPA	10.8
0/0	GSFSTTVTGR	P08519_LPA	10.8
0/1	GTLSTTITGR	P08519_LPA	10.8
0/0	GISSTTVTGR	P08519_LPA	10.8
0/0	GTFSTTVTGR	P08519_LPA	10.8
0/0	GISSTTVTGR	P08519_LPA	10.8
0/1	GISSTTVTGR	P08519_LPA	10.7
0/0	ATTVTGTPCQEWAAQEPHR	P08519_LPA	10.7
0/1	EAQLLVIENEVCNHYK	P08519_LPA	10.7
0/1	ATTVTGTPCQEWAAQEPHR	P08519_LPA	10.7
0/1	GTDSCQGDSGGPLVCFEK	P08519_LPA	10.7
0/0	GTLSTTITGR	P08519_LPA	10.7
0/1	ATTVTGTPCQEWAAQEPHR	P08519_LPA	10.7
0/1	GTFSTTVTGR	P08519_LPA	10.7
0/1	GTLSTTITGR	P08519_LPA	10.7
0/0	GSFSTTVTGR	P08519_LPA	10.7
0/1	ATTVTGTPCQEWAAQEPHR	P08519_LPA	10.7
0/0	GSFSTTVTGR	P08519_LPA	10.7
0/1	GISSTTVTGR	P08519_LPA	10.7
0/1	GISSTTVTGR	P08519_LPA	10.7
0/0	GTFSTTVTGR	P08519_LPA	10.7
0/1	GTFSTTVTGR	P08519_LPA	10.7
0/0	HFCGGTLISPEWVLTAAHCLK	P08519_LPA	10.7
0/0	GISSTTVTGR	P08519_LPA	10.7
0/0	ATTVTGTPCQEWAAQEPHR	P08519_LPA	10.7
0/0	GISSTTVTGR	P08519_LPA	10.7
0/0	GTLSTTITGR	P08519_LPA	10.7
0/1	GTDSCQGDSGGPLVCFEK	P08519_LPA	10.7
0/1	GTFSTTVTGR	P08519_LPA	10.7
0/0	GTLSTTITGR	P08519_LPA	10.7
0/0	GTDSCQGDSGGPLVCFEK	P08519_LPA	10.7
0/1	HSTFIPGTNK	P08519_LPA	10.7
0/1	GTDSCQGDSGGPLVCFEK	P08519_LPA	10.7
0/1	HFCGGTLISPEWVLTAAHCLK	P08519_LPA	10.7
0/1	ATTVTGTPCQEWAAQEPHR	P08519_LPA	10.7
0/0	GTFSTTVTGR	P08519_LPA	10.7
0/0	EAQLLVIENEVCNHYK	P08519_LPA	10.7
0/1	GTFSTTVTGR	P08519_LPA	10.7
0/0	GTLSTTITGR	P08519_LPA	10.7
0/0	GISSTTVTGR	P08519_LPA	10.7
0/0	HFCGGTLISPEWVLTAAHCLK	P08519_LPA	10.7
0/0	ATTVTGTPCQEWAAQEPHR	P08519_LPA	10.7
0/1	FVTWIEGMMR	P08519_LPA	10.7
0/0	FVTWIEGMMR	P08519_LPA	10.7
0/1	GTFSTTVTGR	P08519_LPA	10.7
0/1	ATTVTGTPCQEWAAQEPHR	P08519_LPA	10.7
0/0	GSFSTTVTGR	P08519_LPA	10.7
0/0	ATTVTGTPCQEWAAQEPHR	P08519_LPA	10.7
0/1	GSFSTTVTGR	P08519_LPA	10.7
0/0	GTDSCQGDSGGPLVCFEK	P08519_LPA	10.7
0/0	GISSTTVTGR	P08519_LPA	10.7
0/0	GTDSCQGDSGGPLVCFEK	P08519_LPA	10.7
0/0	GTFSTTVTGR	P08519_LPA	10.7
0/0	HFCGGTLISPEWVLTAAHCLK	P08519_LPA	10.7
0/1	GTDSCQGDSGGPLVCFEK	P08519_LPA	10.7
0/1	GISSTTVTGR	P08519_LPA	10.7
0/0	GSFSTTVTGR	P08519_LPA	10.7
0/1	GISSTTVTGR	P08519_LPA	10.7
0/1	HFCGGTLISPEWVLTAAHCLK	P08519_LPA	10.7
0/1	ATTVTGTPCQEWAAQEPHR	P08519_LPA	10.7
0/1	ATTVTGTPCQEWAAQEPHR	P08519_LPA	10.7
0/0	GTFSTTVTGR	P08519_LPA	10.7
0/1	GTDSCQGDSGGPLVCFEK	P08519_LPA	10.7
0/0	GISSTTVTGR	P08519_LPA	10.7
0/1	ATTVTGTPCQEWAAQEPHR	P08519_LPA	10.7
0/0	GTDSCQGDSGGPLVCFEK	P08519_LPA	10.7
0/1	GISSTTVTGR	P08519_LPA	10.7
0/1	GISSTTVTGR	P08519_LPA	10.7
0/0	GTDSCQGDSGGPLVCFEK	P08519_LPA	10.7
0/0	GISSTTVTGR	P08519_LPA	10.7
0/0	GISSTTVTGR	P08519_LPA	10.7
0/1	FVTWIEGMMR	P08519_LPA	10.7
0/1	GISSTTVTGR	P08519_LPA	10.7
0/1	GSFSTTVTGR	P08519_LPA	10.7
0/0	GTFSTTVTGR	P08519_LPA	10.7
0/0	GTFSTTVTGR	P08519_LPA	10.7
0/1	GTLSTTITGR	P08519_LPA	10.7
0/0	GTDSCQGDSGGPLVCFEK	P08519_LPA	10.7
0/1	FVTWIEGMMR	P08519_LPA	10.7
0/0	HFCGGTLISPEWVLTAAHCLK	P08519_LPA	10.7
0/0	GTLSTTITGR	P08519_LPA	10.7
0/0	GTLSTTITGR	P08519_LPA	10.7
0/1	HFCGGTLISPEWVLTAAHCLK	P08519_LPA	10.7
0/1	ATTVTGTPCQEWAAQEPHR	P08519_LPA	10.7
0/1	GTFSTTVTGR	P08519_LPA	10.7
0/0	GTLSTTITGR	P08519_LPA	10.7
0/0	GSFSTTVTGR	P08519_LPA	10.7
0/1	ATTVTGTPCQEWAAQEPHR	P08519_LPA	10.7
0/1	GTDSCQGDSGGPLVCFEK	P08519_LPA	10.7
0/0	ATTVTGTPCQEWAAQEPHR	P08519_LPA	10.7
0/0	EAQLLVIENEVCNHYK	P08519_LPA	10.7
0/0	GTLSTTITGR	P08519_LPA	10.7
0/0	ATTVTGTPCQEWAAQEPHR	P08519_LPA	10.7
0/1	GTDSCQGDSGGPLVCFEK	P08519_LPA	10.7
0/1	GTDSCQGDSGGPLVCFEK	P08519_LPA	10.7
0/0	HFCGGTLISPEWVLTAAHCLK	P08519_LPA	10.7
0/0	GTLSTTITGR	P08519_LPA	10.7
0/0	GTFSTTVTGR	P08519_LPA	10.7
0/0	ATTVTGTPCQEWAAQEPHR	P08519_LPA	10.7
0/1	ATTVTGTPCQEWAAQEPHR	P08519_LPA	10.7
0/1	GISSTTVTGR	P08519_LPA	10.7
0/0	EAQLLVIENEVCNHYK	P08519_LPA	10.7
0/0	GTLSTTITGR	P08519_LPA	10.7
0/1	GTDSCQGDSGGPLVCFEK	P08519_LPA	10.7
0/0	GSFSTTVTGR	P08519_LPA	10.7
0/0	ATTVTGTPCQEWAAQEPHR	P08519_LPA	10.7
0/0	GTLSTTITGR	P08519_LPA	10.7
0/1	ATTVTGTPCQEWAAQEPHR	P08519_LPA	10.7
0/0	HSTFIPGTNK	P08519_LPA	10.7
0/1	ATTVTGTPCQEWAAQEPHR	P08519_LPA	10.7
0/0	HFCGGTLISPEWVLTAAHCLK	P08519_LPA	10.7
0/0	GTDSCQGDSGGPLVCFEK	P08519_LPA	10.7
0/0	GTDSCQGDSGGPLVCFEK	P08519_LPA	10.7
0/1	GSFSTTVTGR	P08519_LPA	10.7
0/1	GISSTTVTGR	P08519_LPA	10.7
0/0	GTLSTTITGR	P08519_LPA	10.7
0/0	GTLSTTITGR	P08519_LPA	10.7
0/0	GTLSTTITGR	P08519_LPA	10.7
0/1	GTFSTTVTGR	P08519_LPA	10.7
0/1	ATTVTGTPCQEWAAQEPHR	P08519_LPA	10.7
0/0	GTFSTTVTGR	P08519_LPA	10.7
0/0	GTLSTTITGR	P08519_LPA	10.7
0/0	GISSTTVTGR	P08519_LPA	10.7
0/1	GTDSCQGDSGGPLVCFEK	P08519_LPA	10.7
0/1	GISSTTVTGR	P08519_LPA	10.7
0/0	GTDSCQGDSGGPLVCFEK	P08519_LPA	10.7
0/0	GTFSTTVTGR	P08519_LPA	10.7
0/1	GISSTTVTGR	P08519_LPA	10.7
[truncated: 11,847 more rows]

## Sheet: Extended Data Fig. 4b
3_190391965_G_T	PEP.StrippedSequence	ProteinID_Genename	log2 intensity
0/0	CDDWGLDTMR	Q9NPH3_IL1RAP	12.6
0/0	CDDWGLDTMR	Q9NPH3_IL1RAP	12.2
0/1	CDDWGLDTMR	Q9NPH3_IL1RAP	12.2
0/0	CDDWGLDTMR	Q9NPH3_IL1RAP	11.9
0/0	CDDWGLDTMR	Q9NPH3_IL1RAP	11.8
0/1	QIQVFEDEPAR	Q9NPH3_IL1RAP	11.8
0/0	QIQVFEDEPAR	Q9NPH3_IL1RAP	11.8
0/0	CDDWGLDTMR	Q9NPH3_IL1RAP	11.7
1/1	QIQVFEDEPAR	Q9NPH3_IL1RAP	11.6
0/1	QIQVFEDEPAR	Q9NPH3_IL1RAP	11.5
0/1	QIQVFEDEPAR	Q9NPH3_IL1RAP	11.5
1/1	QIQVFEDEPAR	Q9NPH3_IL1RAP	11.5
0/0	DLEEPINFR	Q9NPH3_IL1RAP	11.4
1/1	DLEEPINFR	Q9NPH3_IL1RAP	11.4
0/0	QIQVFEDEPAR	Q9NPH3_IL1RAP	11.4
0/0	CDDWGLDTMR	Q9NPH3_IL1RAP	11.4
0/0	QIQVFEDEPAR	Q9NPH3_IL1RAP	11.4
0/1	QIQVFEDEPAR	Q9NPH3_IL1RAP	11.4
0/0	QIQVFEDEPAR	Q9NPH3_IL1RAP	11.4
0/0	CDDWGLDTMR	Q9NPH3_IL1RAP	11.4
0/1	CDDWGLDTMR	Q9NPH3_IL1RAP	11.4
0/1	QIQVFEDEPAR	Q9NPH3_IL1RAP	11.4
0/0	QIQVFEDEPAR	Q9NPH3_IL1RAP	11.3
0/1	CDDWGLDTMR	Q9NPH3_IL1RAP	11.3
0/0	QIQVFEDEPAR	Q9NPH3_IL1RAP	11.3
0/1	QIQVFEDEPAR	Q9NPH3_IL1RAP	11.3
0/0	QIQVFEDEPAR	Q9NPH3_IL1RAP	11.3
0/1	NEVWWTIDGK	Q9NPH3_IL1RAP	11.3
0/0	QIQVFEDEPAR	Q9NPH3_IL1RAP	11.2
0/0	QIQVFEDEPAR	Q9NPH3_IL1RAP	11.2
0/1	LYIEYGIQR	Q9NPH3_IL1RAP	11.2
1/1	QDRDLEEPINFR	Q9NPH3_IL1RAP	11.2
0/1	CDDWGLDTMR	Q9NPH3_IL1RAP	11.2
0/0	QIQVFEDEPAR	Q9NPH3_IL1RAP	11.2
0/0	QIQVFEDEPAR	Q9NPH3_IL1RAP	11.2
0/1	QIQVFEDEPAR	Q9NPH3_IL1RAP	11.2
0/0	LYIEYGIQR	Q9NPH3_IL1RAP	11.2
0/0	QIQVFEDEPAR	Q9NPH3_IL1RAP	11.2
0/0	QIQVFEDEPAR	Q9NPH3_IL1RAP	11.2
0/0	QIQVFEDEPAR	Q9NPH3_IL1RAP	11.2
0/0	QIQVFEDEPAR	Q9NPH3_IL1RAP	11.1
0/0	QIQVFEDEPAR	Q9NPH3_IL1RAP	11.1
0/1	CDDWGLDTMR	Q9NPH3_IL1RAP	11.1
1/1	CDDWGLDTMR	Q9NPH3_IL1RAP	11.1
0/0	QIQVFEDEPAR	Q9NPH3_IL1RAP	11.1
0/0	NEVWWTIDGK	Q9NPH3_IL1RAP	11.1
1/1	QIQVFEDEPAR	Q9NPH3_IL1RAP	11.1
0/1	QIQVFEDEPAR	Q9NPH3_IL1RAP	11.1
0/1	QIQVFEDEPAR	Q9NPH3_IL1RAP	11.1
0/0	QIQVFEDEPAR	Q9NPH3_IL1RAP	11.1
0/1	QIQVFEDEPAR	Q9NPH3_IL1RAP	11.1
0/0	QIQVFEDEPAR	Q9NPH3_IL1RAP	11.1
1/1	QDRDLEEPINFR	Q9NPH3_IL1RAP	11.1
0/1	CDDWGLDTMR	Q9NPH3_IL1RAP	11
0/0	CDDWGLDTMR	Q9NPH3_IL1RAP	11
0/0	QIQVFEDEPAR	Q9NPH3_IL1RAP	11
1/1	CDDWGLDTMR	Q9NPH3_IL1RAP	11
0/0	QIQVFEDEPAR	Q9NPH3_IL1RAP	11
0/1	QIQVFEDEPAR	Q9NPH3_IL1RAP	11
0/0	LYIEYGIQR	Q9NPH3_IL1RAP	11
0/0	QIQVFEDEPAR	Q9NPH3_IL1RAP	11
0/0	QIQVFEDEPAR	Q9NPH3_IL1RAP	11
0/1	QIQVFEDEPAR	Q9NPH3_IL1RAP	11
0/0	QIQVFEDEPAR	Q9NPH3_IL1RAP	11
0/0	QIQVFEDEPAR	Q9NPH3_IL1RAP	11
0/1	DLEEPINFR	Q9NPH3_IL1RAP	11
0/1	QIQVFEDEPAR	Q9NPH3_IL1RAP	11
0/0	DLEEPINFR	Q9NPH3_IL1RAP	11
0/0	QIQVFEDEPAR	Q9NPH3_IL1RAP	11
0/1	DLEEPINFR	Q9NPH3_IL1RAP	11
0/1	QIQVFEDEPAR	Q9NPH3_IL1RAP	11
0/0	QIQVFEDEPAR	Q9NPH3_IL1RAP	11
0/1	QIQVFEDEPAR	Q9NPH3_IL1RAP	11
0/1	QIQVFEDEPAR	Q9NPH3_IL1RAP	10.9
0/0	QIQVFEDEPAR	Q9NPH3_IL1RAP	10.9
0/0	QIQVFEDEPAR	Q9NPH3_IL1RAP	10.9
0/0	QIQVFEDEPAR	Q9NPH3_IL1RAP	10.9
0/1	QIQVFEDEPAR	Q9NPH3_IL1RAP	10.9
0/0	CDDWGLDTMR	Q9NPH3_IL1RAP	10.9
0/0	CDDWGLDTMR	Q9NPH3_IL1RAP	10.9
0/0	QIQVFEDEPAR	Q9NPH3_IL1RAP	10.9
0/0	LYIEYGIQR	Q9NPH3_IL1RAP	10.9
0/0	QIQVFEDEPAR	Q9NPH3_IL1RAP	10.9
0/0	QIQVFEDEPAR	Q9NPH3_IL1RAP	10.9
0/0	QIQVFEDEPAR	Q9NPH3_IL1RAP	10.9
0/0	CDDWGLDTMR	Q9NPH3_IL1RAP	10.9
0/0	NEVWWTIDGK	Q9NPH3_IL1RAP	10.9
0/1	QIQVFEDEPAR	Q9NPH3_IL1RAP	10.9
0/0	QIQVFEDEPAR	Q9NPH3_IL1RAP	10.9
0/1	QIQVFEDEPAR	Q9NPH3_IL1RAP	10.9
0/1	QIQVFEDEPAR	Q9NPH3_IL1RAP	10.9
0/1	QIQVFEDEPAR	Q9NPH3_IL1RAP	10.9
0/0	LYIEYGIQR	Q9NPH3_IL1RAP	10.9
0/0	QIQVFEDEPAR	Q9NPH3_IL1RAP	10.9
0/0	QIQVFEDEPAR	Q9NPH3_IL1RAP	10.9
0/0	QIQVFEDEPAR	Q9NPH3_IL1RAP	10.8
0/0	QIQVFEDEPAR	Q9NPH3_IL1RAP	10.8
0/1	QIQVFEDEPAR	Q9NPH3_IL1RAP	10.8
0/1	QIQVFEDEPAR	Q9NPH3_IL1RAP	10.8
0/0	QIQVFEDEPAR	Q9NPH3_IL1RAP	10.8
0/0	QIQVFEDEPAR	Q9NPH3_IL1RAP	10.8
0/0	QIQVFEDEPAR	Q9NPH3_IL1RAP	10.8
0/0	QIQVFEDEPAR	Q9NPH3_IL1RAP	10.8
0/0	CDDWGLDTMR	Q9NPH3_IL1RAP	10.8
0/0	NEVWWTIDGK	Q9NPH3_IL1RAP	10.8
0/0	QDRDLEEPINFR	Q9NPH3_IL1RAP	10.8
0/0	CDDWGLDTMR	Q9NPH3_IL1RAP	10.8
0/0	QIQVFEDEPAR	Q9NPH3_IL1RAP	10.8
0/0	QIQVFEDEPAR	Q9NPH3_IL1RAP	10.8
0/0	QIQVFEDEPAR	Q9NPH3_IL1RAP	10.8
0/0	QIQVFEDEPAR	Q9NPH3_IL1RAP	10.8
0/0	QIQVFEDEPAR	Q9NPH3_IL1RAP	10.8
0/0	QIQVFEDEPAR	Q9NPH3_IL1RAP	10.8
0/0	QIQVFEDEPAR	Q9NPH3_IL1RAP	10.8
0/1	QIQVFEDEPAR	Q9NPH3_IL1RAP	10.8
0/0	QIQVFEDEPAR	Q9NPH3_IL1RAP	10.8
0/1	QIQVFEDEPAR	Q9NPH3_IL1RAP	10.8
0/0	QIQVFEDEPAR	Q9NPH3_IL1RAP	10.8
0/0	QIQVFEDEPAR	Q9NPH3_IL1RAP	10.8
0/1	QIQVFEDEPAR	Q9NPH3_IL1RAP	10.8
0/0	LYIEYGIQR	Q9NPH3_IL1RAP	10.8
0/1	QIQVFEDEPAR	Q9NPH3_IL1RAP	10.8
0/1	QIQVFEDEPAR	Q9NPH3_IL1RAP	10.8
0/0	CDDWGLDTMR	Q9NPH3_IL1RAP	10.8
0/1	QIQVFEDEPAR	Q9NPH3_IL1RAP	10.8
0/1	QDRDLEEPINFR	Q9NPH3_IL1RAP	10.8
0/0	DLEEPINFR	Q9NPH3_IL1RAP	10.8
0/1	CDDWGLDTMR	Q9NPH3_IL1RAP	10.8
0/0	QIQVFEDEPAR	Q9NPH3_IL1RAP	10.8
0/1	QIQVFEDEPAR	Q9NPH3_IL1RAP	10.8
0/0	QIQVFEDEPAR	Q9NPH3_IL1RAP	10.8
0/0	LYIEYGIQR	Q9NPH3_IL1RAP	10.8
0/1	QIQVFEDEPAR	Q9NPH3_IL1RAP	10.7
0/0	DLEEPINFR	Q9NPH3_IL1RAP	10.7
0/0	QIQVFEDEPAR	Q9NPH3_IL1RAP	10.7
0/0	QIQVFEDEPAR	Q9NPH3_IL1RAP	10.7
0/1	QIQVFEDEPAR	Q9NPH3_IL1RAP	10.7
0/0	QIQVFEDEPAR	Q9NPH3_IL1RAP	10.7
0/0	DLEEPINFR	Q9NPH3_IL1RAP	10.7
0/0	QIQVFEDEPAR	Q9NPH3_IL1RAP	10.7
0/0	DLEEPINFR	Q9NPH3_IL1RAP	10.7
0/1	QIQVFEDEPAR	Q9NPH3_IL1RAP	10.7
0/0	QIQVFEDEPAR	Q9NPH3_IL1RAP	10.7
0/0	QIQVFEDEPAR	Q9NPH3_IL1RAP	10.7
0/0	CDDWGLDTMR	Q9NPH3_IL1RAP	10.7
0/0	CDDWGLDTMR	Q9NPH3_IL1RAP	10.7
0/1	QIQVFEDEPAR	Q9NPH3_IL1RAP	10.7
0/0	QIQVFEDEPAR	Q9NPH3_IL1RAP	10.7
0/0	QIQVFEDEPAR	Q9NPH3_IL1RAP	10.7
0/1	QIQVFEDEPAR	Q9NPH3_IL1RAP	10.7
0/0	QIQVFEDEPAR	Q9NPH3_IL1RAP	10.7
0/1	QIQVFEDEPAR	Q9NPH3_IL1RAP	10.7
0/0	QIQVFEDEPAR	Q9NPH3_IL1RAP	10.7
0/0	QIQVFEDEPAR	Q9NPH3_IL1RAP	10.7
0/1	QIQVFEDEPAR	Q9NPH3_IL1RAP	10.7
0/0	QIQVFEDEPAR	Q9NPH3_IL1RAP	10.7
0/1	QIQVFEDEPAR	Q9NPH3_IL1RAP	10.7
0/1	NEVWWTIDGK	Q9NPH3_IL1RAP	10.7
0/0	QIQVFEDEPAR	Q9NPH3_IL1RAP	10.7
0/1	DLEEPINFR	Q9NPH3_IL1RAP	10.7
0/0	QIQVFEDEPAR	Q9NPH3_IL1RAP	10.7
0/0	CDDWGLDTMR	Q9NPH3_IL1RAP	10.7
0/0	QIQVFEDEPAR	Q9NPH3_IL1RAP	10.7
0/1	QIQVFEDEPAR	Q9NPH3_IL1RAP	10.7
0/1	QIQVFEDEPAR	Q9NPH3_IL1RAP	10.7
0/1	QIQVFEDEPAR	Q9NPH3_IL1RAP	10.7
0/1	NEVWWTIDGK	Q9NPH3_IL1RAP	10.7
0/1	LYIEYGIQR	Q9NPH3_IL1RAP	10.7
0/0	QIQVFEDEPAR	Q9NPH3_IL1RAP	10.7
0/0	LYIEYGIQR	Q9NPH3_IL1RAP	10.7
0/0	QIQVFEDEPAR	Q9NPH3_IL1RAP	10.7
0/1	LYIEYGIQR	Q9NPH3_IL1RAP	10.7
0/1	QIQVFEDEPAR	Q9NPH3_IL1RAP	10.7
0/0	QIQVFEDEPAR	Q9NPH3_IL1RAP	10.7
0/0	QIQVFEDEPAR	Q9NPH3_IL1RAP	10.7
0/0	QIQVFEDEPAR	Q9NPH3_IL1RAP	10.7
0/1	QIQVFEDEPAR	Q9NPH3_IL1RAP	10.7
0/0	QIQVFEDEPAR	Q9NPH3_IL1RAP	10.7
0/0	QIQVFEDEPAR	Q9NPH3_IL1RAP	10.7
0/1	QIQVFEDEPAR	Q9NPH3_IL1RAP	10.7
0/1	LYIEYGIQR	Q9NPH3_IL1RAP	10.7
0/0	QIQVFEDEPAR	Q9NPH3_IL1RAP	10.7
0/1	QIQVFEDEPAR	Q9NPH3_IL1RAP	10.7
0/0	QIQVFEDEPAR	Q9NPH3_IL1RAP	10.7
0/0	QIQVFEDEPAR	Q9NPH3_IL1RAP	10.7
0/0	QIQVFEDEPAR	Q9NPH3_IL1RAP	10.7
0/0	DLEEPINFR	Q9NPH3_IL1RAP	10.7
0/0	QIQVFEDEPAR	Q9NPH3_IL1RAP	10.7
0/0	QIQVFEDEPAR	Q9NPH3_IL1RAP	10.7
0/0	QIQVFEDEPAR	Q9NPH3_IL1RAP	10.7
0/0	QIQVFEDEPAR	Q9NPH3_IL1RAP	10.7
0/0	DLEEPINFR	Q9NPH3_IL1RAP	10.7
0/0	QDRDLEEPINFR	Q9NPH3_IL1RAP	10.7
0/0	QIQVFEDEPAR	Q9NPH3_IL1RAP	10.6
0/0	LYIEYGIQR	Q9NPH3_IL1RAP	10.6
0/0	QIQVFEDEPAR	Q9NPH3_IL1RAP	10.6
0/1	QIQVFEDEPAR	Q9NPH3_IL1RAP	10.6
0/0	QIQVFEDEPAR	Q9NPH3_IL1RAP	10.6
0/1	QIQVFEDEPAR	Q9NPH3_IL1RAP	10.6
0/0	CDDWGLDTMR	Q9NPH3_IL1RAP	10.6
0/0	CDDWGLDTMR	Q9NPH3_IL1RAP	10.6
0/0	QIQVFEDEPAR	Q9NPH3_IL1RAP	10.6
0/1	QIQVFEDEPAR	Q9NPH3_IL1RAP	10.6
0/0	CDDWGLDTMR	Q9NPH3_IL1RAP	10.6
0/0	QIQVFEDEPAR	Q9NPH3_IL1RAP	10.6
0/1	QDRDLEEPINFR	Q9NPH3_IL1RAP	10.6
0/1	CDDWGLDTMR	Q9NPH3_IL1RAP	10.6
0/1	QIQVFEDEPAR	Q9NPH3_IL1RAP	10.6
0/0	QIQVFEDEPAR	Q9NPH3_IL1RAP	10.6
0/1	LYIEYGIQR	Q9NPH3_IL1RAP	10.6
0/0	QDRDLEEPINFR	Q9NPH3_IL1RAP	10.6
0/1	QIQVFEDEPAR	Q9NPH3_IL1RAP	10.6
0/0	QIQVFEDEPAR	Q9NPH3_IL1RAP	10.6
0/1	QIQVFEDEPAR	Q9NPH3_IL1RAP	10.6
0/1	QIQVFEDEPAR	Q9NPH3_IL1RAP	10.6
0/0	NEVWWTIDGK	Q9NPH3_IL1RAP	10.6
0/0	QIQVFEDEPAR	Q9NPH3_IL1RAP	10.6
0/1	QIQVFEDEPAR	Q9NPH3_IL1RAP	10.6
0/0	QIQVFEDEPAR	Q9NPH3_IL1RAP	10.6
0/1	QDRDLEEPINFR	Q9NPH3_IL1RAP	10.6
0/0	QIQVFEDEPAR	Q9NPH3_IL1RAP	10.6
0/0	QIQVFEDEPAR	Q9NPH3_IL1RAP	10.6
0/1	LYIEYGIQR	Q9NPH3_IL1RAP	10.6
0/0	QIQVFEDEPAR	Q9NPH3_IL1RAP	10.6
0/1	QIQVFEDEPAR	Q9NPH3_IL1RAP	10.6
0/0	QIQVFEDEPAR	Q9NPH3_IL1RAP	10.6
0/0	QIQVFEDEPAR	Q9NPH3_IL1RAP	10.6
0/0	QIQVFEDEPAR	Q9NPH3_IL1RAP	10.6
0/1	QIQVFEDEPAR	Q9NPH3_IL1RAP	10.6
0/1	LYIEYGIQR	Q9NPH3_IL1RAP	10.6
0/1	QDRDLEEPINFR	Q9NPH3_IL1RAP	10.6
0/0	QIQVFEDEPAR	Q9NPH3_IL1RAP	10.6
0/0	QIQVFEDEPAR	Q9NPH3_IL1RAP	10.6
0/0	DLEEPINFR	Q9NPH3_IL1RAP	10.6
0/0	QIQVFEDEPAR	Q9NPH3_IL1RAP	10.6
0/0	QIQVFEDEPAR	Q9NPH3_IL1RAP	10.6
0/1	QIQVFEDEPAR	Q9NPH3_IL1RAP	10.6
0/1	DLEEPINFR	Q9NPH3_IL1RAP	10.5
0/0	QIQVFEDEPAR	Q9NPH3_IL1RAP	10.5
0/0	LYIEYGIQR	Q9NPH3_IL1RAP	10.5
0/1	QIQVFEDEPAR	Q9NPH3_IL1RAP	10.5
0/0	LYIEYGIQR	Q9NPH3_IL1RAP	10.5
0/1	NAVPPVIHSPNDHVVYEK	Q9NPH3_IL1RAP	10.5
0/1	LYIEYGIQR	Q9NPH3_IL1RAP	10.5
0/0	QIQVFEDEPAR	Q9NPH3_IL1RAP	10.5
0/1	QIQVFEDEPAR	Q9NPH3_IL1RAP	10.5
0/0	QIQVFEDEPAR	Q9NPH3_IL1RAP	10.5
0/1	QIQVFEDEPAR	Q9NPH3_IL1RAP	10.5
0/0	LYIEYGIQR	Q9NPH3_IL1RAP	10.5
0/0	QIQVFEDEPAR	Q9NPH3_IL1RAP	10.5
0/1	QIQVFEDEPAR	Q9NPH3_IL1RAP	10.5
0/1	CDDWGLDTMR	Q9NPH3_IL1RAP	10.5
0/0	QIQVFEDEPAR	Q9NPH3_IL1RAP	10.5
0/0	QDRDLEEPINFR	Q9NPH3_IL1RAP	10.5
0/1	LYIEYGIQR	Q9NPH3_IL1RAP	10.5
0/1	QIQVFEDEPAR	Q9NPH3_IL1RAP	10.5
0/0	QIQVFEDEPAR	Q9NPH3_IL1RAP	10.5
0/1	QIQVFEDEPAR	Q9NPH3_IL1RAP	10.5
0/0	QIQVFEDEPAR	Q9NPH3_IL1RAP	10.5
0/1	QIQVFEDEPAR	Q9NPH3_IL1RAP	10.5
0/1	DLEEPINFR	Q9NPH3_IL1RAP	10.5
0/1	LYIEYGIQR	Q9NPH3_IL1RAP	10.5
0/0	QIQVFEDEPAR	Q9NPH3_IL1RAP	10.5
0/1	LYIEYGIQR	Q9NPH3_IL1RAP	10.5
0/0	QDRDLEEPINFR	Q9NPH3_IL1RAP	10.5
0/1	DLEEPINFR	Q9NPH3_IL1RAP	10.5
0/0	QIQVFEDEPAR	Q9NPH3_IL1RAP	10.5
0/1	QIQVFEDEPAR	Q9NPH3_IL1RAP	10.5
0/0	QIQVFEDEPAR	Q9NPH3_IL1RAP	10.5
0/0	QIQVFEDEPAR	Q9NPH3_IL1RAP	10.5
0/0	QDRDLEEPINFR	Q9NPH3_IL1RAP	10.5
0/1	NAVPPVIHSPNDHVVYEK	Q9NPH3_IL1RAP	10.5
0/0	QIQVFEDEPAR	Q9NPH3_IL1RAP	10.5
0/0	LYIEYGIQR	Q9NPH3_IL1RAP	10.5
0/0	QIQVFEDEPAR	Q9NPH3_IL1RAP	10.5
0/0	QIQVFEDEPAR	Q9NPH3_IL1RAP	10.5
0/0	NEVWWTIDGK	Q9NPH3_IL1RAP	10.5
0/1	QDRDLEEPINFR	Q9NPH3_IL1RAP	10.5
0/0	QIQVFEDEPAR	Q9NPH3_IL1RAP	10.5
0/1	QIQVFEDEPAR	Q9NPH3_IL1RAP	10.5
0/0	QIQVFEDEPAR	Q9NPH3_IL1RAP	10.5
1/1	QIQVFEDEPAR	Q9NPH3_IL1RAP	10.5
1/1	DLEEPINFR	Q9NPH3_IL1RAP	10.5
0/0	CDDWGLDTMR	Q9NPH3_IL1RAP	10.5
0/0	QIQVFEDEPAR	Q9NPH3_IL1RAP	10.5
0/1	QIQVFEDEPAR	Q9NPH3_IL1RAP	10.5
1/1	LYIEYGIQR	Q9NPH3_IL1RAP	10.5
0/1	QIQVFEDEPAR	Q9NPH3_IL1RAP	10.5
0/0	QIQVFEDEPAR	Q9NPH3_IL1RAP	10.5
0/0	LYIEYGIQR	Q9NPH3_IL1RAP	10.5
0/0	DLEEPINFR	Q9NPH3_IL1RAP	10.5
0/0	QIQVFEDEPAR	Q9NPH3_IL1RAP	10.5
0/1	QDRDLEEPINFR	Q9NPH3_IL1RAP	10.5
0/1	LYIEYGIQR	Q9NPH3_IL1RAP	10.5
0/1	QIQVFEDEPAR	Q9NPH3_IL1RAP	10.5
0/0	CDDWGLDTMR	Q9NPH3_IL1RAP	10.5
0/0	LYIEYGIQR	Q9NPH3_IL1RAP	10.5
0/1	QIQVFEDEPAR	Q9NPH3_IL1RAP	10.5
0/1	DLEEPINFR	Q9NPH3_IL1RAP	10.5
0/1	QIQVFEDEPAR	Q9NPH3_IL1RAP	10.5
0/1	NEVWWTIDGK	Q9NPH3_IL1RAP	10.4
0/0	DLEEPINFR	Q9NPH3_IL1RAP	10.4
0/0	DLEEPINFR	Q9NPH3_IL1RAP	10.4
0/0	LYIEYGIQR	Q9NPH3_IL1RAP	10.4
0/0	QIQVFEDEPAR	Q9NPH3_IL1RAP	10.4
0/0	QIQVFEDEPAR	Q9NPH3_IL1RAP	10.4
0/1	QDRDLEEPINFR	Q9NPH3_IL1RAP	10.4
0/1	NEVWWTIDGK	Q9NPH3_IL1RAP	10.4
0/0	QIQVFEDEPAR	Q9NPH3_IL1RAP	10.4
0/0	QDRDLEEPINFR	Q9NPH3_IL1RAP	10.4
0/1	QDRDLEEPINFR	Q9NPH3_IL1RAP	10.4
0/0	QIQVFEDEPAR	Q9NPH3_IL1RAP	10.4
0/0	QIQVFEDEPAR	Q9NPH3_IL1RAP	10.4
0/0	DLEEPINFR	Q9NPH3_IL1RAP	10.4
0/0	QIQVFEDEPAR	Q9NPH3_IL1RAP	10.4
0/0	QIQVFEDEPAR	Q9NPH3_IL1RAP	10.4
0/0	DLEEPINFR	Q9NPH3_IL1RAP	10.4
0/0	DLEEPINFR	Q9NPH3_IL1RAP	10.4
0/1	QIQVFEDEPAR	Q9NPH3_IL1RAP	10.4
0/0	LYIEYGIQR	Q9NPH3_IL1RAP	10.4
0/0	QIQVFEDEPAR	Q9NPH3_IL1RAP	10.4
0/0	QDRDLEEPINFR	Q9NPH3_IL1RAP	10.4
0/1	QIQVFEDEPAR	Q9NPH3_IL1RAP	10.4
0/0	QIQVFEDEPAR	Q9NPH3_IL1RAP	10.4
0/0	QIQVFEDEPAR	Q9NPH3_IL1RAP	10.4
0/0	QIQVFEDEPAR	Q9NPH3_IL1RAP	10.4
0/1	NEVWWTIDGK	Q9NPH3_IL1RAP	10.4
0/1	QIQVFEDEPAR	Q9NPH3_IL1RAP	10.4
0/0	QIQVFEDEPAR	Q9NPH3_IL1RAP	10.4
0/1	LYIEYGIQR	Q9NPH3_IL1RAP	10.4
0/0	QIQVFEDEPAR	Q9NPH3_IL1RAP	10.4
0/0	QIQVFEDEPAR	Q9NPH3_IL1RAP	10.4
1/1	DSCFNSPMK	Q9NPH3_IL1RAP	10.4
0/0	QIQVFEDEPAR	Q9NPH3_IL1RAP	10.4
0/0	QIQVFEDEPAR	Q9NPH3_IL1RAP	10.4
0/1	QIQVFEDEPAR	Q9NPH3_IL1RAP	10.4
0/0	QIQVFEDEPAR	Q9NPH3_IL1RAP	10.4
0/0	QIQVFEDEPAR	Q9NPH3_IL1RAP	10.4
0/0	QIQVFEDEPAR	Q9NPH3_IL1RAP	10.4
0/0	QIQVFEDEPAR	Q9NPH3_IL1RAP	10.4
0/1	DLEEPINFR	Q9NPH3_IL1RAP	10.4
1/1	LYIEYGIQR	Q9NPH3_IL1RAP	10.4
0/0	QIQVFEDEPAR	Q9NPH3_IL1RAP	10.4
0/0	CDDWGLDTMR	Q9NPH3_IL1RAP	10.4
0/0	QIQVFEDEPAR	Q9NPH3_IL1RAP	10.4
0/1	QIQVFEDEPAR	Q9NPH3_IL1RAP	10.4
0/0	QIQVFEDEPAR	Q9NPH3_IL1RAP	10.4
0/1	QDRDLEEPINFR	Q9NPH3_IL1RAP	10.4
0/0	LYIEYGIQR	Q9NPH3_IL1RAP	10.4
0/0	QIQVFEDEPAR	Q9NPH3_IL1RAP	10.4
0/0	QIQVFEDEPAR	Q9NPH3_IL1RAP	10.4
0/0	QIQVFEDEPAR	Q9NPH3_IL1RAP	10.4
0/0	LYIEYGIQR	Q9NPH3_IL1RAP	10.4
0/0	QIQVFEDEPAR	Q9NPH3_IL1RAP	10.4
0/0	QIQVFEDEPAR	Q9NPH3_IL1RAP	10.4
0/1	LYIEYGIQR	Q9NPH3_IL1RAP	10.4
0/0	QIQVFEDEPAR	Q9NPH3_IL1RAP	10.4
0/1	QIQVFEDEPAR	Q9NPH3_IL1RAP	10.4
0/0	DLEEPINFR	Q9NPH3_IL1RAP	10.4
0/1	QIQVFEDEPAR	Q9NPH3_IL1RAP	10.4
0/0	QIQVFEDEPAR	Q9NPH3_IL1RAP	10.4
0/0	QIQVFEDEPAR	Q9NPH3_IL1RAP	10.4
0/0	QIQVFEDEPAR	Q9NPH3_IL1RAP	10.4
0/0	QIQVFEDEPAR	Q9NPH3_IL1RAP	10.4
0/0	QIQVFEDEPAR	Q9NPH3_IL1RAP	10.4
0/1	QIQVFEDEPAR	Q9NPH3_IL1RAP	10.4
0/0	QIQVFEDEPAR	Q9NPH3_IL1RAP	10.4
0/0	QIQVFEDEPAR	Q9NPH3_IL1RAP	10.4
0/0	QIQVFEDEPAR	Q9NPH3_IL1RAP	10.4
0/0	QIQVFEDEPAR	Q9NPH3_IL1RAP	10.3
0/1	LYIEYGIQR	Q9NPH3_IL1RAP	10.3
1/1	NAVPPVIHSPNDHVVYEK	Q9NPH3_IL1RAP	10.3
0/0	QIQVFEDEPAR	Q9NPH3_IL1RAP	10.3
0/0	QDRDLEEPINFR	Q9NPH3_IL1RAP	10.3
0/0	QIQVFEDEPAR	Q9NPH3_IL1RAP	10.3
0/1	QDRDLEEPINFR	Q9NPH3_IL1RAP	10.3
0/0	LYIEYGIQR	Q9NPH3_IL1RAP	10.3
0/0	QIQVFEDEPAR	Q9NPH3_IL1RAP	10.3
0/0	QIQVFEDEPAR	Q9NPH3_IL1RAP	10.3
0/0	QIQVFEDEPAR	Q9NPH3_IL1RAP	10.3
0/0	DLEEPINFR	Q9NPH3_IL1RAP	10.3
0/0	QIQVFEDEPAR	Q9NPH3_IL1RAP	10.3
0/0	QIQVFEDEPAR	Q9NPH3_IL1RAP	10.3
0/0	QDRDLEEPINFR	Q9NPH3_IL1RAP	10.3
0/0	QIQVFEDEPAR	Q9NPH3_IL1RAP	10.3
0/0	QIQVFEDEPAR	Q9NPH3_IL1RAP	10.3
0/1	DLEEPINFR	Q9NPH3_IL1RAP	10.3
0/0	QIQVFEDEPAR	Q9NPH3_IL1RAP	10.3
0/0	QIQVFEDEPAR	Q9NPH3_IL1RAP	10.3
0/0	QIQVFEDEPAR	Q9NPH3_IL1RAP	10.3
0/0	QDRDLEEPINFR	Q9NPH3_IL1RAP	10.3
0/0	QIQVFEDEPAR	Q9NPH3_IL1RAP	10.3
0/0	QIQVFEDEPAR	Q9NPH3_IL1RAP	10.3
0/0	QIQVFEDEPAR	Q9NPH3_IL1RAP	10.3
0/1	QDRDLEEPINFR	Q9NPH3_IL1RAP	10.3
0/0	QIQVFEDEPAR	Q9NPH3_IL1RAP	10.3
0/1	QDRDLEEPINFR	Q9NPH3_IL1RAP	10.3
0/0	QDRDLEEPINFR	Q9NPH3_IL1RAP	10.3
0/0	LYIEYGIQR	Q9NPH3_IL1RAP	10.3
0/0	QIQVFEDEPAR	Q9NPH3_IL1RAP	10.3
0/1	QIQVFEDEPAR	Q9NPH3_IL1RAP	10.3
1/1	CDDWGLDTMR	Q9NPH3_IL1RAP	10.3
0/0	QIQVFEDEPAR	Q9NPH3_IL1RAP	10.3
0/0	QIQVFEDEPAR	Q9NPH3_IL1RAP	10.3
0/1	QIQVFEDEPAR	Q9NPH3_IL1RAP	10.3
0/0	QDRDLEEPINFR	Q9NPH3_IL1RAP	10.3
0/1	QIQVFEDEPAR	Q9NPH3_IL1RAP	10.3
0/0	DLEEPINFR	Q9NPH3_IL1RAP	10.3
0/1	QIQVFEDEPAR	Q9NPH3_IL1RAP	10.3
0/1	QIQVFEDEPAR	Q9NPH3_IL1RAP	10.3
0/0	NEVWWTIDGK	Q9NPH3_IL1RAP	10.3
0/0	LYIEYGIQR	Q9NPH3_IL1RAP	10.3
0/0	QIQVFEDEPAR	Q9NPH3_IL1RAP	10.3
0/0	NAVPPVIHSPNDHVVYEK	Q9NPH3_IL1RAP	10.3
0/0	NEVWWTIDGK	Q9NPH3_IL1RAP	10.3
0/1	QDRDLEEPINFR	Q9NPH3_IL1RAP	10.3
0/0	LYIEYGIQR	Q9NPH3_IL1RAP	10.3
0/1	LYIEYGIQR	Q9NPH3_IL1RAP	10.3
0/0	QIQVFEDEPAR	Q9NPH3_IL1RAP	10.3
0/0	QIQVFEDEPAR	Q9NPH3_IL1RAP	10.3
0/0	QIQVFEDEPAR	Q9NPH3_IL1RAP	10.3
0/0	QIQVFEDEPAR	Q9NPH3_IL1RAP	10.3
0/0	QIQVFEDEPAR	Q9NPH3_IL1RAP	10.3
0/0	QIQVFEDEPAR	Q9NPH3_IL1RAP	10.3
0/0	LYIEYGIQR	Q9NPH3_IL1RAP	10.3
0/0	QIQVFEDEPAR	Q9NPH3_IL1RAP	10.3
0/0	CDDWGLDTMR	Q9NPH3_IL1RAP	10.3
0/0	QIQVFEDEPAR	Q9NPH3_IL1RAP	10.3
0/0	QIQVFEDEPAR	Q9NPH3_IL1RAP	10.3
0/0	QIQVFEDEPAR	Q9NPH3_IL1RAP	10.3
0/0	QIQVFEDEPAR	Q9NPH3_IL1RAP	10.3
0/1	QIQVFEDEPAR	Q9NPH3_IL1RAP	10.3
0/0	QIQVFEDEPAR	Q9NPH3_IL1RAP	10.3
0/0	QIQVFEDEPAR	Q9NPH3_IL1RAP	10.3
0/0	QIQVFEDEPAR	Q9NPH3_IL1RAP	10.3
0/1	QIQVFEDEPAR	Q9NPH3_IL1RAP	10.3
0/0	QIQVFEDEPAR	Q9NPH3_IL1RAP	10.3
0/0	QIQVFEDEPAR	Q9NPH3_IL1RAP	10.3
0/1	QIQVFEDEPAR	Q9NPH3_IL1RAP	10.3
0/0	DSCFNSPMK	Q9NPH3_IL1RAP	10.3
1/1	DLEEPINFR	Q9NPH3_IL1RAP	10.3
0/0	QIQVFEDEPAR	Q9NPH3_IL1RAP	10.3
0/1	QIQVFEDEPAR	Q9NPH3_IL1RAP	10.3
0/0	QIQVFEDEPAR	Q9NPH3_IL1RAP	10.3
0/0	NEVWWTIDGK	Q9NPH3_IL1RAP	10.3
0/0	LYIEYGIQR	Q9NPH3_IL1RAP	10.3
0/0	DLEEPINFR	Q9NPH3_IL1RAP	10.3
0/0	LYIEYGIQR	Q9NPH3_IL1RAP	10.3
0/0	LYIEYGIQR	Q9NPH3_IL1RAP	10.3
0/0	LYIEYGIQR	Q9NPH3_IL1RAP	10.3
0/0	QIQVFEDEPAR	Q9NPH3_IL1RAP	10.3
0/0	LYIEYGIQR	Q9NPH3_IL1RAP	10.3
0/0	QIQVFEDEPAR	Q9NPH3_IL1RAP	10.3
0/0	QIQVFEDEPAR	Q9NPH3_IL1RAP	10.3
0/0	QIQVFEDEPAR	Q9NPH3_IL1RAP	10.3
0/0	QIQVFEDEPAR	Q9NPH3_IL1RAP	10.3
0/0	QIQVFEDEPAR	Q9NPH3_IL1RAP	10.3
0/1	QIQVFEDEPAR	Q9NPH3_IL1RAP	10.3
0/0	QIQVFEDEPAR	Q9NPH3_IL1RAP	10.3
0/0	DLEEPINFR	Q9NPH3_IL1RAP	10.3
0/0	QDRDLEEPINFR	Q9NPH3_IL1RAP	10.3
0/0	QIQVFEDEPAR	Q9NPH3_IL1RAP	10.3
0/0	QIQVFEDEPAR	Q9NPH3_IL1RAP	10.3
0/0	QIQVFEDEPAR	Q9NPH3_IL1RAP	10.3
0/1	QIQVFEDEPAR	Q9NPH3_IL1RAP	10.3
0/0	QIQVFEDEPAR	Q9NPH3_IL1RAP	10.3
0/0	QIQVFEDEPAR	Q9NPH3_IL1RAP	10.3
0/0	QIQVFEDEPAR	Q9NPH3_IL1RAP	10.3
0/0	QIQVFEDEPAR	Q9NPH3_IL1RAP	10.3
0/1	QIQVFEDEPAR	Q9NPH3_IL1RAP	10.3
0/1	DLEEPINFR	Q9NPH3_IL1RAP	10.3
0/1	LYIEYGIQR	Q9NPH3_IL1RAP	10.3
0/1	CDDWGLDTMR	Q9NPH3_IL1RAP	10.3
0/0	LYIEYGIQR	Q9NPH3_IL1RAP	10.3
0/1	QIQVFEDEPAR	Q9NPH3_IL1RAP	10.3
0/1	QDRDLEEPINFR	Q9NPH3_IL1RAP	10.3
0/1	QIQVFEDEPAR	Q9NPH3_IL1RAP	10.3
0/0	QDRDLEEPINFR	Q9NPH3_IL1RAP	10.3
0/0	QIQVFEDEPAR	Q9NPH3_IL1RAP	10.3
0/0	QIQVFEDEPAR	Q9NPH3_IL1RAP	10.3
1/1	LYIEYGIQR	Q9NPH3_IL1RAP	10.3
0/1	QIQVFEDEPAR	Q9NPH3_IL1RAP	10.3
0/0	DLEEPINFR	Q9NPH3_IL1RAP	10.3
0/0	QIQVFEDEPAR	Q9NPH3_IL1RAP	10.3
0/0	DLEEPINFR	Q9NPH3_IL1RAP	10.3
0/1	QIQVFEDEPAR	Q9NPH3_IL1RAP	10.3
0/0	QIQVFEDEPAR	Q9NPH3_IL1RAP	10.3
0/1	NEVWWTIDGK	Q9NPH3_IL1RAP	10.3
0/0	QIQVFEDEPAR	Q9NPH3_IL1RAP	10.3
0/0	QIQVFEDEPAR	Q9NPH3_IL1RAP	10.3
0/1	QDRDLEEPINFR	Q9NPH3_IL1RAP	10.3
0/0	QIQVFEDEPAR	Q9NPH3_IL1RAP	10.3
0/0	QIQVFEDEPAR	Q9NPH3_IL1RAP	10.3
0/0	NEVWWTIDGK	Q9NPH3_IL1RAP	10.3
0/0	QIQVFEDEPAR	Q9NPH3_IL1RAP	10.3
0/0	QIQVFEDEPAR	Q9NPH3_IL1RAP	10.3
0/0	QIQVFEDEPAR	Q9NPH3_IL1RAP	10.3
0/0	CDDWGLDTMR	Q9NPH3_IL1RAP	10.3
0/0	LYIEYGIQR	Q9NPH3_IL1RAP	10.3
0/1	CDDWGLDTMR	Q9NPH3_IL1RAP	10.3
0/0	LYIEYGIQR	Q9NPH3_IL1RAP	10.3
0/1	QIQVFEDEPAR	Q9NPH3_IL1RAP	10.2
0/0	QIQVFEDEPAR	Q9NPH3_IL1RAP	10.2
0/1	LYIEYGIQR	Q9NPH3_IL1RAP	10.2
0/0	QIQVFEDEPAR	Q9NPH3_IL1RAP	10.2
0/0	QIQVFEDEPAR	Q9NPH3_IL1RAP	10.2
0/0	QIQVFEDEPAR	Q9NPH3_IL1RAP	10.2
0/0	QIQVFEDEPAR	Q9NPH3_IL1RAP	10.2
0/0	QIQVFEDEPAR	Q9NPH3_IL1RAP	10.2
0/0	QIQVFEDEPAR	Q9NPH3_IL1RAP	10.2
0/0	QIQVFEDEPAR	Q9NPH3_IL1RAP	10.2
0/0	QDRDLEEPINFR	Q9NPH3_IL1RAP	10.2
0/0	QIQVFEDEPAR	Q9NPH3_IL1RAP	10.2
0/1	NEVWWTIDGK	Q9NPH3_IL1RAP	10.2
0/0	QIQVFEDEPAR	Q9NPH3_IL1RAP	10.2
0/0	QIQVFEDEPAR	Q9NPH3_IL1RAP	10.2
0/0	QIQVFEDEPAR	Q9NPH3_IL1RAP	10.2
0/0	QIQVFEDEPAR	Q9NPH3_IL1RAP	10.2
0/0	QIQVFEDEPAR	Q9NPH3_IL1RAP	10.2
0/0	LYIEYGIQR	Q9NPH3_IL1RAP	10.2
0/0	QIQVFEDEPAR	Q9NPH3_IL1RAP	10.2
0/0	QIQVFEDEPAR	Q9NPH3_IL1RAP	10.2
0/1	QIQVFEDEPAR	Q9NPH3_IL1RAP	10.2
0/0	QIQVFEDEPAR	Q9NPH3_IL1RAP	10.2
0/0	QIQVFEDEPAR	Q9NPH3_IL1RAP	10.2
0/0	QDRDLEEPINFR	Q9NPH3_IL1RAP	10.2
0/0	QIQVFEDEPAR	Q9NPH3_IL1RAP	10.2
0/0	LYIEYGIQR	Q9NPH3_IL1RAP	10.2
0/0	CDDWGLDTMR	Q9NPH3_IL1RAP	10.2
0/0	QDRDLEEPINFR	Q9NPH3_IL1RAP	10.2
0/1	QIQVFEDEPAR	Q9NPH3_IL1RAP	10.2
0/0	QDRDLEEPINFR	Q9NPH3_IL1RAP	10.2
0/1	QIQVFEDEPAR	Q9NPH3_IL1RAP	10.2
0/0	DLEEPINFR	Q9NPH3_IL1RAP	10.2
0/0	QIQVFEDEPAR	Q9NPH3_IL1RAP	10.2
0/0	LYIEYGIQR	Q9NPH3_IL1RAP	10.2
0/1	NEVWWTIDGK	Q9NPH3_IL1RAP	10.2
0/0	QIQVFEDEPAR	Q9NPH3_IL1RAP	10.2
0/1	LYIEYGIQR	Q9NPH3_IL1RAP	10.2
0/1	QIQVFEDEPAR	Q9NPH3_IL1RAP	10.2
0/0	LYIEYGIQR	Q9NPH3_IL1RAP	10.2
0/0	QDRDLEEPINFR	Q9NPH3_IL1RAP	10.2
0/0	LYIEYGIQR	Q9NPH3_IL1RAP	10.2
0/0	QIQVFEDEPAR	Q9NPH3_IL1RAP	10.2
0/0	QIQVFEDEPAR	Q9NPH3_IL1RAP	10.2
0/0	LYIEYGIQR	Q9NPH3_IL1RAP	10.2
0/0	QIQVFEDEPAR	Q9NPH3_IL1RAP	10.2
0/1	QDRDLEEPINFR	Q9NPH3_IL1RAP	10.2
0/0	QIQVFEDEPAR	Q9NPH3_IL1RAP	10.2
1/1	QIQVFEDEPAR	Q9NPH3_IL1RAP	10.2
0/0	QIQVFEDEPAR	Q9NPH3_IL1RAP	10.2
0/1	DLEEPINFR	Q9NPH3_IL1RAP	10.2
0/0	QIQVFEDEPAR	Q9NPH3_IL1RAP	10.2
0/0	LYIEYGIQR	Q9NPH3_IL1RAP	10.2
0/0	QIQVFEDEPAR	Q9NPH3_IL1RAP	10.2
0/0	QIQVFEDEPAR	Q9NPH3_IL1RAP	10.2
0/0	LYIEYGIQR	Q9NPH3_IL1RAP	10.2
0/1	NEVWWTIDGK	Q9NPH3_IL1RAP	10.2
0/0	QIQVFEDEPAR	Q9NPH3_IL1RAP	10.2
0/0	QIQVFEDEPAR	Q9NPH3_IL1RAP	10.2
1/1	QDRDLEEPINFR	Q9NPH3_IL1RAP	10.2
0/0	NAVPPVIHSPNDHVVYEK	Q9NPH3_IL1RAP	10.2
0/0	NEVWWTIDGK	Q9NPH3_IL1RAP	10.2
0/0	QIQVFEDEPAR	Q9NPH3_IL1RAP	10.2
0/0	QDRDLEEPINFR	Q9NPH3_IL1RAP	10.2
0/1	LYIEYGIQR	Q9NPH3_IL1RAP	10.2
0/1	QIQVFEDEPAR	Q9NPH3_IL1RAP	10.2
0/0	QIQVFEDEPAR	Q9NPH3_IL1RAP	10.2
0/0	QIQVFEDEPAR	Q9NPH3_IL1RAP	10.2
0/0	QIQVFEDEPAR	Q9NPH3_IL1RAP	10.2
0/1	LYIEYGIQR	Q9NPH3_IL1RAP	10.2
0/0	QIQVFEDEPAR	Q9NPH3_IL1RAP	10.2
0/0	QDRDLEEPINFR	Q9NPH3_IL1RAP	10.2
0/0	QDRDLEEPINFR	Q9NPH3_IL1RAP	10.2
0/0	DLEEPINFR	Q9NPH3_IL1RAP	10.2
0/0	QIQVFEDEPAR	Q9NPH3_IL1RAP	10.2
0/0	QIQVFEDEPAR	Q9NPH3_IL1RAP	10.2
0/0	QIQVFEDEPAR	Q9NPH3_IL1RAP	10.2
0/0	LYIEYGIQR	Q9NPH3_IL1RAP	10.2
0/0	QDRDLEEPINFR	Q9NPH3_IL1RAP	10.2
0/0	QIQVFEDEPAR	Q9NPH3_IL1RAP	10.2
0/0	QIQVFEDEPAR	Q9NPH3_IL1RAP	10.2
0/0	QIQVFEDEPAR	Q9NPH3_IL1RAP	10.2
0/0	NEVWWTIDGK	Q9NPH3_IL1RAP	10.2
0/0	QIQVFEDEPAR	Q9NPH3_IL1RAP	10.2
0/1	QIQVFEDEPAR	Q9NPH3_IL1RAP	10.2
0/0	QIQVFEDEPAR	Q9NPH3_IL1RAP	10.2
0/0	NEVWWTIDGK	Q9NPH3_IL1RAP	10.2
0/0	QIQVFEDEPAR	Q9NPH3_IL1RAP	10.2
0/1	QIQVFEDEPAR	Q9NPH3_IL1RAP	10.2
0/0	QIQVFEDEPAR	Q9NPH3_IL1RAP	10.2
0/0	NEVWWTIDGK	Q9NPH3_IL1RAP	10.2
0/0	LYIEYGIQR	Q9NPH3_IL1RAP	10.2
0/0	QIQVFEDEPAR	Q9NPH3_IL1RAP	10.2
0/0	QDRDLEEPINFR	Q9NPH3_IL1RAP	10.2
0/0	QIQVFEDEPAR	Q9NPH3_IL1RAP	10.2
0/0	CDDWGLDTMR	Q9NPH3_IL1RAP	10.2
0/0	LYIEYGIQR	Q9NPH3_IL1RAP	10.2
0/0	NEVWWTIDGK	Q9NPH3_IL1RAP	10.2
0/0	LYIEYGIQR	Q9NPH3_IL1RAP	10.2
0/0	QIQVFEDEPAR	Q9NPH3_IL1RAP	10.2
0/0	QIQVFEDEPAR	Q9NPH3_IL1RAP	10.2
0/0	QIQVFEDEPAR	Q9NPH3_IL1RAP	10.2
0/0	DLEEPINFR	Q9NPH3_IL1RAP	10.2
0/0	QIQVFEDEPAR	Q9NPH3_IL1RAP	10.2
0/0	QIQVFEDEPAR	Q9NPH3_IL1RAP	10.2
0/0	QIQVFEDEPAR	Q9NPH3_IL1RAP	10.2
0/0	QIQVFEDEPAR	Q9NPH3_IL1RAP	10.2
0/0	QDRDLEEPINFR	Q9NPH3_IL1RAP	10.2
0/1	LYIEYGIQR	Q9NPH3_IL1RAP	10.2
0/0	LYIEYGIQR	Q9NPH3_IL1RAP	10.1
0/0	QIQVFEDEPAR	Q9NPH3_IL1RAP	10.1
0/0	NAVPPVIHSPNDHVVYEK	Q9NPH3_IL1RAP	10.1
0/0	QIQVFEDEPAR	Q9NPH3_IL1RAP	10.1
0/0	QIQVFEDEPAR	Q9NPH3_IL1RAP	10.1
0/0	QIQVFEDEPAR	Q9NPH3_IL1RAP	10.1
0/0	QIQVFEDEPAR	Q9NPH3_IL1RAP	10.1
0/0	QIQVFEDEPAR	Q9NPH3_IL1RAP	10.1
0/0	QIQVFEDEPAR	Q9NPH3_IL1RAP	10.1
0/0	CDDWGLDTMR	Q9NPH3_IL1RAP	10.1
0/0	QIQVFEDEPAR	Q9NPH3_IL1RAP	10.1
0/0	LYIEYGIQR	Q9NPH3_IL1RAP	10.1
0/0	QDRDLEEPINFR	Q9NPH3_IL1RAP	10.1
0/1	QIQVFEDEPAR	Q9NPH3_IL1RAP	10.1
0/0	QIQVFEDEPAR	Q9NPH3_IL1RAP	10.1
0/0	QIQVFEDEPAR	Q9NPH3_IL1RAP	10.1
0/0	QIQVFEDEPAR	Q9NPH3_IL1RAP	10.1
0/0	QIQVFEDEPAR	Q9NPH3_IL1RAP	10.1
0/0	NAVPPVIHSPNDHVVYEK	Q9NPH3_IL1RAP	10.1
0/1	QIQVFEDEPAR	Q9NPH3_IL1RAP	10.1
0/0	QIQVFEDEPAR	Q9NPH3_IL1RAP	10.1
0/1	QIQVFEDEPAR	Q9NPH3_IL1RAP	10.1
0/0	LYIEYGIQR	Q9NPH3_IL1RAP	10.1
0/1	LYIEYGIQR	Q9NPH3_IL1RAP	10.1
0/0	QIQVFEDEPAR	Q9NPH3_IL1RAP	10.1
0/0	LYIEYGIQR	Q9NPH3_IL1RAP	10.1
0/0	QIQVFEDEPAR	Q9NPH3_IL1RAP	10.1
0/0	QIQVFEDEPAR	Q9NPH3_IL1RAP	10.1
0/0	QIQVFEDEPAR	Q9NPH3_IL1RAP	10.1
0/0	QIQVFEDEPAR	Q9NPH3_IL1RAP	10.1
0/0	QIQVFEDEPAR	Q9NPH3_IL1RAP	10.1
0/0	CDDWGLDTMR	Q9NPH3_IL1RAP	10.1
0/0	LYIEYGIQR	Q9NPH3_IL1RAP	10.1
0/1	QIQVFEDEPAR	Q9NPH3_IL1RAP	10.1
0/0	DLEEPINFR	Q9NPH3_IL1RAP	10.1
0/0	LYIEYGIQR	Q9NPH3_IL1RAP	10.1
0/1	DSCFNSPMK	Q9NPH3_IL1RAP	10.1
0/0	CDDWGLDTMR	Q9NPH3_IL1RAP	10.1
0/0	QIQVFEDEPAR	Q9NPH3_IL1RAP	10.1
0/1	CDDWGLDTMR	Q9NPH3_IL1RAP	10.1
0/0	QIQVFEDEPAR	Q9NPH3_IL1RAP	10.1
0/0	QIQVFEDEPAR	Q9NPH3_IL1RAP	10.1
0/1	DLEEPINFR	Q9NPH3_IL1RAP	10.1
0/0	LYIEYGIQR	Q9NPH3_IL1RAP	10.1
0/1	NAVPPVIHSPNDHVVYEK	Q9NPH3_IL1RAP	10.1
0/0	LYIEYGIQR	Q9NPH3_IL1RAP	10.1
0/0	NAVPPVIHSPNDHVVYEK	Q9NPH3_IL1RAP	10.1
0/0	NEVWWTIDGK	Q9NPH3_IL1RAP	10.1
0/1	NAVPPVIHSPNDHVVYEK	Q9NPH3_IL1RAP	10.1
0/1	LYIEYGIQR	Q9NPH3_IL1RAP	10.1
1/1	NEVWWTIDGK	Q9NPH3_IL1RAP	10.1
0/1	LYIEYGIQR	Q9NPH3_IL1RAP	10.1
0/0	QIQVFEDEPAR	Q9NPH3_IL1RAP	10.1
0/0	NEVWWTIDGK	Q9NPH3_IL1RAP	10.1
0/0	QIQVFEDEPAR	Q9NPH3_IL1RAP	10.1
0/0	QIQVFEDEPAR	Q9NPH3_IL1RAP	10.1
0/0	QIQVFEDEPAR	Q9NPH3_IL1RAP	10.1
0/1	QDRDLEEPINFR	Q9NPH3_IL1RAP	10.1
0/1	QIQVFEDEPAR	Q9NPH3_IL1RAP	10.1
0/0	QIQVFEDEPAR	Q9NPH3_IL1RAP	10.1
0/1	QIQVFEDEPAR	Q9NPH3_IL1RAP	10.1
0/0	LYIEYGIQR	Q9NPH3_IL1RAP	10.1
0/0	QIQVFEDEPAR	Q9NPH3_IL1RAP	10.1
0/1	LYIEYGIQR	Q9NPH3_IL1RAP	10.1
0/0	QDRDLEEPINFR	Q9NPH3_IL1RAP	10.1
0/1	QIQVFEDEPAR	Q9NPH3_IL1RAP	10.1
0/0	QIQVFEDEPAR	Q9NPH3_IL1RAP	10.1
0/0	QIQVFEDEPAR	Q9NPH3_IL1RAP	10.1
0/0	QDRDLEEPINFR	Q9NPH3_IL1RAP	10.1
0/1	QDRDLEEPINFR	Q9NPH3_IL1RAP	10.1
0/0	QIQVFEDEPAR	Q9NPH3_IL1RAP	10.1
0/1	QIQVFEDEPAR	Q9NPH3_IL1RAP	10.1
0/0	LYIEYGIQR	Q9NPH3_IL1RAP	10.1
0/0	QIQVFEDEPAR	Q9NPH3_IL1RAP	10.1
0/0	QIQVFEDEPAR	Q9NPH3_IL1RAP	10.1
0/0	LYIEYGIQR	Q9NPH3_IL1RAP	10.1
0/0	CDDWGLDTMR	Q9NPH3_IL1RAP	10.1
0/0	LYIEYGIQR	Q9NPH3_IL1RAP	10.1
0/0	LYIEYGIQR	Q9NPH3_IL1RAP	10.1
0/0	QIQVFEDEPAR	Q9NPH3_IL1RAP	10.1
0/0	LYIEYGIQR	Q9NPH3_IL1RAP	10.1
0/1	NAVPPVIHSPNDHVVYEK	Q9NPH3_IL1RAP	10.1
0/0	LYIEYGIQR	Q9NPH3_IL1RAP	10.1
0/0	QIQVFEDEPAR	Q9NPH3_IL1RAP	10.1
0/0	QIQVFEDEPAR	Q9NPH3_IL1RAP	10.1
1/1	NEVWWTIDGK	Q9NPH3_IL1RAP	10.1
0/0	QIQVFEDEPAR	Q9NPH3_IL1RAP	10.1
0/0	QIQVFEDEPAR	Q9NPH3_IL1RAP	10.1
0/0	LYIEYGIQR	Q9NPH3_IL1RAP	10.1
0/1	LYIEYGIQR	Q9NPH3_IL1RAP	10.1
0/0	LYIEYGIQR	Q9NPH3_IL1RAP	10.1
0/0	QIQVFEDEPAR	Q9NPH3_IL1RAP	10.1
0/0	QDRDLEEPINFR	Q9NPH3_IL1RAP	10.1
0/0	QDRDLEEPINFR	Q9NPH3_IL1RAP	10.1
0/0	QIQVFEDEPAR	Q9NPH3_IL1RAP	10.1
0/1	QIQVFEDEPAR	Q9NPH3_IL1RAP	10.1
0/0	QIQVFEDEPAR	Q9NPH3_IL1RAP	10.1
0/1	QDRDLEEPINFR	Q9NPH3_IL1RAP	10.1
0/1	NEVWWTIDGK	Q9NPH3_IL1RAP	10.1
0/0	LYIEYGIQR	Q9NPH3_IL1RAP	10.1
0/0	QIQVFEDEPAR	Q9NPH3_IL1RAP	10.1
0/1	QIQVFEDEPAR	Q9NPH3_IL1RAP	10.1
0/0	QIQVFEDEPAR	Q9NPH3_IL1RAP	10.1
0/0	CDDWGLDTMR	Q9NPH3_IL1RAP	10.1
0/0	QIQVFEDEPAR	Q9NPH3_IL1RAP	10.1
0/1	QDRDLEEPINFR	Q9NPH3_IL1RAP	10.1
0/0	CDDWGLDTMR	Q9NPH3_IL1RAP	10.1
0/0	QIQVFEDEPAR	Q9NPH3_IL1RAP	10.1
0/0	QIQVFEDEPAR	Q9NPH3_IL1RAP	10.1
0/0	CDDWGLDTMR	Q9NPH3_IL1RAP	10.1
0/1	QDRDLEEPINFR	Q9NPH3_IL1RAP	10.1
0/0	QIQVFEDEPAR	Q9NPH3_IL1RAP	10.1
0/0	QDRDLEEPINFR	Q9NPH3_IL1RAP	10.1
0/1	NEVWWTIDGK	Q9NPH3_IL1RAP	10.1
0/1	DLEEPINFR	Q9NPH3_IL1RAP	10.1
0/0	QDRDLEEPINFR	Q9NPH3_IL1RAP	10.1
0/0	LYIEYGIQR	Q9NPH3_IL1RAP	10.1
0/1	DLEEPINFR	Q9NPH3_IL1RAP	10.1
0/0	QIQVFEDEPAR	Q9NPH3_IL1RAP	10.1
0/1	QIQVFEDEPAR	Q9NPH3_IL1RAP	10.1
0/0	QIQVFEDEPAR	Q9NPH3_IL1RAP	10.1
0/0	LYIEYGIQR	Q9NPH3_IL1RAP	10.1
0/0	QIQVFEDEPAR	Q9NPH3_IL1RAP	10.1
0/1	NAVPPVIHSPNDHVVYEK	Q9NPH3_IL1RAP	10.1
0/0	QIQVFEDEPAR	Q9NPH3_IL1RAP	10.1
0/1	QDRDLEEPINFR	Q9NPH3_IL1RAP	10.1
0/0	QIQVFEDEPAR	Q9NPH3_IL1RAP	10.1
0/0	DLEEPINFR	Q9NPH3_IL1RAP	10.1
0/1	QDRDLEEPINFR	Q9NPH3_IL1RAP	10.1
0/1	QIQVFEDEPAR	Q9NPH3_IL1RAP	10.1
0/0	QIQVFEDEPAR	Q9NPH3_IL1RAP	10.1
0/1	QDRDLEEPINFR	Q9NPH3_IL1RAP	10.1
0/0	QIQVFEDEPAR	Q9NPH3_IL1RAP	10.1
0/0	QIQVFEDEPAR	Q9NPH3_IL1RAP	10.1
0/0	QIQVFEDEPAR	Q9NPH3_IL1RAP	10.1
0/0	QIQVFEDEPAR	Q9NPH3_IL1RAP	10
0/1	QIQVFEDEPAR	Q9NPH3_IL1RAP	10
0/0	QIQVFEDEPAR	Q9NPH3_IL1RAP	10
0/0	QIQVFEDEPAR	Q9NPH3_IL1RAP	10
0/1	QDRDLEEPINFR	Q9NPH3_IL1RAP	10
0/0	QIQVFEDEPAR	Q9NPH3_IL1RAP	10
0/0	QIQVFEDEPAR	Q9NPH3_IL1RAP	10
0/0	QIQVFEDEPAR	Q9NPH3_IL1RAP	10
0/0	QDRDLEEPINFR	Q9NPH3_IL1RAP	10
0/0	QIQVFEDEPAR	Q9NPH3_IL1RAP	10
0/0	DLEEPINFR	Q9NPH3_IL1RAP	10
0/0	DSCFNSPMK	Q9NPH3_IL1RAP	10
0/0	QIQVFEDEPAR	Q9NPH3_IL1RAP	10
0/0	QIQVFEDEPAR	Q9NPH3_IL1RAP	10
0/0	LYIEYGIQR	Q9NPH3_IL1RAP	10
0/0	QIQVFEDEPAR	Q9NPH3_IL1RAP	10
0/0	QDRDLEEPINFR	Q9NPH3_IL1RAP	10
0/0	QDRDLEEPINFR	Q9NPH3_IL1RAP	10
0/0	CDDWGLDTMR	Q9NPH3_IL1RAP	10
0/0	QIQVFEDEPAR	Q9NPH3_IL1RAP	10
0/1	QIQVFEDEPAR	Q9NPH3_IL1RAP	10
0/0	QIQVFEDEPAR	Q9NPH3_IL1RAP	10
0/0	LYIEYGIQR	Q9NPH3_IL1RAP	10
0/0	QIQVFEDEPAR	Q9NPH3_IL1RAP	10
0/1	QIQVFEDEPAR	Q9NPH3_IL1RAP	10
0/0	NAVPPVIHSPNDHVVYEK	Q9NPH3_IL1RAP	10
0/0	QIQVFEDEPAR	Q9NPH3_IL1RAP	10
0/1	NEVWWTIDGK	Q9NPH3_IL1RAP	10
0/1	LYIEYGIQR	Q9NPH3_IL1RAP	10
0/0	QIQVFEDEPAR	Q9NPH3_IL1RAP	10
0/0	QIQVFEDEPAR	Q9NPH3_IL1RAP	10
0/1	QDRDLEEPINFR	Q9NPH3_IL1RAP	10
0/0	DLEEPINFR	Q9NPH3_IL1RAP	10
0/0	QIQVFEDEPAR	Q9NPH3_IL1RAP	10
0/1	LYIEYGIQR	Q9NPH3_IL1RAP	10
0/0	QIQVFEDEPAR	Q9NPH3_IL1RAP	10
0/0	LYIEYGIQR	Q9NPH3_IL1RAP	10
0/0	QDRDLEEPINFR	Q9NPH3_IL1RAP	10
0/0	NEVWWTIDGK	Q9NPH3_IL1RAP	10
0/0	QIQVFEDEPAR	Q9NPH3_IL1RAP	10
0/0	QDRDLEEPINFR	Q9NPH3_IL1RAP	10
0/1	QDRDLEEPINFR	Q9NPH3_IL1RAP	10
0/0	QIQVFEDEPAR	Q9NPH3_IL1RAP	10
0/0	QIQVFEDEPAR	Q9NPH3_IL1RAP	10
0/0	NEVWWTIDGK	Q9NPH3_IL1RAP	10
0/1	QIQVFEDEPAR	Q9NPH3_IL1RAP	10
0/0	LYIEYGIQR	Q9NPH3_IL1RAP	10
0/0	QIQVFEDEPAR	Q9NPH3_IL1RAP	10
0/1	CPLFEHFLK	Q9NPH3_IL1RAP	10
0/1	NAVPPVIHSPNDHVVYEK	Q9NPH3_IL1RAP	10
0/0	QIQVFEDEPAR	Q9NPH3_IL1RAP	10
0/0	QIQVFEDEPAR	Q9NPH3_IL1RAP	10
0/0	QIQVFEDEPAR	Q9NPH3_IL1RAP	10
0/1	LYIEYGIQR	Q9NPH3_IL1RAP	10
0/0	QIQVFEDEPAR	Q9NPH3_IL1RAP	10
0/0	QDRDLEEPINFR	Q9NPH3_IL1RAP	10
0/0	QIQVFEDEPAR	Q9NPH3_IL1RAP	10
0/1	DLEEPINFR	Q9NPH3_IL1RAP	10
0/0	LYIEYGIQR	Q9NPH3_IL1RAP	10
0/0	QIQVFEDEPAR	Q9NPH3_IL1RAP	10
0/0	DSCFNSPMK	Q9NPH3_IL1RAP	10
0/0	CDDWGLDTMR	Q9NPH3_IL1RAP	10
1/1	NEVWWTIDGK	Q9NPH3_IL1RAP	10
0/0	LYIEYGIQR	Q9NPH3_IL1RAP	10
0/1	QDRDLEEPINFR	Q9NPH3_IL1RAP	10
0/0	QDRDLEEPINFR	Q9NPH3_IL1RAP	10
0/0	LYIEYGIQR	Q9NPH3_IL1RAP	10
0/0	DLEEPINFR	Q9NPH3_IL1RAP	10
0/0	LYIEYGIQR	Q9NPH3_IL1RAP	10
0/0	QDRDLEEPINFR	Q9NPH3_IL1RAP	10
0/0	LYIEYGIQR	Q9NPH3_IL1RAP	10
0/0	CDDWGLDTMR	Q9NPH3_IL1RAP	10
0/1	QIQVFEDEPAR	Q9NPH3_IL1RAP	10
0/1	CDDWGLDTMR	Q9NPH3_IL1RAP	10
0/1	LYIEYGIQR	Q9NPH3_IL1RAP	10
0/0	QIQVFEDEPAR	Q9NPH3_IL1RAP	10
0/1	LYIEYGIQR	Q9NPH3_IL1RAP	10
0/0	QIQVFEDEPAR	Q9NPH3_IL1RAP	10
0/0	LYIEYGIQR	Q9NPH3_IL1RAP	10
0/0	LYIEYGIQR	Q9NPH3_IL1RAP	10
0/1	QIQVFEDEPAR	Q9NPH3_IL1RAP	10
0/0	QIQVFEDEPAR	Q9NPH3_IL1RAP	10
0/1	QIQVFEDEPAR	Q9NPH3_IL1RAP	10
0/0	LYIEYGIQR	Q9NPH3_IL1RAP	10
0/0	QIQVFEDEPAR	Q9NPH3_IL1RAP	10
0/0	LYIEYGIQR	Q9NPH3_IL1RAP	10
0/0	QIQVFEDEPAR	Q9NPH3_IL1RAP	10
0/1	QIQVFEDEPAR	Q9NPH3_IL1RAP	10
0/1	QIQVFEDEPAR	Q9NPH3_IL1RAP	10
0/0	QIQVFEDEPAR	Q9NPH3_IL1RAP	10
0/1	NEVWWTIDGK	Q9NPH3_IL1RAP	10
0/0	QIQVFEDEPAR	Q9NPH3_IL1RAP	10
0/1	DLEEPINFR	Q9NPH3_IL1RAP	10
0/0	CDDWGLDTMR	Q9NPH3_IL1RAP	10
0/0	LYIEYGIQR	Q9NPH3_IL1RAP	10
0/0	QIQVFEDEPAR	Q9NPH3_IL1RAP	10
0/1	NEVWWTIDGK	Q9NPH3_IL1RAP	10
0/1	LYIEYGIQR	Q9NPH3_IL1RAP	10
0/1	LYIEYGIQR	Q9NPH3_IL1RAP	10
0/1	QIQVFEDEPAR	Q9NPH3_IL1RAP	10
0/0	QIQVFEDEPAR	Q9NPH3_IL1RAP	10
0/1	QIQVFEDEPAR	Q9NPH3_IL1RAP	10
0/1	NEVWWTIDGK	Q9NPH3_IL1RAP	10
0/1	QIQVFEDEPAR	Q9NPH3_IL1RAP	10
0/0	QIQVFEDEPAR	Q9NPH3_IL1RAP	10
0/0	CDDWGLDTMR	Q9NPH3_IL1RAP	10
0/0	QDRDLEEPINFR	Q9NPH3_IL1RAP	10
1/1	QDRDLEEPINFR	Q9NPH3_IL1RAP	10
0/0	QIQVFEDEPAR	Q9NPH3_IL1RAP	10
0/0	QDRDLEEPINFR	Q9NPH3_IL1RAP	10
0/1	QIQVFEDEPAR	Q9NPH3_IL1RAP	10
0/0	QIQVFEDEPAR	Q9NPH3_IL1RAP	10
0/0	QIQVFEDEPAR	Q9NPH3_IL1RAP	10
0/0	QIQVFEDEPAR	Q9NPH3_IL1RAP	10
0/0	QIQVFEDEPAR	Q9NPH3_IL1RAP	10
0/0	LYIEYGIQR	Q9NPH3_IL1RAP	10
0/0	LYIEYGIQR	Q9NPH3_IL1RAP	10
0/0	LYIEYGIQR	Q9NPH3_IL1RAP	10
0/0	QIQVFEDEPAR	Q9NPH3_IL1RAP	10
0/1	LYIEYGIQR	Q9NPH3_IL1RAP	10
0/0	QIQVFEDEPAR	Q9NPH3_IL1RAP	10
0/0	QIQVFEDEPAR	Q9NPH3_IL1RAP	10
0/0	LYIEYGIQR	Q9NPH3_IL1RAP	10
0/0	NEVWWTIDGK	Q9NPH3_IL1RAP	10
0/0	QIQVFEDEPAR	Q9NPH3_IL1RAP	10
0/0	QIQVFEDEPAR	Q9NPH3_IL1RAP	10
0/1	LYIEYGIQR	Q9NPH3_IL1RAP	10
0/0	CDDWGLDTMR	Q9NPH3_IL1RAP	10
0/1	DSCFNSPMK	Q9NPH3_IL1RAP	10
0/1	NEVWWTIDGK	Q9NPH3_IL1RAP	10
0/0	DLEEPINFR	Q9NPH3_IL1RAP	10
0/0	QDRDLEEPINFR	Q9NPH3_IL1RAP	10
0/0	QIQVFEDEPAR	Q9NPH3_IL1RAP	10
0/0	CDDWGLDTMR	Q9NPH3_IL1RAP	10
0/0	NEVWWTIDGK	Q9NPH3_IL1RAP	10
0/0	QIQVFEDEPAR	Q9NPH3_IL1RAP	10
0/1	QIQVFEDEPAR	Q9NPH3_IL1RAP	10
0/0	QIQVFEDEPAR	Q9NPH3_IL1RAP	10
0/0	QIQVFEDEPAR	Q9NPH3_IL1RAP	10
0/1	QDRDLEEPINFR	Q9NPH3_IL1RAP	10
0/1	QIQVFEDEPAR	Q9NPH3_IL1RAP	10
0/0	LYIEYGIQR	Q9NPH3_IL1RAP	10
0/1	QIQVFEDEPAR	Q9NPH3_IL1RAP	10
0/1	QIQVFEDEPAR	Q9NPH3_IL1RAP	10
0/0	LYIEYGIQR	Q9NPH3_IL1RAP	10
0/0	QDRDLEEPINFR	Q9NPH3_IL1RAP	10
0/0	QDRDLEEPINFR	Q9NPH3_IL1RAP	10
0/0	QIQVFEDEPAR	Q9NPH3_IL1RAP	10
0/0	QIQVFEDEPAR	Q9NPH3_IL1RAP	10
0/1	LYIEYGIQR	Q9NPH3_IL1RAP	10
0/0	LYIEYGIQR	Q9NPH3_IL1RAP	10
0/0	QIQVFEDEPAR	Q9NPH3_IL1RAP	10
0/0	NEVWWTIDGK	Q9NPH3_IL1RAP	10
0/0	QIQVFEDEPAR	Q9NPH3_IL1RAP	10
0/0	LYIEYGIQR	Q9NPH3_IL1RAP	10
0/0	QIQVFEDEPAR	Q9NPH3_IL1RAP	10
0/0	QDRDLEEPINFR	Q9NPH3_IL1RAP	10
0/0	QDRDLEEPINFR	Q9NPH3_IL1RAP	10
0/0	QIQVFEDEPAR	Q9NPH3_IL1RAP	10
0/0	LYIEYGIQR	Q9NPH3_IL1RAP	10
0/0	QDRDLEEPINFR	Q9NPH3_IL1RAP	10
0/0	QIQVFEDEPAR	Q9NPH3_IL1RAP	10
0/0	LYIEYGIQR	Q9NPH3_IL1RAP	10
0/0	DLEEPINFR	Q9NPH3_IL1RAP	10
0/0	QIQVFEDEPAR	Q9NPH3_IL1RAP	10
0/0	QIQVFEDEPAR	Q9NPH3_IL1RAP	10
0/0	QIQVFEDEPAR	Q9NPH3_IL1RAP	10
0/0	QDRDLEEPINFR	Q9NPH3_IL1RAP	10
0/0	NEVWWTIDGK	Q9NPH3_IL1RAP	10
0/0	CDDWGLDTMR	Q9NPH3_IL1RAP	10
0/0	QIQVFEDEPAR	Q9NPH3_IL1RAP	10
0/0	QIQVFEDEPAR	Q9NPH3_IL1RAP	10
0/0	QIQVFEDEPAR	Q9NPH3_IL1RAP	10
0/0	QIQVFEDEPAR	Q9NPH3_IL1RAP	10
0/0	QIQVFEDEPAR	Q9NPH3_IL1RAP	10
0/0	DLEEPINFR	Q9NPH3_IL1RAP	10
0/1	LYIEYGIQR	Q9NPH3_IL1RAP	10
0/0	QIQVFEDEPAR	Q9NPH3_IL1RAP	10
0/0	QDRDLEEPINFR	Q9NPH3_IL1RAP	10
0/0	QDRDLEEPINFR	Q9NPH3_IL1RAP	10
0/1	LYIEYGIQR	Q9NPH3_IL1RAP	10
0/0	NAVPPVIHSPNDHVVYEK	Q9NPH3_IL1RAP	10
0/0	QIQVFEDEPAR	Q9NPH3_IL1RAP	10
0/0	QIQVFEDEPAR	Q9NPH3_IL1RAP	10
0/0	QIQVFEDEPAR	Q9NPH3_IL1RAP	10
0/1	CDDWGLDTMR	Q9NPH3_IL1RAP	10
0/1	DLEEPINFR	Q9NPH3_IL1RAP	10
0/0	QDRDLEEPINFR	Q9NPH3_IL1RAP	9.9
0/0	LYIEYGIQR	Q9NPH3_IL1RAP	9.9
0/1	LYIEYGIQR	Q9NPH3_IL1RAP	9.9
0/0	NEVWWTIDGK	Q9NPH3_IL1RAP	9.9
0/0	QDRDLEEPINFR	Q9NPH3_IL1RAP	9.9
0/1	QIQVFEDEPAR	Q9NPH3_IL1RAP	9.9
0/0	QDRDLEEPINFR	Q9NPH3_IL1RAP	9.9
0/0	LYIEYGIQR	Q9NPH3_IL1RAP	9.9
0/1	QIQVFEDEPAR	Q9NPH3_IL1RAP	9.9
0/0	QIQVFEDEPAR	Q9NPH3_IL1RAP	9.9
0/0	QIQVFEDEPAR	Q9NPH3_IL1RAP	9.9
0/0	QIQVFEDEPAR	Q9NPH3_IL1RAP	9.9
0/1	LYIEYGIQR	Q9NPH3_IL1RAP	9.9
0/0	LYIEYGIQR	Q9NPH3_IL1RAP	9.9
0/0	LYIEYGIQR	Q9NPH3_IL1RAP	9.9
0/0	QIQVFEDEPAR	Q9NPH3_IL1RAP	9.9
0/0	QIQVFEDEPAR	Q9NPH3_IL1RAP	9.9
0/1	DLEEPINFR	Q9NPH3_IL1RAP	9.9
0/0	LYIEYGIQR	Q9NPH3_IL1RAP	9.9
0/0	QIQVFEDEPAR	Q9NPH3_IL1RAP	9.9
0/0	DLEEPINFR	Q9NPH3_IL1RAP	9.9
0/0	QIQVFEDEPAR	Q9NPH3_IL1RAP	9.9
0/0	QIQVFEDEPAR	Q9NPH3_IL1RAP	9.9
0/0	QIQVFEDEPAR	Q9NPH3_IL1RAP	9.9
0/0	NAVPPVIHSPNDHVVYEK	Q9NPH3_IL1RAP	9.9
0/1	CDDWGLDTMR	Q9NPH3_IL1RAP	9.9
0/0	QIQVFEDEPAR	Q9NPH3_IL1RAP	9.9
0/0	CPLFEHFLK	Q9NPH3_IL1RAP	9.9
0/1	QDRDLEEPINFR	Q9NPH3_IL1RAP	9.9
0/0	LYIEYGIQR	Q9NPH3_IL1RAP	9.9
0/0	LYIEYGIQR	Q9NPH3_IL1RAP	9.9
0/0	QDRDLEEPINFR	Q9NPH3_IL1RAP	9.9
0/0	QDRDLEEPINFR	Q9NPH3_IL1RAP	9.9
0/0	DSCFNSPMK	Q9NPH3_IL1RAP	9.9
0/0	QIQVFEDEPAR	Q9NPH3_IL1RAP	9.9
0/0	QIQVFEDEPAR	Q9NPH3_IL1RAP	9.9
0/0	QDRDLEEPINFR	Q9NPH3_IL1RAP	9.9
1/1	LYIEYGIQR	Q9NPH3_IL1RAP	9.9
0/0	DLEEPINFR	Q9NPH3_IL1RAP	9.9
0/0	LYIEYGIQR	Q9NPH3_IL1RAP	9.9
0/0	QIQVFEDEPAR	Q9NPH3_IL1RAP	9.9
0/0	QIQVFEDEPAR	Q9NPH3_IL1RAP	9.9
0/1	QDRDLEEPINFR	Q9NPH3_IL1RAP	9.9
0/0	QIQVFEDEPAR	Q9NPH3_IL1RAP	9.9
0/1	QDRDLEEPINFR	Q9NPH3_IL1RAP	9.9
0/0	QIQVFEDEPAR	Q9NPH3_IL1RAP	9.9
0/1	QIQVFEDEPAR	Q9NPH3_IL1RAP	9.9
0/1	DLEEPINFR	Q9NPH3_IL1RAP	9.9
0/0	QDRDLEEPINFR	Q9NPH3_IL1RAP	9.9
0/1	QIQVFEDEPAR	Q9NPH3_IL1RAP	9.9
0/1	LYIEYGIQR	Q9NPH3_IL1RAP	9.9
0/1	NEVWWTIDGK	Q9NPH3_IL1RAP	9.9
0/0	QIQVFEDEPAR	Q9NPH3_IL1RAP	9.9
0/0	QIQVFEDEPAR	Q9NPH3_IL1RAP	9.9
0/0	QIQVFEDEPAR	Q9NPH3_IL1RAP	9.9
0/0	LYIEYGIQR	Q9NPH3_IL1RAP	9.9
0/1	LYIEYGIQR	Q9NPH3_IL1RAP	9.9
0/0	QIQVFEDEPAR	Q9NPH3_IL1RAP	9.9
0/0	NEVWWTIDGK	Q9NPH3_IL1RAP	9.9
0/0	QIQVFEDEPAR	Q9NPH3_IL1RAP	9.9
0/1	LYIEYGIQR	Q9NPH3_IL1RAP	9.9
0/0	CDDWGLDTMR	Q9NPH3_IL1RAP	9.9
0/0	QIQVFEDEPAR	Q9NPH3_IL1RAP	9.9
0/0	QIQVFEDEPAR	Q9NPH3_IL1RAP	9.9
0/0	NEVWWTIDGK	Q9NPH3_IL1RAP	9.9
0/0	NAVPPVIHSPNDHVVYEK	Q9NPH3_IL1RAP	9.9
0/1	QIQVFEDEPAR	Q9NPH3_IL1RAP	9.9
0/1	CDDWGLDTMR	Q9NPH3_IL1RAP	9.9
0/1	QIQVFEDEPAR	Q9NPH3_IL1RAP	9.9
0/0	QIQVFEDEPAR	Q9NPH3_IL1RAP	9.9
0/0	QIQVFEDEPAR	Q9NPH3_IL1RAP	9.9
0/0	LYIEYGIQR	Q9NPH3_IL1RAP	9.9
0/0	QIQVFEDEPAR	Q9NPH3_IL1RAP	9.9
0/0	LYIEYGIQR	Q9NPH3_IL1RAP	9.9
0/0	QIQVFEDEPAR	Q9NPH3_IL1RAP	9.9
0/0	QIQVFEDEPAR	Q9NPH3_IL1RAP	9.9
0/0	LYIEYGIQR	Q9NPH3_IL1RAP	9.9
0/0	DSCFNSPMK	Q9NPH3_IL1RAP	9.9
0/1	QIQVFEDEPAR	Q9NPH3_IL1RAP	9.9
0/1	LYIEYGIQR	Q9NPH3_IL1RAP	9.9
0/1	QDRDLEEPINFR	Q9NPH3_IL1RAP	9.9
0/0	NEVWWTIDGK	Q9NPH3_IL1RAP	9.9
0/1	QDRDLEEPINFR	Q9NPH3_IL1RAP	9.9
0/0	NEVWWTIDGK	Q9NPH3_IL1RAP	9.9
0/0	QIQVFEDEPAR	Q9NPH3_IL1RAP	9.9
0/1	QDRDLEEPINFR	Q9NPH3_IL1RAP	9.9
0/1	NEVWWTIDGK	Q9NPH3_IL1RAP	9.9
0/1	QIQVFEDEPAR	Q9NPH3_IL1RAP	9.9
0/1	NAVPPVIHSPNDHVVYEK	Q9NPH3_IL1RAP	9.9
0/0	QIQVFEDEPAR	Q9NPH3_IL1RAP	9.9
0/1	LYIEYGIQR	Q9NPH3_IL1RAP	9.9
0/0	QIQVFEDEPAR	Q9NPH3_IL1RAP	9.9
0/0	QIQVFEDEPAR	Q9NPH3_IL1RAP	9.9
0/0	QIQVFEDEPAR	Q9NPH3_IL1RAP	9.9
0/0	QIQVFEDEPAR	Q9NPH3_IL1RAP	9.9
0/0	DSCFNSPMK	Q9NPH3_IL1RAP	9.9
0/0	QIQVFEDEPAR	Q9NPH3_IL1RAP	9.9
0/0	QIQVFEDEPAR	Q9NPH3_IL1RAP	9.9
0/0	QIQVFEDEPAR	Q9NPH3_IL1RAP	9.9
0/0	QIQVFEDEPAR	Q9NPH3_IL1RAP	9.9
0/1	NEVWWTIDGK	Q9NPH3_IL1RAP	9.9
0/1	LYIEYGIQR	Q9NPH3_IL1RAP	9.9
0/0	QIQVFEDEPAR	Q9NPH3_IL1RAP	9.9
0/0	QIQVFEDEPAR	Q9NPH3_IL1RAP	9.9
0/0	NEVWWTIDGK	Q9NPH3_IL1RAP	9.9
0/1	LYIEYGIQR	Q9NPH3_IL1RAP	9.9
0/0	LYIEYGIQR	Q9NPH3_IL1RAP	9.9
0/0	QIQVFEDEPAR	Q9NPH3_IL1RAP	9.9
0/0	DSCFNSPMK	Q9NPH3_IL1RAP	9.9
0/0	QDRDLEEPINFR	Q9NPH3_IL1RAP	9.9
0/0	QDRDLEEPINFR	Q9NPH3_IL1RAP	9.9
0/0	QIQVFEDEPAR	Q9NPH3_IL1RAP	9.9
0/1	QIQVFEDEPAR	Q9NPH3_IL1RAP	9.9
0/1	QDRDLEEPINFR	Q9NPH3_IL1RAP	9.9
0/0	QIQVFEDEPAR	Q9NPH3_IL1RAP	9.9
0/0	QIQVFEDEPAR	Q9NPH3_IL1RAP	9.9
0/1	DLEEPINFR	Q9NPH3_IL1RAP	9.9
0/1	DLEEPINFR	Q9NPH3_IL1RAP	9.9
0/0	QIQVFEDEPAR	Q9NPH3_IL1RAP	9.9
0/1	NEVWWTIDGK	Q9NPH3_IL1RAP	9.9
0/1	NEVWWTIDGK	Q9NPH3_IL1RAP	9.9
0/0	QIQVFEDEPAR	Q9NPH3_IL1RAP	9.9
0/0	NEVWWTIDGK	Q9NPH3_IL1RAP	9.9
0/1	QIQVFEDEPAR	Q9NPH3_IL1RAP	9.9
0/0	CDDWGLDTMR	Q9NPH3_IL1RAP	9.9
0/1	CDDWGLDTMR	Q9NPH3_IL1RAP	9.9
0/1	DLEEPINFR	Q9NPH3_IL1RAP	9.9
0/0	QIQVFEDEPAR	Q9NPH3_IL1RAP	9.9
0/0	LYIEYGIQR	Q9NPH3_IL1RAP	9.9
0/0	NEVWWTIDGK	Q9NPH3_IL1RAP	9.9
0/0	NEVWWTIDGK	Q9NPH3_IL1RAP	9.9
0/0	CDDWGLDTMR	Q9NPH3_IL1RAP	9.9
0/0	QDRDLEEPINFR	Q9NPH3_IL1RAP	9.9
0/0	NEVWWTIDGK	Q9NPH3_IL1RAP	9.9
0/0	QIQVFEDEPAR	Q9NPH3_IL1RAP	9.9
0/1	QDRDLEEPINFR	Q9NPH3_IL1RAP	9.9
0/0	QDRDLEEPINFR	Q9NPH3_IL1RAP	9.9
0/0	QDRDLEEPINFR	Q9NPH3_IL1RAP	9.9
0/0	QDRDLEEPINFR	Q9NPH3_IL1RAP	9.9
0/0	QIQVFEDEPAR	Q9NPH3_IL1RAP	9.9
1/1	NEVWWTIDGK	Q9NPH3_IL1RAP	9.9
0/0	NEVWWTIDGK	Q9NPH3_IL1RAP	9.9
0/0	QIQVFEDEPAR	Q9NPH3_IL1RAP	9.9
0/0	QIQVFEDEPAR	Q9NPH3_IL1RAP	9.9
0/1	QIQVFEDEPAR	Q9NPH3_IL1RAP	9.9
0/0	QIQVFEDEPAR	Q9NPH3_IL1RAP	9.9
0/0	NEVWWTIDGK	Q9NPH3_IL1RAP	9.9
0/0	QIQVFEDEPAR	Q9NPH3_IL1RAP	9.9
0/0	QIQVFEDEPAR	Q9NPH3_IL1RAP	9.9
0/1	QIQVFEDEPAR	Q9NPH3_IL1RAP	9.9
0/1	QIQVFEDEPAR	Q9NPH3_IL1RAP	9.9
0/0	QIQVFEDEPAR	Q9NPH3_IL1RAP	9.9
0/0	QIQVFEDEPAR	Q9NPH3_IL1RAP	9.9
0/0	LYIEYGIQR	Q9NPH3_IL1RAP	9.9
0/0	QIQVFEDEPAR	Q9NPH3_IL1RAP	9.9
0/0	DLEEPINFR	Q9NPH3_IL1RAP	9.9
0/1	LYIEYGIQR	Q9NPH3_IL1RAP	9.9
0/0	CDDWGLDTMR	Q9NPH3_IL1RAP	9.9
0/0	LYIEYGIQR	Q9NPH3_IL1RAP	9.9
0/0	QIQVFEDEPAR	Q9NPH3_IL1RAP	9.9
0/0	QIQVFEDEPAR	Q9NPH3_IL1RAP	9.9
0/0	QIQVFEDEPAR	Q9NPH3_IL1RAP	9.9
0/0	QIQVFEDEPAR	Q9NPH3_IL1RAP	9.9
0/0	QIQVFEDEPAR	Q9NPH3_IL1RAP	9.9
0/0	QIQVFEDEPAR	Q9NPH3_IL1RAP	9.9
0/0	QDRDLEEPINFR	Q9NPH3_IL1RAP	9.9
0/0	LYIEYGIQR	Q9NPH3_IL1RAP	9.9
0/0	DLEEPINFR	Q9NPH3_IL1RAP	9.9
0/0	QIQVFEDEPAR	Q9NPH3_IL1RAP	9.9
0/0	NEVWWTIDGK	Q9NPH3_IL1RAP	9.9
0/0	DLEEPINFR	Q9NPH3_IL1RAP	9.9
0/0	QIQVFEDEPAR	Q9NPH3_IL1RAP	9.9
0/0	DLEEPINFR	Q9NPH3_IL1RAP	9.9
0/0	QIQVFEDEPAR	Q9NPH3_IL1RAP	9.9
0/0	LYIEYGIQR	Q9NPH3_IL1RAP	9.9
0/0	QIQVFEDEPAR	Q9NPH3_IL1RAP	9.9
0/1	NEVWWTIDGK	Q9NPH3_IL1RAP	9.9
1/1	CPLFEHFLK	Q9NPH3_IL1RAP	9.9
0/0	QIQVFEDEPAR	Q9NPH3_IL1RAP	9.9
0/0	DLEEPINFR	Q9NPH3_IL1RAP	9.9
0/0	QIQVFEDEPAR	Q9NPH3_IL1RAP	9.9
0/0	QIQVFEDEPAR	Q9NPH3_IL1RAP	9.9
0/0	QIQVFEDEPAR	Q9NPH3_IL1RAP	9.9
0/1	QDRDLEEPINFR	Q9NPH3_IL1RAP	9.9
0/0	LYIEYGIQR	Q9NPH3_IL1RAP	9.9
0/0	QIQVFEDEPAR	Q9NPH3_IL1RAP	9.9
0/0	QIQVFEDEPAR	Q9NPH3_IL1RAP	9.9
0/0	QIQVFEDEPAR	Q9NPH3_IL1RAP	9.9
0/0	NAVPPVIHSPNDHVVYEK	Q9NPH3_IL1RAP	9.9
0/0	LYIEYGIQR	Q9NPH3_IL1RAP	9.9
0/0	QIQVFEDEPAR	Q9NPH3_IL1RAP	9.9
0/1	NAVPPVIHSPNDHVVYEK	Q9NPH3_IL1RAP	9.9
0/0	LYIEYGIQR	Q9NPH3_IL1RAP	9.9
0/1	QIQVFEDEPAR	Q9NPH3_IL1RAP	9.9
0/0	DLEEPINFR	Q9NPH3_IL1RAP	9.9
0/0	QIQVFEDEPAR	Q9NPH3_IL1RAP	9.9
0/0	QIQVFEDEPAR	Q9NPH3_IL1RAP	9.9
0/0	LYIEYGIQR	Q9NPH3_IL1RAP	9.9
0/1	LYIEYGIQR	Q9NPH3_IL1RAP	9.9
0/0	QIQVFEDEPAR	Q9NPH3_IL1RAP	9.9
0/0	QIQVFEDEPAR	Q9NPH3_IL1RAP	9.8
0/1	NEVWWTIDGK	Q9NPH3_IL1RAP	9.8
0/1	NAVPPVIHSPNDHVVYEK	Q9NPH3_IL1RAP	9.8
0/1	LYIEYGIQR	Q9NPH3_IL1RAP	9.8
0/0	QDRDLEEPINFR	Q9NPH3_IL1RAP	9.8
0/0	QDRDLEEPINFR	Q9NPH3_IL1RAP	9.8
0/1	LYIEYGIQR	Q9NPH3_IL1RAP	9.8
0/0	QIQVFEDEPAR	Q9NPH3_IL1RAP	9.8
0/0	QIQVFEDEPAR	Q9NPH3_IL1RAP	9.8
0/0	DLEEPINFR	Q9NPH3_IL1RAP	9.8
0/1	QDRDLEEPINFR	Q9NPH3_IL1RAP	9.8
0/0	QIQVFEDEPAR	Q9NPH3_IL1RAP	9.8
0/0	QIQVFEDEPAR	Q9NPH3_IL1RAP	9.8
0/0	QIQVFEDEPAR	Q9NPH3_IL1RAP	9.8
0/0	QDRDLEEPINFR	Q9NPH3_IL1RAP	9.8
0/0	QIQVFEDEPAR	Q9NPH3_IL1RAP	9.8
0/0	CDDWGLDTMR	Q9NPH3_IL1RAP	9.8
0/0	LYIEYGIQR	Q9NPH3_IL1RAP	9.8
0/0	QIQVFEDEPAR	Q9NPH3_IL1RAP	9.8
0/0	QDRDLEEPINFR	Q9NPH3_IL1RAP	9.8
0/0	QIQVFEDEPAR	Q9NPH3_IL1RAP	9.8
0/0	QDRDLEEPINFR	Q9NPH3_IL1RAP	9.8
0/0	QDRDLEEPINFR	Q9NPH3_IL1RAP	9.8
0/0	LYIEYGIQR	Q9NPH3_IL1RAP	9.8
0/0	QIQVFEDEPAR	Q9NPH3_IL1RAP	9.8
0/0	QIQVFEDEPAR	Q9NPH3_IL1RAP	9.8
0/0	QIQVFEDEPAR	Q9NPH3_IL1RAP	9.8
0/0	LYIEYGIQR	Q9NPH3_IL1RAP	9.8
0/0	LYIEYGIQR	Q9NPH3_IL1RAP	9.8
0/0	QDRDLEEPINFR	Q9NPH3_IL1RAP	9.8
0/0	QDRDLEEPINFR	Q9NPH3_IL1RAP	9.8
0/0	QDRDLEEPINFR	Q9NPH3_IL1RAP	9.8
0/0	QIQVFEDEPAR	Q9NPH3_IL1RAP	9.8
0/1	DLEEPINFR	Q9NPH3_IL1RAP	9.8
0/1	DLEEPINFR	Q9NPH3_IL1RAP	9.8
0/0	QIQVFEDEPAR	Q9NPH3_IL1RAP	9.8
0/0	QIQVFEDEPAR	Q9NPH3_IL1RAP	9.8
0/0	QIQVFEDEPAR	Q9NPH3_IL1RAP	9.8
0/0	QIQVFEDEPAR	Q9NPH3_IL1RAP	9.8
0/0	QIQVFEDEPAR	Q9NPH3_IL1RAP	9.8
0/0	LYIEYGIQR	Q9NPH3_IL1RAP	9.8
0/0	QIQVFEDEPAR	Q9NPH3_IL1RAP	9.8
0/0	QIQVFEDEPAR	Q9NPH3_IL1RAP	9.8
0/0	QIQVFEDEPAR	Q9NPH3_IL1RAP	9.8
0/0	QIQVFEDEPAR	Q9NPH3_IL1RAP	9.8
0/0	QIQVFEDEPAR	Q9NPH3_IL1RAP	9.8
0/0	QIQVFEDEPAR	Q9NPH3_IL1RAP	9.8
0/0	QIQVFEDEPAR	Q9NPH3_IL1RAP	9.8
0/0	QIQVFEDEPAR	Q9NPH3_IL1RAP	9.8
0/0	QIQVFEDEPAR	Q9NPH3_IL1RAP	9.8
1/1	NAVPPVIHSPNDHVVYEK	Q9NPH3_IL1RAP	9.8
0/0	QIQVFEDEPAR	Q9NPH3_IL1RAP	9.8
0/0	QIQVFEDEPAR	Q9NPH3_IL1RAP	9.8
0/0	DLEEPINFR	Q9NPH3_IL1RAP	9.8
0/0	QDRDLEEPINFR	Q9NPH3_IL1RAP	9.8
0/0	NEVWWTIDGK	Q9NPH3_IL1RAP	9.8
0/0	QIQVFEDEPAR	Q9NPH3_IL1RAP	9.8
0/0	QIQVFEDEPAR	Q9NPH3_IL1RAP	9.8
0/0	QIQVFEDEPAR	Q9NPH3_IL1RAP	9.8
0/0	DLEEPINFR	Q9NPH3_IL1RAP	9.8
0/1	NEVWWTIDGK	Q9NPH3_IL1RAP	9.8
0/0	NEVWWTIDGK	Q9NPH3_IL1RAP	9.8
0/0	CDDWGLDTMR	Q9NPH3_IL1RAP	9.8
0/0	QIQVFEDEPAR	Q9NPH3_IL1RAP	9.8
0/0	QIQVFEDEPAR	Q9NPH3_IL1RAP	9.8
0/0	LYIEYGIQR	Q9NPH3_IL1RAP	9.8
0/0	NEVWWTIDGK	Q9NPH3_IL1RAP	9.8
0/0	QIQVFEDEPAR	Q9NPH3_IL1RAP	9.8
0/0	QIQVFEDEPAR	Q9NPH3_IL1RAP	9.8
0/0	NEVWWTIDGK	Q9NPH3_IL1RAP	9.8
0/0	QIQVFEDEPAR	Q9NPH3_IL1RAP	9.8
0/0	NEVWWTIDGK	Q9NPH3_IL1RAP	9.8
0/0	QIQVFEDEPAR	Q9NPH3_IL1RAP	9.8
0/0	LYIEYGIQR	Q9NPH3_IL1RAP	9.8
0/0	LYIEYGIQR	Q9NPH3_IL1RAP	9.8
0/0	QIQVFEDEPAR	Q9NPH3_IL1RAP	9.8
0/1	QIQVFEDEPAR	Q9NPH3_IL1RAP	9.8
1/1	QIQVFEDEPAR	Q9NPH3_IL1RAP	9.8
0/0	QIQVFEDEPAR	Q9NPH3_IL1RAP	9.8
0/0	QIQVFEDEPAR	Q9NPH3_IL1RAP	9.8
0/0	LYIEYGIQR	Q9NPH3_IL1RAP	9.8
0/0	QIQVFEDEPAR	Q9NPH3_IL1RAP	9.8
0/0	NEVWWTIDGK	Q9NPH3_IL1RAP	9.8
0/0	NAVPPVIHSPNDHVVYEK	Q9NPH3_IL1RAP	9.8
0/0	QIQVFEDEPAR	Q9NPH3_IL1RAP	9.8
0/1	DLEEPINFR	Q9NPH3_IL1RAP	9.8
0/0	QIQVFEDEPAR	Q9NPH3_IL1RAP	9.8
0/0	QDRDLEEPINFR	Q9NPH3_IL1RAP	9.8
0/0	CDDWGLDTMR	Q9NPH3_IL1RAP	9.8
0/0	QDRDLEEPINFR	Q9NPH3_IL1RAP	9.8
0/0	QIQVFEDEPAR	Q9NPH3_IL1RAP	9.8
0/0	QIQVFEDEPAR	Q9NPH3_IL1RAP	9.8
0/0	QIQVFEDEPAR	Q9NPH3_IL1RAP	9.8
0/0	QIQVFEDEPAR	Q9NPH3_IL1RAP	9.8
0/0	QIQVFEDEPAR	Q9NPH3_IL1RAP	9.8
0/0	LYIEYGIQR	Q9NPH3_IL1RAP	9.8
0/1	QDRDLEEPINFR	Q9NPH3_IL1RAP	9.8
0/0	QIQVFEDEPAR	Q9NPH3_IL1RAP	9.8
0/1	QIQVFEDEPAR	Q9NPH3_IL1RAP	9.8
0/0	QIQVFEDEPAR	Q9NPH3_IL1RAP	9.8
0/0	DLEEPINFR	Q9NPH3_IL1RAP	9.8
0/0	QIQVFEDEPAR	Q9NPH3_IL1RAP	9.8
0/1	LYIEYGIQR	Q9NPH3_IL1RAP	9.8
0/0	QDRDLEEPINFR	Q9NPH3_IL1RAP	9.8
0/0	QDRDLEEPINFR	Q9NPH3_IL1RAP	9.8
0/0	QIQVFEDEPAR	Q9NPH3_IL1RAP	9.8
0/0	QIQVFEDEPAR	Q9NPH3_IL1RAP	9.8
0/1	LYIEYGIQR	Q9NPH3_IL1RAP	9.8
0/0	DSCFNSPMK	Q9NPH3_IL1RAP	9.8
0/0	QIQVFEDEPAR	Q9NPH3_IL1RAP	9.8
0/0	QIQVFEDEPAR	Q9NPH3_IL1RAP	9.8
0/0	QDRDLEEPINFR	Q9NPH3_IL1RAP	9.8
0/0	QIQVFEDEPAR	Q9NPH3_IL1RAP	9.8
0/0	DLEEPINFR	Q9NPH3_IL1RAP	9.8
0/0	QIQVFEDEPAR	Q9NPH3_IL1RAP	9.8
0/0	DLEEPINFR	Q9NPH3_IL1RAP	9.8
0/1	QDRDLEEPINFR	Q9NPH3_IL1RAP	9.8
0/0	QIQVFEDEPAR	Q9NPH3_IL1RAP	9.8
0/0	QDRDLEEPINFR	Q9NPH3_IL1RAP	9.8
0/0	QIQVFEDEPAR	Q9NPH3_IL1RAP	9.8
0/0	QIQVFEDEPAR	Q9NPH3_IL1RAP	9.8
0/0	DLEEPINFR	Q9NPH3_IL1RAP	9.8
0/0	QDRDLEEPINFR	Q9NPH3_IL1RAP	9.8
0/1	QDRDLEEPINFR	Q9NPH3_IL1RAP	9.8
0/0	NEVWWTIDGK	Q9NPH3_IL1RAP	9.8
0/0	QIQVFEDEPAR	Q9NPH3_IL1RAP	9.8
0/0	QIQVFEDEPAR	Q9NPH3_IL1RAP	9.8
0/1	NEVWWTIDGK	Q9NPH3_IL1RAP	9.8
0/0	CPLFEHFLK	Q9NPH3_IL1RAP	9.8
0/0	QIQVFEDEPAR	Q9NPH3_IL1RAP	9.8
0/1	NEVWWTIDGK	Q9NPH3_IL1RAP	9.8
0/1	LYIEYGIQR	Q9NPH3_IL1RAP	9.8
0/1	QIQVFEDEPAR	Q9NPH3_IL1RAP	9.8
0/0	NEVWWTIDGK	Q9NPH3_IL1RAP	9.8
0/0	QDRDLEEPINFR	Q9NPH3_IL1RAP	9.8
0/1	LYIEYGIQR	Q9NPH3_IL1RAP	9.8
0/0	LYIEYGIQR	Q9NPH3_IL1RAP	9.8
0/0	QIQVFEDEPAR	Q9NPH3_IL1RAP	9.8
0/0	LYIEYGIQR	Q9NPH3_IL1RAP	9.8
0/0	NEVWWTIDGK	Q9NPH3_IL1RAP	9.8
0/0	QDRDLEEPINFR	Q9NPH3_IL1RAP	9.8
0/0	QDRDLEEPINFR	Q9NPH3_IL1RAP	9.8
0/1	CPLFEHFLK	Q9NPH3_IL1RAP	9.8
0/0	QIQVFEDEPAR	Q9NPH3_IL1RAP	9.8
0/0	LYIEYGIQR	Q9NPH3_IL1RAP	9.8
0/0	QIQVFEDEPAR	Q9NPH3_IL1RAP	9.8
0/0	QIQVFEDEPAR	Q9NPH3_IL1RAP	9.8
0/1	QIQVFEDEPAR	Q9NPH3_IL1RAP	9.8
0/0	CDDWGLDTMR	Q9NPH3_IL1RAP	9.8
0/1	QDRDLEEPINFR	Q9NPH3_IL1RAP	9.8
0/0	LYIEYGIQR	Q9NPH3_IL1RAP	9.8
0/0	QIQVFEDEPAR	Q9NPH3_IL1RAP	9.8
0/1	LYIEYGIQR	Q9NPH3_IL1RAP	9.8
0/0	LYIEYGIQR	Q9NPH3_IL1RAP	9.8
0/0	LYIEYGIQR	Q9NPH3_IL1RAP	9.8
0/0	QIQVFEDEPAR	Q9NPH3_IL1RAP	9.8
0/0	NAVPPVIHSPNDHVVYEK	Q9NPH3_IL1RAP	9.8
0/1	QDRDLEEPINFR	Q9NPH3_IL1RAP	9.8
0/1	QDRDLEEPINFR	Q9NPH3_IL1RAP	9.8
0/0	NEVWWTIDGK	Q9NPH3_IL1RAP	9.8
0/0	QIQVFEDEPAR	Q9NPH3_IL1RAP	9.8
0/0	NAVPPVIHSPNDHVVYEK	Q9NPH3_IL1RAP	9.8
0/0	QIQVFEDEPAR	Q9NPH3_IL1RAP	9.8
0/0	NEVWWTIDGK	Q9NPH3_IL1RAP	9.8
0/0	QIQVFEDEPAR	Q9NPH3_IL1RAP	9.8
0/0	QIQVFEDEPAR	Q9NPH3_IL1RAP	9.8
0/1	QDRDLEEPINFR	Q9NPH3_IL1RAP	9.8
0/0	LYIEYGIQR	Q9NPH3_IL1RAP	9.8
0/0	QDRDLEEPINFR	Q9NPH3_IL1RAP	9.8
0/0	QIQVFEDEPAR	Q9NPH3_IL1RAP	9.8
0/0	QIQVFEDEPAR	Q9NPH3_IL1RAP	9.8
0/0	LYIEYGIQR	Q9NPH3_IL1RAP	9.8
0/0	LYIEYGIQR	Q9NPH3_IL1RAP	9.8
0/0	QDRDLEEPINFR	Q9NPH3_IL1RAP	9.8
0/0	QIQVFEDEPAR	Q9NPH3_IL1RAP	9.8
0/0	QDRDLEEPINFR	Q9NPH3_IL1RAP	9.8
0/0	LYIEYGIQR	Q9NPH3_IL1RAP	9.8
0/0	QIQVFEDEPAR	Q9NPH3_IL1RAP	9.8
0/0	QDRDLEEPINFR	Q9NPH3_IL1RAP	9.8
0/0	NEVWWTIDGK	Q9NPH3_IL1RAP	9.8
0/0	DLEEPINFR	Q9NPH3_IL1RAP	9.8
0/1	QDRDLEEPINFR	Q9NPH3_IL1RAP	9.8
0/0	QIQVFEDEPAR	Q9NPH3_IL1RAP	9.8
0/0	QIQVFEDEPAR	Q9NPH3_IL1RAP	9.8
0/0	NAVPPVIHSPNDHVVYEK	Q9NPH3_IL1RAP	9.8
0/0	LYIEYGIQR	Q9NPH3_IL1RAP	9.8
0/1	QDRDLEEPINFR	Q9NPH3_IL1RAP	9.8
0/0	NAVPPVIHSPNDHVVYEK	Q9NPH3_IL1RAP	9.8
0/0	NEVWWTIDGK	Q9NPH3_IL1RAP	9.8
0/0	NAVPPVIHSPNDHVVYEK	Q9NPH3_IL1RAP	9.8
0/0	LYIEYGIQR	Q9NPH3_IL1RAP	9.8
0/0	QIQVFEDEPAR	Q9NPH3_IL1RAP	9.8
0/0	QIQVFEDEPAR	Q9NPH3_IL1RAP	9.8
0/1	QIQVFEDEPAR	Q9NPH3_IL1RAP	9.8
0/0	CDDWGLDTMR	Q9NPH3_IL1RAP	9.8
0/0	NEVWWTIDGK	Q9NPH3_IL1RAP	9.8
0/0	CDDWGLDTMR	Q9NPH3_IL1RAP	9.8
0/0	QIQVFEDEPAR	Q9NPH3_IL1RAP	9.8
0/0	NEVWWTIDGK	Q9NPH3_IL1RAP	9.8
0/1	QDRDLEEPINFR	Q9NPH3_IL1RAP	9.8
0/0	QIQVFEDEPAR	Q9NPH3_IL1RAP	9.8
0/0	QDRDLEEPINFR	Q9NPH3_IL1RAP	9.8
0/0	QIQVFEDEPAR	Q9NPH3_IL1RAP	9.8
0/0	QIQVFEDEPAR	Q9NPH3_IL1RAP	9.8
0/0	LYIEYGIQR	Q9NPH3_IL1RAP	9.8
0/0	QIQVFEDEPAR	Q9NPH3_IL1RAP	9.8
0/0	QIQVFEDEPAR	Q9NPH3_IL1RAP	9.8
0/0	QIQVFEDEPAR	Q9NPH3_IL1RAP	9.8
0/0	QIQVFEDEPAR	Q9NPH3_IL1RAP	9.8
0/0	QIQVFEDEPAR	Q9NPH3_IL1RAP	9.8
0/0	QDRDLEEPINFR	Q9NPH3_IL1RAP	9.8
0/1	CDDWGLDTMR	Q9NPH3_IL1RAP	9.8
0/1	LYIEYGIQR	Q9NPH3_IL1RAP	9.8
0/0	QIQVFEDEPAR	Q9NPH3_IL1RAP	9.8
0/0	QIQVFEDEPAR	Q9NPH3_IL1RAP	9.8
0/0	LYIEYGIQR	Q9NPH3_IL1RAP	9.8
0/0	QIQVFEDEPAR	Q9NPH3_IL1RAP	9.8
0/0	DLEEPINFR	Q9NPH3_IL1RAP	9.8
0/1	NEVWWTIDGK	Q9NPH3_IL1RAP	9.8
0/0	QIQVFEDEPAR	Q9NPH3_IL1RAP	9.8
0/0	LYIEYGIQR	Q9NPH3_IL1RAP	9.8
0/0	CDDWGLDTMR	Q9NPH3_IL1RAP	9.8
0/0	LYIEYGIQR	Q9NPH3_IL1RAP	9.8
0/0	QIQVFEDEPAR	Q9NPH3_IL1RAP	9.8
0/0	QIQVFEDEPAR	Q9NPH3_IL1RAP	9.8
0/0	QIQVFEDEPAR	Q9NPH3_IL1RAP	9.8
0/1	LYIEYGIQR	Q9NPH3_IL1RAP	9.8
0/1	QIQVFEDEPAR	Q9NPH3_IL1RAP	9.8
0/0	QIQVFEDEPAR	Q9NPH3_IL1RAP	9.8
0/0	QIQVFEDEPAR	Q9NPH3_IL1RAP	9.8
0/0	QIQVFEDEPAR	Q9NPH3_IL1RAP	9.8
0/0	QIQVFEDEPAR	Q9NPH3_IL1RAP	9.8
0/1	QIQVFEDEPAR	Q9NPH3_IL1RAP	9.8
0/1	QIQVFEDEPAR	Q9NPH3_IL1RAP	9.8
0/0	LYIEYGIQR	Q9NPH3_IL1RAP	9.8
0/0	DSCFNSPMK	Q9NPH3_IL1RAP	9.8
0/0	NEVWWTIDGK	Q9NPH3_IL1RAP	9.8
0/0	QIQVFEDEPAR	Q9NPH3_IL1RAP	9.8
0/0	LYIEYGIQR	Q9NPH3_IL1RAP	9.8
0/0	QIQVFEDEPAR	Q9NPH3_IL1RAP	9.8
0/0	QIQVFEDEPAR	Q9NPH3_IL1RAP	9.8
0/1	DLEEPINFR	Q9NPH3_IL1RAP	9.8
0/0	QDRDLEEPINFR	Q9NPH3_IL1RAP	9.8
0/0	LYIEYGIQR	Q9NPH3_IL1RAP	9.8
0/0	NAVPPVIHSPNDHVVYEK	Q9NPH3_IL1RAP	9.8
0/0	QIQVFEDEPAR	Q9NPH3_IL1RAP	9.8
0/0	QDRDLEEPINFR	Q9NPH3_IL1RAP	9.8
0/0	QIQVFEDEPAR	Q9NPH3_IL1RAP	9.8
0/1	NEVWWTIDGK	Q9NPH3_IL1RAP	9.8
0/0	QDRDLEEPINFR	Q9NPH3_IL1RAP	9.8
0/0	NAVPPVIHSPNDHVVYEK	Q9NPH3_IL1RAP	9.8
0/0	LYIEYGIQR	Q9NPH3_IL1RAP	9.8
1/1	QIQVFEDEPAR	Q9NPH3_IL1RAP	9.8
0/0	LYIEYGIQR	Q9NPH3_IL1RAP	9.8
0/0	QDRDLEEPINFR	Q9NPH3_IL1RAP	9.8
0/0	NEVWWTIDGK	Q9NPH3_IL1RAP	9.8
0/0	QIQVFEDEPAR	Q9NPH3_IL1RAP	9.8
0/0	LYIEYGIQR	Q9NPH3_IL1RAP	9.8
0/0	LYIEYGIQR	Q9NPH3_IL1RAP	9.8
0/0	QIQVFEDEPAR	Q9NPH3_IL1RAP	9.8
0/1	LYIEYGIQR	Q9NPH3_IL1RAP	9.8
0/0	QDRDLEEPINFR	Q9NPH3_IL1RAP	9.8
0/0	QIQVFEDEPAR	Q9NPH3_IL1RAP	9.8
0/1	LYIEYGIQR	Q9NPH3_IL1RAP	9.8
0/1	DLEEPINFR	Q9NPH3_IL1RAP	9.8
0/1	LYIEYGIQR	Q9NPH3_IL1RAP	9.8
0/0	NEVWWTIDGK	Q9NPH3_IL1RAP	9.8
0/0	QIQVFEDEPAR	Q9NPH3_IL1RAP	9.8
0/0	QIQVFEDEPAR	Q9NPH3_IL1RAP	9.8
0/0	QIQVFEDEPAR	Q9NPH3_IL1RAP	9.8
0/1	NEVWWTIDGK	Q9NPH3_IL1RAP	9.8
0/0	DLEEPINFR	Q9NPH3_IL1RAP	9.8
0/0	QDRDLEEPINFR	Q9NPH3_IL1RAP	9.8
0/0	QIQVFEDEPAR	Q9NPH3_IL1RAP	9.8
0/0	QIQVFEDEPAR	Q9NPH3_IL1RAP	9.8
0/1	NAVPPVIHSPNDHVVYEK	Q9NPH3_IL1RAP	9.8
0/1	QDRDLEEPINFR	Q9NPH3_IL1RAP	9.8
0/1	DLEEPINFR	Q9NPH3_IL1RAP	9.8
0/0	LYIEYGIQR	Q9NPH3_IL1RAP	9.8
0/0	LYIEYGIQR	Q9NPH3_IL1RAP	9.8
0/0	NEVWWTIDGK	Q9NPH3_IL1RAP	9.8
0/0	QIQVFEDEPAR	Q9NPH3_IL1RAP	9.8
0/0	QIQVFEDEPAR	Q9NPH3_IL1RAP	9.8
0/0	QIQVFEDEPAR	Q9NPH3_IL1RAP	9.8
0/1	DLEEPINFR	Q9NPH3_IL1RAP	9.8
0/0	QIQVFEDEPAR	Q9NPH3_IL1RAP	9.8
0/0	LYIEYGIQR	Q9NPH3_IL1RAP	9.8
0/0	QDRDLEEPINFR	Q9NPH3_IL1RAP	9.8
0/0	LYIEYGIQR	Q9NPH3_IL1RAP	9.8
0/0	LYIEYGIQR	Q9NPH3_IL1RAP	9.7
0/0	QIQVFEDEPAR	Q9NPH3_IL1RAP	9.7
0/0	QIQVFEDEPAR	Q9NPH3_IL1RAP	9.7
0/0	QIQVFEDEPAR	Q9NPH3_IL1RAP	9.7
0/1	LYIEYGIQR	Q9NPH3_IL1RAP	9.7
0/0	QIQVFEDEPAR	Q9NPH3_IL1RAP	9.7
0/0	QIQVFEDEPAR	Q9NPH3_IL1RAP	9.7
0/0	NEVWWTIDGK	Q9NPH3_IL1RAP	9.7
0/0	LYIEYGIQR	Q9NPH3_IL1RAP	9.7
0/0	QDRDLEEPINFR	Q9NPH3_IL1RAP	9.7
0/0	QIQVFEDEPAR	Q9NPH3_IL1RAP	9.7
0/0	CDDWGLDTMR	Q9NPH3_IL1RAP	9.7
0/0	NAVPPVIHSPNDHVVYEK	Q9NPH3_IL1RAP	9.7
0/0	LYIEYGIQR	Q9NPH3_IL1RAP	9.7
0/0	DLEEPINFR	Q9NPH3_IL1RAP	9.7
0/0	QIQVFEDEPAR	Q9NPH3_IL1RAP	9.7
0/0	NEVWWTIDGK	Q9NPH3_IL1RAP	9.7
0/0	DLEEPINFR	Q9NPH3_IL1RAP	9.7
0/1	LYIEYGIQR	Q9NPH3_IL1RAP	9.7
0/0	QIQVFEDEPAR	Q9NPH3_IL1RAP	9.7
0/1	QDRDLEEPINFR	Q9NPH3_IL1RAP	9.7
0/0	QIQVFEDEPAR	Q9NPH3_IL1RAP	9.7
0/1	QDRDLEEPINFR	Q9NPH3_IL1RAP	9.7
0/1	QIQVFEDEPAR	Q9NPH3_IL1RAP	9.7
1/1	QDRDLEEPINFR	Q9NPH3_IL1RAP	9.7
0/0	LYIEYGIQR	Q9NPH3_IL1RAP	9.7
0/0	CDDWGLDTMR	Q9NPH3_IL1RAP	9.7
0/0	QDRDLEEPINFR	Q9NPH3_IL1RAP	9.7
0/0	LYIEYGIQR	Q9NPH3_IL1RAP	9.7
0/0	QIQVFEDEPAR	Q9NPH3_IL1RAP	9.7
0/0	QDRDLEEPINFR	Q9NPH3_IL1RAP	9.7
0/0	QDRDLEEPINFR	Q9NPH3_IL1RAP	9.7
0/0	QIQVFEDEPAR	Q9NPH3_IL1RAP	9.7
0/1	NEVWWTIDGK	Q9NPH3_IL1RAP	9.7
0/0	DSCFNSPMK	Q9NPH3_IL1RAP	9.7
0/0	NEVWWTIDGK	Q9NPH3_IL1RAP	9.7
0/0	QIQVFEDEPAR	Q9NPH3_IL1RAP	9.7
0/1	LYIEYGIQR	Q9NPH3_IL1RAP	9.7
0/0	LYIEYGIQR	Q9NPH3_IL1RAP	9.7
0/1	QDRDLEEPINFR	Q9NPH3_IL1RAP	9.7
0/0	QIQVFEDEPAR	Q9NPH3_IL1RAP	9.7
0/1	LYIEYGIQR	Q9NPH3_IL1RAP	9.7
0/1	LYIEYGIQR	Q9NPH3_IL1RAP	9.7
0/1	DLEEPINFR	Q9NPH3_IL1RAP	9.7
0/0	QIQVFEDEPAR	Q9NPH3_IL1RAP	9.7
0/1	QDRDLEEPINFR	Q9NPH3_IL1RAP	9.7
0/0	QIQVFEDEPAR	Q9NPH3_IL1RAP	9.7
0/1	QDRDLEEPINFR	Q9NPH3_IL1RAP	9.7
0/0	LYIEYGIQR	Q9NPH3_IL1RAP	9.7
0/0	NEVWWTIDGK	Q9NPH3_IL1RAP	9.7
0/0	QDRDLEEPINFR	Q9NPH3_IL1RAP	9.7
0/1	NAVPPVIHSPNDHVVYEK	Q9NPH3_IL1RAP	9.7
0/1	NEVWWTIDGK	Q9NPH3_IL1RAP	9.7
0/0	QIQVFEDEPAR	Q9NPH3_IL1RAP	9.7
0/0	LYIEYGIQR	Q9NPH3_IL1RAP	9.7
0/0	NAVPPVIHSPNDHVVYEK	Q9NPH3_IL1RAP	9.7
0/0	QIQVFEDEPAR	Q9NPH3_IL1RAP	9.7
0/1	NAVPPVIHSPNDHVVYEK	Q9NPH3_IL1RAP	9.7
0/0	DLEEPINFR	Q9NPH3_IL1RAP	9.7
0/0	QIQVFEDEPAR	Q9NPH3_IL1RAP	9.7
0/0	QIQVFEDEPAR	Q9NPH3_IL1RAP	9.7
0/0	LYIEYGIQR	Q9NPH3_IL1RAP	9.7
0/1	DLEEPINFR	Q9NPH3_IL1RAP	9.7
0/0	QIQVFEDEPAR	Q9NPH3_IL1RAP	9.7
0/0	QDRDLEEPINFR	Q9NPH3_IL1RAP	9.7
0/0	QDRDLEEPINFR	Q9NPH3_IL1RAP	9.7
0/1	LYIEYGIQR	Q9NPH3_IL1RAP	9.7
0/1	DLEEPINFR	Q9NPH3_IL1RAP	9.7
0/1	QDRDLEEPINFR	Q9NPH3_IL1RAP	9.7
0/1	NEVWWTIDGK	Q9NPH3_IL1RAP	9.7
0/0	NEVWWTIDGK	Q9NPH3_IL1RAP	9.7
0/0	DLEEPINFR	Q9NPH3_IL1RAP	9.7
0/0	NEVWWTIDGK	Q9NPH3_IL1RAP	9.7
0/1	DLEEPINFR	Q9NPH3_IL1RAP	9.7
0/0	NEVWWTIDGK	Q9NPH3_IL1RAP	9.7
0/0	QIQVFEDEPAR	Q9NPH3_IL1RAP	9.7
0/1	NEVWWTIDGK	Q9NPH3_IL1RAP	9.7
0/0	QDRDLEEPINFR	Q9NPH3_IL1RAP	9.7
0/0	LYIEYGIQR	Q9NPH3_IL1RAP	9.7
0/0	CDDWGLDTMR	Q9NPH3_IL1RAP	9.7
0/0	NEVWWTIDGK	Q9NPH3_IL1RAP	9.7
0/0	QDRDLEEPINFR	Q9NPH3_IL1RAP	9.7
0/0	QDRDLEEPINFR	Q9NPH3_IL1RAP	9.7
0/0	CPLFEHFLK	Q9NPH3_IL1RAP	9.7
0/1	LYIEYGIQR	Q9NPH3_IL1RAP	9.7
0/0	QIQVFEDEPAR	Q9NPH3_IL1RAP	9.7
0/0	QIQVFEDEPAR	Q9NPH3_IL1RAP	9.7
0/0	CPLFEHFLK	Q9NPH3_IL1RAP	9.7
0/0	QIQVFEDEPAR	Q9NPH3_IL1RAP	9.7
0/1	LYIEYGIQR	Q9NPH3_IL1RAP	9.7
0/0	DLEEPINFR	Q9NPH3_IL1RAP	9.7
0/0	QDRDLEEPINFR	Q9NPH3_IL1RAP	9.7
0/0	LYIEYGIQR	Q9NPH3_IL1RAP	9.7
1/1	LYIEYGIQR	Q9NPH3_IL1RAP	9.7
0/0	QIQVFEDEPAR	Q9NPH3_IL1RAP	9.7
0/1	QDRDLEEPINFR	Q9NPH3_IL1RAP	9.7
0/0	QIQVFEDEPAR	Q9NPH3_IL1RAP	9.7
0/0	QIQVFEDEPAR	Q9NPH3_IL1RAP	9.7
0/0	QDRDLEEPINFR	Q9NPH3_IL1RAP	9.7
0/0	QIQVFEDEPAR	Q9NPH3_IL1RAP	9.7
0/0	LYIEYGIQR	Q9NPH3_IL1RAP	9.7
0/0	QIQVFEDEPAR	Q9NPH3_IL1RAP	9.7
0/1	NEVWWTIDGK	Q9NPH3_IL1RAP	9.7
0/1	QIQVFEDEPAR	Q9NPH3_IL1RAP	9.7
0/1	NAVPPVIHSPNDHVVYEK	Q9NPH3_IL1RAP	9.7
0/1	LYIEYGIQR	Q9NPH3_IL1RAP	9.7
0/1	LYIEYGIQR	Q9NPH3_IL1RAP	9.7
0/0	QIQVFEDEPAR	Q9NPH3_IL1RAP	9.7
0/0	QIQVFEDEPAR	Q9NPH3_IL1RAP	9.7
0/0	LYIEYGIQR	Q9NPH3_IL1RAP	9.7
0/0	QDRDLEEPINFR	Q9NPH3_IL1RAP	9.7
0/0	QIQVFEDEPAR	Q9NPH3_IL1RAP	9.7
0/0	QIQVFEDEPAR	Q9NPH3_IL1RAP	9.7
0/0	QIQVFEDEPAR	Q9NPH3_IL1RAP	9.7
0/0	QIQVFEDEPAR	Q9NPH3_IL1RAP	9.7
0/0	DLEEPINFR	Q9NPH3_IL1RAP	9.7
0/1	LYIEYGIQR	Q9NPH3_IL1RAP	9.7
0/0	QIQVFEDEPAR	Q9NPH3_IL1RAP	9.7
0/0	QDRDLEEPINFR	Q9NPH3_IL1RAP	9.7
0/0	QIQVFEDEPAR	Q9NPH3_IL1RAP	9.7
0/0	QIQVFEDEPAR	Q9NPH3_IL1RAP	9.7
0/1	QDRDLEEPINFR	Q9NPH3_IL1RAP	9.7
0/0	QIQVFEDEPAR	Q9NPH3_IL1RAP	9.7
0/0	DLEEPINFR	Q9NPH3_IL1RAP	9.7
0/1	QIQVFEDEPAR	Q9NPH3_IL1RAP	9.7
0/0	QDRDLEEPINFR	Q9NPH3_IL1RAP	9.7
0/0	QIQVFEDEPAR	Q9NPH3_IL1RAP	9.7
0/0	LYIEYGIQR	Q9NPH3_IL1RAP	9.7
0/1	QDRDLEEPINFR	Q9NPH3_IL1RAP	9.7
0/0	LYIEYGIQR	Q9NPH3_IL1RAP	9.7
0/0	NEVWWTIDGK	Q9NPH3_IL1RAP	9.7
0/0	QDRDLEEPINFR	Q9NPH3_IL1RAP	9.7
0/0	QIQVFEDEPAR	Q9NPH3_IL1RAP	9.7
0/0	LYIEYGIQR	Q9NPH3_IL1RAP	9.7
0/1	DLEEPINFR	Q9NPH3_IL1RAP	9.7
0/1	QDRDLEEPINFR	Q9NPH3_IL1RAP	9.7
0/0	NEVWWTIDGK	Q9NPH3_IL1RAP	9.7
0/0	CDDWGLDTMR	Q9NPH3_IL1RAP	9.7
0/1	LYIEYGIQR	Q9NPH3_IL1RAP	9.7
0/0	NEVWWTIDGK	Q9NPH3_IL1RAP	9.7
0/0	NAVPPVIHSPNDHVVYEK	Q9NPH3_IL1RAP	9.7
0/0	LYIEYGIQR	Q9NPH3_IL1RAP	9.7
0/0	LYIEYGIQR	Q9NPH3_IL1RAP	9.7
0/0	QDRDLEEPINFR	Q9NPH3_IL1RAP	9.7
0/1	NEVWWTIDGK	Q9NPH3_IL1RAP	9.7
0/0	LYIEYGIQR	Q9NPH3_IL1RAP	9.7
0/0	DLEEPINFR	Q9NPH3_IL1RAP	9.7
0/1	NAVPPVIHSPNDHVVYEK	Q9NPH3_IL1RAP	9.7
0/0	QIQVFEDEPAR	Q9NPH3_IL1RAP	9.7
0/0	CPLFEHFLK	Q9NPH3_IL1RAP	9.7
0/0	QDRDLEEPINFR	Q9NPH3_IL1RAP	9.7
0/0	QDRDLEEPINFR	Q9NPH3_IL1RAP	9.7
0/0	QIQVFEDEPAR	Q9NPH3_IL1RAP	9.7
0/0	QDRDLEEPINFR	Q9NPH3_IL1RAP	9.7
0/0	DLEEPINFR	Q9NPH3_IL1RAP	9.7
0/0	QIQVFEDEPAR	Q9NPH3_IL1RAP	9.7
0/0	QDRDLEEPINFR	Q9NPH3_IL1RAP	9.7
0/0	QIQVFEDEPAR	Q9NPH3_IL1RAP	9.7
0/0	QIQVFEDEPAR	Q9NPH3_IL1RAP	9.7
0/0	QIQVFEDEPAR	Q9NPH3_IL1RAP	9.7
0/0	QDRDLEEPINFR	Q9NPH3_IL1RAP	9.7
0/0	QDRDLEEPINFR	Q9NPH3_IL1RAP	9.7
0/0	QIQVFEDEPAR	Q9NPH3_IL1RAP	9.7
0/0	QDRDLEEPINFR	Q9NPH3_IL1RAP	9.7
0/0	QDRDLEEPINFR	Q9NPH3_IL1RAP	9.7
0/1	QDRDLEEPINFR	Q9NPH3_IL1RAP	9.7
0/0	LYIEYGIQR	Q9NPH3_IL1RAP	9.7
0/0	QDRDLEEPINFR	Q9NPH3_IL1RAP	9.7
0/1	LYIEYGIQR	Q9NPH3_IL1RAP	9.7
0/0	LYIEYGIQR	Q9NPH3_IL1RAP	9.7
0/1	QIQVFEDEPAR	Q9NPH3_IL1RAP	9.7
0/0	NEVWWTIDGK	Q9NPH3_IL1RAP	9.7
0/0	QDRDLEEPINFR	Q9NPH3_IL1RAP	9.7
0/1	DLEEPINFR	Q9NPH3_IL1RAP	9.7
0/0	LYIEYGIQR	Q9NPH3_IL1RAP	9.7
0/0	QDRDLEEPINFR	Q9NPH3_IL1RAP	9.7
0/0	CDDWGLDTMR	Q9NPH3_IL1RAP	9.7
0/0	NAVPPVIHSPNDHVVYEK	Q9NPH3_IL1RAP	9.7
0/0	QDRDLEEPINFR	Q9NPH3_IL1RAP	9.7
0/0	QIQVFEDEPAR	Q9NPH3_IL1RAP	9.7
0/0	QDRDLEEPINFR	Q9NPH3_IL1RAP	9.7
0/0	QIQVFEDEPAR	Q9NPH3_IL1RAP	9.7
0/1	QIQVFEDEPAR	Q9NPH3_IL1RAP	9.7
0/0	LYIEYGIQR	Q9NPH3_IL1RAP	9.7
0/0	QIQVFEDEPAR	Q9NPH3_IL1RAP	9.7
0/0	QIQVFEDEPAR	Q9NPH3_IL1RAP	9.7
0/0	NEVWWTIDGK	Q9NPH3_IL1RAP	9.7
0/0	QIQVFEDEPAR	Q9NPH3_IL1RAP	9.7
0/0	LYIEYGIQR	Q9NPH3_IL1RAP	9.7
0/1	QDRDLEEPINFR	Q9NPH3_IL1RAP	9.7
0/0	QIQVFEDEPAR	Q9NPH3_IL1RAP	9.7
0/0	QIQVFEDEPAR	Q9NPH3_IL1RAP	9.7
0/0	QDRDLEEPINFR	Q9NPH3_IL1RAP	9.7
0/0	CDDWGLDTMR	Q9NPH3_IL1RAP	9.7
0/1	DLEEPINFR	Q9NPH3_IL1RAP	9.7
0/0	QIQVFEDEPAR	Q9NPH3_IL1RAP	9.7
0/0	QDRDLEEPINFR	Q9NPH3_IL1RAP	9.7
0/0	NAVPPVIHSPNDHVVYEK	Q9NPH3_IL1RAP	9.7
0/1	QIQVFEDEPAR	Q9NPH3_IL1RAP	9.7
0/0	QIQVFEDEPAR	Q9NPH3_IL1RAP	9.7
0/0	NEVWWTIDGK	Q9NPH3_IL1RAP	9.7
0/1	NAVPPVIHSPNDHVVYEK	Q9NPH3_IL1RAP	9.7
0/0	QIQVFEDEPAR	Q9NPH3_IL1RAP	9.7
0/0	QIQVFEDEPAR	Q9NPH3_IL1RAP	9.7
0/0	QIQVFEDEPAR	Q9NPH3_IL1RAP	9.7
0/1	QDRDLEEPINFR	Q9NPH3_IL1RAP	9.7
0/0	QIQVFEDEPAR	Q9NPH3_IL1RAP	9.7
0/0	NEVWWTIDGK	Q9NPH3_IL1RAP	9.7
0/1	NEVWWTIDGK	Q9NPH3_IL1RAP	9.7
0/0	LYIEYGIQR	Q9NPH3_IL1RAP	9.7
0/0	CDDWGLDTMR	Q9NPH3_IL1RAP	9.7
0/0	LYIEYGIQR	Q9NPH3_IL1RAP	9.7
0/0	LYIEYGIQR	Q9NPH3_IL1RAP	9.7
0/0	DLEEPINFR	Q9NPH3_IL1RAP	9.7
0/0	LYIEYGIQR	Q9NPH3_IL1RAP	9.7
0/0	QDRDLEEPINFR	Q9NPH3_IL1RAP	9.7
0/0	LYIEYGIQR	Q9NPH3_IL1RAP	9.7
0/0	CPLFEHFLK	Q9NPH3_IL1RAP	9.7
0/1	DLEEPINFR	Q9NPH3_IL1RAP	9.7
0/0	NAVPPVIHSPNDHVVYEK	Q9NPH3_IL1RAP	9.7
0/0	QDRDLEEPINFR	Q9NPH3_IL1RAP	9.7
0/1	LYIEYGIQR	Q9NPH3_IL1RAP	9.7
0/0	QIQVFEDEPAR	Q9NPH3_IL1RAP	9.7
0/0	LYIEYGIQR	Q9NPH3_IL1RAP	9.7
0/0	LYIEYGIQR	Q9NPH3_IL1RAP	9.7
0/0	DLEEPINFR	Q9NPH3_IL1RAP	9.7
0/0	LYIEYGIQR	Q9NPH3_IL1RAP	9.7
0/1	QDRDLEEPINFR	Q9NPH3_IL1RAP	9.7
0/0	QIQVFEDEPAR	Q9NPH3_IL1RAP	9.7
0/0	QIQVFEDEPAR	Q9NPH3_IL1RAP	9.7
0/0	QIQVFEDEPAR	Q9NPH3_IL1RAP	9.7
0/0	NEVWWTIDGK	Q9NPH3_IL1RAP	9.7
0/1	DLEEPINFR	Q9NPH3_IL1RAP	9.7
0/0	QIQVFEDEPAR	Q9NPH3_IL1RAP	9.7
0/0	LYIEYGIQR	Q9NPH3_IL1RAP	9.7
0/0	QIQVFEDEPAR	Q9NPH3_IL1RAP	9.7
0/0	QIQVFEDEPAR	Q9NPH3_IL1RAP	9.7
0/0	LYIEYGIQR	Q9NPH3_IL1RAP	9.7
0/0	QIQVFEDEPAR	Q9NPH3_IL1RAP	9.7
0/1	NAVPPVIHSPNDHVVYEK	Q9NPH3_IL1RAP	9.7
0/0	QIQVFEDEPAR	Q9NPH3_IL1RAP	9.7
0/0	QDRDLEEPINFR	Q9NPH3_IL1RAP	9.7
0/0	DLEEPINFR	Q9NPH3_IL1RAP	9.7
0/0	QIQVFEDEPAR	Q9NPH3_IL1RAP	9.7
0/0	QIQVFEDEPAR	Q9NPH3_IL1RAP	9.7
0/0	QIQVFEDEPAR	Q9NPH3_IL1RAP	9.7
0/0	LYIEYGIQR	Q9NPH3_IL1RAP	9.7
0/0	LYIEYGIQR	Q9NPH3_IL1RAP	9.7
0/1	QIQVFEDEPAR	Q9NPH3_IL1RAP	9.7
0/0	QIQVFEDEPAR	Q9NPH3_IL1RAP	9.7
0/1	QIQVFEDEPAR	Q9NPH3_IL1RAP	9.7
0/0	QDRDLEEPINFR	Q9NPH3_IL1RAP	9.7
0/0	CDDWGLDTMR	Q9NPH3_IL1RAP	9.7
0/1	QIQVFEDEPAR	Q9NPH3_IL1RAP	9.7
0/0	DSCFNSPMK	Q9NPH3_IL1RAP	9.7
0/0	LYIEYGIQR	Q9NPH3_IL1RAP	9.7
0/0	QIQVFEDEPAR	Q9NPH3_IL1RAP	9.7
0/0	QIQVFEDEPAR	Q9NPH3_IL1RAP	9.7
0/0	QIQVFEDEPAR	Q9NPH3_IL1RAP	9.7
0/0	DLEEPINFR	Q9NPH3_IL1RAP	9.7
0/0	QIQVFEDEPAR	Q9NPH3_IL1RAP	9.7
0/0	QIQVFEDEPAR	Q9NPH3_IL1RAP	9.7
0/0	LYIEYGIQR	Q9NPH3_IL1RAP	9.7
0/0	NAVPPVIHSPNDHVVYEK	Q9NPH3_IL1RAP	9.7
0/0	QIQVFEDEPAR	Q9NPH3_IL1RAP	9.7
0/0	NAVPPVIHSPNDHVVYEK	Q9NPH3_IL1RAP	9.7
0/0	LYIEYGIQR	Q9NPH3_IL1RAP	9.7
0/1	DSCFNSPMK	Q9NPH3_IL1RAP	9.7
0/0	LYIEYGIQR	Q9NPH3_IL1RAP	9.7
0/1	LYIEYGIQR	Q9NPH3_IL1RAP	9.7
0/0	CDDWGLDTMR	Q9NPH3_IL1RAP	9.7
0/0	LYIEYGIQR	Q9NPH3_IL1RAP	9.7
0/0	QDRDLEEPINFR	Q9NPH3_IL1RAP	9.7
0/0	QIQVFEDEPAR	Q9NPH3_IL1RAP	9.7
0/0	QDRDLEEPINFR	Q9NPH3_IL1RAP	9.7
0/1	LYIEYGIQR	Q9NPH3_IL1RAP	9.7
0/1	NEVWWTIDGK	Q9NPH3_IL1RAP	9.7
0/1	NEVWWTIDGK	Q9NPH3_IL1RAP	9.7
0/1	NAVPPVIHSPNDHVVYEK	Q9NPH3_IL1RAP	9.7
0/1	LYIEYGIQR	Q9NPH3_IL1RAP	9.7
0/0	DLEEPINFR	Q9NPH3_IL1RAP	9.7
0/0	QIQVFEDEPAR	Q9NPH3_IL1RAP	9.7
0/0	QIQVFEDEPAR	Q9NPH3_IL1RAP	9.7
0/0	QDRDLEEPINFR	Q9NPH3_IL1RAP	9.7
0/0	QDRDLEEPINFR	Q9NPH3_IL1RAP	9.7
0/0	QIQVFEDEPAR	Q9NPH3_IL1RAP	9.7
0/0	QIQVFEDEPAR	Q9NPH3_IL1RAP	9.7
0/0	QIQVFEDEPAR	Q9NPH3_IL1RAP	9.7
0/0	QIQVFEDEPAR	Q9NPH3_IL1RAP	9.7
0/1	CDDWGLDTMR	Q9NPH3_IL1RAP	9.7
0/0	DLEEPINFR	Q9NPH3_IL1RAP	9.7
0/0	QIQVFEDEPAR	Q9NPH3_IL1RAP	9.7
0/0	LYIEYGIQR	Q9NPH3_IL1RAP	9.7
0/0	NAVPPVIHSPNDHVVYEK	Q9NPH3_IL1RAP	9.7
0/0	QIQVFEDEPAR	Q9NPH3_IL1RAP	9.7
0/1	LYIEYGIQR	Q9NPH3_IL1RAP	9.7
0/0	LYIEYGIQR	Q9NPH3_IL1RAP	9.7
0/1	NAVPPVIHSPNDHVVYEK	Q9NPH3_IL1RAP	9.7
0/0	LYIEYGIQR	Q9NPH3_IL1RAP	9.7
0/0	CDDWGLDTMR	Q9NPH3_IL1RAP	9.7
0/1	QDRDLEEPINFR	Q9NPH3_IL1RAP	9.7
0/0	QIQVFEDEPAR	Q9NPH3_IL1RAP	9.6
0/1	LYIEYGIQR	Q9NPH3_IL1RAP	9.6
0/0	QIQVFEDEPAR	Q9NPH3_IL1RAP	9.6
0/1	NEVWWTIDGK	Q9NPH3_IL1RAP	9.6
0/0	QIQVFEDEPAR	Q9NPH3_IL1RAP	9.6
0/0	QDRDLEEPINFR	Q9NPH3_IL1RAP	9.6
0/0	QIQVFEDEPAR	Q9NPH3_IL1RAP	9.6
0/1	DLEEPINFR	Q9NPH3_IL1RAP	9.6
0/0	QIQVFEDEPAR	Q9NPH3_IL1RAP	9.6
0/0	QIQVFEDEPAR	Q9NPH3_IL1RAP	9.6
0/1	QIQVFEDEPAR	Q9NPH3_IL1RAP	9.6
0/0	QDRDLEEPINFR	Q9NPH3_IL1RAP	9.6
0/0	NEVWWTIDGK	Q9NPH3_IL1RAP	9.6
0/0	QIQVFEDEPAR	Q9NPH3_IL1RAP	9.6
0/1	QDRDLEEPINFR	Q9NPH3_IL1RAP	9.6
0/0	QDRDLEEPINFR	Q9NPH3_IL1RAP	9.6
0/1	QIQVFEDEPAR	Q9NPH3_IL1RAP	9.6
0/1	QDRDLEEPINFR	Q9NPH3_IL1RAP	9.6
0/1	NEVWWTIDGK	Q9NPH3_IL1RAP	9.6
0/0	NEVWWTIDGK	Q9NPH3_IL1RAP	9.6
0/0	QIQVFEDEPAR	Q9NPH3_IL1RAP	9.6
0/0	QIQVFEDEPAR	Q9NPH3_IL1RAP	9.6
0/0	LYIEYGIQR	Q9NPH3_IL1RAP	9.6
0/1	LYIEYGIQR	Q9NPH3_IL1RAP	9.6
0/0	QIQVFEDEPAR	Q9NPH3_IL1RAP	9.6
0/0	QDRDLEEPINFR	Q9NPH3_IL1RAP	9.6
0/0	DSCFNSPMK	Q9NPH3_IL1RAP	9.6
0/0	LYIEYGIQR	Q9NPH3_IL1RAP	9.6
0/0	QIQVFEDEPAR	Q9NPH3_IL1RAP	9.6
0/0	QIQVFEDEPAR	Q9NPH3_IL1RAP	9.6
0/0	QIQVFEDEPAR	Q9NPH3_IL1RAP	9.6
0/1	DLEEPINFR	Q9NPH3_IL1RAP	9.6
0/1	DLEEPINFR	Q9NPH3_IL1RAP	9.6
0/1	NAVPPVIHSPNDHVVYEK	Q9NPH3_IL1RAP	9.6
0/0	QIQVFEDEPAR	Q9NPH3_IL1RAP	9.6
0/0	LYIEYGIQR	Q9NPH3_IL1RAP	9.6
0/0	QIQVFEDEPAR	Q9NPH3_IL1RAP	9.6
0/1	NEVWWTIDGK	Q9NPH3_IL1RAP	9.6
0/0	QDRDLEEPINFR	Q9NPH3_IL1RAP	9.6
0/0	LYIEYGIQR	Q9NPH3_IL1RAP	9.6
0/0	LYIEYGIQR	Q9NPH3_IL1RAP	9.6
0/0	QIQVFEDEPAR	Q9NPH3_IL1RAP	9.6
0/0	DLEEPINFR	Q9NPH3_IL1RAP	9.6
0/0	QDRDLEEPINFR	Q9NPH3_IL1RAP	9.6
0/1	LYIEYGIQR	Q9NPH3_IL1RAP	9.6
0/0	QIQVFEDEPAR	Q9NPH3_IL1RAP	9.6
0/0	LYIEYGIQR	Q9NPH3_IL1RAP	9.6
0/0	QIQVFEDEPAR	Q9NPH3_IL1RAP	9.6
0/1	LYIEYGIQR	Q9NPH3_IL1RAP	9.6
0/0	QIQVFEDEPAR	Q9NPH3_IL1RAP	9.6
0/1	CPLFEHFLK	Q9NPH3_IL1RAP	9.6
0/0	LYIEYGIQR	Q9NPH3_IL1RAP	9.6
0/0	NEVWWTIDGK	Q9NPH3_IL1RAP	9.6
0/0	QIQVFEDEPAR	Q9NPH3_IL1RAP	9.6
0/0	QDRDLEEPINFR	Q9NPH3_IL1RAP	9.6
0/0	QIQVFEDEPAR	Q9NPH3_IL1RAP	9.6
0/0	LYIEYGIQR	Q9NPH3_IL1RAP	9.6
0/0	NAVPPVIHSPNDHVVYEK	Q9NPH3_IL1RAP	9.6
0/0	QIQVFEDEPAR	Q9NPH3_IL1RAP	9.6
0/1	NEVWWTIDGK	Q9NPH3_IL1RAP	9.6
0/0	DLEEPINFR	Q9NPH3_IL1RAP	9.6
0/1	DLEEPINFR	Q9NPH3_IL1RAP	9.6
0/0	CDDWGLDTMR	Q9NPH3_IL1RAP	9.6
0/0	QIQVFEDEPAR	Q9NPH3_IL1RAP	9.6
0/0	DLEEPINFR	Q9NPH3_IL1RAP	9.6
0/0	LYIEYGIQR	Q9NPH3_IL1RAP	9.6
0/1	DLEEPINFR	Q9NPH3_IL1RAP	9.6
0/0	DLEEPINFR	Q9NPH3_IL1RAP	9.6
0/0	NEVWWTIDGK	Q9NPH3_IL1RAP	9.6
0/1	QDRDLEEPINFR	Q9NPH3_IL1RAP	9.6
0/0	QIQVFEDEPAR	Q9NPH3_IL1RAP	9.6
0/0	LYIEYGIQR	Q9NPH3_IL1RAP	9.6
0/1	LYIEYGIQR	Q9NPH3_IL1RAP	9.6
0/0	QIQVFEDEPAR	Q9NPH3_IL1RAP	9.6
0/1	QIQVFEDEPAR	Q9NPH3_IL1RAP	9.6
0/0	QIQVFEDEPAR	Q9NPH3_IL1RAP	9.6
0/0	QDRDLEEPINFR	Q9NPH3_IL1RAP	9.6
0/0	QIQVFEDEPAR	Q9NPH3_IL1RAP	9.6
0/0	QIQVFEDEPAR	Q9NPH3_IL1RAP	9.6
0/0	QIQVFEDEPAR	Q9NPH3_IL1RAP	9.6
0/0	QIQVFEDEPAR	Q9NPH3_IL1RAP	9.6
0/1	NAVPPVIHSPNDHVVYEK	Q9NPH3_IL1RAP	9.6
0/0	LYIEYGIQR	Q9NPH3_IL1RAP	9.6
0/0	QIQVFEDEPAR	Q9NPH3_IL1RAP	9.6
0/0	NAVPPVIHSPNDHVVYEK	Q9NPH3_IL1RAP	9.6
0/0	NAVPPVIHSPNDHVVYEK	Q9NPH3_IL1RAP	9.6
0/0	QIQVFEDEPAR	Q9NPH3_IL1RAP	9.6
0/0	QIQVFEDEPAR	Q9NPH3_IL1RAP	9.6
0/0	DLEEPINFR	Q9NPH3_IL1RAP	9.6
0/0	QIQVFEDEPAR	Q9NPH3_IL1RAP	9.6
0/0	NEVWWTIDGK	Q9NPH3_IL1RAP	9.6
0/1	DLEEPINFR	Q9NPH3_IL1RAP	9.6
0/0	QIQVFEDEPAR	Q9NPH3_IL1RAP	9.6
0/0	LYIEYGIQR	Q9NPH3_IL1RAP	9.6
0/0	NAVPPVIHSPNDHVVYEK	Q9NPH3_IL1RAP	9.6
0/0	QIQVFEDEPAR	Q9NPH3_IL1RAP	9.6
0/0	QDRDLEEPINFR	Q9NPH3_IL1RAP	9.6
0/1	CDDWGLDTMR	Q9NPH3_IL1RAP	9.6
0/0	NEVWWTIDGK	Q9NPH3_IL1RAP	9.6
0/0	DLEEPINFR	Q9NPH3_IL1RAP	9.6
0/0	QIQVFEDEPAR	Q9NPH3_IL1RAP	9.6
0/1	NEVWWTIDGK	Q9NPH3_IL1RAP	9.6
0/1	NAVPPVIHSPNDHVVYEK	Q9NPH3_IL1RAP	9.6
0/1	LYIEYGIQR	Q9NPH3_IL1RAP	9.6
0/0	QIQVFEDEPAR	Q9NPH3_IL1RAP	9.6
0/1	QIQVFEDEPAR	Q9NPH3_IL1RAP	9.6
0/0	QIQVFEDEPAR	Q9NPH3_IL1RAP	9.6
0/0	LYIEYGIQR	Q9NPH3_IL1RAP	9.6
0/0	NAVPPVIHSPNDHVVYEK	Q9NPH3_IL1RAP	9.6
0/0	QDRDLEEPINFR	Q9NPH3_IL1RAP	9.6
0/1	DLEEPINFR	Q9NPH3_IL1RAP	9.6
0/1	DLEEPINFR	Q9NPH3_IL1RAP	9.6
0/0	DLEEPINFR	Q9NPH3_IL1RAP	9.6
0/1	LYIEYGIQR	Q9NPH3_IL1RAP	9.6
0/0	QIQVFEDEPAR	Q9NPH3_IL1RAP	9.6
0/1	QDRDLEEPINFR	Q9NPH3_IL1RAP	9.6
0/0	QIQVFEDEPAR	Q9NPH3_IL1RAP	9.6
0/0	LYIEYGIQR	Q9NPH3_IL1RAP	9.6
0/0	QIQVFEDEPAR	Q9NPH3_IL1RAP	9.6
0/0	NEVWWTIDGK	Q9NPH3_IL1RAP	9.6
0/0	QIQVFEDEPAR	Q9NPH3_IL1RAP	9.6
0/1	NAVPPVIHSPNDHVVYEK	Q9NPH3_IL1RAP	9.6
0/0	DLEEPINFR	Q9NPH3_IL1RAP	9.6
0/0	QDRDLEEPINFR	Q9NPH3_IL1RAP	9.6
0/1	QIQVFEDEPAR	Q9NPH3_IL1RAP	9.6
0/0	QDRDLEEPINFR	Q9NPH3_IL1RAP	9.6
0/0	QIQVFEDEPAR	Q9NPH3_IL1RAP	9.6
0/0	QIQVFEDEPAR	Q9NPH3_IL1RAP	9.6
0/1	QDRDLEEPINFR	Q9NPH3_IL1RAP	9.6
0/0	NEVWWTIDGK	Q9NPH3_IL1RAP	9.6
0/0	QDRDLEEPINFR	Q9NPH3_IL1RAP	9.6
0/1	DLEEPINFR	Q9NPH3_IL1RAP	9.6
0/0	DLEEPINFR	Q9NPH3_IL1RAP	9.6
0/0	QDRDLEEPINFR	Q9NPH3_IL1RAP	9.6
0/0	NEVWWTIDGK	Q9NPH3_IL1RAP	9.6
0/0	QIQVFEDEPAR	Q9NPH3_IL1RAP	9.6
0/0	QDRDLEEPINFR	Q9NPH3_IL1RAP	9.6
0/0	CPLFEHFLK	Q9NPH3_IL1RAP	9.6
0/0	LYIEYGIQR	Q9NPH3_IL1RAP	9.6
0/0	QIQVFEDEPAR	Q9NPH3_IL1RAP	9.6
0/0	QIQVFEDEPAR	Q9NPH3_IL1RAP	9.6
0/0	LYIEYGIQR	Q9NPH3_IL1RAP	9.6
0/0	QIQVFEDEPAR	Q9NPH3_IL1RAP	9.6
0/0	NEVWWTIDGK	Q9NPH3_IL1RAP	9.6
0/0	QDRDLEEPINFR	Q9NPH3_IL1RAP	9.6
0/0	QIQVFEDEPAR	Q9NPH3_IL1RAP	9.6
0/1	QDRDLEEPINFR	Q9NPH3_IL1RAP	9.6
0/0	QIQVFEDEPAR	Q9NPH3_IL1RAP	9.6
0/0	QIQVFEDEPAR	Q9NPH3_IL1RAP	9.6
0/0	QDRDLEEPINFR	Q9NPH3_IL1RAP	9.6
0/1	NAVPPVIHSPNDHVVYEK	Q9NPH3_IL1RAP	9.6
0/0	NAVPPVIHSPNDHVVYEK	Q9NPH3_IL1RAP	9.6
0/0	LYIEYGIQR	Q9NPH3_IL1RAP	9.6
0/0	DLEEPINFR	Q9NPH3_IL1RAP	9.6
0/0	NEVWWTIDGK	Q9NPH3_IL1RAP	9.6
0/0	QIQVFEDEPAR	Q9NPH3_IL1RAP	9.6
0/0	DLEEPINFR	Q9NPH3_IL1RAP	9.6
0/1	QDRDLEEPINFR	Q9NPH3_IL1RAP	9.6
0/0	NEVWWTIDGK	Q9NPH3_IL1RAP	9.6
0/0	QDRDLEEPINFR	Q9NPH3_IL1RAP	9.6
0/1	QDRDLEEPINFR	Q9NPH3_IL1RAP	9.6
0/0	QDRDLEEPINFR	Q9NPH3_IL1RAP	9.6
0/0	DLEEPINFR	Q9NPH3_IL1RAP	9.6
0/0	QIQVFEDEPAR	Q9NPH3_IL1RAP	9.6
0/0	LYIEYGIQR	Q9NPH3_IL1RAP	9.6
0/1	NAVPPVIHSPNDHVVYEK	Q9NPH3_IL1RAP	9.6
0/0	QDRDLEEPINFR	Q9NPH3_IL1RAP	9.6
0/0	QDRDLEEPINFR	Q9NPH3_IL1RAP	9.6
0/0	QIQVFEDEPAR	Q9NPH3_IL1RAP	9.6
0/0	QDRDLEEPINFR	Q9NPH3_IL1RAP	9.6
0/0	QIQVFEDEPAR	Q9NPH3_IL1RAP	9.6
0/1	NAVPPVIHSPNDHVVYEK	Q9NPH3_IL1RAP	9.6
0/1	NEVWWTIDGK	Q9NPH3_IL1RAP	9.6
0/0	QIQVFEDEPAR	Q9NPH3_IL1RAP	9.6
0/0	QIQVFEDEPAR	Q9NPH3_IL1RAP	9.6
0/0	QIQVFEDEPAR	Q9NPH3_IL1RAP	9.6
0/0	LYIEYGIQR	Q9NPH3_IL1RAP	9.6
0/1	NEVWWTIDGK	Q9NPH3_IL1RAP	9.6
0/0	QIQVFEDEPAR	Q9NPH3_IL1RAP	9.6
0/0	QIQVFEDEPAR	Q9NPH3_IL1RAP	9.6
0/0	LYIEYGIQR	Q9NPH3_IL1RAP	9.6
0/0	QIQVFEDEPAR	Q9NPH3_IL1RAP	9.6
0/1	NAVPPVIHSPNDHVVYEK	Q9NPH3_IL1RAP	9.6
0/0	LYIEYGIQR	Q9NPH3_IL1RAP	9.6
0/0	QIQVFEDEPAR	Q9NPH3_IL1RAP	9.6
0/0	NAVPPVIHSPNDHVVYEK	Q9NPH3_IL1RAP	9.6
0/0	LYIEYGIQR	Q9NPH3_IL1RAP	9.6
0/0	NAVPPVIHSPNDHVVYEK	Q9NPH3_IL1RAP	9.6
0/0	QDRDLEEPINFR	Q9NPH3_IL1RAP	9.6
0/1	LYIEYGIQR	Q9NPH3_IL1RAP	9.6
0/0	LYIEYGIQR	Q9NPH3_IL1RAP	9.6
0/0	QIQVFEDEPAR	Q9NPH3_IL1RAP	9.6
0/0	QIQVFEDEPAR	Q9NPH3_IL1RAP	9.6
0/0	LYIEYGIQR	Q9NPH3_IL1RAP	9.6
0/0	NEVWWTIDGK	Q9NPH3_IL1RAP	9.6
0/1	QDRDLEEPINFR	Q9NPH3_IL1RAP	9.6
0/0	NEVWWTIDGK	Q9NPH3_IL1RAP	9.6
0/0	QIQVFEDEPAR	Q9NPH3_IL1RAP	9.6
0/0	QIQVFEDEPAR	Q9NPH3_IL1RAP	9.6
0/0	LYIEYGIQR	Q9NPH3_IL1RAP	9.6
0/0	QIQVFEDEPAR	Q9NPH3_IL1RAP	9.6
0/0	QIQVFEDEPAR	Q9NPH3_IL1RAP	9.6
0/0	DLEEPINFR	Q9NPH3_IL1RAP	9.6
0/0	QDRDLEEPINFR	Q9NPH3_IL1RAP	9.6
0/1	QIQVFEDEPAR	Q9NPH3_IL1RAP	9.6
0/0	QIQVFEDEPAR	Q9NPH3_IL1RAP	9.6
0/0	LYIEYGIQR	Q9NPH3_IL1RAP	9.6
0/0	QIQVFEDEPAR	Q9NPH3_IL1RAP	9.6
0/0	QIQVFEDEPAR	Q9NPH3_IL1RAP	9.6
0/1	QIQVFEDEPAR	Q9NPH3_IL1RAP	9.6
0/0	LYIEYGIQR	Q9NPH3_IL1RAP	9.6
0/0	DLEEPINFR	Q9NPH3_IL1RAP	9.6
0/0	LYIEYGIQR	Q9NPH3_IL1RAP	9.6
0/0	QIQVFEDEPAR	Q9NPH3_IL1RAP	9.6
0/0	QDRDLEEPINFR	Q9NPH3_IL1RAP	9.6
0/0	QIQVFEDEPAR	Q9NPH3_IL1RAP	9.6
0/0	QIQVFEDEPAR	Q9NPH3_IL1RAP	9.6
0/0	QDRDLEEPINFR	Q9NPH3_IL1RAP	9.6
0/0	LYIEYGIQR	Q9NPH3_IL1RAP	9.6
0/1	QDRDLEEPINFR	Q9NPH3_IL1RAP	9.6
0/0	NAVPPVIHSPNDHVVYEK	Q9NPH3_IL1RAP	9.6
0/0	QIQVFEDEPAR	Q9NPH3_IL1RAP	9.6
0/1	NEVWWTIDGK	Q9NPH3_IL1RAP	9.6
0/0	NEVWWTIDGK	Q9NPH3_IL1RAP	9.6
0/1	LYIEYGIQR	Q9NPH3_IL1RAP	9.6
0/1	DLEEPINFR	Q9NPH3_IL1RAP	9.6
0/0	QIQVFEDEPAR	Q9NPH3_IL1RAP	9.6
0/0	QIQVFEDEPAR	Q9NPH3_IL1RAP	9.6
0/1	LYIEYGIQR	Q9NPH3_IL1RAP	9.6
1/1	CPLFEHFLK	Q9NPH3_IL1RAP	9.6
0/0	QDRDLEEPINFR	Q9NPH3_IL1RAP	9.6
0/0	QIQVFEDEPAR	Q9NPH3_IL1RAP	9.6
0/0	DLEEPINFR	Q9NPH3_IL1RAP	9.6
0/0	CDDWGLDTMR	Q9NPH3_IL1RAP	9.6
0/0	QDRDLEEPINFR	Q9NPH3_IL1RAP	9.6
0/1	NEVWWTIDGK	Q9NPH3_IL1RAP	9.6
0/1	NEVWWTIDGK	Q9NPH3_IL1RAP	9.6
0/0	QIQVFEDEPAR	Q9NPH3_IL1RAP	9.6
0/1	NAVPPVIHSPNDHVVYEK	Q9NPH3_IL1RAP	9.6
0/0	QDRDLEEPINFR	Q9NPH3_IL1RAP	9.6
0/1	NAVPPVIHSPNDHVVYEK	Q9NPH3_IL1RAP	9.6
0/0	QDRDLEEPINFR	Q9NPH3_IL1RAP	9.6
0/0	DLEEPINFR	Q9NPH3_IL1RAP	9.6
0/1	LYIEYGIQR	Q9NPH3_IL1RAP	9.6
0/1	QIQVFEDEPAR	Q9NPH3_IL1RAP	9.6
0/0	CPLFEHFLK	Q9NPH3_IL1RAP	9.6
0/0	QDRDLEEPINFR	Q9NPH3_IL1RAP	9.6
0/0	QIQVFEDEPAR	Q9NPH3_IL1RAP	9.6
0/1	NEVWWTIDGK	Q9NPH3_IL1RAP	9.6
0/0	QIQVFEDEPAR	Q9NPH3_IL1RAP	9.6
0/0	QIQVFEDEPAR	Q9NPH3_IL1RAP	9.6
0/1	LYIEYGIQR	Q9NPH3_IL1RAP	9.6
0/0	LYIEYGIQR	Q9NPH3_IL1RAP	9.6
0/0	QDRDLEEPINFR	Q9NPH3_IL1RAP	9.6
0/1	QDRDLEEPINFR	Q9NPH3_IL1RAP	9.6
0/0	QIQVFEDEPAR	Q9NPH3_IL1RAP	9.6
0/0	QDRDLEEPINFR	Q9NPH3_IL1RAP	9.6
0/0	QDRDLEEPINFR	Q9NPH3_IL1RAP	9.6
0/0	QIQVFEDEPAR	Q9NPH3_IL1RAP	9.6
0/0	QIQVFEDEPAR	Q9NPH3_IL1RAP	9.6
0/0	QIQVFEDEPAR	Q9NPH3_IL1RAP	9.6
0/0	NEVWWTIDGK	Q9NPH3_IL1RAP	9.6
0/0	QDRDLEEPINFR	Q9NPH3_IL1RAP	9.6
0/0	QDRDLEEPINFR	Q9NPH3_IL1RAP	9.6
0/0	QIQVFEDEPAR	Q9NPH3_IL1RAP	9.6
0/0	DLEEPINFR	Q9NPH3_IL1RAP	9.6
0/0	QDRDLEEPINFR	Q9NPH3_IL1RAP	9.6
0/0	QIQVFEDEPAR	Q9NPH3_IL1RAP	9.6
0/0	QIQVFEDEPAR	Q9NPH3_IL1RAP	9.6
0/0	NEVWWTIDGK	Q9NPH3_IL1RAP	9.6
0/0	QIQVFEDEPAR	Q9NPH3_IL1RAP	9.6
0/1	NEVWWTIDGK	Q9NPH3_IL1RAP	9.6
0/0	NEVWWTIDGK	Q9NPH3_IL1RAP	9.6
0/0	QIQVFEDEPAR	Q9NPH3_IL1RAP	9.6
0/0	QIQVFEDEPAR	Q9NPH3_IL1RAP	9.6
0/0	DSCFNSPMK	Q9NPH3_IL1RAP	9.6
0/0	QIQVFEDEPAR	Q9NPH3_IL1RAP	9.6
[truncated: 14,642 more rows]

## Sheet: Extended Data Fig. 4c
5_176836532_A_G	PEP.StrippedSequence	ProteinID_Genename	log2 intensity
1/1	CFEPQLLR	P00748_F12	15.6
1/1	CFEPQLLR	P00748_F12	15.6
1/1	CFEPQLLR	P00748_F12	15.6
1/1	CFEPQLLR	P00748_F12	15.5
1/1	CFEPQLLR	P00748_F12	15.5
1/1	CFEPQLLR	P00748_F12	15.4
1/1	CFEPQLLR	P00748_F12	15.4
1/1	CFEPQLLR	P00748_F12	15.4
1/1	CFEPQLLR	P00748_F12	15.3
1/1	CFEPQLLR	P00748_F12	15.3
1/1	CFEPQLLR	P00748_F12	15.3
1/1	CFEPQLLR	P00748_F12	15.3
1/1	CFEPQLLR	P00748_F12	15.3
1/1	CFEPQLLR	P00748_F12	15.3
1/1	CFEPQLLR	P00748_F12	15.2
1/1	CFEPQLLR	P00748_F12	15.2
1/1	CFEPQLLR	P00748_F12	15.2
1/1	CFEPQLLR	P00748_F12	15.2
1/1	CFEPQLLR	P00748_F12	15.2
1/1	CFEPQLLR	P00748_F12	15.2
1/1	CFEPQLLR	P00748_F12	15.2
1/1	CFEPQLLR	P00748_F12	15.2
1/1	CFEPQLLR	P00748_F12	15.2
1/1	CFEPQLLR	P00748_F12	15.2
1/1	CFEPQLLR	P00748_F12	15.1
1/1	CFEPQLLR	P00748_F12	15.1
0/1	CFEPQLLR	P00748_F12	15.1
1/1	CFEPQLLR	P00748_F12	15.1
1/1	CFEPQLLR	P00748_F12	15.1
1/1	CFEPQLLR	P00748_F12	15.1
1/1	CFEPQLLR	P00748_F12	15.1
1/1	CFEPQLLR	P00748_F12	15.1
1/1	CFEPQLLR	P00748_F12	15.1
1/1	CFEPQLLR	P00748_F12	15.1
1/1	CFEPQLLR	P00748_F12	15.1
1/1	CFEPQLLR	P00748_F12	15.1
1/1	CFEPQLLR	P00748_F12	15.1
1/1	CFEPQLLR	P00748_F12	15.1
1/1	CFEPQLLR	P00748_F12	15.1
1/1	CFEPQLLR	P00748_F12	15.1
1/1	CFEPQLLR	P00748_F12	15
1/1	CFEPQLLR	P00748_F12	15
1/1	CFEPQLLR	P00748_F12	15
1/1	CFEPQLLR	P00748_F12	15
1/1	CFEPQLLR	P00748_F12	15
0/0	CFEPQLLR	P00748_F12	15
1/1	CFEPQLLR	P00748_F12	15
1/1	CFEPQLLR	P00748_F12	15
1/1	CFEPQLLR	P00748_F12	15
1/1	CFEPQLLR	P00748_F12	15
1/1	CFEPQLLR	P00748_F12	15
1/1	CFEPQLLR	P00748_F12	15
1/1	CFEPQLLR	P00748_F12	15
1/1	CFEPQLLR	P00748_F12	15
1/1	CFEPQLLR	P00748_F12	15
1/1	CFEPQLLR	P00748_F12	15
1/1	CFEPQLLR	P00748_F12	15
1/1	CFEPQLLR	P00748_F12	15
1/1	CFEPQLLR	P00748_F12	15
0/1	CFEPQLLR	P00748_F12	15
1/1	CFEPQLLR	P00748_F12	15
1/1	CFEPQLLR	P00748_F12	15
1/1	CFEPQLLR	P00748_F12	15
0/1	CFEPQLLR	P00748_F12	15
1/1	CFEPQLLR	P00748_F12	14.9
1/1	CFEPQLLR	P00748_F12	14.9
1/1	CFEPQLLR	P00748_F12	14.9
1/1	CFEPQLLR	P00748_F12	14.9
1/1	CFEPQLLR	P00748_F12	14.9
1/1	CFEPQLLR	P00748_F12	14.9
1/1	CFEPQLLR	P00748_F12	14.9
0/1	CFEPQLLR	P00748_F12	14.9
1/1	CFEPQLLR	P00748_F12	14.9
1/1	CFEPQLLR	P00748_F12	14.9
1/1	CFEPQLLR	P00748_F12	14.9
1/1	CFEPQLLR	P00748_F12	14.9
1/1	CFEPQLLR	P00748_F12	14.9
1/1	CFEPQLLR	P00748_F12	14.9
1/1	CFEPQLLR	P00748_F12	14.9
1/1	CFEPQLLR	P00748_F12	14.9
1/1	CFEPQLLR	P00748_F12	14.9
1/1	CFEPQLLR	P00748_F12	14.9
1/1	CFEPQLLR	P00748_F12	14.9
1/1	CFEPQLLR	P00748_F12	14.9
1/1	CFEPQLLR	P00748_F12	14.9
1/1	CFEPQLLR	P00748_F12	14.9
1/1	CFEPQLLR	P00748_F12	14.9
1/1	CFEPQLLR	P00748_F12	14.9
1/1	CFEPQLLR	P00748_F12	14.9
1/1	CFEPQLLR	P00748_F12	14.9
1/1	CFEPQLLR	P00748_F12	14.9
0/1	CFEPQLLR	P00748_F12	14.9
1/1	CFEPQLLR	P00748_F12	14.9
1/1	CFEPQLLR	P00748_F12	14.9
1/1	CFEPQLLR	P00748_F12	14.9
1/1	CFEPQLLR	P00748_F12	14.9
1/1	CFEPQLLR	P00748_F12	14.9
1/1	CFEPQLLR	P00748_F12	14.9
1/1	CFEPQLLR	P00748_F12	14.9
1/1	CFEPQLLR	P00748_F12	14.9
1/1	CFEPQLLR	P00748_F12	14.9
1/1	CFEPQLLR	P00748_F12	14.8
1/1	CFEPQLLR	P00748_F12	14.8
1/1	CFEPQLLR	P00748_F12	14.8
1/1	CFEPQLLR	P00748_F12	14.8
1/1	CFEPQLLR	P00748_F12	14.8
1/1	CFEPQLLR	P00748_F12	14.8
1/1	CFEPQLLR	P00748_F12	14.8
1/1	CFEPQLLR	P00748_F12	14.8
1/1	CFEPQLLR	P00748_F12	14.8
1/1	CFEPQLLR	P00748_F12	14.8
1/1	CFEPQLLR	P00748_F12	14.8
1/1	CFEPQLLR	P00748_F12	14.8
1/1	CFEPQLLR	P00748_F12	14.8
1/1	CFEPQLLR	P00748_F12	14.8
1/1	CFEPQLLR	P00748_F12	14.8
1/1	CFEPQLLR	P00748_F12	14.8
1/1	CFEPQLLR	P00748_F12	14.8
1/1	CFEPQLLR	P00748_F12	14.8
1/1	CFEPQLLR	P00748_F12	14.8
0/1	CFEPQLLR	P00748_F12	14.8
0/1	CFEPQLLR	P00748_F12	14.8
1/1	CFEPQLLR	P00748_F12	14.8
1/1	CFEPQLLR	P00748_F12	14.8
0/1	CFEPQLLR	P00748_F12	14.8
1/1	CFEPQLLR	P00748_F12	14.8
1/1	CFEPQLLR	P00748_F12	14.8
1/1	CFEPQLLR	P00748_F12	14.8
1/1	CFEPQLLR	P00748_F12	14.8
1/1	CFEPQLLR	P00748_F12	14.8
1/1	CFEPQLLR	P00748_F12	14.8
1/1	CFEPQLLR	P00748_F12	14.8
1/1	CFEPQLLR	P00748_F12	14.8
1/1	CFEPQLLR	P00748_F12	14.8
1/1	CFEPQLLR	P00748_F12	14.8
1/1	CFEPQLLR	P00748_F12	14.8
1/1	CFEPQLLR	P00748_F12	14.8
1/1	CFEPQLLR	P00748_F12	14.8
1/1	CFEPQLLR	P00748_F12	14.8
1/1	CFEPQLLR	P00748_F12	14.8
1/1	CFEPQLLR	P00748_F12	14.8
1/1	CFEPQLLR	P00748_F12	14.8
0/1	CFEPQLLR	P00748_F12	14.8
1/1	CFEPQLLR	P00748_F12	14.8
1/1	CFEPQLLR	P00748_F12	14.8
1/1	CFEPQLLR	P00748_F12	14.8
1/1	CFEPQLLR	P00748_F12	14.8
1/1	CFEPQLLR	P00748_F12	14.8
0/1	CFEPQLLR	P00748_F12	14.8
1/1	CFEPQLLR	P00748_F12	14.7
1/1	CFEPQLLR	P00748_F12	14.7
1/1	CFEPQLLR	P00748_F12	14.7
1/1	CFEPQLLR	P00748_F12	14.7
0/1	CFEPQLLR	P00748_F12	14.7
1/1	CFEPQLLR	P00748_F12	14.7
1/1	CFEPQLLR	P00748_F12	14.7
1/1	CFEPQLLR	P00748_F12	14.7
1/1	CFEPQLLR	P00748_F12	14.7
1/1	CFEPQLLR	P00748_F12	14.7
1/1	CFEPQLLR	P00748_F12	14.7
1/1	CFEPQLLR	P00748_F12	14.7
1/1	CFEPQLLR	P00748_F12	14.7
1/1	CFEPQLLR	P00748_F12	14.7
1/1	CFEPQLLR	P00748_F12	14.7
1/1	CFEPQLLR	P00748_F12	14.7
1/1	CFEPQLLR	P00748_F12	14.7
0/1	CFEPQLLR	P00748_F12	14.7
1/1	CFEPQLLR	P00748_F12	14.7
1/1	CFEPQLLR	P00748_F12	14.7
1/1	CFEPQLLR	P00748_F12	14.7
1/1	CFEPQLLR	P00748_F12	14.7
0/1	CFEPQLLR	P00748_F12	14.7
1/1	CFEPQLLR	P00748_F12	14.7
1/1	CFEPQLLR	P00748_F12	14.7
1/1	CFEPQLLR	P00748_F12	14.7
1/1	CFEPQLLR	P00748_F12	14.7
1/1	CFEPQLLR	P00748_F12	14.7
1/1	CFEPQLLR	P00748_F12	14.7
1/1	CFEPQLLR	P00748_F12	14.7
1/1	CFEPQLLR	P00748_F12	14.7
0/1	CFEPQLLR	P00748_F12	14.7
1/1	CFEPQLLR	P00748_F12	14.7
1/1	CFEPQLLR	P00748_F12	14.7
1/1	CFEPQLLR	P00748_F12	14.7
1/1	CFEPQLLR	P00748_F12	14.7
0/1	CFEPQLLR	P00748_F12	14.7
1/1	CFEPQLLR	P00748_F12	14.7
1/1	CFEPQLLR	P00748_F12	14.7
0/1	CFEPQLLR	P00748_F12	14.7
1/1	CFEPQLLR	P00748_F12	14.7
1/1	CFEPQLLR	P00748_F12	14.7
1/1	CFEPQLLR	P00748_F12	14.7
1/1	CFEPQLLR	P00748_F12	14.7
1/1	CFEPQLLR	P00748_F12	14.7
1/1	CFEPQLLR	P00748_F12	14.7
1/1	CFEPQLLR	P00748_F12	14.7
1/1	CFEPQLLR	P00748_F12	14.7
1/1	CFEPQLLR	P00748_F12	14.7
1/1	CFEPQLLR	P00748_F12	14.7
1/1	CFEPQLLR	P00748_F12	14.7
1/1	CFEPQLLR	P00748_F12	14.7
1/1	CFEPQLLR	P00748_F12	14.7
1/1	CFEPQLLR	P00748_F12	14.7
1/1	CFEPQLLR	P00748_F12	14.7
0/1	CFEPQLLR	P00748_F12	14.7
1/1	CFEPQLLR	P00748_F12	14.7
1/1	CFEPQLLR	P00748_F12	14.7
1/1	CFEPQLLR	P00748_F12	14.7
1/1	CFEPQLLR	P00748_F12	14.7
1/1	CFEPQLLR	P00748_F12	14.7
1/1	CFEPQLLR	P00748_F12	14.6
1/1	CFEPQLLR	P00748_F12	14.6
1/1	EQPPSLTR	P00748_F12	14.6
1/1	CFEPQLLR	P00748_F12	14.6
1/1	CFEPQLLR	P00748_F12	14.6
1/1	CFEPQLLR	P00748_F12	14.6
1/1	CFEPQLLR	P00748_F12	14.6
1/1	CFEPQLLR	P00748_F12	14.6
1/1	CFEPQLLR	P00748_F12	14.6
1/1	CFEPQLLR	P00748_F12	14.6
1/1	CFEPQLLR	P00748_F12	14.6
1/1	CFEPQLLR	P00748_F12	14.6
1/1	CFEPQLLR	P00748_F12	14.6
1/1	CFEPQLLR	P00748_F12	14.6
1/1	CFEPQLLR	P00748_F12	14.6
1/1	CFEPQLLR	P00748_F12	14.6
1/1	CFEPQLLR	P00748_F12	14.6
1/1	CFEPQLLR	P00748_F12	14.6
0/1	CFEPQLLR	P00748_F12	14.6
1/1	CFEPQLLR	P00748_F12	14.6
0/1	CFEPQLLR	P00748_F12	14.6
0/1	CFEPQLLR	P00748_F12	14.6
0/1	CFEPQLLR	P00748_F12	14.6
1/1	CFEPQLLR	P00748_F12	14.6
1/1	CFEPQLLR	P00748_F12	14.6
1/1	CFEPQLLR	P00748_F12	14.6
0/1	CFEPQLLR	P00748_F12	14.6
0/1	CFEPQLLR	P00748_F12	14.6
1/1	CFEPQLLR	P00748_F12	14.6
1/1	CFEPQLLR	P00748_F12	14.6
1/1	CFEPQLLR	P00748_F12	14.6
1/1	CFEPQLLR	P00748_F12	14.6
0/1	CFEPQLLR	P00748_F12	14.6
1/1	CFEPQLLR	P00748_F12	14.6
0/1	CFEPQLLR	P00748_F12	14.6
1/1	CFEPQLLR	P00748_F12	14.6
1/1	EQPPSLTR	P00748_F12	14.6
1/1	CFEPQLLR	P00748_F12	14.6
0/1	CFEPQLLR	P00748_F12	14.6
1/1	CFEPQLLR	P00748_F12	14.6
1/1	CFEPQLLR	P00748_F12	14.6
1/1	CFEPQLLR	P00748_F12	14.6
1/1	CFEPQLLR	P00748_F12	14.6
1/1	CFEPQLLR	P00748_F12	14.6
1/1	CFEPQLLR	P00748_F12	14.6
1/1	CFEPQLLR	P00748_F12	14.6
1/1	CFEPQLLR	P00748_F12	14.6
1/1	CFEPQLLR	P00748_F12	14.6
1/1	CFEPQLLR	P00748_F12	14.6
1/1	CFEPQLLR	P00748_F12	14.6
1/1	CFEPQLLR	P00748_F12	14.6
1/1	CFEPQLLR	P00748_F12	14.6
1/1	CFEPQLLR	P00748_F12	14.6
1/1	CFEPQLLR	P00748_F12	14.6
1/1	CFEPQLLR	P00748_F12	14.6
1/1	CFEPQLLR	P00748_F12	14.6
1/1	CFEPQLLR	P00748_F12	14.6
1/1	CFEPQLLR	P00748_F12	14.6
1/1	CFEPQLLR	P00748_F12	14.6
1/1	CFEPQLLR	P00748_F12	14.6
1/1	CFEPQLLR	P00748_F12	14.6
1/1	CFEPQLLR	P00748_F12	14.6
1/1	CFEPQLLR	P00748_F12	14.6
0/1	CFEPQLLR	P00748_F12	14.6
1/1	CFEPQLLR	P00748_F12	14.6
0/1	CFEPQLLR	P00748_F12	14.5
0/1	CFEPQLLR	P00748_F12	14.5
1/1	CFEPQLLR	P00748_F12	14.5
1/1	CFEPQLLR	P00748_F12	14.5
1/1	CFEPQLLR	P00748_F12	14.5
1/1	CFEPQLLR	P00748_F12	14.5
1/1	CFEPQLLR	P00748_F12	14.5
1/1	CFEPQLLR	P00748_F12	14.5
0/1	CFEPQLLR	P00748_F12	14.5
1/1	CFEPQLLR	P00748_F12	14.5
1/1	CFEPQLLR	P00748_F12	14.5
0/1	CFEPQLLR	P00748_F12	14.5
1/1	CFEPQLLR	P00748_F12	14.5
1/1	CFEPQLLR	P00748_F12	14.5
1/1	CFEPQLLR	P00748_F12	14.5
1/1	CFEPQLLR	P00748_F12	14.5
1/1	CFEPQLLR	P00748_F12	14.5
1/1	CFEPQLLR	P00748_F12	14.5
1/1	CFEPQLLR	P00748_F12	14.5
1/1	CFEPQLLR	P00748_F12	14.5
1/1	CFEPQLLR	P00748_F12	14.5
1/1	CFEPQLLR	P00748_F12	14.5
1/1	EQPPSLTR	P00748_F12	14.5
1/1	CFEPQLLR	P00748_F12	14.5
1/1	CFEPQLLR	P00748_F12	14.5
1/1	CFEPQLLR	P00748_F12	14.5
1/1	CFEPQLLR	P00748_F12	14.5
0/1	CFEPQLLR	P00748_F12	14.5
1/1	CFEPQLLR	P00748_F12	14.5
1/1	CFEPQLLR	P00748_F12	14.5
1/1	CFEPQLLR	P00748_F12	14.5
0/1	CFEPQLLR	P00748_F12	14.5
1/1	CFEPQLLR	P00748_F12	14.5
0/0	CFEPQLLR	P00748_F12	14.5
0/1	CFEPQLLR	P00748_F12	14.5
0/1	CFEPQLLR	P00748_F12	14.5
1/1	CFEPQLLR	P00748_F12	14.5
1/1	CFEPQLLR	P00748_F12	14.5
1/1	CFEPQLLR	P00748_F12	14.5
1/1	CFEPQLLR	P00748_F12	14.5
1/1	CFEPQLLR	P00748_F12	14.5
1/1	CFEPQLLR	P00748_F12	14.5
1/1	CFEPQLLR	P00748_F12	14.5
1/1	CFEPQLLR	P00748_F12	14.5
1/1	CFEPQLLR	P00748_F12	14.5
1/1	CFEPQLLR	P00748_F12	14.5
1/1	CFEPQLLR	P00748_F12	14.5
1/1	CFEPQLLR	P00748_F12	14.5
0/1	CFEPQLLR	P00748_F12	14.5
1/1	CFEPQLLR	P00748_F12	14.5
1/1	CFEPQLLR	P00748_F12	14.5
1/1	CFEPQLLR	P00748_F12	14.5
1/1	CFEPQLLR	P00748_F12	14.5
1/1	CFEPQLLR	P00748_F12	14.5
0/1	LQEDADGSCALLSPYVQPVCLPSGAAR	P00748_F12	14.5
1/1	LHEAFSPVSYQHDLALLR	P00748_F12	14.5
1/1	CFEPQLLR	P00748_F12	14.5
1/1	CFEPQLLR	P00748_F12	14.5
1/1	CFEPQLLR	P00748_F12	14.5
1/1	EQPPSLTR	P00748_F12	14.5
1/1	CFEPQLLR	P00748_F12	14.5
1/1	CFEPQLLR	P00748_F12	14.5
0/1	CFEPQLLR	P00748_F12	14.5
1/1	CFEPQLLR	P00748_F12	14.5
1/1	CFEPQLLR	P00748_F12	14.5
0/0	CFEPQLLR	P00748_F12	14.5
1/1	CFEPQLLR	P00748_F12	14.5
1/1	CFEPQLLR	P00748_F12	14.5
1/1	CFEPQLLR	P00748_F12	14.5
0/1	CFEPQLLR	P00748_F12	14.5
1/1	CFEPQLLR	P00748_F12	14.5
0/1	CFEPQLLR	P00748_F12	14.5
1/1	CFEPQLLR	P00748_F12	14.5
1/1	CFEPQLLR	P00748_F12	14.5
1/1	CFEPQLLR	P00748_F12	14.5
0/1	CFEPQLLR	P00748_F12	14.5
1/1	CFEPQLLR	P00748_F12	14.5
1/1	CFEPQLLR	P00748_F12	14.5
1/1	CFEPQLLR	P00748_F12	14.5
1/1	CFEPQLLR	P00748_F12	14.5
1/1	CFEPQLLR	P00748_F12	14.5
0/1	CFEPQLLR	P00748_F12	14.5
1/1	CFEPQLLR	P00748_F12	14.5
1/1	CFEPQLLR	P00748_F12	14.5
0/1	CFEPQLLR	P00748_F12	14.5
1/1	CFEPQLLR	P00748_F12	14.5
1/1	CFEPQLLR	P00748_F12	14.5
1/1	CFEPQLLR	P00748_F12	14.5
1/1	CFEPQLLR	P00748_F12	14.5
1/1	CFEPQLLR	P00748_F12	14.4
1/1	CFEPQLLR	P00748_F12	14.4
1/1	CFEPQLLR	P00748_F12	14.4
1/1	CFEPQLLR	P00748_F12	14.4
0/1	CFEPQLLR	P00748_F12	14.4
1/1	CFEPQLLR	P00748_F12	14.4
1/1	CFEPQLLR	P00748_F12	14.4
1/1	CFEPQLLR	P00748_F12	14.4
0/1	CFEPQLLR	P00748_F12	14.4
1/1	CFEPQLLR	P00748_F12	14.4
1/1	LHEAFSPVSYQHDLALLR	P00748_F12	14.4
1/1	CFEPQLLR	P00748_F12	14.4
1/1	CFEPQLLR	P00748_F12	14.4
1/1	CFEPQLLR	P00748_F12	14.4
1/1	CFEPQLLR	P00748_F12	14.4
0/1	CFEPQLLR	P00748_F12	14.4
1/1	CFEPQLLR	P00748_F12	14.4
1/1	CFEPQLLR	P00748_F12	14.4
1/1	EQPPSLTR	P00748_F12	14.4
1/1	CFEPQLLR	P00748_F12	14.4
1/1	CFEPQLLR	P00748_F12	14.4
0/1	CFEPQLLR	P00748_F12	14.4
1/1	CFEPQLLR	P00748_F12	14.4
0/1	CFEPQLLR	P00748_F12	14.4
0/1	CFEPQLLR	P00748_F12	14.4
0/1	CFEPQLLR	P00748_F12	14.4
0/1	CFEPQLLR	P00748_F12	14.4
1/1	CFEPQLLR	P00748_F12	14.4
1/1	CFEPQLLR	P00748_F12	14.4
1/1	GRPGPQPWCATTPNFDQDQR	P00748_F12	14.4
1/1	CFEPQLLR	P00748_F12	14.4
1/1	CFEPQLLR	P00748_F12	14.4
1/1	CFEPQLLR	P00748_F12	14.4
1/1	CFEPQLLR	P00748_F12	14.4
1/1	CFEPQLLR	P00748_F12	14.4
1/1	EQPPSLTR	P00748_F12	14.4
1/1	CFEPQLLR	P00748_F12	14.4
1/1	CFEPQLLR	P00748_F12	14.4
0/1	CFEPQLLR	P00748_F12	14.4
1/1	CFEPQLLR	P00748_F12	14.4
1/1	CFEPQLLR	P00748_F12	14.4
0/1	CFEPQLLR	P00748_F12	14.4
0/1	CFEPQLLR	P00748_F12	14.4
1/1	CFEPQLLR	P00748_F12	14.4
1/1	CFEPQLLR	P00748_F12	14.4
1/1	CFEPQLLR	P00748_F12	14.4
1/1	CFEPQLLR	P00748_F12	14.4
1/1	CFEPQLLR	P00748_F12	14.4
1/1	CFEPQLLR	P00748_F12	14.4
1/1	CFEPQLLR	P00748_F12	14.4
1/1	CFEPQLLR	P00748_F12	14.4
1/1	CFEPQLLR	P00748_F12	14.4
1/1	CFEPQLLR	P00748_F12	14.4
1/1	EQPPSLTR	P00748_F12	14.4
0/1	CFEPQLLR	P00748_F12	14.4
1/1	CFEPQLLR	P00748_F12	14.4
1/1	CFEPQLLR	P00748_F12	14.4
0/1	CFEPQLLR	P00748_F12	14.4
1/1	CFEPQLLR	P00748_F12	14.4
0/1	CFEPQLLR	P00748_F12	14.4
1/1	CFEPQLLR	P00748_F12	14.4
1/1	CFEPQLLR	P00748_F12	14.4
1/1	CFEPQLLR	P00748_F12	14.4
0/1	CFEPQLLR	P00748_F12	14.4
1/1	CFEPQLLR	P00748_F12	14.4
1/1	CFEPQLLR	P00748_F12	14.4
1/1	CFEPQLLR	P00748_F12	14.4
1/1	CFEPQLLR	P00748_F12	14.4
1/1	CFEPQLLR	P00748_F12	14.4
1/1	CFEPQLLR	P00748_F12	14.4
0/1	CFEPQLLR	P00748_F12	14.4
1/1	CFEPQLLR	P00748_F12	14.4
1/1	EQPPSLTR	P00748_F12	14.4
1/1	CFEPQLLR	P00748_F12	14.4
1/1	CFEPQLLR	P00748_F12	14.4
1/1	CFEPQLLR	P00748_F12	14.4
1/1	CFEPQLLR	P00748_F12	14.4
1/1	CFEPQLLR	P00748_F12	14.4
1/1	LQEDADGSCALLSPYVQPVCLPSGAAR	P00748_F12	14.4
1/1	EQPPSLTR	P00748_F12	14.4
1/1	CFEPQLLR	P00748_F12	14.4
1/1	CFEPQLLR	P00748_F12	14.4
0/1	CFEPQLLR	P00748_F12	14.4
1/1	CFEPQLLR	P00748_F12	14.4
0/1	CFEPQLLR	P00748_F12	14.4
0/1	CFEPQLLR	P00748_F12	14.4
1/1	CFEPQLLR	P00748_F12	14.4
1/1	CFEPQLLR	P00748_F12	14.4
1/1	CFEPQLLR	P00748_F12	14.4
1/1	CFEPQLLR	P00748_F12	14.4
0/1	CFEPQLLR	P00748_F12	14.4
1/1	CFEPQLLR	P00748_F12	14.4
1/1	CFEPQLLR	P00748_F12	14.4
1/1	CFEPQLLR	P00748_F12	14.4
1/1	CFEPQLLR	P00748_F12	14.4
1/1	CFEPQLLR	P00748_F12	14.4
1/1	CFEPQLLR	P00748_F12	14.4
1/1	CFEPQLLR	P00748_F12	14.4
0/1	CFEPQLLR	P00748_F12	14.4
1/1	CFEPQLLR	P00748_F12	14.4
1/1	CFEPQLLR	P00748_F12	14.4
0/1	CFEPQLLR	P00748_F12	14.4
1/1	CFEPQLLR	P00748_F12	14.4
1/1	CFEPQLLR	P00748_F12	14.4
0/1	CFEPQLLR	P00748_F12	14.3
1/1	CFEPQLLR	P00748_F12	14.3
1/1	CFEPQLLR	P00748_F12	14.3
1/1	EQPPSLTR	P00748_F12	14.3
0/1	CFEPQLLR	P00748_F12	14.3
1/1	CFEPQLLR	P00748_F12	14.3
0/1	CFEPQLLR	P00748_F12	14.3
0/1	CFEPQLLR	P00748_F12	14.3
1/1	CFEPQLLR	P00748_F12	14.3
1/1	CFEPQLLR	P00748_F12	14.3
1/1	CFEPQLLR	P00748_F12	14.3
1/1	CFEPQLLR	P00748_F12	14.3
1/1	CFEPQLLR	P00748_F12	14.3
1/1	CFEPQLLR	P00748_F12	14.3
1/1	CFEPQLLR	P00748_F12	14.3
1/1	EQPPSLTR	P00748_F12	14.3
1/1	CFEPQLLR	P00748_F12	14.3
1/1	CFEPQLLR	P00748_F12	14.3
1/1	CFEPQLLR	P00748_F12	14.3
0/1	CFEPQLLR	P00748_F12	14.3
0/1	CFEPQLLR	P00748_F12	14.3
0/1	CFEPQLLR	P00748_F12	14.3
0/1	CFEPQLLR	P00748_F12	14.3
1/1	CFEPQLLR	P00748_F12	14.3
1/1	CFEPQLLR	P00748_F12	14.3
1/1	CFEPQLLR	P00748_F12	14.3
1/1	CFEPQLLR	P00748_F12	14.3
1/1	CFEPQLLR	P00748_F12	14.3
1/1	CFEPQLLR	P00748_F12	14.3
0/1	CFEPQLLR	P00748_F12	14.3
1/1	CFEPQLLR	P00748_F12	14.3
1/1	CFEPQLLR	P00748_F12	14.3
1/1	CFEPQLLR	P00748_F12	14.3
1/1	CFEPQLLR	P00748_F12	14.3
0/0	CFEPQLLR	P00748_F12	14.3
1/1	CFEPQLLR	P00748_F12	14.3
1/1	CFEPQLLR	P00748_F12	14.3
1/1	CFEPQLLR	P00748_F12	14.3
1/1	CFEPQLLR	P00748_F12	14.3
1/1	CFEPQLLR	P00748_F12	14.3
1/1	CFEPQLLR	P00748_F12	14.3
1/1	CFEPQLLR	P00748_F12	14.3
1/1	CFEPQLLR	P00748_F12	14.3
1/1	EQPPSLTR	P00748_F12	14.3
1/1	EQPPSLTR	P00748_F12	14.3
1/1	CFEPQLLR	P00748_F12	14.3
1/1	CFEPQLLR	P00748_F12	14.3
1/1	CFEPQLLR	P00748_F12	14.3
1/1	CFEPQLLR	P00748_F12	14.3
1/1	EQPPSLTR	P00748_F12	14.3
1/1	EQPPSLTR	P00748_F12	14.3
1/1	CFEPQLLR	P00748_F12	14.3
0/1	CFEPQLLR	P00748_F12	14.3
0/1	CFEPQLLR	P00748_F12	14.3
0/1	CFEPQLLR	P00748_F12	14.3
1/1	CFEPQLLR	P00748_F12	14.3
1/1	CFEPQLLR	P00748_F12	14.3
1/1	CFEPQLLR	P00748_F12	14.3
1/1	CFEPQLLR	P00748_F12	14.3
1/1	CFEPQLLR	P00748_F12	14.3
0/1	CFEPQLLR	P00748_F12	14.3
0/1	CFEPQLLR	P00748_F12	14.3
0/1	CFEPQLLR	P00748_F12	14.3
1/1	CFEPQLLR	P00748_F12	14.3
1/1	CFEPQLLR	P00748_F12	14.3
1/1	CFEPQLLR	P00748_F12	14.3
0/1	CFEPQLLR	P00748_F12	14.3
1/1	CFEPQLLR	P00748_F12	14.3
1/1	CFEPQLLR	P00748_F12	14.3
1/1	EQPPSLTR	P00748_F12	14.3
0/1	CFEPQLLR	P00748_F12	14.3
0/1	CFEPQLLR	P00748_F12	14.3
0/1	CFEPQLLR	P00748_F12	14.3
1/1	CFEPQLLR	P00748_F12	14.3
1/1	CFEPQLLR	P00748_F12	14.3
1/1	CFEPQLLR	P00748_F12	14.3
1/1	CFEPQLLR	P00748_F12	14.3
1/1	CFEPQLLR	P00748_F12	14.3
1/1	CFEPQLLR	P00748_F12	14.3
1/1	CFEPQLLR	P00748_F12	14.3
0/1	CFEPQLLR	P00748_F12	14.3
1/1	EQPPSLTR	P00748_F12	14.3
1/1	CFEPQLLR	P00748_F12	14.3
0/1	CFEPQLLR	P00748_F12	14.3
1/1	GRPGPQPWCATTPNFDQDQR	P00748_F12	14.3
1/1	EQPPSLTR	P00748_F12	14.3
1/1	CFEPQLLR	P00748_F12	14.3
0/1	CFEPQLLR	P00748_F12	14.3
1/1	CFEPQLLR	P00748_F12	14.3
1/1	CFEPQLLR	P00748_F12	14.3
1/1	CFEPQLLR	P00748_F12	14.3
1/1	EQPPSLTR	P00748_F12	14.3
0/1	CFEPQLLR	P00748_F12	14.3
1/1	CFEPQLLR	P00748_F12	14.3
1/1	EQPPSLTR	P00748_F12	14.3
0/1	CFEPQLLR	P00748_F12	14.3
1/1	CFEPQLLR	P00748_F12	14.3
1/1	CFEPQLLR	P00748_F12	14.3
1/1	CFEPQLLR	P00748_F12	14.3
0/1	CFEPQLLR	P00748_F12	14.3
0/1	CFEPQLLR	P00748_F12	14.3
1/1	CFEPQLLR	P00748_F12	14.3
1/1	CFEPQLLR	P00748_F12	14.3
1/1	CFEPQLLR	P00748_F12	14.3
1/1	CFEPQLLR	P00748_F12	14.3
1/1	CFEPQLLR	P00748_F12	14.3
0/1	CFEPQLLR	P00748_F12	14.3
1/1	CFEPQLLR	P00748_F12	14.2
1/1	LHEAFSPVSYQHDLALLR	P00748_F12	14.2
0/1	CFEPQLLR	P00748_F12	14.2
1/1	CFEPQLLR	P00748_F12	14.2
1/1	CFEPQLLR	P00748_F12	14.2
1/1	EQPPSLTR	P00748_F12	14.2
1/1	CFEPQLLR	P00748_F12	14.2
1/1	CFEPQLLR	P00748_F12	14.2
1/1	CFEPQLLR	P00748_F12	14.2
1/1	CFEPQLLR	P00748_F12	14.2
0/1	CFEPQLLR	P00748_F12	14.2
1/1	CFEPQLLR	P00748_F12	14.2
0/1	CFEPQLLR	P00748_F12	14.2
1/1	CFEPQLLR	P00748_F12	14.2
1/1	CFEPQLLR	P00748_F12	14.2
0/1	CFEPQLLR	P00748_F12	14.2
1/1	CFEPQLLR	P00748_F12	14.2
0/1	CFEPQLLR	P00748_F12	14.2
1/1	CFEPQLLR	P00748_F12	14.2
1/1	CFEPQLLR	P00748_F12	14.2
1/1	CFEPQLLR	P00748_F12	14.2
1/1	CFEPQLLR	P00748_F12	14.2
1/1	CFEPQLLR	P00748_F12	14.2
1/1	GRPGPQPWCATTPNFDQDQR	P00748_F12	14.2
1/1	CFEPQLLR	P00748_F12	14.2
1/1	CFEPQLLR	P00748_F12	14.2
0/1	CFEPQLLR	P00748_F12	14.2
1/1	EQPPSLTR	P00748_F12	14.2
1/1	CFEPQLLR	P00748_F12	14.2
1/1	CFEPQLLR	P00748_F12	14.2
0/1	CFEPQLLR	P00748_F12	14.2
1/1	CFEPQLLR	P00748_F12	14.2
1/1	CFEPQLLR	P00748_F12	14.2
0/1	CFEPQLLR	P00748_F12	14.2
1/1	CFEPQLLR	P00748_F12	14.2
1/1	CFEPQLLR	P00748_F12	14.2
1/1	CFEPQLLR	P00748_F12	14.2
0/1	CFEPQLLR	P00748_F12	14.2
1/1	EQPPSLTR	P00748_F12	14.2
1/1	CFEPQLLR	P00748_F12	14.2
1/1	CFEPQLLR	P00748_F12	14.2
0/1	CFEPQLLR	P00748_F12	14.2
1/1	EQPPSLTR	P00748_F12	14.2
1/1	CFEPQLLR	P00748_F12	14.2
1/1	LHEAFSPVSYQHDLALLR	P00748_F12	14.2
1/1	CFEPQLLR	P00748_F12	14.2
1/1	CFEPQLLR	P00748_F12	14.2
1/1	CFEPQLLR	P00748_F12	14.2
1/1	CFEPQLLR	P00748_F12	14.2
1/1	CFEPQLLR	P00748_F12	14.2
1/1	CFEPQLLR	P00748_F12	14.2
1/1	CFEPQLLR	P00748_F12	14.2
1/1	GRPGPQPWCATTPNFDQDQR	P00748_F12	14.2
0/1	CFEPQLLR	P00748_F12	14.2
1/1	CFEPQLLR	P00748_F12	14.2
1/1	EQPPSLTR	P00748_F12	14.2
0/1	CFEPQLLR	P00748_F12	14.2
1/1	CFEPQLLR	P00748_F12	14.2
1/1	CFEPQLLR	P00748_F12	14.2
1/1	CFEPQLLR	P00748_F12	14.2
1/1	EQPPSLTR	P00748_F12	14.2
1/1	CFEPQLLR	P00748_F12	14.2
1/1	GRPGPQPWCATTPNFDQDQR	P00748_F12	14.2
1/1	CFEPQLLR	P00748_F12	14.2
1/1	CFEPQLLR	P00748_F12	14.2
1/1	EQPPSLTR	P00748_F12	14.2
0/1	CFEPQLLR	P00748_F12	14.2
1/1	CFEPQLLR	P00748_F12	14.2
0/1	CFEPQLLR	P00748_F12	14.2
1/1	CFEPQLLR	P00748_F12	14.2
1/1	CFEPQLLR	P00748_F12	14.2
1/1	CFEPQLLR	P00748_F12	14.2
1/1	CFEPQLLR	P00748_F12	14.2
1/1	CFEPQLLR	P00748_F12	14.2
1/1	CFEPQLLR	P00748_F12	14.2
1/1	LHEAFSPVSYQHDLALLR	P00748_F12	14.2
1/1	CFEPQLLR	P00748_F12	14.2
0/1	CFEPQLLR	P00748_F12	14.2
1/1	CFEPQLLR	P00748_F12	14.2
1/1	CFEPQLLR	P00748_F12	14.2
1/1	CFEPQLLR	P00748_F12	14.2
1/1	GRPGPQPWCATTPNFDQDQR	P00748_F12	14.2
1/1	CFEPQLLR	P00748_F12	14.2
1/1	CFEPQLLR	P00748_F12	14.2
1/1	CFEPQLLR	P00748_F12	14.2
1/1	CFEPQLLR	P00748_F12	14.2
1/1	CFEPQLLR	P00748_F12	14.2
1/1	CFEPQLLR	P00748_F12	14.2
1/1	CFEPQLLR	P00748_F12	14.2
1/1	CFEPQLLR	P00748_F12	14.2
1/1	CFEPQLLR	P00748_F12	14.2
1/1	CFEPQLLR	P00748_F12	14.2
1/1	CFEPQLLR	P00748_F12	14.2
0/1	CFEPQLLR	P00748_F12	14.2
1/1	CFEPQLLR	P00748_F12	14.2
1/1	CFEPQLLR	P00748_F12	14.2
1/1	CFEPQLLR	P00748_F12	14.2
1/1	CFEPQLLR	P00748_F12	14.2
0/1	CFEPQLLR	P00748_F12	14.2
1/1	GRPGPQPWCATTPNFDQDQR	P00748_F12	14.2
1/1	CFEPQLLR	P00748_F12	14.2
0/1	CFEPQLLR	P00748_F12	14.2
0/1	CFEPQLLR	P00748_F12	14.2
1/1	CFEPQLLR	P00748_F12	14.2
0/1	CFEPQLLR	P00748_F12	14.2
1/1	EQPPSLTR	P00748_F12	14.2
1/1	LHEAFSPVSYQHDLALLR	P00748_F12	14.2
1/1	EQPPSLTR	P00748_F12	14.2
1/1	CFEPQLLR	P00748_F12	14.2
0/1	CFEPQLLR	P00748_F12	14.2
1/1	CFEPQLLR	P00748_F12	14.2
0/1	CFEPQLLR	P00748_F12	14.2
0/1	CFEPQLLR	P00748_F12	14.2
1/1	CFEPQLLR	P00748_F12	14.2
1/1	GRPGPQPWCATTPNFDQDQR	P00748_F12	14.2
1/1	CFEPQLLR	P00748_F12	14.2
1/1	CFEPQLLR	P00748_F12	14.2
1/1	CFEPQLLR	P00748_F12	14.2
1/1	CFEPQLLR	P00748_F12	14.2
1/1	CFEPQLLR	P00748_F12	14.2
0/1	CFEPQLLR	P00748_F12	14.2
1/1	EQPPSLTR	P00748_F12	14.2
0/1	CFEPQLLR	P00748_F12	14.2
1/1	CFEPQLLR	P00748_F12	14.2
0/1	CFEPQLLR	P00748_F12	14.2
1/1	CFEPQLLR	P00748_F12	14.2
1/1	GRPGPQPWCATTPNFDQDQR	P00748_F12	14.1
1/1	CFEPQLLR	P00748_F12	14.1
1/1	CFEPQLLR	P00748_F12	14.1
1/1	EQPPSLTR	P00748_F12	14.1
1/1	LHEAFSPVSYQHDLALLR	P00748_F12	14.1
1/1	EQPPSLTR	P00748_F12	14.1
1/1	CFEPQLLR	P00748_F12	14.1
1/1	CFEPQLLR	P00748_F12	14.1
1/1	CFEPQLLR	P00748_F12	14.1
0/1	CFEPQLLR	P00748_F12	14.1
1/1	EQPPSLTR	P00748_F12	14.1
1/1	EQPPSLTR	P00748_F12	14.1
1/1	CFEPQLLR	P00748_F12	14.1
1/1	CFEPQLLR	P00748_F12	14.1
1/1	CFEPQLLR	P00748_F12	14.1
1/1	CFEPQLLR	P00748_F12	14.1
1/1	EQPPSLTR	P00748_F12	14.1
1/1	CFEPQLLR	P00748_F12	14.1
0/1	CFEPQLLR	P00748_F12	14.1
1/1	EQPPSLTR	P00748_F12	14.1
1/1	CFEPQLLR	P00748_F12	14.1
1/1	CFEPQLLR	P00748_F12	14.1
1/1	CFEPQLLR	P00748_F12	14.1
1/1	LHEAFSPVSYQHDLALLR	P00748_F12	14.1
1/1	CFEPQLLR	P00748_F12	14.1
1/1	CFEPQLLR	P00748_F12	14.1
1/1	CFEPQLLR	P00748_F12	14.1
1/1	CFEPQLLR	P00748_F12	14.1
1/1	GRPGPQPWCATTPNFDQDQR	P00748_F12	14.1
1/1	LHEAFSPVSYQHDLALLR	P00748_F12	14.1
0/1	CFEPQLLR	P00748_F12	14.1
1/1	CFEPQLLR	P00748_F12	14.1
1/1	CFEPQLLR	P00748_F12	14.1
1/1	EQPPSLTR	P00748_F12	14.1
1/1	EQPPSLTR	P00748_F12	14.1
1/1	CFEPQLLR	P00748_F12	14.1
1/1	CFEPQLLR	P00748_F12	14.1
0/1	CFEPQLLR	P00748_F12	14.1
1/1	CFEPQLLR	P00748_F12	14.1
0/1	CFEPQLLR	P00748_F12	14.1
1/1	CFEPQLLR	P00748_F12	14.1
1/1	GRPGPQPWCATTPNFDQDQR	P00748_F12	14.1
1/1	CFEPQLLR	P00748_F12	14.1
1/1	CFEPQLLR	P00748_F12	14.1
1/1	EQPPSLTR	P00748_F12	14.1
1/1	CFEPQLLR	P00748_F12	14.1
1/1	EQPPSLTR	P00748_F12	14.1
1/1	GRPGPQPWCATTPNFDQDQR	P00748_F12	14.1
1/1	CFEPQLLR	P00748_F12	14.1
1/1	CFEPQLLR	P00748_F12	14.1
1/1	CFEPQLLR	P00748_F12	14.1
1/1	CFEPQLLR	P00748_F12	14.1
1/1	CFEPQLLR	P00748_F12	14.1
1/1	EQPPSLTR	P00748_F12	14.1
1/1	CFEPQLLR	P00748_F12	14.1
1/1	CFEPQLLR	P00748_F12	14.1
1/1	LHEAFSPVSYQHDLALLR	P00748_F12	14.1
1/1	CFEPQLLR	P00748_F12	14.1
1/1	CFEPQLLR	P00748_F12	14.1
1/1	CFEPQLLR	P00748_F12	14.1
1/1	CFEPQLLR	P00748_F12	14.1
0/1	CFEPQLLR	P00748_F12	14.1
0/1	CFEPQLLR	P00748_F12	14.1
0/1	CFEPQLLR	P00748_F12	14.1
0/1	CFEPQLLR	P00748_F12	14.1
0/1	CFEPQLLR	P00748_F12	14.1
1/1	GRPGPQPWCATTPNFDQDQR	P00748_F12	14.1
0/1	CFEPQLLR	P00748_F12	14.1
1/1	CFEPQLLR	P00748_F12	14.1
1/1	CFEPQLLR	P00748_F12	14.1
0/1	CFEPQLLR	P00748_F12	14.1
0/1	CFEPQLLR	P00748_F12	14.1
1/1	EQPPSLTR	P00748_F12	14.1
0/1	CFEPQLLR	P00748_F12	14.1
0/1	CFEPQLLR	P00748_F12	14.1
1/1	LHEAFSPVSYQHDLALLR	P00748_F12	14.1
1/1	CFEPQLLR	P00748_F12	14.1
1/1	GRPGPQPWCATTPNFDQDQR	P00748_F12	14.1
0/1	CFEPQLLR	P00748_F12	14.1
1/1	CFEPQLLR	P00748_F12	14.1
1/1	CFEPQLLR	P00748_F12	14.1
0/1	CFEPQLLR	P00748_F12	14.1
0/1	CFEPQLLR	P00748_F12	14.1
1/1	EQPPSLTR	P00748_F12	14.1
1/1	EQPPSLTR	P00748_F12	14.1
1/1	EQPPSLTR	P00748_F12	14.1
1/1	EQPPSLTR	P00748_F12	14.1
0/1	CFEPQLLR	P00748_F12	14.1
1/1	CFEPQLLR	P00748_F12	14.1
1/1	CFEPQLLR	P00748_F12	14.1
1/1	CFEPQLLR	P00748_F12	14.1
1/1	LHEAFSPVSYQHDLALLR	P00748_F12	14.1
1/1	EQPPSLTR	P00748_F12	14.1
1/1	CFEPQLLR	P00748_F12	14.1
0/1	CFEPQLLR	P00748_F12	14.1
1/1	GRPGPQPWCATTPNFDQDQR	P00748_F12	14.1
1/1	GRPGPQPWCATTPNFDQDQR	P00748_F12	14.1
0/1	CFEPQLLR	P00748_F12	14.1
0/1	CFEPQLLR	P00748_F12	14.1
1/1	CFEPQLLR	P00748_F12	14.1
1/1	CFEPQLLR	P00748_F12	14.1
1/1	LHEAFSPVSYQHDLALLR	P00748_F12	14.1
1/1	GRPGPQPWCATTPNFDQDQR	P00748_F12	14.1
0/1	CFEPQLLR	P00748_F12	14.1
0/1	GRPGPQPWCATTPNFDQDQR	P00748_F12	14.1
1/1	LQEDADGSCALLSPYVQPVCLPSGAAR	P00748_F12	14.1
1/1	GRPGPQPWCATTPNFDQDQR	P00748_F12	14.1
1/1	GRPGPQPWCATTPNFDQDQR	P00748_F12	14.1
1/1	CFEPQLLR	P00748_F12	14.1
1/1	EQPPSLTR	P00748_F12	14.1
0/1	CFEPQLLR	P00748_F12	14.1
1/1	CFEPQLLR	P00748_F12	14.1
1/1	LHEAFSPVSYQHDLALLR	P00748_F12	14.1
1/1	EQPPSLTR	P00748_F12	14.1
1/1	CFEPQLLR	P00748_F12	14.1
0/1	CFEPQLLR	P00748_F12	14.1
1/1	CFEPQLLR	P00748_F12	14.1
0/1	CFEPQLLR	P00748_F12	14.1
1/1	CFEPQLLR	P00748_F12	14.1
0/1	CFEPQLLR	P00748_F12	14.1
1/1	CFEPQLLR	P00748_F12	14.1
0/1	EQPPSLTR	P00748_F12	14.1
0/1	CFEPQLLR	P00748_F12	14.1
1/1	GRPGPQPWCATTPNFDQDQR	P00748_F12	14.1
1/1	CFEPQLLR	P00748_F12	14.1
1/1	EQPPSLTR	P00748_F12	14.1
0/0	CFEPQLLR	P00748_F12	14.1
1/1	EQPPSLTR	P00748_F12	14.1
1/1	CFEPQLLR	P00748_F12	14.1
1/1	CFEPQLLR	P00748_F12	14.1
1/1	CFEPQLLR	P00748_F12	14.1
1/1	CFEPQLLR	P00748_F12	14.1
1/1	CFEPQLLR	P00748_F12	14.1
1/1	LQEDADGSCALLSPYVQPVCLPSGAAR	P00748_F12	14.1
1/1	EQPPSLTR	P00748_F12	14.1
1/1	LHEAFSPVSYQHDLALLR	P00748_F12	14.1
1/1	CFEPQLLR	P00748_F12	14.1
1/1	GRPGPQPWCATTPNFDQDQR	P00748_F12	14.1
1/1	CFEPQLLR	P00748_F12	14.1
1/1	CFEPQLLR	P00748_F12	14.1
1/1	EQPPSLTR	P00748_F12	14.1
0/1	CFEPQLLR	P00748_F12	14.1
0/1	CFEPQLLR	P00748_F12	14.1
1/1	CFEPQLLR	P00748_F12	14.1
0/1	CFEPQLLR	P00748_F12	14.1
1/1	CFEPQLLR	P00748_F12	14.1
1/1	CFEPQLLR	P00748_F12	14.1
1/1	CFEPQLLR	P00748_F12	14.1
1/1	EQPPSLTR	P00748_F12	14.1
1/1	EQPPSLTR	P00748_F12	14.1
0/1	CFEPQLLR	P00748_F12	14.1
1/1	GRPGPQPWCATTPNFDQDQR	P00748_F12	14.1
1/1	CFEPQLLR	P00748_F12	14.1
0/1	CFEPQLLR	P00748_F12	14.1
1/1	CFEPQLLR	P00748_F12	14.1
1/1	CFEPQLLR	P00748_F12	14.1
1/1	CFEPQLLR	P00748_F12	14.1
1/1	CFEPQLLR	P00748_F12	14.1
0/1	CFEPQLLR	P00748_F12	14.1
1/1	CFEPQLLR	P00748_F12	14.1
1/1	CFEPQLLR	P00748_F12	14.1
1/1	LHEAFSPVSYQHDLALLR	P00748_F12	14.1
1/1	LHEAFSPVSYQHDLALLR	P00748_F12	14.1
1/1	CFEPQLLR	P00748_F12	14.1
1/1	EQPPSLTR	P00748_F12	14.1
1/1	EQPPSLTR	P00748_F12	14.1
1/1	GRPGPQPWCATTPNFDQDQR	P00748_F12	14.1
1/1	CFEPQLLR	P00748_F12	14.1
1/1	CFEPQLLR	P00748_F12	14.1
1/1	CFEPQLLR	P00748_F12	14.1
1/1	CFEPQLLR	P00748_F12	14.1
1/1	CFEPQLLR	P00748_F12	14.1
1/1	CFEPQLLR	P00748_F12	14.1
0/1	CFEPQLLR	P00748_F12	14.1
1/1	CFEPQLLR	P00748_F12	14.1
1/1	CFEPQLLR	P00748_F12	14.1
1/1	CFEPQLLR	P00748_F12	14.1
1/1	CFEPQLLR	P00748_F12	14.1
1/1	CFEPQLLR	P00748_F12	14.1
1/1	CFEPQLLR	P00748_F12	14.1
0/1	CFEPQLLR	P00748_F12	14.1
0/1	CFEPQLLR	P00748_F12	14.1
0/1	CFEPQLLR	P00748_F12	14.1
1/1	CFEPQLLR	P00748_F12	14
1/1	LHEAFSPVSYQHDLALLR	P00748_F12	14
0/1	CFEPQLLR	P00748_F12	14
1/1	CFEPQLLR	P00748_F12	14
1/1	GRPGPQPWCATTPNFDQDQR	P00748_F12	14
1/1	LHEAFSPVSYQHDLALLR	P00748_F12	14
1/1	CFEPQLLR	P00748_F12	14
1/1	EQPPSLTR	P00748_F12	14
1/1	CFEPQLLR	P00748_F12	14
1/1	CFEPQLLR	P00748_F12	14
0/1	GRPGPQPWCATTPNFDQDQR	P00748_F12	14
0/1	CFEPQLLR	P00748_F12	14
1/1	LHEAFSPVSYQHDLALLR	P00748_F12	14
1/1	EQPPSLTR	P00748_F12	14
1/1	CFEPQLLR	P00748_F12	14
0/1	CFEPQLLR	P00748_F12	14
1/1	GRPGPQPWCATTPNFDQDQR	P00748_F12	14
0/1	CFEPQLLR	P00748_F12	14
0/1	CFEPQLLR	P00748_F12	14
1/1	LHEAFSPVSYQHDLALLR	P00748_F12	14
1/1	CFEPQLLR	P00748_F12	14
1/1	EQPPSLTR	P00748_F12	14
1/1	CFEPQLLR	P00748_F12	14
1/1	CFEPQLLR	P00748_F12	14
0/1	CFEPQLLR	P00748_F12	14
0/1	CFEPQLLR	P00748_F12	14
0/1	CFEPQLLR	P00748_F12	14
1/1	CFEPQLLR	P00748_F12	14
1/1	GRPGPQPWCATTPNFDQDQR	P00748_F12	14
0/1	CFEPQLLR	P00748_F12	14
0/1	CFEPQLLR	P00748_F12	14
1/1	CFEPQLLR	P00748_F12	14
1/1	CFEPQLLR	P00748_F12	14
1/1	GRPGPQPWCATTPNFDQDQR	P00748_F12	14
1/1	GRPGPQPWCATTPNFDQDQR	P00748_F12	14
0/1	CFEPQLLR	P00748_F12	14
1/1	EQPPSLTR	P00748_F12	14
1/1	CFEPQLLR	P00748_F12	14
1/1	CFEPQLLR	P00748_F12	14
1/1	CFEPQLLR	P00748_F12	14
1/1	CFEPQLLR	P00748_F12	14
1/1	CFEPQLLR	P00748_F12	14
1/1	EQPPSLTR	P00748_F12	14
0/1	CFEPQLLR	P00748_F12	14
1/1	CFEPQLLR	P00748_F12	14
1/1	CFEPQLLR	P00748_F12	14
1/1	CFEPQLLR	P00748_F12	14
0/1	CFEPQLLR	P00748_F12	14
1/1	CFEPQLLR	P00748_F12	14
1/1	EQPPSLTR	P00748_F12	14
1/1	CFEPQLLR	P00748_F12	14
1/1	EQPPSLTR	P00748_F12	14
1/1	CFEPQLLR	P00748_F12	14
1/1	EQPPSLTR	P00748_F12	14
1/1	CFEPQLLR	P00748_F12	14
1/1	GRPGPQPWCATTPNFDQDQR	P00748_F12	14
1/1	LHEAFSPVSYQHDLALLR	P00748_F12	14
1/1	CFEPQLLR	P00748_F12	14
1/1	CFEPQLLR	P00748_F12	14
1/1	CFEPQLLR	P00748_F12	14
1/1	CFEPQLLR	P00748_F12	14
1/1	CFEPQLLR	P00748_F12	14
1/1	CFEPQLLR	P00748_F12	14
1/1	CFEPQLLR	P00748_F12	14
0/1	CFEPQLLR	P00748_F12	14
1/1	GRPGPQPWCATTPNFDQDQR	P00748_F12	14
1/1	CFEPQLLR	P00748_F12	14
1/1	LQEDADGSCALLSPYVQPVCLPSGAAR	P00748_F12	14
1/1	CFEPQLLR	P00748_F12	14
0/1	CFEPQLLR	P00748_F12	14
0/1	CFEPQLLR	P00748_F12	14
1/1	EQPPSLTR	P00748_F12	14
1/1	EQPPSLTR	P00748_F12	14
1/1	LHEAFSPVSYQHDLALLR	P00748_F12	14
1/1	CFEPQLLR	P00748_F12	14
1/1	EQPPSLTR	P00748_F12	14
1/1	CFEPQLLR	P00748_F12	14
0/1	CFEPQLLR	P00748_F12	14
0/1	CFEPQLLR	P00748_F12	14
0/1	CFEPQLLR	P00748_F12	14
1/1	LHEAFSPVSYQHDLALLR	P00748_F12	14
1/1	CFEPQLLR	P00748_F12	14
1/1	EQPPSLTR	P00748_F12	14
1/1	CFEPQLLR	P00748_F12	14
1/1	CFEPQLLR	P00748_F12	14
0/1	EQPPSLTR	P00748_F12	14
1/1	CFEPQLLR	P00748_F12	14
1/1	EQPPSLTR	P00748_F12	14
1/1	CFEPQLLR	P00748_F12	14
1/1	EQPPSLTR	P00748_F12	14
1/1	CFEPQLLR	P00748_F12	14
1/1	CFEPQLLR	P00748_F12	14
1/1	GRPGPQPWCATTPNFDQDQR	P00748_F12	14
1/1	CFEPQLLR	P00748_F12	14
1/1	EQPPSLTR	P00748_F12	14
1/1	CFEPQLLR	P00748_F12	14
1/1	CFEPQLLR	P00748_F12	14
1/1	CFEPQLLR	P00748_F12	14
1/1	CFEPQLLR	P00748_F12	14
1/1	CFEPQLLR	P00748_F12	14
1/1	CFEPQLLR	P00748_F12	14
1/1	CFEPQLLR	P00748_F12	14
0/1	CFEPQLLR	P00748_F12	14
1/1	CFEPQLLR	P00748_F12	14
1/1	CFEPQLLR	P00748_F12	14
0/1	CFEPQLLR	P00748_F12	14
1/1	EQPPSLTR	P00748_F12	14
0/1	CFEPQLLR	P00748_F12	14
1/1	CFEPQLLR	P00748_F12	14
1/1	CFEPQLLR	P00748_F12	14
1/1	GRPGPQPWCATTPNFDQDQR	P00748_F12	14
1/1	EQPPSLTR	P00748_F12	14
1/1	CFEPQLLR	P00748_F12	14
1/1	CFEPQLLR	P00748_F12	14
1/1	CFEPQLLR	P00748_F12	14
1/1	GRPGPQPWCATTPNFDQDQR	P00748_F12	14
0/1	CFEPQLLR	P00748_F12	14
0/1	CFEPQLLR	P00748_F12	14
0/1	CFEPQLLR	P00748_F12	14
1/1	EQPPSLTR	P00748_F12	14
1/1	LQEDADGSCALLSPYVQPVCLPSGAAR	P00748_F12	14
1/1	CFEPQLLR	P00748_F12	14
1/1	CFEPQLLR	P00748_F12	14
1/1	EQPPSLTR	P00748_F12	14
1/1	EQPPSLTR	P00748_F12	14
0/1	CFEPQLLR	P00748_F12	14
1/1	CFEPQLLR	P00748_F12	14
1/1	CFEPQLLR	P00748_F12	14
0/1	CFEPQLLR	P00748_F12	14
1/1	CFEPQLLR	P00748_F12	14
1/1	CFEPQLLR	P00748_F12	14
1/1	GRPGPQPWCATTPNFDQDQR	P00748_F12	14
1/1	EQPPSLTR	P00748_F12	14
1/1	CFEPQLLR	P00748_F12	14
1/1	LHEAFSPVSYQHDLALLR	P00748_F12	14
1/1	LHEAFSPVSYQHDLALLR	P00748_F12	14
1/1	LHEAFSPVSYQHDLALLR	P00748_F12	14
1/1	CFEPQLLR	P00748_F12	14
0/1	LHEAFSPVSYQHDLALLR	P00748_F12	14
1/1	EQPPSLTR	P00748_F12	14
1/1	LHEAFSPVSYQHDLALLR	P00748_F12	14
1/1	CFEPQLLR	P00748_F12	14
0/1	CFEPQLLR	P00748_F12	14
0/1	CFEPQLLR	P00748_F12	14
1/1	CFEPQLLR	P00748_F12	14
0/1	CFEPQLLR	P00748_F12	14
1/1	LHEAFSPVSYQHDLALLR	P00748_F12	14
1/1	CFEPQLLR	P00748_F12	14
1/1	EQPPSLTR	P00748_F12	14
0/1	CFEPQLLR	P00748_F12	14
0/1	CFEPQLLR	P00748_F12	14
1/1	CFEPQLLR	P00748_F12	14
1/1	CFEPQLLR	P00748_F12	14
1/1	CFEPQLLR	P00748_F12	14
0/1	CFEPQLLR	P00748_F12	14
1/1	EQPPSLTR	P00748_F12	14
0/1	CFEPQLLR	P00748_F12	14
1/1	CFEPQLLR	P00748_F12	14
0/1	CFEPQLLR	P00748_F12	14
0/1	CFEPQLLR	P00748_F12	14
1/1	CFEPQLLR	P00748_F12	14
0/1	CFEPQLLR	P00748_F12	14
1/1	CFEPQLLR	P00748_F12	14
1/1	CFEPQLLR	P00748_F12	14
1/1	CFEPQLLR	P00748_F12	14
1/1	LHEAFSPVSYQHDLALLR	P00748_F12	14
0/1	LHEAFSPVSYQHDLALLR	P00748_F12	14
1/1	CFEPQLLR	P00748_F12	14
1/1	LHEAFSPVSYQHDLALLR	P00748_F12	14
1/1	LHEAFSPVSYQHDLALLR	P00748_F12	14
1/1	GRPGPQPWCATTPNFDQDQR	P00748_F12	14
0/1	CFEPQLLR	P00748_F12	14
0/1	CFEPQLLR	P00748_F12	14
1/1	CFEPQLLR	P00748_F12	14
1/1	EQPPSLTR	P00748_F12	14
1/1	LQEDADGSCALLSPYVQPVCLPSGAAR	P00748_F12	14
0/1	CFEPQLLR	P00748_F12	14
1/1	EQPPSLTR	P00748_F12	14
1/1	LQEDADGSCALLSPYVQPVCLPSGAAR	P00748_F12	14
0/1	LQEDADGSCALLSPYVQPVCLPSGAAR	P00748_F12	14
1/1	CFEPQLLR	P00748_F12	14
1/1	CFEPQLLR	P00748_F12	14
1/1	CFEPQLLR	P00748_F12	14
0/1	CFEPQLLR	P00748_F12	14
1/1	LHEAFSPVSYQHDLALLR	P00748_F12	14
1/1	GRPGPQPWCATTPNFDQDQR	P00748_F12	14
0/1	CFEPQLLR	P00748_F12	14
1/1	GRPGPQPWCATTPNFDQDQR	P00748_F12	14
1/1	GRPGPQPWCATTPNFDQDQR	P00748_F12	13.9
1/1	EQPPSLTR	P00748_F12	13.9
0/1	CFEPQLLR	P00748_F12	13.9
1/1	LHEAFSPVSYQHDLALLR	P00748_F12	13.9
1/1	CFEPQLLR	P00748_F12	13.9
1/1	CFEPQLLR	P00748_F12	13.9
1/1	CFEPQLLR	P00748_F12	13.9
1/1	LHEAFSPVSYQHDLALLR	P00748_F12	13.9
1/1	EQPPSLTR	P00748_F12	13.9
1/1	CFEPQLLR	P00748_F12	13.9
0/1	CFEPQLLR	P00748_F12	13.9
1/1	EQPPSLTR	P00748_F12	13.9
1/1	EQPPSLTR	P00748_F12	13.9
1/1	CFEPQLLR	P00748_F12	13.9
0/1	CFEPQLLR	P00748_F12	13.9
1/1	CFEPQLLR	P00748_F12	13.9
1/1	GRPGPQPWCATTPNFDQDQR	P00748_F12	13.9
1/1	GRPGPQPWCATTPNFDQDQR	P00748_F12	13.9
1/1	CFEPQLLR	P00748_F12	13.9
1/1	EQPPSLTR	P00748_F12	13.9
1/1	LHEAFSPVSYQHDLALLR	P00748_F12	13.9
1/1	CFEPQLLR	P00748_F12	13.9
1/1	GRPGPQPWCATTPNFDQDQR	P00748_F12	13.9
1/1	GRPGPQPWCATTPNFDQDQR	P00748_F12	13.9
1/1	CFEPQLLR	P00748_F12	13.9
1/1	GRPGPQPWCATTPNFDQDQR	P00748_F12	13.9
1/1	CFEPQLLR	P00748_F12	13.9
0/1	CFEPQLLR	P00748_F12	13.9
0/1	CFEPQLLR	P00748_F12	13.9
1/1	EQPPSLTR	P00748_F12	13.9
1/1	CFEPQLLR	P00748_F12	13.9
1/1	CFEPQLLR	P00748_F12	13.9
1/1	EQPPSLTR	P00748_F12	13.9
0/1	CFEPQLLR	P00748_F12	13.9
0/1	GRPGPQPWCATTPNFDQDQR	P00748_F12	13.9
1/1	EQPPSLTR	P00748_F12	13.9
0/1	CFEPQLLR	P00748_F12	13.9
1/1	CFEPQLLR	P00748_F12	13.9
0/0	CFEPQLLR	P00748_F12	13.9
1/1	GRPGPQPWCATTPNFDQDQR	P00748_F12	13.9
0/1	LHEAFSPVSYQHDLALLR	P00748_F12	13.9
1/1	GRPGPQPWCATTPNFDQDQR	P00748_F12	13.9
1/1	EQPPSLTR	P00748_F12	13.9
1/1	EQPPSLTR	P00748_F12	13.9
1/1	CFEPQLLR	P00748_F12	13.9
1/1	LQEDADGSCALLSPYVQPVCLPSGAAR	P00748_F12	13.9
1/1	EQPPSLTR	P00748_F12	13.9
0/1	EQPPSLTR	P00748_F12	13.9
1/1	LHEAFSPVSYQHDLALLR	P00748_F12	13.9
1/1	GRPGPQPWCATTPNFDQDQR	P00748_F12	13.9
1/1	CFEPQLLR	P00748_F12	13.9
1/1	CFEPQLLR	P00748_F12	13.9
1/1	EQPPSLTR	P00748_F12	13.9
1/1	EQPPSLTR	P00748_F12	13.9
1/1	CFEPQLLR	P00748_F12	13.9
0/1	CFEPQLLR	P00748_F12	13.9
1/1	LQEDADGSCALLSPYVQPVCLPSGAAR	P00748_F12	13.9
0/1	CFEPQLLR	P00748_F12	13.9
0/1	CFEPQLLR	P00748_F12	13.9
0/1	CFEPQLLR	P00748_F12	13.9
1/1	EQPPSLTR	P00748_F12	13.9
1/1	CFEPQLLR	P00748_F12	13.9
1/1	GRPGPQPWCATTPNFDQDQR	P00748_F12	13.9
0/1	LHEAFSPVSYQHDLALLR	P00748_F12	13.9
1/1	GRPGPQPWCATTPNFDQDQR	P00748_F12	13.9
1/1	CFEPQLLR	P00748_F12	13.9
1/1	CFEPQLLR	P00748_F12	13.9
1/1	CFEPQLLR	P00748_F12	13.9
1/1	CFEPQLLR	P00748_F12	13.9
1/1	LHEAFSPVSYQHDLALLR	P00748_F12	13.9
1/1	GRPGPQPWCATTPNFDQDQR	P00748_F12	13.9
1/1	EQPPSLTR	P00748_F12	13.9
0/1	CFEPQLLR	P00748_F12	13.9
1/1	GRPGPQPWCATTPNFDQDQR	P00748_F12	13.9
1/1	GRPGPQPWCATTPNFDQDQR	P00748_F12	13.9
0/1	CFEPQLLR	P00748_F12	13.9
0/1	CFEPQLLR	P00748_F12	13.9
0/1	CFEPQLLR	P00748_F12	13.9
0/1	CFEPQLLR	P00748_F12	13.9
1/1	CFEPQLLR	P00748_F12	13.9
1/1	EQPPSLTR	P00748_F12	13.9
1/1	LHEAFSPVSYQHDLALLR	P00748_F12	13.9
1/1	LHEAFSPVSYQHDLALLR	P00748_F12	13.9
1/1	CFEPQLLR	P00748_F12	13.9
1/1	GRPGPQPWCATTPNFDQDQR	P00748_F12	13.9
1/1	CFEPQLLR	P00748_F12	13.9
0/1	CFEPQLLR	P00748_F12	13.9
1/1	GRPGPQPWCATTPNFDQDQR	P00748_F12	13.9
1/1	GRPGPQPWCATTPNFDQDQR	P00748_F12	13.9
1/1	CFEPQLLR	P00748_F12	13.9
1/1	EQPPSLTR	P00748_F12	13.9
0/1	CFEPQLLR	P00748_F12	13.9
0/1	CFEPQLLR	P00748_F12	13.9
1/1	EQPPSLTR	P00748_F12	13.9
1/1	CFEPQLLR	P00748_F12	13.9
1/1	LHEAFSPVSYQHDLALLR	P00748_F12	13.9
0/1	CFEPQLLR	P00748_F12	13.9
1/1	CFEPQLLR	P00748_F12	13.9
0/1	CFEPQLLR	P00748_F12	13.9
0/1	CFEPQLLR	P00748_F12	13.9
1/1	LHEAFSPVSYQHDLALLR	P00748_F12	13.9
1/1	CFEPQLLR	P00748_F12	13.9
1/1	EQPPSLTR	P00748_F12	13.9
0/1	CFEPQLLR	P00748_F12	13.9
1/1	CFEPQLLR	P00748_F12	13.9
0/1	CFEPQLLR	P00748_F12	13.9
1/1	EQPPSLTR	P00748_F12	13.9
1/1	EQPPSLTR	P00748_F12	13.9
0/1	CFEPQLLR	P00748_F12	13.9
1/1	GRPGPQPWCATTPNFDQDQR	P00748_F12	13.9
0/1	CFEPQLLR	P00748_F12	13.9
1/1	LHEAFSPVSYQHDLALLR	P00748_F12	13.9
1/1	EQPPSLTR	P00748_F12	13.9
0/1	CFEPQLLR	P00748_F12	13.9
1/1	GRPGPQPWCATTPNFDQDQR	P00748_F12	13.9
1/1	CFEPQLLR	P00748_F12	13.9
1/1	EQPPSLTR	P00748_F12	13.9
1/1	GRPGPQPWCATTPNFDQDQR	P00748_F12	13.9
0/1	CFEPQLLR	P00748_F12	13.9
1/1	CFEPQLLR	P00748_F12	13.9
0/0	CFEPQLLR	P00748_F12	13.9
1/1	GRPGPQPWCATTPNFDQDQR	P00748_F12	13.9
1/1	CFEPQLLR	P00748_F12	13.9
1/1	EQPPSLTR	P00748_F12	13.9
0/1	CFEPQLLR	P00748_F12	13.9
1/1	LHEAFSPVSYQHDLALLR	P00748_F12	13.9
1/1	LHEAFSPVSYQHDLALLR	P00748_F12	13.9
1/1	EQPPSLTR	P00748_F12	13.9
1/1	CFEPQLLR	P00748_F12	13.9
1/1	LHEAFSPVSYQHDLALLR	P00748_F12	13.9
1/1	GRPGPQPWCATTPNFDQDQR	P00748_F12	13.9
1/1	CFEPQLLR	P00748_F12	13.9
1/1	CFEPQLLR	P00748_F12	13.9
1/1	EQPPSLTR	P00748_F12	13.9
1/1	EQPPSLTR	P00748_F12	13.9
1/1	LHEAFSPVSYQHDLALLR	P00748_F12	13.9
1/1	CFEPQLLR	P00748_F12	13.9
1/1	GRPGPQPWCATTPNFDQDQR	P00748_F12	13.9
1/1	CFEPQLLR	P00748_F12	13.9
1/1	GRPGPQPWCATTPNFDQDQR	P00748_F12	13.9
1/1	GRPGPQPWCATTPNFDQDQR	P00748_F12	13.9
1/1	LHEAFSPVSYQHDLALLR	P00748_F12	13.9
0/0	EQPPSLTR	P00748_F12	13.9
0/0	CFEPQLLR	P00748_F12	13.9
1/1	LHEAFSPVSYQHDLALLR	P00748_F12	13.9
0/1	CFEPQLLR	P00748_F12	13.9
1/1	CFEPQLLR	P00748_F12	13.9
1/1	LHEAFSPVSYQHDLALLR	P00748_F12	13.9
1/1	CFEPQLLR	P00748_F12	13.9
1/1	EQPPSLTR	P00748_F12	13.9
1/1	GRPGPQPWCATTPNFDQDQR	P00748_F12	13.9
1/1	CFEPQLLR	P00748_F12	13.9
1/1	CFEPQLLR	P00748_F12	13.9
1/1	EQPPSLTR	P00748_F12	13.9
1/1	LHEAFSPVSYQHDLALLR	P00748_F12	13.9
1/1	EQPPSLTR	P00748_F12	13.9
1/1	LHEAFSPVSYQHDLALLR	P00748_F12	13.9
1/1	LHEAFSPVSYQHDLALLR	P00748_F12	13.9
1/1	EQPPSLTR	P00748_F12	13.9
1/1	GRPGPQPWCATTPNFDQDQR	P00748_F12	13.9
1/1	EQPPSLTR	P00748_F12	13.9
1/1	EQPPSLTR	P00748_F12	13.9
1/1	GRPGPQPWCATTPNFDQDQR	P00748_F12	13.9
0/0	CFEPQLLR	P00748_F12	13.9
0/1	CFEPQLLR	P00748_F12	13.9
0/1	CFEPQLLR	P00748_F12	13.9
1/1	EQPPSLTR	P00748_F12	13.9
0/1	EQPPSLTR	P00748_F12	13.9
1/1	CFEPQLLR	P00748_F12	13.9
1/1	CFEPQLLR	P00748_F12	13.9
0/1	CFEPQLLR	P00748_F12	13.9
1/1	LHEAFSPVSYQHDLALLR	P00748_F12	13.9
1/1	CFEPQLLR	P00748_F12	13.9
1/1	CFEPQLLR	P00748_F12	13.9
1/1	CFEPQLLR	P00748_F12	13.9
1/1	LHEAFSPVSYQHDLALLR	P00748_F12	13.9
1/1	EQPPSLTR	P00748_F12	13.9
0/1	CFEPQLLR	P00748_F12	13.9
1/1	CFEPQLLR	P00748_F12	13.9
1/1	EQPPSLTR	P00748_F12	13.9
1/1	CFEPQLLR	P00748_F12	13.9
1/1	LHEAFSPVSYQHDLALLR	P00748_F12	13.9
1/1	CFEPQLLR	P00748_F12	13.9
0/1	CFEPQLLR	P00748_F12	13.9
0/1	CFEPQLLR	P00748_F12	13.9
1/1	EQPPSLTR	P00748_F12	13.9
1/1	CFEPQLLR	P00748_F12	13.9
1/1	EQPPSLTR	P00748_F12	13.9
0/1	CFEPQLLR	P00748_F12	13.9
0/1	CFEPQLLR	P00748_F12	13.9
1/1	LHEAFSPVSYQHDLALLR	P00748_F12	13.9
1/1	CFEPQLLR	P00748_F12	13.9
1/1	CFEPQLLR	P00748_F12	13.9
1/1	CFEPQLLR	P00748_F12	13.9
1/1	EQPPSLTR	P00748_F12	13.9
1/1	GRPGPQPWCATTPNFDQDQR	P00748_F12	13.9
1/1	EQPPSLTR	P00748_F12	13.9
1/1	GRPGPQPWCATTPNFDQDQR	P00748_F12	13.9
1/1	LHEAFSPVSYQHDLALLR	P00748_F12	13.9
1/1	EQPPSLTR	P00748_F12	13.9
0/1	CFEPQLLR	P00748_F12	13.9
1/1	CFEPQLLR	P00748_F12	13.9
0/1	LHEAFSPVSYQHDLALLR	P00748_F12	13.9
1/1	LHEAFSPVSYQHDLALLR	P00748_F12	13.9
1/1	GRPGPQPWCATTPNFDQDQR	P00748_F12	13.9
1/1	EQPPSLTR	P00748_F12	13.9
1/1	EQPPSLTR	P00748_F12	13.9
1/1	CFEPQLLR	P00748_F12	13.9
0/1	EQPPSLTR	P00748_F12	13.9
0/1	CFEPQLLR	P00748_F12	13.9
1/1	EQPPSLTR	P00748_F12	13.9
1/1	EQPPSLTR	P00748_F12	13.9
1/1	GRPGPQPWCATTPNFDQDQR	P00748_F12	13.9
0/1	CFEPQLLR	P00748_F12	13.9
1/1	GRPGPQPWCATTPNFDQDQR	P00748_F12	13.9
0/1	CFEPQLLR	P00748_F12	13.9
1/1	EQPPSLTR	P00748_F12	13.9
1/1	EQPPSLTR	P00748_F12	13.9
1/1	EQPPSLTR	P00748_F12	13.9
1/1	CFEPQLLR	P00748_F12	13.9
0/1	CFEPQLLR	P00748_F12	13.9
1/1	CFEPQLLR	P00748_F12	13.9
0/1	CFEPQLLR	P00748_F12	13.9
0/1	CFEPQLLR	P00748_F12	13.9
1/1	CFEPQLLR	P00748_F12	13.9
1/1	CFEPQLLR	P00748_F12	13.9
1/1	LHEAFSPVSYQHDLALLR	P00748_F12	13.9
1/1	CFEPQLLR	P00748_F12	13.9
1/1	CFEPQLLR	P00748_F12	13.9
0/1	EQPPSLTR	P00748_F12	13.9
1/1	CFEPQLLR	P00748_F12	13.9
1/1	EQPPSLTR	P00748_F12	13.9
1/1	EQPPSLTR	P00748_F12	13.8
0/1	LHEAFSPVSYQHDLALLR	P00748_F12	13.8
0/1	EQPPSLTR	P00748_F12	13.8
1/1	GRPGPQPWCATTPNFDQDQR	P00748_F12	13.8
1/1	LHEAFSPVSYQHDLALLR	P00748_F12	13.8
0/1	GRPGPQPWCATTPNFDQDQR	P00748_F12	13.8
1/1	EQPPSLTR	P00748_F12	13.8
1/1	CFEPQLLR	P00748_F12	13.8
1/1	LHEAFSPVSYQHDLALLR	P00748_F12	13.8
1/1	CFEPQLLR	P00748_F12	13.8
0/1	CFEPQLLR	P00748_F12	13.8
1/1	CFEPQLLR	P00748_F12	13.8
1/1	CFEPQLLR	P00748_F12	13.8
1/1	EQPPSLTR	P00748_F12	13.8
1/1	CFEPQLLR	P00748_F12	13.8
0/1	CFEPQLLR	P00748_F12	13.8
1/1	EQPPSLTR	P00748_F12	13.8
0/1	CFEPQLLR	P00748_F12	13.8
1/1	GRPGPQPWCATTPNFDQDQR	P00748_F12	13.8
0/1	CFEPQLLR	P00748_F12	13.8
1/1	CFEPQLLR	P00748_F12	13.8
1/1	EQPPSLTR	P00748_F12	13.8
0/1	CFEPQLLR	P00748_F12	13.8
1/1	GRPGPQPWCATTPNFDQDQR	P00748_F12	13.8
1/1	CFEPQLLR	P00748_F12	13.8
1/1	CFEPQLLR	P00748_F12	13.8
1/1	EQPPSLTR	P00748_F12	13.8
1/1	CFEPQLLR	P00748_F12	13.8
1/1	LHEAFSPVSYQHDLALLR	P00748_F12	13.8
1/1	GRPGPQPWCATTPNFDQDQR	P00748_F12	13.8
0/1	EQPPSLTR	P00748_F12	13.8
1/1	LHEAFSPVSYQHDLALLR	P00748_F12	13.8
1/1	GRPGPQPWCATTPNFDQDQR	P00748_F12	13.8
1/1	EQPPSLTR	P00748_F12	13.8
0/1	CFEPQLLR	P00748_F12	13.8
1/1	EQPPSLTR	P00748_F12	13.8
0/0	EQPPSLTR	P00748_F12	13.8
0/1	CFEPQLLR	P00748_F12	13.8
1/1	LHEAFSPVSYQHDLALLR	P00748_F12	13.8
1/1	GRPGPQPWCATTPNFDQDQR	P00748_F12	13.8
1/1	LHEAFSPVSYQHDLALLR	P00748_F12	13.8
1/1	GRPGPQPWCATTPNFDQDQR	P00748_F12	13.8
1/1	EQPPSLTR	P00748_F12	13.8
1/1	LHEAFSPVSYQHDLALLR	P00748_F12	13.8
0/1	CFEPQLLR	P00748_F12	13.8
1/1	EQPPSLTR	P00748_F12	13.8
1/1	GRPGPQPWCATTPNFDQDQR	P00748_F12	13.8
1/1	CFEPQLLR	P00748_F12	13.8
1/1	CFEPQLLR	P00748_F12	13.8
1/1	CFEPQLLR	P00748_F12	13.8
0/1	CFEPQLLR	P00748_F12	13.8
1/1	LHEAFSPVSYQHDLALLR	P00748_F12	13.8
1/1	CFEPQLLR	P00748_F12	13.8
0/1	GRPGPQPWCATTPNFDQDQR	P00748_F12	13.8
1/1	GRPGPQPWCATTPNFDQDQR	P00748_F12	13.8
1/1	GRPGPQPWCATTPNFDQDQR	P00748_F12	13.8
1/1	CFEPQLLR	P00748_F12	13.8
0/1	CFEPQLLR	P00748_F12	13.8
1/1	CFEPQLLR	P00748_F12	13.8
1/1	GRPGPQPWCATTPNFDQDQR	P00748_F12	13.8
1/1	LQEDADGSCALLSPYVQPVCLPSGAAR	P00748_F12	13.8
0/1	CFEPQLLR	P00748_F12	13.8
1/1	CFEPQLLR	P00748_F12	13.8
0/1	CFEPQLLR	P00748_F12	13.8
0/1	CFEPQLLR	P00748_F12	13.8
1/1	CFEPQLLR	P00748_F12	13.8
1/1	GRPGPQPWCATTPNFDQDQR	P00748_F12	13.8
1/1	CFEPQLLR	P00748_F12	13.8
0/1	CFEPQLLR	P00748_F12	13.8
1/1	EQPPSLTR	P00748_F12	13.8
1/1	GRPGPQPWCATTPNFDQDQR	P00748_F12	13.8
0/1	CFEPQLLR	P00748_F12	13.8
1/1	CFEPQLLR	P00748_F12	13.8
1/1	CFEPQLLR	P00748_F12	13.8
1/1	EQPPSLTR	P00748_F12	13.8
1/1	EQPPSLTR	P00748_F12	13.8
1/1	EQPPSLTR	P00748_F12	13.8
1/1	CFEPQLLR	P00748_F12	13.8
1/1	LHEAFSPVSYQHDLALLR	P00748_F12	13.8
1/1	LHEAFSPVSYQHDLALLR	P00748_F12	13.8
1/1	EQPPSLTR	P00748_F12	13.8
1/1	LHEAFSPVSYQHDLALLR	P00748_F12	13.8
1/1	LHEAFSPVSYQHDLALLR	P00748_F12	13.8
0/1	CFEPQLLR	P00748_F12	13.8
1/1	GRPGPQPWCATTPNFDQDQR	P00748_F12	13.8
1/1	GRPGPQPWCATTPNFDQDQR	P00748_F12	13.8
1/1	EQPPSLTR	P00748_F12	13.8
1/1	EQPPSLTR	P00748_F12	13.8
0/1	CFEPQLLR	P00748_F12	13.8
0/1	CFEPQLLR	P00748_F12	13.8
0/1	CFEPQLLR	P00748_F12	13.8
1/1	LHEAFSPVSYQHDLALLR	P00748_F12	13.8
1/1	CFEPQLLR	P00748_F12	13.8
1/1	LHEAFSPVSYQHDLALLR	P00748_F12	13.8
1/1	CFEPQLLR	P00748_F12	13.8
1/1	LHEAFSPVSYQHDLALLR	P00748_F12	13.8
1/1	EQPPSLTR	P00748_F12	13.8
1/1	CFEPQLLR	P00748_F12	13.8
1/1	CFEPQLLR	P00748_F12	13.8
1/1	GRPGPQPWCATTPNFDQDQR	P00748_F12	13.8
1/1	EQPPSLTR	P00748_F12	13.8
0/1	CFEPQLLR	P00748_F12	13.8
1/1	CFEPQLLR	P00748_F12	13.8
1/1	GRPGPQPWCATTPNFDQDQR	P00748_F12	13.8
1/1	CFEPQLLR	P00748_F12	13.8
1/1	LHEAFSPVSYQHDLALLR	P00748_F12	13.8
1/1	GRPGPQPWCATTPNFDQDQR	P00748_F12	13.8
1/1	EQPPSLTR	P00748_F12	13.8
1/1	EQPPSLTR	P00748_F12	13.8
1/1	EQPPSLTR	P00748_F12	13.8
1/1	LHEAFSPVSYQHDLALLR	P00748_F12	13.8
1/1	EQPPSLTR	P00748_F12	13.8
0/1	CFEPQLLR	P00748_F12	13.8
1/1	CFEPQLLR	P00748_F12	13.8
1/1	EQPPSLTR	P00748_F12	13.8
1/1	GRPGPQPWCATTPNFDQDQR	P00748_F12	13.8
1/1	CFEPQLLR	P00748_F12	13.8
1/1	GRPGPQPWCATTPNFDQDQR	P00748_F12	13.8
1/1	EQPPSLTR	P00748_F12	13.8
1/1	GRPGPQPWCATTPNFDQDQR	P00748_F12	13.8
1/1	LHEAFSPVSYQHDLALLR	P00748_F12	13.8
0/1	CFEPQLLR	P00748_F12	13.8
1/1	CFEPQLLR	P00748_F12	13.8
0/1	CFEPQLLR	P00748_F12	13.8
1/1	LHEAFSPVSYQHDLALLR	P00748_F12	13.8
0/1	CFEPQLLR	P00748_F12	13.8
1/1	EQPPSLTR	P00748_F12	13.8
1/1	LHEAFSPVSYQHDLALLR	P00748_F12	13.8
1/1	GRPGPQPWCATTPNFDQDQR	P00748_F12	13.8
1/1	LHEAFSPVSYQHDLALLR	P00748_F12	13.8
1/1	EQPPSLTR	P00748_F12	13.8
1/1	LHEAFSPVSYQHDLALLR	P00748_F12	13.8
0/1	CFEPQLLR	P00748_F12	13.8
1/1	CFEPQLLR	P00748_F12	13.8
0/1	CFEPQLLR	P00748_F12	13.8
1/1	EQPPSLTR	P00748_F12	13.8
1/1	EQPPSLTR	P00748_F12	13.8
0/1	CFEPQLLR	P00748_F12	13.8
1/1	LHEAFSPVSYQHDLALLR	P00748_F12	13.8
0/1	CFEPQLLR	P00748_F12	13.8
1/1	GRPGPQPWCATTPNFDQDQR	P00748_F12	13.8
1/1	CFEPQLLR	P00748_F12	13.8
1/1	GRPGPQPWCATTPNFDQDQR	P00748_F12	13.8
0/1	CFEPQLLR	P00748_F12	13.8
1/1	CFEPQLLR	P00748_F12	13.8
1/1	LHEAFSPVSYQHDLALLR	P00748_F12	13.8
1/1	CFEPQLLR	P00748_F12	13.8
0/1	CFEPQLLR	P00748_F12	13.8
1/1	EQPPSLTR	P00748_F12	13.8
1/1	LHEAFSPVSYQHDLALLR	P00748_F12	13.8
1/1	GRPGPQPWCATTPNFDQDQR	P00748_F12	13.8
1/1	LHEAFSPVSYQHDLALLR	P00748_F12	13.8
1/1	EQPPSLTR	P00748_F12	13.8
1/1	LQEDADGSCALLSPYVQPVCLPSGAAR	P00748_F12	13.8
1/1	EQPPSLTR	P00748_F12	13.8
0/1	CFEPQLLR	P00748_F12	13.8
0/1	CFEPQLLR	P00748_F12	13.8
0/1	CFEPQLLR	P00748_F12	13.8
1/1	EQPPSLTR	P00748_F12	13.8
1/1	CFEPQLLR	P00748_F12	13.8
0/1	CFEPQLLR	P00748_F12	13.8
1/1	EQPPSLTR	P00748_F12	13.8
1/1	LHEAFSPVSYQHDLALLR	P00748_F12	13.8
1/1	EQPPSLTR	P00748_F12	13.8
0/1	EQPPSLTR	P00748_F12	13.8
1/1	EQPPSLTR	P00748_F12	13.8
0/1	CFEPQLLR	P00748_F12	13.8
1/1	LHEAFSPVSYQHDLALLR	P00748_F12	13.8
0/1	CFEPQLLR	P00748_F12	13.8
1/1	CFEPQLLR	P00748_F12	13.8
1/1	EQPPSLTR	P00748_F12	13.8
1/1	GRPGPQPWCATTPNFDQDQR	P00748_F12	13.8
1/1	GRPGPQPWCATTPNFDQDQR	P00748_F12	13.8
1/1	LHEAFSPVSYQHDLALLR	P00748_F12	13.8
1/1	CFEPQLLR	P00748_F12	13.8
0/1	CFEPQLLR	P00748_F12	13.8
0/1	CFEPQLLR	P00748_F12	13.8
1/1	GRPGPQPWCATTPNFDQDQR	P00748_F12	13.8
1/1	EQPPSLTR	P00748_F12	13.8
0/1	EQPPSLTR	P00748_F12	13.8
1/1	CFEPQLLR	P00748_F12	13.8
1/1	EQPPSLTR	P00748_F12	13.8
1/1	GRPGPQPWCATTPNFDQDQR	P00748_F12	13.8
1/1	LHEAFSPVSYQHDLALLR	P00748_F12	13.8
1/1	CFEPQLLR	P00748_F12	13.8
1/1	CFEPQLLR	P00748_F12	13.8
1/1	EQPPSLTR	P00748_F12	13.8
1/1	GRPGPQPWCATTPNFDQDQR	P00748_F12	13.8
1/1	CFEPQLLR	P00748_F12	13.8
1/1	CFEPQLLR	P00748_F12	13.8
0/1	GRPGPQPWCATTPNFDQDQR	P00748_F12	13.8
0/1	CFEPQLLR	P00748_F12	13.8
1/1	EQPPSLTR	P00748_F12	13.8
1/1	LHEAFSPVSYQHDLALLR	P00748_F12	13.8
1/1	CFEPQLLR	P00748_F12	13.8
0/1	EQPPSLTR	P00748_F12	13.8
1/1	GRPGPQPWCATTPNFDQDQR	P00748_F12	13.8
1/1	LHEAFSPVSYQHDLALLR	P00748_F12	13.8
1/1	GRPGPQPWCATTPNFDQDQR	P00748_F12	13.8
1/1	GRPGPQPWCATTPNFDQDQR	P00748_F12	13.8
0/1	CFEPQLLR	P00748_F12	13.8
1/1	LQEDADGSCALLSPYVQPVCLPSGAAR	P00748_F12	13.8
1/1	CFEPQLLR	P00748_F12	13.8
1/1	EQPPSLTR	P00748_F12	13.8
1/1	EQPPSLTR	P00748_F12	13.8
0/1	CFEPQLLR	P00748_F12	13.8
1/1	LHEAFSPVSYQHDLALLR	P00748_F12	13.8
0/1	CFEPQLLR	P00748_F12	13.8
1/1	CFEPQLLR	P00748_F12	13.8
0/1	CFEPQLLR	P00748_F12	13.8
0/1	CFEPQLLR	P00748_F12	13.8
1/1	GRPGPQPWCATTPNFDQDQR	P00748_F12	13.8
1/1	GRPGPQPWCATTPNFDQDQR	P00748_F12	13.8
0/1	LHEAFSPVSYQHDLALLR	P00748_F12	13.8
1/1	CFEPQLLR	P00748_F12	13.8
0/1	CFEPQLLR	P00748_F12	13.8
0/1	LHEAFSPVSYQHDLALLR	P00748_F12	13.8
0/1	CFEPQLLR	P00748_F12	13.8
1/1	GRPGPQPWCATTPNFDQDQR	P00748_F12	13.8
1/1	GRPGPQPWCATTPNFDQDQR	P00748_F12	13.8
1/1	GRPGPQPWCATTPNFDQDQR	P00748_F12	13.8
0/1	CFEPQLLR	P00748_F12	13.8
0/0	LHEAFSPVSYQHDLALLR	P00748_F12	13.8
1/1	CFEPQLLR	P00748_F12	13.8
1/1	LHEAFSPVSYQHDLALLR	P00748_F12	13.8
0/1	GRPGPQPWCATTPNFDQDQR	P00748_F12	13.8
1/1	LHEAFSPVSYQHDLALLR	P00748_F12	13.7
1/1	GRPGPQPWCATTPNFDQDQR	P00748_F12	13.7
1/1	EQPPSLTR	P00748_F12	13.7
1/1	CFEPQLLR	P00748_F12	13.7
0/1	CFEPQLLR	P00748_F12	13.7
0/1	CFEPQLLR	P00748_F12	13.7
1/1	CFEPQLLR	P00748_F12	13.7
1/1	GRPGPQPWCATTPNFDQDQR	P00748_F12	13.7
1/1	EQPPSLTR	P00748_F12	13.7
0/1	CFEPQLLR	P00748_F12	13.7
0/1	CFEPQLLR	P00748_F12	13.7
1/1	GRPGPQPWCATTPNFDQDQR	P00748_F12	13.7
1/1	EQPPSLTR	P00748_F12	13.7
1/1	CFEPQLLR	P00748_F12	13.7
1/1	EQPPSLTR	P00748_F12	13.7
1/1	CFEPQLLR	P00748_F12	13.7
1/1	EQPPSLTR	P00748_F12	13.7
0/1	CFEPQLLR	P00748_F12	13.7
1/1	GRPGPQPWCATTPNFDQDQR	P00748_F12	13.7
1/1	CFEPQLLR	P00748_F12	13.7
1/1	CFEPQLLR	P00748_F12	13.7
0/1	CFEPQLLR	P00748_F12	13.7
1/1	EQPPSLTR	P00748_F12	13.7
1/1	CFEPQLLR	P00748_F12	13.7
1/1	CFEPQLLR	P00748_F12	13.7
1/1	GRPGPQPWCATTPNFDQDQR	P00748_F12	13.7
1/1	EQPPSLTR	P00748_F12	13.7
1/1	LHEAFSPVSYQHDLALLR	P00748_F12	13.7
0/1	CFEPQLLR	P00748_F12	13.7
1/1	EQPPSLTR	P00748_F12	13.7
1/1	GRPGPQPWCATTPNFDQDQR	P00748_F12	13.7
1/1	CFEPQLLR	P00748_F12	13.7
1/1	LHEAFSPVSYQHDLALLR	P00748_F12	13.7
0/1	CFEPQLLR	P00748_F12	13.7
0/1	GRPGPQPWCATTPNFDQDQR	P00748_F12	13.7
1/1	CFEPQLLR	P00748_F12	13.7
1/1	GRPGPQPWCATTPNFDQDQR	P00748_F12	13.7
1/1	CFEPQLLR	P00748_F12	13.7
1/1	EQPPSLTR	P00748_F12	13.7
0/1	CFEPQLLR	P00748_F12	13.7
1/1	CFEPQLLR	P00748_F12	13.7
1/1	GRPGPQPWCATTPNFDQDQR	P00748_F12	13.7
1/1	LHEAFSPVSYQHDLALLR	P00748_F12	13.7
1/1	GRPGPQPWCATTPNFDQDQR	P00748_F12	13.7
1/1	CFEPQLLR	P00748_F12	13.7
1/1	EQPPSLTR	P00748_F12	13.7
1/1	CFEPQLLR	P00748_F12	13.7
1/1	CFEPQLLR	P00748_F12	13.7
1/1	GRPGPQPWCATTPNFDQDQR	P00748_F12	13.7
0/1	CFEPQLLR	P00748_F12	13.7
1/1	EQPPSLTR	P00748_F12	13.7
1/1	GRPGPQPWCATTPNFDQDQR	P00748_F12	13.7
1/1	GRPGPQPWCATTPNFDQDQR	P00748_F12	13.7
0/1	CFEPQLLR	P00748_F12	13.7
0/1	CFEPQLLR	P00748_F12	13.7
0/1	CFEPQLLR	P00748_F12	13.7
1/1	GRPGPQPWCATTPNFDQDQR	P00748_F12	13.7
1/1	CFEPQLLR	P00748_F12	13.7
1/1	LHEAFSPVSYQHDLALLR	P00748_F12	13.7
1/1	LHEAFSPVSYQHDLALLR	P00748_F12	13.7
0/1	CFEPQLLR	P00748_F12	13.7
1/1	CFEPQLLR	P00748_F12	13.7
1/1	LHEAFSPVSYQHDLALLR	P00748_F12	13.7
0/1	CFEPQLLR	P00748_F12	13.7
1/1	LHEAFSPVSYQHDLALLR	P00748_F12	13.7
1/1	LHEAFSPVSYQHDLALLR	P00748_F12	13.7
0/1	CFEPQLLR	P00748_F12	13.7
1/1	EQPPSLTR	P00748_F12	13.7
1/1	GRPGPQPWCATTPNFDQDQR	P00748_F12	13.7
1/1	GRPGPQPWCATTPNFDQDQR	P00748_F12	13.7
0/1	CFEPQLLR	P00748_F12	13.7
1/1	CFEPQLLR	P00748_F12	13.7
1/1	GRPGPQPWCATTPNFDQDQR	P00748_F12	13.7
1/1	EQPPSLTR	P00748_F12	13.7
1/1	EQPPSLTR	P00748_F12	13.7
1/1	LHEAFSPVSYQHDLALLR	P00748_F12	13.7
1/1	LHEAFSPVSYQHDLALLR	P00748_F12	13.7
0/1	CFEPQLLR	P00748_F12	13.7
1/1	CFEPQLLR	P00748_F12	13.7
0/1	CFEPQLLR	P00748_F12	13.7
1/1	CFEPQLLR	P00748_F12	13.7
1/1	GRPGPQPWCATTPNFDQDQR	P00748_F12	13.7
1/1	EQPPSLTR	P00748_F12	13.7
0/1	CFEPQLLR	P00748_F12	13.7
1/1	EQPPSLTR	P00748_F12	13.7
1/1	EQPPSLTR	P00748_F12	13.7
1/1	LHEAFSPVSYQHDLALLR	P00748_F12	13.7
1/1	GRPGPQPWCATTPNFDQDQR	P00748_F12	13.7
0/1	CFEPQLLR	P00748_F12	13.7
1/1	LHEAFSPVSYQHDLALLR	P00748_F12	13.7
1/1	CFEPQLLR	P00748_F12	13.7
1/1	GRPGPQPWCATTPNFDQDQR	P00748_F12	13.7
1/1	CFEPQLLR	P00748_F12	13.7
1/1	EQPPSLTR	P00748_F12	13.7
1/1	EQPPSLTR	P00748_F12	13.7
1/1	LHEAFSPVSYQHDLALLR	P00748_F12	13.7
1/1	EQPPSLTR	P00748_F12	13.7
1/1	EQPPSLTR	P00748_F12	13.7
0/1	CFEPQLLR	P00748_F12	13.7
1/1	EQPPSLTR	P00748_F12	13.7
1/1	LHEAFSPVSYQHDLALLR	P00748_F12	13.7
1/1	GRPGPQPWCATTPNFDQDQR	P00748_F12	13.7
1/1	CFEPQLLR	P00748_F12	13.7
1/1	LHEAFSPVSYQHDLALLR	P00748_F12	13.7
1/1	CFEPQLLR	P00748_F12	13.7
0/1	GRPGPQPWCATTPNFDQDQR	P00748_F12	13.7
1/1	EQPPSLTR	P00748_F12	13.7
1/1	GRPGPQPWCATTPNFDQDQR	P00748_F12	13.7
1/1	LHEAFSPVSYQHDLALLR	P00748_F12	13.7
1/1	LHEAFSPVSYQHDLALLR	P00748_F12	13.7
1/1	CFEPQLLR	P00748_F12	13.7
1/1	CFEPQLLR	P00748_F12	13.7
1/1	LHEAFSPVSYQHDLALLR	P00748_F12	13.7
1/1	CFEPQLLR	P00748_F12	13.7
1/1	LHEAFSPVSYQHDLALLR	P00748_F12	13.7
1/1	LHEAFSPVSYQHDLALLR	P00748_F12	13.7
1/1	GRPGPQPWCATTPNFDQDQR	P00748_F12	13.7
1/1	GRPGPQPWCATTPNFDQDQR	P00748_F12	13.7
1/1	EQPPSLTR	P00748_F12	13.7
0/1	CFEPQLLR	P00748_F12	13.7
1/1	CFEPQLLR	P00748_F12	13.7
1/1	LHEAFSPVSYQHDLALLR	P00748_F12	13.7
1/1	CFEPQLLR	P00748_F12	13.7
1/1	GRPGPQPWCATTPNFDQDQR	P00748_F12	13.7
1/1	CFEPQLLR	P00748_F12	13.7
1/1	LHEAFSPVSYQHDLALLR	P00748_F12	13.7
1/1	GRPGPQPWCATTPNFDQDQR	P00748_F12	13.7
1/1	GRPGPQPWCATTPNFDQDQR	P00748_F12	13.7
1/1	GRPGPQPWCATTPNFDQDQR	P00748_F12	13.7
1/1	LHEAFSPVSYQHDLALLR	P00748_F12	13.7
1/1	EQPPSLTR	P00748_F12	13.7
0/1	LHEAFSPVSYQHDLALLR	P00748_F12	13.7
1/1	LHEAFSPVSYQHDLALLR	P00748_F12	13.7
1/1	LQEDADGSCALLSPYVQPVCLPSGAAR	P00748_F12	13.7
0/1	CFEPQLLR	P00748_F12	13.7
1/1	LHEAFSPVSYQHDLALLR	P00748_F12	13.7
1/1	LQEDADGSCALLSPYVQPVCLPSGAAR	P00748_F12	13.7
1/1	CFEPQLLR	P00748_F12	13.7
0/1	CFEPQLLR	P00748_F12	13.7
0/1	CFEPQLLR	P00748_F12	13.7
1/1	LHEAFSPVSYQHDLALLR	P00748_F12	13.7
0/1	CFEPQLLR	P00748_F12	13.7
1/1	EQPPSLTR	P00748_F12	13.7
1/1	LHEAFSPVSYQHDLALLR	P00748_F12	13.7
1/1	GRPGPQPWCATTPNFDQDQR	P00748_F12	13.7
1/1	LHEAFSPVSYQHDLALLR	P00748_F12	13.7
1/1	CFEPQLLR	P00748_F12	13.7
0/1	CFEPQLLR	P00748_F12	13.7
1/1	CFEPQLLR	P00748_F12	13.7
0/1	GRPGPQPWCATTPNFDQDQR	P00748_F12	13.7
0/1	CFEPQLLR	P00748_F12	13.7
1/1	EQPPSLTR	P00748_F12	13.7
0/1	EQPPSLTR	P00748_F12	13.7
1/1	EQPPSLTR	P00748_F12	13.7
0/1	CFEPQLLR	P00748_F12	13.7
1/1	CFEPQLLR	P00748_F12	13.7
1/1	GRPGPQPWCATTPNFDQDQR	P00748_F12	13.7
1/1	EQPPSLTR	P00748_F12	13.7
1/1	LHEAFSPVSYQHDLALLR	P00748_F12	13.7
1/1	CFEPQLLR	P00748_F12	13.7
1/1	CFEPQLLR	P00748_F12	13.7
1/1	CFEPQLLR	P00748_F12	13.7
1/1	CFEPQLLR	P00748_F12	13.7
1/1	CFEPQLLR	P00748_F12	13.7
1/1	EQPPSLTR	P00748_F12	13.7
1/1	EQPPSLTR	P00748_F12	13.7
1/1	LHEAFSPVSYQHDLALLR	P00748_F12	13.7
1/1	EQPPSLTR	P00748_F12	13.7
1/1	EQPPSLTR	P00748_F12	13.7
0/1	CFEPQLLR	P00748_F12	13.7
1/1	CFEPQLLR	P00748_F12	13.7
1/1	LHEAFSPVSYQHDLALLR	P00748_F12	13.7
1/1	CFEPQLLR	P00748_F12	13.7
1/1	GRPGPQPWCATTPNFDQDQR	P00748_F12	13.7
1/1	LHEAFSPVSYQHDLALLR	P00748_F12	13.7
1/1	GRPGPQPWCATTPNFDQDQR	P00748_F12	13.7
1/1	LHEAFSPVSYQHDLALLR	P00748_F12	13.7
1/1	GRPGPQPWCATTPNFDQDQR	P00748_F12	13.7
1/1	GRPGPQPWCATTPNFDQDQR	P00748_F12	13.7
1/1	EQPPSLTR	P00748_F12	13.7
0/1	CFEPQLLR	P00748_F12	13.7
1/1	EQPPSLTR	P00748_F12	13.7
1/1	LHEAFSPVSYQHDLALLR	P00748_F12	13.7
1/1	GRPGPQPWCATTPNFDQDQR	P00748_F12	13.7
1/1	GRPGPQPWCATTPNFDQDQR	P00748_F12	13.7
1/1	EQPPSLTR	P00748_F12	13.7
1/1	CFEPQLLR	P00748_F12	13.7
1/1	EQPPSLTR	P00748_F12	13.7
1/1	CFEPQLLR	P00748_F12	13.7
1/1	GRPGPQPWCATTPNFDQDQR	P00748_F12	13.7
1/1	CFEPQLLR	P00748_F12	13.7
1/1	CFEPQLLR	P00748_F12	13.7
1/1	EQPPSLTR	P00748_F12	13.7
1/1	LHEAFSPVSYQHDLALLR	P00748_F12	13.7
0/1	CFEPQLLR	P00748_F12	13.7
0/0	CFEPQLLR	P00748_F12	13.7
1/1	CFEPQLLR	P00748_F12	13.7
0/1	CFEPQLLR	P00748_F12	13.7
0/1	CFEPQLLR	P00748_F12	13.7
1/1	CFEPQLLR	P00748_F12	13.7
1/1	CFEPQLLR	P00748_F12	13.7
1/1	LHEAFSPVSYQHDLALLR	P00748_F12	13.7
1/1	CFEPQLLR	P00748_F12	13.7
0/1	CFEPQLLR	P00748_F12	13.7
1/1	LHEAFSPVSYQHDLALLR	P00748_F12	13.7
1/1	EQPPSLTR	P00748_F12	13.7
1/1	EQPPSLTR	P00748_F12	13.7
1/1	LHEAFSPVSYQHDLALLR	P00748_F12	13.7
0/1	CFEPQLLR	P00748_F12	13.7
1/1	GRPGPQPWCATTPNFDQDQR	P00748_F12	13.7
1/1	LHEAFSPVSYQHDLALLR	P00748_F12	13.7
0/1	LHEAFSPVSYQHDLALLR	P00748_F12	13.7
1/1	EQPPSLTR	P00748_F12	13.7
1/1	LHEAFSPVSYQHDLALLR	P00748_F12	13.7
1/1	EQPPSLTR	P00748_F12	13.7
1/1	CFEPQLLR	P00748_F12	13.7
1/1	EQPPSLTR	P00748_F12	13.7
1/1	CFEPQLLR	P00748_F12	13.7
1/1	EQPPSLTR	P00748_F12	13.7
1/1	LHEAFSPVSYQHDLALLR	P00748_F12	13.7
1/1	CFEPQLLR	P00748_F12	13.7
1/1	EQPPSLTR	P00748_F12	13.7
1/1	GRPGPQPWCATTPNFDQDQR	P00748_F12	13.7
1/1	EQPPSLTR	P00748_F12	13.7
0/1	CFEPQLLR	P00748_F12	13.7
1/1	LHEAFSPVSYQHDLALLR	P00748_F12	13.7
1/1	EQPPSLTR	P00748_F12	13.7
1/1	CFEPQLLR	P00748_F12	13.7
1/1	EQPPSLTR	P00748_F12	13.7
1/1	LHEAFSPVSYQHDLALLR	P00748_F12	13.7
0/1	CFEPQLLR	P00748_F12	13.7
1/1	LHEAFSPVSYQHDLALLR	P00748_F12	13.7
0/1	CFEPQLLR	P00748_F12	13.7
1/1	GRPGPQPWCATTPNFDQDQR	P00748_F12	13.7
0/1	GRPGPQPWCATTPNFDQDQR	P00748_F12	13.7
1/1	EQPPSLTR	P00748_F12	13.7
1/1	GRPGPQPWCATTPNFDQDQR	P00748_F12	13.7
1/1	CFEPQLLR	P00748_F12	13.7
1/1	GRPGPQPWCATTPNFDQDQR	P00748_F12	13.7
0/0	GRPGPQPWCATTPNFDQDQR	P00748_F12	13.7
1/1	GRPGPQPWCATTPNFDQDQR	P00748_F12	13.7
0/1	CFEPQLLR	P00748_F12	13.7
0/1	CFEPQLLR	P00748_F12	13.7
1/1	LHEAFSPVSYQHDLALLR	P00748_F12	13.7
1/1	GRPGPQPWCATTPNFDQDQR	P00748_F12	13.7
1/1	GRPGPQPWCATTPNFDQDQR	P00748_F12	13.7
1/1	GRPGPQPWCATTPNFDQDQR	P00748_F12	13.7
1/1	GRPGPQPWCATTPNFDQDQR	P00748_F12	13.7
1/1	LHEAFSPVSYQHDLALLR	P00748_F12	13.7
1/1	LHEAFSPVSYQHDLALLR	P00748_F12	13.7
1/1	LHEAFSPVSYQHDLALLR	P00748_F12	13.7
0/1	CFEPQLLR	P00748_F12	13.7
1/1	EQPPSLTR	P00748_F12	13.7
1/1	GRPGPQPWCATTPNFDQDQR	P00748_F12	13.7
1/1	LHEAFSPVSYQHDLALLR	P00748_F12	13.7
1/1	CFEPQLLR	P00748_F12	13.7
1/1	CFEPQLLR	P00748_F12	13.7
1/1	LHEAFSPVSYQHDLALLR	P00748_F12	13.7
0/1	EQPPSLTR	P00748_F12	13.7
0/1	EQPPSLTR	P00748_F12	13.7
0/1	CFEPQLLR	P00748_F12	13.7
0/1	CFEPQLLR	P00748_F12	13.7
1/1	EQPPSLTR	P00748_F12	13.7
1/1	LHEAFSPVSYQHDLALLR	P00748_F12	13.7
1/1	GRPGPQPWCATTPNFDQDQR	P00748_F12	13.7
1/1	LHEAFSPVSYQHDLALLR	P00748_F12	13.7
1/1	EQPPSLTR	P00748_F12	13.7
1/1	EQPPSLTR	P00748_F12	13.7
1/1	CFEPQLLR	P00748_F12	13.7
1/1	EQPPSLTR	P00748_F12	13.7
1/1	CFEPQLLR	P00748_F12	13.7
1/1	CFEPQLLR	P00748_F12	13.7
1/1	EQPPSLTR	P00748_F12	13.7
1/1	CFEPQLLR	P00748_F12	13.7
1/1	EQPPSLTR	P00748_F12	13.7
0/1	GRPGPQPWCATTPNFDQDQR	P00748_F12	13.7
1/1	LHEAFSPVSYQHDLALLR	P00748_F12	13.7
1/1	EQPPSLTR	P00748_F12	13.7
1/1	LHEAFSPVSYQHDLALLR	P00748_F12	13.7
1/1	LHEAFSPVSYQHDLALLR	P00748_F12	13.7
1/1	EQPPSLTR	P00748_F12	13.7
1/1	CFEPQLLR	P00748_F12	13.7
0/1	CFEPQLLR	P00748_F12	13.7
1/1	LHEAFSPVSYQHDLALLR	P00748_F12	13.7
1/1	LHEAFSPVSYQHDLALLR	P00748_F12	13.7
1/1	EQPPSLTR	P00748_F12	13.7
1/1	LHEAFSPVSYQHDLALLR	P00748_F12	13.7
1/1	LQEDADGSCALLSPYVQPVCLPSGAAR	P00748_F12	13.7
1/1	EQPPSLTR	P00748_F12	13.7
1/1	EQPPSLTR	P00748_F12	13.7
1/1	LHEAFSPVSYQHDLALLR	P00748_F12	13.7
1/1	LHEAFSPVSYQHDLALLR	P00748_F12	13.7
0/1	CFEPQLLR	P00748_F12	13.7
1/1	LHEAFSPVSYQHDLALLR	P00748_F12	13.7
1/1	GRPGPQPWCATTPNFDQDQR	P00748_F12	13.7
1/1	GRPGPQPWCATTPNFDQDQR	P00748_F12	13.7
1/1	CFEPQLLR	P00748_F12	13.7
1/1	EQPPSLTR	P00748_F12	13.7
1/1	GRPGPQPWCATTPNFDQDQR	P00748_F12	13.7
1/1	EQPPSLTR	P00748_F12	13.7
1/1	LHEAFSPVSYQHDLALLR	P00748_F12	13.7
1/1	CFEPQLLR	P00748_F12	13.7
0/1	GRPGPQPWCATTPNFDQDQR	P00748_F12	13.7
1/1	LHEAFSPVSYQHDLALLR	P00748_F12	13.7
1/1	LHEAFSPVSYQHDLALLR	P00748_F12	13.7
1/1	LHEAFSPVSYQHDLALLR	P00748_F12	13.7
1/1	LHEAFSPVSYQHDLALLR	P00748_F12	13.7
1/1	CFEPQLLR	P00748_F12	13.7
1/1	GRPGPQPWCATTPNFDQDQR	P00748_F12	13.7
1/1	GRPGPQPWCATTPNFDQDQR	P00748_F12	13.7
0/1	GRPGPQPWCATTPNFDQDQR	P00748_F12	13.7
1/1	LHEAFSPVSYQHDLALLR	P00748_F12	13.7
0/0	GRPGPQPWCATTPNFDQDQR	P00748_F12	13.7
1/1	EQPPSLTR	P00748_F12	13.7
1/1	LHEAFSPVSYQHDLALLR	P00748_F12	13.7
0/1	CFEPQLLR	P00748_F12	13.7
0/1	CFEPQLLR	P00748_F12	13.7
1/1	GRPGPQPWCATTPNFDQDQR	P00748_F12	13.7
1/1	LHEAFSPVSYQHDLALLR	P00748_F12	13.7
1/1	GRPGPQPWCATTPNFDQDQR	P00748_F12	13.7
1/1	LHEAFSPVSYQHDLALLR	P00748_F12	13.7
0/1	CFEPQLLR	P00748_F12	13.7
0/1	CFEPQLLR	P00748_F12	13.7
1/1	GRPGPQPWCATTPNFDQDQR	P00748_F12	13.7
0/1	EQPPSLTR	P00748_F12	13.7
1/1	GRPGPQPWCATTPNFDQDQR	P00748_F12	13.7
1/1	CFEPQLLR	P00748_F12	13.7
1/1	CFEPQLLR	P00748_F12	13.7
1/1	GRPGPQPWCATTPNFDQDQR	P00748_F12	13.7
1/1	LHEAFSPVSYQHDLALLR	P00748_F12	13.7
1/1	EQPPSLTR	P00748_F12	13.7
1/1	LQEDADGSCALLSPYVQPVCLPSGAAR	P00748_F12	13.7
1/1	GRPGPQPWCATTPNFDQDQR	P00748_F12	13.7
1/1	LHEAFSPVSYQHDLALLR	P00748_F12	13.7
1/1	EQPPSLTR	P00748_F12	13.7
1/1	LHEAFSPVSYQHDLALLR	P00748_F12	13.7
1/1	GRPGPQPWCATTPNFDQDQR	P00748_F12	13.7
1/1	LHEAFSPVSYQHDLALLR	P00748_F12	13.7
1/1	GRPGPQPWCATTPNFDQDQR	P00748_F12	13.7
1/1	LHEAFSPVSYQHDLALLR	P00748_F12	13.7
1/1	EQPPSLTR	P00748_F12	13.7
1/1	CFEPQLLR	P00748_F12	13.7
1/1	LHEAFSPVSYQHDLALLR	P00748_F12	13.7
1/1	EQPPSLTR	P00748_F12	13.7
1/1	EQPPSLTR	P00748_F12	13.6
0/1	GRPGPQPWCATTPNFDQDQR	P00748_F12	13.6
0/1	LHEAFSPVSYQHDLALLR	P00748_F12	13.6
1/1	LHEAFSPVSYQHDLALLR	P00748_F12	13.6
1/1	LHEAFSPVSYQHDLALLR	P00748_F12	13.6
1/1	LHEAFSPVSYQHDLALLR	P00748_F12	13.6
1/1	LHEAFSPVSYQHDLALLR	P00748_F12	13.6
1/1	EQPPSLTR	P00748_F12	13.6
1/1	GRPGPQPWCATTPNFDQDQR	P00748_F12	13.6
1/1	CFEPQLLR	P00748_F12	13.6
1/1	EQPPSLTR	P00748_F12	13.6
0/1	CFEPQLLR	P00748_F12	13.6
1/1	EQPPSLTR	P00748_F12	13.6
1/1	LHEAFSPVSYQHDLALLR	P00748_F12	13.6
1/1	LHEAFSPVSYQHDLALLR	P00748_F12	13.6
1/1	EQPPSLTR	P00748_F12	13.6
1/1	GRPGPQPWCATTPNFDQDQR	P00748_F12	13.6
1/1	CFEPQLLR	P00748_F12	13.6
1/1	CFEPQLLR	P00748_F12	13.6
1/1	LHEAFSPVSYQHDLALLR	P00748_F12	13.6
1/1	CFEPQLLR	P00748_F12	13.6
1/1	CFEPQLLR	P00748_F12	13.6
1/1	LHEAFSPVSYQHDLALLR	P00748_F12	13.6
1/1	EQPPSLTR	P00748_F12	13.6
1/1	LHEAFSPVSYQHDLALLR	P00748_F12	13.6
0/1	CFEPQLLR	P00748_F12	13.6
1/1	EQPPSLTR	P00748_F12	13.6
0/1	CFEPQLLR	P00748_F12	13.6
1/1	LHEAFSPVSYQHDLALLR	P00748_F12	13.6
1/1	EQPPSLTR	P00748_F12	13.6
1/1	EQPPSLTR	P00748_F12	13.6
0/1	LHEAFSPVSYQHDLALLR	P00748_F12	13.6
1/1	EQPPSLTR	P00748_F12	13.6
0/1	CFEPQLLR	P00748_F12	13.6
1/1	EQPPSLTR	P00748_F12	13.6
0/1	CFEPQLLR	P00748_F12	13.6
1/1	EQPPSLTR	P00748_F12	13.6
1/1	CFEPQLLR	P00748_F12	13.6
1/1	LHEAFSPVSYQHDLALLR	P00748_F12	13.6
1/1	EQPPSLTR	P00748_F12	13.6
1/1	EQPPSLTR	P00748_F12	13.6
1/1	GRPGPQPWCATTPNFDQDQR	P00748_F12	13.6
1/1	CFEPQLLR	P00748_F12	13.6
0/1	CFEPQLLR	P00748_F12	13.6
0/1	LHEAFSPVSYQHDLALLR	P00748_F12	13.6
1/1	CFEPQLLR	P00748_F12	13.6
1/1	EQPPSLTR	P00748_F12	13.6
0/1	CFEPQLLR	P00748_F12	13.6
1/1	CFEPQLLR	P00748_F12	13.6
0/1	CFEPQLLR	P00748_F12	13.6
1/1	GRPGPQPWCATTPNFDQDQR	P00748_F12	13.6
1/1	LHEAFSPVSYQHDLALLR	P00748_F12	13.6
1/1	EQPPSLTR	P00748_F12	13.6
0/1	CFEPQLLR	P00748_F12	13.6
1/1	GRPGPQPWCATTPNFDQDQR	P00748_F12	13.6
1/1	LHEAFSPVSYQHDLALLR	P00748_F12	13.6
1/1	LHEAFSPVSYQHDLALLR	P00748_F12	13.6
1/1	CFEPQLLR	P00748_F12	13.6
1/1	GRPGPQPWCATTPNFDQDQR	P00748_F12	13.6
1/1	LHEAFSPVSYQHDLALLR	P00748_F12	13.6
1/1	LHEAFSPVSYQHDLALLR	P00748_F12	13.6
0/1	CFEPQLLR	P00748_F12	13.6
1/1	GRPGPQPWCATTPNFDQDQR	P00748_F12	13.6
1/1	LHEAFSPVSYQHDLALLR	P00748_F12	13.6
0/1	CFEPQLLR	P00748_F12	13.6
1/1	LHEAFSPVSYQHDLALLR	P00748_F12	13.6
1/1	CFEPQLLR	P00748_F12	13.6
1/1	LHEAFSPVSYQHDLALLR	P00748_F12	13.6
1/1	EQPPSLTR	P00748_F12	13.6
1/1	GRPGPQPWCATTPNFDQDQR	P00748_F12	13.6
1/1	EQPPSLTR	P00748_F12	13.6
0/1	EQPPSLTR	P00748_F12	13.6
1/1	GRPGPQPWCATTPNFDQDQR	P00748_F12	13.6
1/1	LHEAFSPVSYQHDLALLR	P00748_F12	13.6
0/1	CFEPQLLR	P00748_F12	13.6
1/1	EQPPSLTR	P00748_F12	13.6
1/1	CFEPQLLR	P00748_F12	13.6
1/1	EQPPSLTR	P00748_F12	13.6
1/1	GRPGPQPWCATTPNFDQDQR	P00748_F12	13.6
0/1	EQPPSLTR	P00748_F12	13.6
1/1	EQPPSLTR	P00748_F12	13.6
1/1	LHEAFSPVSYQHDLALLR	P00748_F12	13.6
0/1	EQPPSLTR	P00748_F12	13.6
1/1	LHEAFSPVSYQHDLALLR	P00748_F12	13.6
1/1	EQPPSLTR	P00748_F12	13.6
1/1	EQPPSLTR	P00748_F12	13.6
1/1	LHEAFSPVSYQHDLALLR	P00748_F12	13.6
1/1	CFEPQLLR	P00748_F12	13.6
0/1	CFEPQLLR	P00748_F12	13.6
1/1	CFEPQLLR	P00748_F12	13.6
0/1	CFEPQLLR	P00748_F12	13.6
1/1	CFEPQLLR	P00748_F12	13.6
0/1	GRPGPQPWCATTPNFDQDQR	P00748_F12	13.6
1/1	GRPGPQPWCATTPNFDQDQR	P00748_F12	13.6
1/1	CFEPQLLR	P00748_F12	13.6
1/1	GRPGPQPWCATTPNFDQDQR	P00748_F12	13.6
1/1	LHEAFSPVSYQHDLALLR	P00748_F12	13.6
0/1	CFEPQLLR	P00748_F12	13.6
1/1	EQPPSLTR	P00748_F12	13.6
1/1	CFEPQLLR	P00748_F12	13.6
0/1	EQPPSLTR	P00748_F12	13.6
1/1	LHEAFSPVSYQHDLALLR	P00748_F12	13.6
1/1	LHEAFSPVSYQHDLALLR	P00748_F12	13.6
1/1	LHEAFSPVSYQHDLALLR	P00748_F12	13.6
1/1	LHEAFSPVSYQHDLALLR	P00748_F12	13.6
1/1	LHEAFSPVSYQHDLALLR	P00748_F12	13.6
1/1	LHEAFSPVSYQHDLALLR	P00748_F12	13.6
1/1	LHEAFSPVSYQHDLALLR	P00748_F12	13.6
1/1	EQPPSLTR	P00748_F12	13.6
1/1	LHEAFSPVSYQHDLALLR	P00748_F12	13.6
1/1	EQPPSLTR	P00748_F12	13.6
1/1	LHEAFSPVSYQHDLALLR	P00748_F12	13.6
0/1	CFEPQLLR	P00748_F12	13.6
1/1	GRPGPQPWCATTPNFDQDQR	P00748_F12	13.6
1/1	EQPPSLTR	P00748_F12	13.6
1/1	EQPPSLTR	P00748_F12	13.6
1/1	EQPPSLTR	P00748_F12	13.6
0/1	CFEPQLLR	P00748_F12	13.6
1/1	CFEPQLLR	P00748_F12	13.6
1/1	CFEPQLLR	P00748_F12	13.6
0/1	CFEPQLLR	P00748_F12	13.6
1/1	CFEPQLLR	P00748_F12	13.6
1/1	CFEPQLLR	P00748_F12	13.6
1/1	GRPGPQPWCATTPNFDQDQR	P00748_F12	13.6
0/1	CFEPQLLR	P00748_F12	13.6
[truncated: 16,813 more rows]
