# Supplementary material for: Plasma proteome variation and its genetic determinants in children and adolescents
Source: Nat Genet. 2025 Feb 19;57(3):635–46. doi: 10.1038/s41588-025-02089-2 (PMC11906355; doi:10.1038/s41588-025-02089-2)
Supplement: Supplementary file 14 — Statistical source data. [file 41588_2025_2089_MOESM14_ESM.xlsx]

## Sheet: Extended Data Fig. 5a
3_186390627_C_T	Log2 intensity	Protein ID
0/1	18.3	P04196_HRG
1/1	16.4	P04196_HRG
1/1	16.4	P04196_HRG
1/1	16.3	P04196_HRG
1/1	16.3	P04196_HRG
0/1	16.3	P04196_HRG
1/1	16.3	P04196_HRG
0/1	16.3	P04196_HRG
0/1	16.2	P04196_HRG
0/1	16.2	P04196_HRG
1/1	16.2	P04196_HRG
0/1	16.2	P04196_HRG
1/1	16.1	P04196_HRG
0/1	16.1	P04196_HRG
0/0	16.1	P04196_HRG
1/1	16.1	P04196_HRG
1/1	16.1	P04196_HRG
0/1	16.1	P04196_HRG
1/1	16.1	P04196_HRG
1/1	16.1	P04196_HRG
0/1	16	P04196_HRG
0/1	16	P04196_HRG
1/1	16	P04196_HRG
0/0	16	P04196_HRG
0/1	16	P04196_HRG
0/1	16	P04196_HRG
0/1	16	P04196_HRG
0/1	16	P04196_HRG
1/1	16	P04196_HRG
0/1	16	P04196_HRG
0/1	16	P04196_HRG
1/1	16	P04196_HRG
1/1	16	P04196_HRG
1/1	16	P04196_HRG
1/1	16	P04196_HRG
0/1	16	P04196_HRG
0/1	16	P04196_HRG
0/1	16	P04196_HRG
1/1	16	P04196_HRG
1/1	16	P04196_HRG
0/1	16	P04196_HRG
0/1	16	P04196_HRG
0/1	16	P04196_HRG
0/1	15.9	P04196_HRG
1/1	15.9	P04196_HRG
0/0	15.9	P04196_HRG
0/1	15.9	P04196_HRG
0/1	15.9	P04196_HRG
1/1	15.9	P04196_HRG
1/1	15.9	P04196_HRG
0/1	15.9	P04196_HRG
1/1	15.9	P04196_HRG
0/1	15.9	P04196_HRG
0/1	15.9	P04196_HRG
1/1	15.9	P04196_HRG
0/1	15.9	P04196_HRG
0/1	15.9	P04196_HRG
0/1	15.9	P04196_HRG
0/1	15.9	P04196_HRG
0/0	15.9	P04196_HRG
1/1	15.9	P04196_HRG
0/1	15.9	P04196_HRG
1/1	15.9	P04196_HRG
1/1	15.9	P04196_HRG
0/1	15.9	P04196_HRG
0/1	15.9	P04196_HRG
0/1	15.9	P04196_HRG
0/1	15.9	P04196_HRG
0/0	15.9	P04196_HRG
0/1	15.9	P04196_HRG
1/1	15.9	P04196_HRG
0/1	15.9	P04196_HRG
0/1	15.9	P04196_HRG
0/1	15.9	P04196_HRG
0/1	15.8	P04196_HRG
0/1	15.8	P04196_HRG
0/1	15.8	P04196_HRG
0/1	15.8	P04196_HRG
0/1	15.8	P04196_HRG
1/1	15.8	P04196_HRG
0/1	15.8	P04196_HRG
1/1	15.8	P04196_HRG
0/1	15.8	P04196_HRG
0/1	15.8	P04196_HRG
1/1	15.8	P04196_HRG
1/1	15.8	P04196_HRG
0/1	15.8	P04196_HRG
1/1	15.8	P04196_HRG
1/1	15.8	P04196_HRG
0/1	15.8	P04196_HRG
0/1	15.8	P04196_HRG
0/1	15.8	P04196_HRG
0/1	15.8	P04196_HRG
1/1	15.8	P04196_HRG
0/1	15.8	P04196_HRG
0/1	15.8	P04196_HRG
1/1	15.8	P04196_HRG
0/1	15.8	P04196_HRG
1/1	15.8	P04196_HRG
0/1	15.8	P04196_HRG
0/1	15.8	P04196_HRG
1/1	15.8	P04196_HRG
0/1	15.8	P04196_HRG
0/0	15.8	P04196_HRG
1/1	15.8	P04196_HRG
0/1	15.8	P04196_HRG
0/1	15.8	P04196_HRG
1/1	15.8	P04196_HRG
1/1	15.8	P04196_HRG
0/1	15.8	P04196_HRG
1/1	15.8	P04196_HRG
0/1	15.8	P04196_HRG
1/1	15.8	P04196_HRG
0/1	15.8	P04196_HRG
1/1	15.7	P04196_HRG
0/1	15.7	P04196_HRG
0/1	15.7	P04196_HRG
1/1	15.7	P04196_HRG
1/1	15.7	P04196_HRG
0/1	15.7	P04196_HRG
0/0	15.7	P04196_HRG
0/1	15.7	P04196_HRG
0/1	15.7	P04196_HRG
0/1	15.7	P04196_HRG
0/0	15.7	P04196_HRG
1/1	15.7	P04196_HRG
0/0	15.7	P04196_HRG
0/1	15.7	P04196_HRG
0/1	15.7	P04196_HRG
0/1	15.7	P04196_HRG
0/1	15.7	P04196_HRG
0/1	15.7	P04196_HRG
0/1	15.7	P04196_HRG
0/1	15.7	P04196_HRG
1/1	15.7	P04196_HRG
0/1	15.7	P04196_HRG
1/1	15.7	P04196_HRG
0/1	15.7	P04196_HRG
0/1	15.7	P04196_HRG
0/1	15.7	P04196_HRG
0/1	15.7	P04196_HRG
1/1	15.7	P04196_HRG
0/0	15.7	P04196_HRG
0/0	15.7	P04196_HRG
1/1	15.7	P04196_HRG
1/1	15.7	P04196_HRG
0/1	15.7	P04196_HRG
1/1	15.7	P04196_HRG
0/1	15.7	P04196_HRG
0/1	15.7	P04196_HRG
0/1	15.7	P04196_HRG
0/1	15.7	P04196_HRG
0/1	15.7	P04196_HRG
0/1	15.7	P04196_HRG
0/1	15.7	P04196_HRG
1/1	15.7	P04196_HRG
1/1	15.7	P04196_HRG
0/1	15.7	P04196_HRG
1/1	15.7	P04196_HRG
0/1	15.7	P04196_HRG
0/1	15.7	P04196_HRG
0/1	15.7	P04196_HRG
1/1	15.7	P04196_HRG
0/1	15.7	P04196_HRG
0/1	15.7	P04196_HRG
0/1	15.7	P04196_HRG
0/1	15.7	P04196_HRG
0/1	15.7	P04196_HRG
1/1	15.7	P04196_HRG
1/1	15.7	P04196_HRG
1/1	15.7	P04196_HRG
0/1	15.7	P04196_HRG
0/1	15.7	P04196_HRG
0/1	15.7	P04196_HRG
1/1	15.7	P04196_HRG
0/1	15.7	P04196_HRG
1/1	15.7	P04196_HRG
1/1	15.7	P04196_HRG
0/1	15.7	P04196_HRG
0/1	15.6	P04196_HRG
0/0	15.6	P04196_HRG
0/1	15.6	P04196_HRG
1/1	15.6	P04196_HRG
1/1	15.6	P04196_HRG
0/0	15.6	P04196_HRG
0/1	15.6	P04196_HRG
0/1	15.6	P04196_HRG
0/1	15.6	P04196_HRG
0/1	15.6	P04196_HRG
0/1	15.6	P04196_HRG
0/1	15.6	P04196_HRG
1/1	15.6	P04196_HRG
0/1	15.6	P04196_HRG
0/1	15.6	P04196_HRG
0/1	15.6	P04196_HRG
0/1	15.6	P04196_HRG
1/1	15.6	P04196_HRG
0/1	15.6	P04196_HRG
0/1	15.6	P04196_HRG
0/1	15.6	P04196_HRG
0/1	15.6	P04196_HRG
0/1	15.6	P04196_HRG
1/1	15.6	P04196_HRG
1/1	15.6	P04196_HRG
0/0	15.6	P04196_HRG
0/1	15.6	P04196_HRG
0/1	15.6	P04196_HRG
0/1	15.6	P04196_HRG
0/1	15.6	P04196_HRG
0/1	15.6	P04196_HRG
0/1	15.6	P04196_HRG
0/1	15.6	P04196_HRG
0/0	15.6	P04196_HRG
0/1	15.6	P04196_HRG
0/0	15.6	P04196_HRG
1/1	15.6	P04196_HRG
1/1	15.6	P04196_HRG
0/1	15.6	P04196_HRG
1/1	15.6	P04196_HRG
0/1	15.6	P04196_HRG
0/0	15.6	P04196_HRG
1/1	15.6	P04196_HRG
0/1	15.6	P04196_HRG
1/1	15.6	P04196_HRG
1/1	15.6	P04196_HRG
0/1	15.6	P04196_HRG
1/1	15.6	P04196_HRG
0/0	15.6	P04196_HRG
0/0	15.6	P04196_HRG
0/1	15.6	P04196_HRG
0/1	15.6	P04196_HRG
1/1	15.6	P04196_HRG
0/1	15.6	P04196_HRG
1/1	15.6	P04196_HRG
1/1	15.6	P04196_HRG
0/1	15.6	P04196_HRG
1/1	15.6	P04196_HRG
0/1	15.6	P04196_HRG
0/1	15.6	P04196_HRG
0/0	15.6	P04196_HRG
0/1	15.6	P04196_HRG
0/1	15.6	P04196_HRG
0/1	15.6	P04196_HRG
0/1	15.6	P04196_HRG
0/1	15.6	P04196_HRG
0/1	15.6	P04196_HRG
1/1	15.6	P04196_HRG
0/1	15.6	P04196_HRG
0/1	15.6	P04196_HRG
0/1	15.6	P04196_HRG
0/0	15.6	P04196_HRG
1/1	15.6	P04196_HRG
0/1	15.6	P04196_HRG
0/1	15.6	P04196_HRG
0/0	15.6	P04196_HRG
0/1	15.6	P04196_HRG
0/1	15.6	P04196_HRG
1/1	15.5	P04196_HRG
0/1	15.5	P04196_HRG
0/1	15.5	P04196_HRG
0/1	15.5	P04196_HRG
0/1	15.5	P04196_HRG
1/1	15.5	P04196_HRG
0/0	15.5	P04196_HRG
1/1	15.5	P04196_HRG
0/1	15.5	P04196_HRG
0/1	15.5	P04196_HRG
0/1	15.5	P04196_HRG
0/0	15.5	P04196_HRG
0/1	15.5	P04196_HRG
0/1	15.5	P04196_HRG
1/1	15.5	P04196_HRG
0/1	15.5	P04196_HRG
1/1	15.5	P04196_HRG
0/1	15.5	P04196_HRG
0/0	15.5	P04196_HRG
0/0	15.5	P04196_HRG
0/1	15.5	P04196_HRG
0/1	15.5	P04196_HRG
0/1	15.5	P04196_HRG
0/1	15.5	P04196_HRG
0/1	15.5	P04196_HRG
0/1	15.5	P04196_HRG
0/1	15.5	P04196_HRG
0/0	15.5	P04196_HRG
0/1	15.5	P04196_HRG
0/1	15.5	P04196_HRG
0/1	15.5	P04196_HRG
0/1	15.5	P04196_HRG
1/1	15.5	P04196_HRG
0/0	15.5	P04196_HRG
0/0	15.5	P04196_HRG
0/0	15.5	P04196_HRG
1/1	15.5	P04196_HRG
0/1	15.5	P04196_HRG
0/1	15.5	P04196_HRG
1/1	15.5	P04196_HRG
0/0	15.5	P04196_HRG
0/1	15.5	P04196_HRG
0/0	15.5	P04196_HRG
0/0	15.5	P04196_HRG
1/1	15.5	P04196_HRG
0/1	15.5	P04196_HRG
1/1	15.5	P04196_HRG
1/1	15.5	P04196_HRG
0/1	15.5	P04196_HRG
0/1	15.5	P04196_HRG
1/1	15.5	P04196_HRG
0/1	15.5	P04196_HRG
0/0	15.5	P04196_HRG
0/1	15.5	P04196_HRG
0/0	15.5	P04196_HRG
0/1	15.5	P04196_HRG
0/1	15.5	P04196_HRG
0/0	15.5	P04196_HRG
1/1	15.5	P04196_HRG
0/1	15.5	P04196_HRG
0/1	15.5	P04196_HRG
1/1	15.5	P04196_HRG
0/0	15.5	P04196_HRG
0/1	15.5	P04196_HRG
0/0	15.5	P04196_HRG
0/1	15.5	P04196_HRG
0/1	15.5	P04196_HRG
0/1	15.5	P04196_HRG
0/1	15.5	P04196_HRG
0/1	15.5	P04196_HRG
0/0	15.5	P04196_HRG
0/0	15.5	P04196_HRG
0/1	15.5	P04196_HRG
0/1	15.5	P04196_HRG
0/1	15.5	P04196_HRG
0/1	15.5	P04196_HRG
1/1	15.5	P04196_HRG
1/1	15.5	P04196_HRG
0/1	15.5	P04196_HRG
0/0	15.5	P04196_HRG
0/1	15.5	P04196_HRG
0/1	15.5	P04196_HRG
0/1	15.5	P04196_HRG
0/1	15.5	P04196_HRG
0/1	15.5	P04196_HRG
1/1	15.5	P04196_HRG
0/1	15.5	P04196_HRG
0/1	15.5	P04196_HRG
0/1	15.5	P04196_HRG
0/1	15.5	P04196_HRG
0/1	15.5	P04196_HRG
0/1	15.5	P04196_HRG
0/1	15.5	P04196_HRG
0/1	15.5	P04196_HRG
0/1	15.5	P04196_HRG
0/1	15.5	P04196_HRG
0/1	15.5	P04196_HRG
1/1	15.5	P04196_HRG
1/1	15.5	P04196_HRG
0/1	15.5	P04196_HRG
0/1	15.5	P04196_HRG
0/1	15.5	P04196_HRG
1/1	15.5	P04196_HRG
0/1	15.5	P04196_HRG
1/1	15.5	P04196_HRG
1/1	15.5	P04196_HRG
0/1	15.5	P04196_HRG
1/1	15.5	P04196_HRG
0/1	15.5	P04196_HRG
0/1	15.5	P04196_HRG
0/1	15.5	P04196_HRG
0/0	15.5	P04196_HRG
0/1	15.5	P04196_HRG
0/0	15.5	P04196_HRG
0/1	15.5	P04196_HRG
1/1	15.5	P04196_HRG
0/1	15.5	P04196_HRG
0/1	15.5	P04196_HRG
0/0	15.5	P04196_HRG
1/1	15.5	P04196_HRG
0/1	15.5	P04196_HRG
0/1	15.5	P04196_HRG
0/1	15.5	P04196_HRG
0/1	15.4	P04196_HRG
1/1	15.4	P04196_HRG
0/0	15.4	P04196_HRG
0/0	15.4	P04196_HRG
0/1	15.4	P04196_HRG
0/1	15.4	P04196_HRG
0/1	15.4	P04196_HRG
1/1	15.4	P04196_HRG
0/1	15.4	P04196_HRG
0/0	15.4	P04196_HRG
1/1	15.4	P04196_HRG
0/1	15.4	P04196_HRG
0/0	15.4	P04196_HRG
0/0	15.4	P04196_HRG
0/0	15.4	P04196_HRG
0/1	15.4	P04196_HRG
0/1	15.4	P04196_HRG
0/1	15.4	P04196_HRG
0/1	15.4	P04196_HRG
0/1	15.4	P04196_HRG
0/1	15.4	P04196_HRG
0/1	15.4	P04196_HRG
0/1	15.4	P04196_HRG
0/1	15.4	P04196_HRG
0/1	15.4	P04196_HRG
0/1	15.4	P04196_HRG
1/1	15.4	P04196_HRG
0/1	15.4	P04196_HRG
0/0	15.4	P04196_HRG
0/0	15.4	P04196_HRG
0/1	15.4	P04196_HRG
0/0	15.4	P04196_HRG
0/0	15.4	P04196_HRG
0/1	15.4	P04196_HRG
0/1	15.4	P04196_HRG
0/1	15.4	P04196_HRG
1/1	15.4	P04196_HRG
0/0	15.4	P04196_HRG
1/1	15.4	P04196_HRG
1/1	15.4	P04196_HRG
0/1	15.4	P04196_HRG
0/1	15.4	P04196_HRG
1/1	15.4	P04196_HRG
0/1	15.4	P04196_HRG
0/1	15.4	P04196_HRG
0/1	15.4	P04196_HRG
1/1	15.4	P04196_HRG
0/1	15.4	P04196_HRG
0/1	15.4	P04196_HRG
0/1	15.4	P04196_HRG
0/1	15.4	P04196_HRG
1/1	15.4	P04196_HRG
0/1	15.4	P04196_HRG
0/0	15.4	P04196_HRG
0/1	15.4	P04196_HRG
0/1	15.4	P04196_HRG
0/1	15.4	P04196_HRG
0/1	15.4	P04196_HRG
0/0	15.4	P04196_HRG
0/1	15.4	P04196_HRG
0/1	15.4	P04196_HRG
0/1	15.4	P04196_HRG
0/1	15.4	P04196_HRG
0/1	15.4	P04196_HRG
1/1	15.4	P04196_HRG
0/1	15.4	P04196_HRG
0/1	15.4	P04196_HRG
0/1	15.4	P04196_HRG
1/1	15.4	P04196_HRG
0/1	15.4	P04196_HRG
0/0	15.4	P04196_HRG
0/0	15.4	P04196_HRG
0/0	15.4	P04196_HRG
0/1	15.4	P04196_HRG
0/1	15.4	P04196_HRG
0/1	15.4	P04196_HRG
0/1	15.4	P04196_HRG
0/1	15.4	P04196_HRG
0/0	15.4	P04196_HRG
1/1	15.4	P04196_HRG
1/1	15.4	P04196_HRG
0/0	15.4	P04196_HRG
0/1	15.4	P04196_HRG
0/1	15.4	P04196_HRG
0/1	15.4	P04196_HRG
1/1	15.4	P04196_HRG
0/0	15.4	P04196_HRG
0/1	15.4	P04196_HRG
0/0	15.4	P04196_HRG
1/1	15.4	P04196_HRG
1/1	15.4	P04196_HRG
1/1	15.4	P04196_HRG
1/1	15.4	P04196_HRG
0/1	15.4	P04196_HRG
0/1	15.4	P04196_HRG
0/0	15.4	P04196_HRG
0/1	15.4	P04196_HRG
0/0	15.4	P04196_HRG
1/1	15.4	P04196_HRG
0/1	15.4	P04196_HRG
1/1	15.4	P04196_HRG
0/0	15.4	P04196_HRG
0/1	15.4	P04196_HRG
1/1	15.4	P04196_HRG
0/0	15.4	P04196_HRG
0/0	15.4	P04196_HRG
0/1	15.4	P04196_HRG
0/1	15.4	P04196_HRG
0/1	15.4	P04196_HRG
0/0	15.4	P04196_HRG
0/1	15.4	P04196_HRG
1/1	15.4	P04196_HRG
0/0	15.4	P04196_HRG
0/1	15.4	P04196_HRG
0/1	15.4	P04196_HRG
0/0	15.4	P04196_HRG
0/1	15.4	P04196_HRG
0/1	15.4	P04196_HRG
1/1	15.4	P04196_HRG
0/1	15.4	P04196_HRG
0/0	15.4	P04196_HRG
0/0	15.4	P04196_HRG
0/1	15.4	P04196_HRG
0/0	15.4	P04196_HRG
0/0	15.4	P04196_HRG
0/0	15.4	P04196_HRG
0/0	15.4	P04196_HRG
0/1	15.4	P04196_HRG
0/0	15.4	P04196_HRG
0/1	15.4	P04196_HRG
0/1	15.4	P04196_HRG
0/1	15.4	P04196_HRG
0/0	15.4	P04196_HRG
0/1	15.4	P04196_HRG
0/1	15.4	P04196_HRG
0/1	15.4	P04196_HRG
0/1	15.4	P04196_HRG
0/0	15.4	P04196_HRG
0/1	15.4	P04196_HRG
1/1	15.4	P04196_HRG
0/1	15.4	P04196_HRG
0/1	15.4	P04196_HRG
0/1	15.4	P04196_HRG
0/1	15.4	P04196_HRG
0/0	15.4	P04196_HRG
0/1	15.4	P04196_HRG
0/1	15.4	P04196_HRG
0/1	15.4	P04196_HRG
0/1	15.4	P04196_HRG
1/1	15.4	P04196_HRG
0/0	15.4	P04196_HRG
1/1	15.3	P04196_HRG
1/1	15.3	P04196_HRG
1/1	15.3	P04196_HRG
1/1	15.3	P04196_HRG
0/1	15.3	P04196_HRG
0/0	15.3	P04196_HRG
0/0	15.3	P04196_HRG
1/1	15.3	P04196_HRG
0/1	15.3	P04196_HRG
0/1	15.3	P04196_HRG
0/0	15.3	P04196_HRG
0/1	15.3	P04196_HRG
0/1	15.3	P04196_HRG
0/1	15.3	P04196_HRG
0/0	15.3	P04196_HRG
0/1	15.3	P04196_HRG
0/1	15.3	P04196_HRG
0/1	15.3	P04196_HRG
0/0	15.3	P04196_HRG
0/0	15.3	P04196_HRG
0/0	15.3	P04196_HRG
0/0	15.3	P04196_HRG
0/1	15.3	P04196_HRG
1/1	15.3	P04196_HRG
0/1	15.3	P04196_HRG
0/0	15.3	P04196_HRG
1/1	15.3	P04196_HRG
0/1	15.3	P04196_HRG
0/0	15.3	P04196_HRG
0/1	15.3	P04196_HRG
0/1	15.3	P04196_HRG
0/0	15.3	P04196_HRG
0/1	15.3	P04196_HRG
0/1	15.3	P04196_HRG
0/1	15.3	P04196_HRG
1/1	15.3	P04196_HRG
0/0	15.3	P04196_HRG
0/1	15.3	P04196_HRG
0/1	15.3	P04196_HRG
0/1	15.3	P04196_HRG
0/1	15.3	P04196_HRG
0/0	15.3	P04196_HRG
0/0	15.3	P04196_HRG
0/1	15.3	P04196_HRG
0/1	15.3	P04196_HRG
0/1	15.3	P04196_HRG
0/1	15.3	P04196_HRG
1/1	15.3	P04196_HRG
0/1	15.3	P04196_HRG
0/0	15.3	P04196_HRG
0/1	15.3	P04196_HRG
0/0	15.3	P04196_HRG
0/1	15.3	P04196_HRG
0/0	15.3	P04196_HRG
0/1	15.3	P04196_HRG
0/1	15.3	P04196_HRG
0/1	15.3	P04196_HRG
0/1	15.3	P04196_HRG
0/1	15.3	P04196_HRG
0/1	15.3	P04196_HRG
0/0	15.3	P04196_HRG
0/1	15.3	P04196_HRG
0/0	15.3	P04196_HRG
1/1	15.3	P04196_HRG
0/1	15.3	P04196_HRG
0/1	15.3	P04196_HRG
0/0	15.3	P04196_HRG
0/0	15.3	P04196_HRG
0/1	15.3	P04196_HRG
0/0	15.3	P04196_HRG
0/0	15.3	P04196_HRG
0/1	15.3	P04196_HRG
0/0	15.3	P04196_HRG
0/0	15.3	P04196_HRG
0/0	15.3	P04196_HRG
1/1	15.3	P04196_HRG
0/0	15.3	P04196_HRG
0/1	15.3	P04196_HRG
0/0	15.3	P04196_HRG
0/1	15.3	P04196_HRG
1/1	15.3	P04196_HRG
0/0	15.3	P04196_HRG
0/0	15.3	P04196_HRG
1/1	15.3	P04196_HRG
0/1	15.3	P04196_HRG
0/0	15.3	P04196_HRG
0/0	15.3	P04196_HRG
1/1	15.3	P04196_HRG
0/1	15.3	P04196_HRG
0/1	15.3	P04196_HRG
1/1	15.3	P04196_HRG
0/1	15.3	P04196_HRG
0/1	15.3	P04196_HRG
0/1	15.3	P04196_HRG
0/1	15.3	P04196_HRG
0/1	15.3	P04196_HRG
0/1	15.3	P04196_HRG
0/1	15.3	P04196_HRG
1/1	15.3	P04196_HRG
0/0	15.3	P04196_HRG
0/1	15.3	P04196_HRG
1/1	15.3	P04196_HRG
0/0	15.3	P04196_HRG
0/1	15.3	P04196_HRG
0/1	15.3	P04196_HRG
0/1	15.3	P04196_HRG
0/0	15.3	P04196_HRG
0/1	15.3	P04196_HRG
0/0	15.3	P04196_HRG
0/0	15.3	P04196_HRG
0/1	15.3	P04196_HRG
1/1	15.3	P04196_HRG
0/1	15.3	P04196_HRG
0/1	15.3	P04196_HRG
0/1	15.3	P04196_HRG
0/1	15.3	P04196_HRG
0/1	15.3	P04196_HRG
0/0	15.3	P04196_HRG
0/0	15.3	P04196_HRG
1/1	15.3	P04196_HRG
0/0	15.3	P04196_HRG
0/0	15.3	P04196_HRG
0/0	15.3	P04196_HRG
0/1	15.3	P04196_HRG
0/1	15.3	P04196_HRG
0/1	15.3	P04196_HRG
1/1	15.3	P04196_HRG
0/0	15.3	P04196_HRG
1/1	15.3	P04196_HRG
0/1	15.3	P04196_HRG
0/1	15.3	P04196_HRG
0/1	15.3	P04196_HRG
0/1	15.3	P04196_HRG
0/1	15.3	P04196_HRG
0/1	15.3	P04196_HRG
0/1	15.3	P04196_HRG
0/0	15.3	P04196_HRG
0/0	15.3	P04196_HRG
0/1	15.3	P04196_HRG
0/1	15.3	P04196_HRG
0/1	15.3	P04196_HRG
1/1	15.3	P04196_HRG
0/1	15.3	P04196_HRG
0/1	15.3	P04196_HRG
1/1	15.3	P04196_HRG
0/1	15.3	P04196_HRG
0/0	15.3	P04196_HRG
0/0	15.3	P04196_HRG
0/1	15.3	P04196_HRG
0/0	15.3	P04196_HRG
1/1	15.3	P04196_HRG
0/1	15.3	P04196_HRG
1/1	15.3	P04196_HRG
0/1	15.2	P04196_HRG
0/1	15.2	P04196_HRG
0/1	15.2	P04196_HRG
1/1	15.2	P04196_HRG
0/0	15.2	P04196_HRG
1/1	15.2	P04196_HRG
0/0	15.2	P04196_HRG
0/1	15.2	P04196_HRG
0/0	15.2	P04196_HRG
0/0	15.2	P04196_HRG
0/0	15.2	P04196_HRG
0/0	15.2	P04196_HRG
0/1	15.2	P04196_HRG
1/1	15.2	P04196_HRG
1/1	15.2	P04196_HRG
0/1	15.2	P04196_HRG
0/0	15.2	P04196_HRG
0/1	15.2	P04196_HRG
0/0	15.2	P04196_HRG
1/1	15.2	P04196_HRG
0/1	15.2	P04196_HRG
0/0	15.2	P04196_HRG
0/0	15.2	P04196_HRG
0/1	15.2	P04196_HRG
0/1	15.2	P04196_HRG
1/1	15.2	P04196_HRG
0/1	15.2	P04196_HRG
1/1	15.2	P04196_HRG
0/1	15.2	P04196_HRG
0/1	15.2	P04196_HRG
0/0	15.2	P04196_HRG
0/1	15.2	P04196_HRG
0/1	15.2	P04196_HRG
0/1	15.2	P04196_HRG
0/1	15.2	P04196_HRG
0/0	15.2	P04196_HRG
0/1	15.2	P04196_HRG
0/0	15.2	P04196_HRG
0/1	15.2	P04196_HRG
0/1	15.2	P04196_HRG
1/1	15.2	P04196_HRG
0/1	15.2	P04196_HRG
0/1	15.2	P04196_HRG
0/1	15.2	P04196_HRG
0/1	15.2	P04196_HRG
0/1	15.2	P04196_HRG
0/1	15.2	P04196_HRG
0/0	15.2	P04196_HRG
0/1	15.2	P04196_HRG
0/1	15.2	P04196_HRG
0/1	15.2	P04196_HRG
0/0	15.2	P04196_HRG
0/1	15.2	P04196_HRG
0/1	15.2	P04196_HRG
0/1	15.2	P04196_HRG
0/0	15.2	P04196_HRG
0/1	15.2	P04196_HRG
0/0	15.2	P04196_HRG
0/1	15.2	P04196_HRG
0/0	15.2	P04196_HRG
0/1	15.2	P04196_HRG
0/1	15.2	P04196_HRG
0/1	15.2	P04196_HRG
0/0	15.2	P04196_HRG
0/1	15.2	P04196_HRG
0/0	15.2	P04196_HRG
0/1	15.2	P04196_HRG
0/1	15.2	P04196_HRG
1/1	15.2	P04196_HRG
0/0	15.2	P04196_HRG
0/1	15.2	P04196_HRG
0/0	15.2	P04196_HRG
0/1	15.2	P04196_HRG
1/1	15.2	P04196_HRG
0/1	15.2	P04196_HRG
0/0	15.2	P04196_HRG
0/0	15.2	P04196_HRG
0/1	15.2	P04196_HRG
0/0	15.2	P04196_HRG
0/1	15.2	P04196_HRG
0/1	15.2	P04196_HRG
0/0	15.2	P04196_HRG
0/1	15.2	P04196_HRG
0/0	15.2	P04196_HRG
0/0	15.2	P04196_HRG
0/0	15.2	P04196_HRG
0/1	15.2	P04196_HRG
0/1	15.2	P04196_HRG
0/1	15.2	P04196_HRG
0/0	15.2	P04196_HRG
0/1	15.2	P04196_HRG
0/1	15.2	P04196_HRG
0/1	15.2	P04196_HRG
0/0	15.2	P04196_HRG
1/1	15.2	P04196_HRG
0/1	15.2	P04196_HRG
0/1	15.2	P04196_HRG
0/1	15.2	P04196_HRG
0/1	15.2	P04196_HRG
0/1	15.2	P04196_HRG
0/0	15.2	P04196_HRG
0/0	15.2	P04196_HRG
0/1	15.2	P04196_HRG
0/1	15.2	P04196_HRG
0/1	15.2	P04196_HRG
0/1	15.2	P04196_HRG
1/1	15.2	P04196_HRG
0/1	15.2	P04196_HRG
0/1	15.2	P04196_HRG
0/0	15.2	P04196_HRG
0/0	15.2	P04196_HRG
0/1	15.2	P04196_HRG
0/1	15.2	P04196_HRG
0/0	15.2	P04196_HRG
0/0	15.2	P04196_HRG
0/1	15.2	P04196_HRG
0/0	15.2	P04196_HRG
0/0	15.2	P04196_HRG
0/0	15.2	P04196_HRG
0/0	15.2	P04196_HRG
0/0	15.2	P04196_HRG
0/1	15.2	P04196_HRG
0/1	15.2	P04196_HRG
0/0	15.2	P04196_HRG
0/1	15.2	P04196_HRG
0/0	15.2	P04196_HRG
0/0	15.2	P04196_HRG
0/0	15.2	P04196_HRG
0/1	15.2	P04196_HRG
0/1	15.2	P04196_HRG
0/0	15.2	P04196_HRG
1/1	15.2	P04196_HRG
0/1	15.2	P04196_HRG
0/1	15.2	P04196_HRG
0/1	15.2	P04196_HRG
0/0	15.2	P04196_HRG
0/1	15.2	P04196_HRG
0/1	15.2	P04196_HRG
0/1	15.2	P04196_HRG
1/1	15.2	P04196_HRG
0/1	15.2	P04196_HRG
0/0	15.2	P04196_HRG
0/1	15.2	P04196_HRG
1/1	15.2	P04196_HRG
0/0	15.2	P04196_HRG
0/0	15.2	P04196_HRG
0/1	15.2	P04196_HRG
0/1	15.2	P04196_HRG
1/1	15.2	P04196_HRG
0/1	15.2	P04196_HRG
0/1	15.2	P04196_HRG
0/1	15.2	P04196_HRG
0/0	15.2	P04196_HRG
0/1	15.2	P04196_HRG
0/1	15.2	P04196_HRG
0/0	15.2	P04196_HRG
0/1	15.2	P04196_HRG
0/1	15.2	P04196_HRG
0/1	15.2	P04196_HRG
0/0	15.2	P04196_HRG
1/1	15.2	P04196_HRG
0/1	15.2	P04196_HRG
0/1	15.2	P04196_HRG
1/1	15.2	P04196_HRG
0/0	15.2	P04196_HRG
0/1	15.2	P04196_HRG
0/0	15.2	P04196_HRG
0/1	15.2	P04196_HRG
1/1	15.2	P04196_HRG
0/0	15.2	P04196_HRG
0/0	15.2	P04196_HRG
0/1	15.2	P04196_HRG
0/1	15.2	P04196_HRG
0/1	15.1	P04196_HRG
0/0	15.1	P04196_HRG
0/0	15.1	P04196_HRG
0/1	15.1	P04196_HRG
0/0	15.1	P04196_HRG
0/0	15.1	P04196_HRG
0/0	15.1	P04196_HRG
0/0	15.1	P04196_HRG
0/1	15.1	P04196_HRG
0/1	15.1	P04196_HRG
0/1	15.1	P04196_HRG
0/1	15.1	P04196_HRG
0/0	15.1	P04196_HRG
0/0	15.1	P04196_HRG
0/1	15.1	P04196_HRG
0/1	15.1	P04196_HRG
0/1	15.1	P04196_HRG
0/1	15.1	P04196_HRG
0/1	15.1	P04196_HRG
0/1	15.1	P04196_HRG
0/1	15.1	P04196_HRG
0/0	15.1	P04196_HRG
0/1	15.1	P04196_HRG
0/1	15.1	P04196_HRG
0/0	15.1	P04196_HRG
0/1	15.1	P04196_HRG
0/0	15.1	P04196_HRG
0/1	15.1	P04196_HRG
0/1	15.1	P04196_HRG
0/1	15.1	P04196_HRG
0/0	15.1	P04196_HRG
0/1	15.1	P04196_HRG
1/1	15.1	P04196_HRG
0/0	15.1	P04196_HRG
0/1	15.1	P04196_HRG
0/0	15.1	P04196_HRG
0/1	15.1	P04196_HRG
0/1	15.1	P04196_HRG
0/1	15.1	P04196_HRG
0/1	15.1	P04196_HRG
0/1	15.1	P04196_HRG
0/1	15.1	P04196_HRG
0/1	15.1	P04196_HRG
1/1	15.1	P04196_HRG
0/1	15.1	P04196_HRG
0/1	15.1	P04196_HRG
0/1	15.1	P04196_HRG
0/0	15.1	P04196_HRG
0/0	15.1	P04196_HRG
0/0	15.1	P04196_HRG
0/0	15.1	P04196_HRG
0/0	15.1	P04196_HRG
0/0	15.1	P04196_HRG
1/1	15.1	P04196_HRG
0/1	15.1	P04196_HRG
0/1	15.1	P04196_HRG
0/1	15.1	P04196_HRG
0/0	15.1	P04196_HRG
0/1	15.1	P04196_HRG
0/0	15.1	P04196_HRG
0/0	15.1	P04196_HRG
1/1	15.1	P04196_HRG
0/1	15.1	P04196_HRG
0/0	15.1	P04196_HRG
0/1	15.1	P04196_HRG
0/0	15.1	P04196_HRG
0/1	15.1	P04196_HRG
0/1	15.1	P04196_HRG
0/1	15.1	P04196_HRG
0/0	15.1	P04196_HRG
0/1	15.1	P04196_HRG
0/0	15.1	P04196_HRG
0/0	15.1	P04196_HRG
0/0	15.1	P04196_HRG
0/0	15.1	P04196_HRG
0/1	15.1	P04196_HRG
1/1	15.1	P04196_HRG
0/1	15.1	P04196_HRG
1/1	15.1	P04196_HRG
0/1	15.1	P04196_HRG
0/1	15.1	P04196_HRG
0/0	15.1	P04196_HRG
0/1	15.1	P04196_HRG
0/1	15.1	P04196_HRG
0/0	15.1	P04196_HRG
0/1	15.1	P04196_HRG
0/0	15.1	P04196_HRG
1/1	15.1	P04196_HRG
0/0	15.1	P04196_HRG
0/0	15.1	P04196_HRG
0/0	15.1	P04196_HRG
0/0	15.1	P04196_HRG
0/1	15.1	P04196_HRG
0/0	15.1	P04196_HRG
0/0	15.1	P04196_HRG
0/0	15.1	P04196_HRG
0/1	15.1	P04196_HRG
0/1	15.1	P04196_HRG
0/0	15.1	P04196_HRG
0/0	15.1	P04196_HRG
0/1	15.1	P04196_HRG
0/0	15.1	P04196_HRG
0/1	15.1	P04196_HRG
1/1	15.1	P04196_HRG
0/1	15.1	P04196_HRG
1/1	15.1	P04196_HRG
0/0	15.1	P04196_HRG
0/0	15.1	P04196_HRG
0/1	15.1	P04196_HRG
0/1	15.1	P04196_HRG
0/0	15.1	P04196_HRG
0/1	15.1	P04196_HRG
0/0	15.1	P04196_HRG
0/1	15.1	P04196_HRG
0/0	15.1	P04196_HRG
0/0	15.1	P04196_HRG
0/0	15.1	P04196_HRG
0/0	15.1	P04196_HRG
0/0	15.1	P04196_HRG
0/1	15.1	P04196_HRG
0/1	15.1	P04196_HRG
0/1	15.1	P04196_HRG
0/0	15.1	P04196_HRG
0/1	15.1	P04196_HRG
1/1	15.1	P04196_HRG
0/1	15.1	P04196_HRG
1/1	15.1	P04196_HRG
0/0	15.1	P04196_HRG
0/1	15.1	P04196_HRG
0/0	15.1	P04196_HRG
0/0	15.1	P04196_HRG
1/1	15.1	P04196_HRG
0/1	15.1	P04196_HRG
0/0	15.1	P04196_HRG
0/0	15.1	P04196_HRG
0/1	15.1	P04196_HRG
0/0	15.1	P04196_HRG
0/1	15.1	P04196_HRG
0/1	15.1	P04196_HRG
0/1	15.1	P04196_HRG
0/0	15.1	P04196_HRG
0/0	15.1	P04196_HRG
0/1	15.1	P04196_HRG
0/1	15.1	P04196_HRG
0/0	15.1	P04196_HRG
0/0	15.1	P04196_HRG
0/0	15.1	P04196_HRG
0/0	15.1	P04196_HRG
0/0	15.1	P04196_HRG
0/1	15.1	P04196_HRG
0/1	15.1	P04196_HRG
0/1	15.1	P04196_HRG
0/0	15.1	P04196_HRG
0/0	15.1	P04196_HRG
0/1	15.1	P04196_HRG
0/0	15.1	P04196_HRG
0/0	15.1	P04196_HRG
1/1	15.1	P04196_HRG
0/1	15.1	P04196_HRG
0/0	15.1	P04196_HRG
0/0	15.1	P04196_HRG
0/1	15.1	P04196_HRG
0/0	15.1	P04196_HRG
0/1	15.1	P04196_HRG
0/1	15.1	P04196_HRG
0/1	15	P04196_HRG
0/0	15	P04196_HRG
0/1	15	P04196_HRG
0/0	15	P04196_HRG
0/0	15	P04196_HRG
0/1	15	P04196_HRG
0/0	15	P04196_HRG
0/0	15	P04196_HRG
0/0	15	P04196_HRG
0/0	15	P04196_HRG
0/1	15	P04196_HRG
0/1	15	P04196_HRG
1/1	15	P04196_HRG
0/0	15	P04196_HRG
0/0	15	P04196_HRG
0/0	15	P04196_HRG
0/1	15	P04196_HRG
0/0	15	P04196_HRG
0/1	15	P04196_HRG
0/1	15	P04196_HRG
0/1	15	P04196_HRG
0/0	15	P04196_HRG
0/1	15	P04196_HRG
0/0	15	P04196_HRG
0/1	15	P04196_HRG
0/1	15	P04196_HRG
0/1	15	P04196_HRG
0/1	15	P04196_HRG
0/0	15	P04196_HRG
0/0	15	P04196_HRG
1/1	15	P04196_HRG
0/0	15	P04196_HRG
0/0	15	P04196_HRG
0/0	15	P04196_HRG
0/1	15	P04196_HRG
0/0	15	P04196_HRG
0/1	15	P04196_HRG
0/0	15	P04196_HRG
0/0	15	P04196_HRG
0/1	15	P04196_HRG
0/0	15	P04196_HRG
0/0	15	P04196_HRG
0/1	15	P04196_HRG
0/1	15	P04196_HRG
0/0	15	P04196_HRG
0/0	15	P04196_HRG
0/0	15	P04196_HRG
0/0	15	P04196_HRG
0/0	15	P04196_HRG
0/0	15	P04196_HRG
0/0	15	P04196_HRG
0/1	15	P04196_HRG
0/0	15	P04196_HRG
0/1	15	P04196_HRG
0/0	15	P04196_HRG
0/0	15	P04196_HRG
0/0	15	P04196_HRG
0/0	15	P04196_HRG
0/0	15	P04196_HRG
0/0	15	P04196_HRG
0/0	15	P04196_HRG
0/1	15	P04196_HRG
0/0	15	P04196_HRG
0/1	15	P04196_HRG
0/1	15	P04196_HRG
0/0	15	P04196_HRG
0/1	15	P04196_HRG
0/1	15	P04196_HRG
0/1	15	P04196_HRG
0/0	15	P04196_HRG
0/1	15	P04196_HRG
0/0	15	P04196_HRG
0/0	15	P04196_HRG
0/0	15	P04196_HRG
0/0	15	P04196_HRG
0/0	15	P04196_HRG
0/1	15	P04196_HRG
0/0	15	P04196_HRG
0/0	15	P04196_HRG
0/0	15	P04196_HRG
0/1	15	P04196_HRG
0/0	15	P04196_HRG
0/1	15	P04196_HRG
0/1	15	P04196_HRG
0/0	15	P04196_HRG
0/0	15	P04196_HRG
0/0	15	P04196_HRG
0/0	15	P04196_HRG
0/1	15	P04196_HRG
0/0	15	P04196_HRG
0/1	15	P04196_HRG
1/1	15	P04196_HRG
0/1	15	P04196_HRG
0/1	15	P04196_HRG
0/0	15	P04196_HRG
0/0	15	P04196_HRG
0/0	15	P04196_HRG
0/1	15	P04196_HRG
0/0	15	P04196_HRG
0/0	15	P04196_HRG
0/0	15	P04196_HRG
0/1	15	P04196_HRG
0/1	15	P04196_HRG
0/1	15	P04196_HRG
0/0	15	P04196_HRG
0/1	15	P04196_HRG
0/1	15	P04196_HRG
0/0	15	P04196_HRG
0/0	15	P04196_HRG
0/0	15	P04196_HRG
0/0	15	P04196_HRG
0/0	15	P04196_HRG
0/1	15	P04196_HRG
1/1	15	P04196_HRG
0/0	15	P04196_HRG
0/0	15	P04196_HRG
0/0	15	P04196_HRG
0/0	15	P04196_HRG
0/1	15	P04196_HRG
0/0	15	P04196_HRG
1/1	15	P04196_HRG
0/0	15	P04196_HRG
0/1	15	P04196_HRG
0/1	15	P04196_HRG
0/1	15	P04196_HRG
0/0	15	P04196_HRG
0/0	15	P04196_HRG
0/1	15	P04196_HRG
0/0	15	P04196_HRG
0/1	15	P04196_HRG
0/1	15	P04196_HRG
0/1	15	P04196_HRG
0/0	15	P04196_HRG
0/0	15	P04196_HRG
0/1	15	P04196_HRG
0/1	15	P04196_HRG
0/1	15	P04196_HRG
0/0	15	P04196_HRG
0/0	15	P04196_HRG
0/1	15	P04196_HRG
0/1	15	P04196_HRG
0/1	15	P04196_HRG
0/1	15	P04196_HRG
0/1	15	P04196_HRG
0/0	15	P04196_HRG
0/1	15	P04196_HRG
0/1	15	P04196_HRG
1/1	15	P04196_HRG
0/1	15	P04196_HRG
0/0	15	P04196_HRG
0/1	15	P04196_HRG
0/1	15	P04196_HRG
1/1	15	P04196_HRG
0/1	15	P04196_HRG
0/1	15	P04196_HRG
0/0	15	P04196_HRG
0/0	15	P04196_HRG
0/0	15	P04196_HRG
1/1	15	P04196_HRG
0/0	15	P04196_HRG
0/0	15	P04196_HRG
0/1	15	P04196_HRG
0/1	15	P04196_HRG
0/1	15	P04196_HRG
1/1	15	P04196_HRG
0/0	15	P04196_HRG
0/0	15	P04196_HRG
0/1	15	P04196_HRG
0/1	15	P04196_HRG
0/1	15	P04196_HRG
1/1	15	P04196_HRG
0/0	15	P04196_HRG
0/0	15	P04196_HRG
0/0	15	P04196_HRG
0/1	15	P04196_HRG
0/0	15	P04196_HRG
0/0	14.9	P04196_HRG
0/0	14.9	P04196_HRG
0/1	14.9	P04196_HRG
0/1	14.9	P04196_HRG
0/1	14.9	P04196_HRG
0/0	14.9	P04196_HRG
0/0	14.9	P04196_HRG
0/0	14.9	P04196_HRG
0/1	14.9	P04196_HRG
0/1	14.9	P04196_HRG
0/1	14.9	P04196_HRG
0/1	14.9	P04196_HRG
0/1	14.9	P04196_HRG
0/0	14.9	P04196_HRG
0/0	14.9	P04196_HRG
0/0	14.9	P04196_HRG
0/0	14.9	P04196_HRG
0/0	14.9	P04196_HRG
0/0	14.9	P04196_HRG
0/1	14.9	P04196_HRG
0/0	14.9	P04196_HRG
0/0	14.9	P04196_HRG
0/1	14.9	P04196_HRG
0/0	14.9	P04196_HRG
0/1	14.9	P04196_HRG
0/0	14.9	P04196_HRG
0/1	14.9	P04196_HRG
0/0	14.9	P04196_HRG
0/0	14.9	P04196_HRG
0/0	14.9	P04196_HRG
0/1	14.9	P04196_HRG
0/1	14.9	P04196_HRG
0/0	14.9	P04196_HRG
0/0	14.9	P04196_HRG
0/1	14.9	P04196_HRG
0/1	14.9	P04196_HRG
0/1	14.9	P04196_HRG
0/1	14.9	P04196_HRG
0/1	14.9	P04196_HRG
0/0	14.9	P04196_HRG
0/1	14.9	P04196_HRG
0/0	14.9	P04196_HRG
0/0	14.9	P04196_HRG
0/0	14.9	P04196_HRG
0/1	14.9	P04196_HRG
0/1	14.9	P04196_HRG
0/0	14.9	P04196_HRG
0/0	14.9	P04196_HRG
0/1	14.9	P04196_HRG
0/1	14.9	P04196_HRG
0/0	14.9	P04196_HRG
0/1	14.9	P04196_HRG
0/0	14.9	P04196_HRG
0/0	14.9	P04196_HRG
0/0	14.9	P04196_HRG
0/0	14.9	P04196_HRG
0/0	14.9	P04196_HRG
0/0	14.9	P04196_HRG
0/1	14.9	P04196_HRG
0/0	14.9	P04196_HRG
0/1	14.9	P04196_HRG
0/1	14.9	P04196_HRG
0/0	14.9	P04196_HRG
0/0	14.9	P04196_HRG
0/1	14.9	P04196_HRG
0/0	14.9	P04196_HRG
0/0	14.9	P04196_HRG
0/1	14.9	P04196_HRG
0/1	14.9	P04196_HRG
0/0	14.9	P04196_HRG
0/0	14.9	P04196_HRG
0/0	14.9	P04196_HRG
0/0	14.9	P04196_HRG
0/1	14.9	P04196_HRG
0/1	14.9	P04196_HRG
0/0	14.9	P04196_HRG
0/0	14.9	P04196_HRG
0/0	14.9	P04196_HRG
0/0	14.9	P04196_HRG
0/0	14.9	P04196_HRG
0/1	14.9	P04196_HRG
0/0	14.9	P04196_HRG
0/0	14.9	P04196_HRG
0/0	14.9	P04196_HRG
0/0	14.9	P04196_HRG
0/0	14.9	P04196_HRG
0/1	14.9	P04196_HRG
0/0	14.9	P04196_HRG
0/0	14.9	P04196_HRG
0/0	14.9	P04196_HRG
1/1	14.9	P04196_HRG
0/0	14.9	P04196_HRG
0/1	14.9	P04196_HRG
0/1	14.9	P04196_HRG
0/0	14.9	P04196_HRG
0/1	14.9	P04196_HRG
1/1	14.9	P04196_HRG
0/0	14.9	P04196_HRG
0/0	14.9	P04196_HRG
0/0	14.9	P04196_HRG
0/1	14.9	P04196_HRG
0/0	14.9	P04196_HRG
0/0	14.9	P04196_HRG
0/0	14.9	P04196_HRG
0/1	14.9	P04196_HRG
0/1	14.9	P04196_HRG
0/0	14.9	P04196_HRG
0/0	14.9	P04196_HRG
0/1	14.9	P04196_HRG
0/0	14.9	P04196_HRG
0/1	14.9	P04196_HRG
0/1	14.9	P04196_HRG
0/0	14.9	P04196_HRG
1/1	14.9	P04196_HRG
0/1	14.9	P04196_HRG
1/1	14.9	P04196_HRG
0/1	14.9	P04196_HRG
0/1	14.9	P04196_HRG
0/0	14.9	P04196_HRG
0/0	14.9	P04196_HRG
0/1	14.9	P04196_HRG
0/0	14.9	P04196_HRG
0/1	14.9	P04196_HRG
0/1	14.9	P04196_HRG
0/0	14.9	P04196_HRG
0/1	14.9	P04196_HRG
0/0	14.9	P04196_HRG
0/0	14.9	P04196_HRG
0/0	14.9	P04196_HRG
0/0	14.9	P04196_HRG
0/0	14.9	P04196_HRG
0/0	14.9	P04196_HRG
0/0	14.9	P04196_HRG
0/1	14.9	P04196_HRG
0/1	14.9	P04196_HRG
0/1	14.9	P04196_HRG
0/0	14.9	P04196_HRG
0/0	14.9	P04196_HRG
0/1	14.9	P04196_HRG
0/1	14.9	P04196_HRG
0/1	14.9	P04196_HRG
0/0	14.9	P04196_HRG
0/1	14.9	P04196_HRG
0/1	14.9	P04196_HRG
0/1	14.9	P04196_HRG
0/0	14.9	P04196_HRG
0/0	14.9	P04196_HRG
0/0	14.9	P04196_HRG
0/1	14.9	P04196_HRG
0/0	14.9	P04196_HRG
0/0	14.9	P04196_HRG
0/1	14.9	P04196_HRG
0/0	14.8	P04196_HRG
0/0	14.8	P04196_HRG
0/1	14.8	P04196_HRG
0/0	14.8	P04196_HRG
0/1	14.8	P04196_HRG
0/0	14.8	P04196_HRG
0/0	14.8	P04196_HRG
0/0	14.8	P04196_HRG
0/0	14.8	P04196_HRG
0/1	14.8	P04196_HRG
0/0	14.8	P04196_HRG
0/0	14.8	P04196_HRG
0/1	14.8	P04196_HRG
0/0	14.8	P04196_HRG
0/0	14.8	P04196_HRG
0/1	14.8	P04196_HRG
0/0	14.8	P04196_HRG
0/0	14.8	P04196_HRG
0/0	14.8	P04196_HRG
0/0	14.8	P04196_HRG
0/0	14.8	P04196_HRG
0/0	14.8	P04196_HRG
0/0	14.8	P04196_HRG
0/0	14.8	P04196_HRG
0/1	14.8	P04196_HRG
0/1	14.8	P04196_HRG
1/1	14.8	P04196_HRG
0/0	14.8	P04196_HRG
0/0	14.8	P04196_HRG
0/1	14.8	P04196_HRG
0/0	14.8	P04196_HRG
0/0	14.8	P04196_HRG
0/0	14.8	P04196_HRG
0/0	14.8	P04196_HRG
0/0	14.8	P04196_HRG
0/0	14.8	P04196_HRG
0/1	14.8	P04196_HRG
0/1	14.8	P04196_HRG
0/0	14.8	P04196_HRG
0/1	14.8	P04196_HRG
0/0	14.8	P04196_HRG
0/0	14.8	P04196_HRG
0/0	14.8	P04196_HRG
0/1	14.8	P04196_HRG
0/0	14.8	P04196_HRG
0/0	14.8	P04196_HRG
0/1	14.8	P04196_HRG
0/0	14.8	P04196_HRG
0/0	14.8	P04196_HRG
0/1	14.8	P04196_HRG
0/0	14.8	P04196_HRG
0/1	14.8	P04196_HRG
0/0	14.8	P04196_HRG
0/0	14.8	P04196_HRG
0/0	14.8	P04196_HRG
0/0	14.8	P04196_HRG
0/1	14.8	P04196_HRG
0/0	14.8	P04196_HRG
0/1	14.8	P04196_HRG
0/0	14.8	P04196_HRG
0/0	14.8	P04196_HRG
0/1	14.8	P04196_HRG
0/1	14.8	P04196_HRG
0/0	14.8	P04196_HRG
0/1	14.8	P04196_HRG
0/0	14.8	P04196_HRG
0/0	14.8	P04196_HRG
0/1	14.8	P04196_HRG
0/0	14.8	P04196_HRG
0/0	14.8	P04196_HRG
0/0	14.8	P04196_HRG
0/0	14.8	P04196_HRG
0/0	14.8	P04196_HRG
0/0	14.8	P04196_HRG
0/0	14.8	P04196_HRG
0/1	14.8	P04196_HRG
0/0	14.8	P04196_HRG
0/0	14.8	P04196_HRG
0/0	14.8	P04196_HRG
0/0	14.8	P04196_HRG
0/1	14.8	P04196_HRG
0/1	14.8	P04196_HRG
0/0	14.8	P04196_HRG
0/0	14.8	P04196_HRG
0/0	14.8	P04196_HRG
0/0	14.8	P04196_HRG
0/0	14.8	P04196_HRG
0/0	14.8	P04196_HRG
0/0	14.8	P04196_HRG
0/0	14.8	P04196_HRG
0/1	14.8	P04196_HRG
0/1	14.8	P04196_HRG
0/0	14.8	P04196_HRG
0/0	14.8	P04196_HRG
0/0	14.8	P04196_HRG
0/0	14.8	P04196_HRG
0/1	14.8	P04196_HRG
0/0	14.8	P04196_HRG
0/0	14.8	P04196_HRG
0/1	14.8	P04196_HRG
0/0	14.8	P04196_HRG
0/1	14.8	P04196_HRG
1/1	14.8	P04196_HRG
0/0	14.8	P04196_HRG
0/0	14.8	P04196_HRG
0/0	14.8	P04196_HRG
0/1	14.8	P04196_HRG
0/1	14.8	P04196_HRG
0/0	14.8	P04196_HRG
0/0	14.8	P04196_HRG
0/0	14.8	P04196_HRG
0/1	14.8	P04196_HRG
0/1	14.8	P04196_HRG
0/0	14.8	P04196_HRG
0/0	14.8	P04196_HRG
0/0	14.8	P04196_HRG
0/0	14.8	P04196_HRG
0/0	14.8	P04196_HRG
0/0	14.8	P04196_HRG
0/0	14.8	P04196_HRG
0/0	14.8	P04196_HRG
1/1	14.8	P04196_HRG
0/0	14.8	P04196_HRG
0/0	14.8	P04196_HRG
0/0	14.8	P04196_HRG
0/0	14.8	P04196_HRG
0/0	14.8	P04196_HRG
0/0	14.8	P04196_HRG
0/0	14.8	P04196_HRG
0/1	14.8	P04196_HRG
0/1	14.8	P04196_HRG
0/0	14.8	P04196_HRG
0/0	14.8	P04196_HRG
0/0	14.8	P04196_HRG
0/1	14.8	P04196_HRG
0/0	14.8	P04196_HRG
0/0	14.8	P04196_HRG
0/0	14.8	P04196_HRG
0/0	14.8	P04196_HRG
0/0	14.8	P04196_HRG
0/0	14.7	P04196_HRG
0/0	14.7	P04196_HRG
0/1	14.7	P04196_HRG
0/0	14.7	P04196_HRG
0/1	14.7	P04196_HRG
0/0	14.7	P04196_HRG
1/1	14.7	P04196_HRG
0/0	14.7	P04196_HRG
0/0	14.7	P04196_HRG
0/0	14.7	P04196_HRG
0/0	14.7	P04196_HRG
0/0	14.7	P04196_HRG
0/0	14.7	P04196_HRG
0/1	14.7	P04196_HRG
0/0	14.7	P04196_HRG
0/0	14.7	P04196_HRG
0/1	14.7	P04196_HRG
0/1	14.7	P04196_HRG
0/0	14.7	P04196_HRG
0/0	14.7	P04196_HRG
0/0	14.7	P04196_HRG
0/1	14.7	P04196_HRG
0/0	14.7	P04196_HRG
0/0	14.7	P04196_HRG
0/0	14.7	P04196_HRG
0/0	14.7	P04196_HRG
0/0	14.7	P04196_HRG
0/1	14.7	P04196_HRG
0/0	14.7	P04196_HRG
0/0	14.7	P04196_HRG
0/1	14.7	P04196_HRG
0/1	14.7	P04196_HRG
0/0	14.7	P04196_HRG
0/0	14.7	P04196_HRG
1/1	14.7	P04196_HRG
0/0	14.7	P04196_HRG
0/1	14.7	P04196_HRG
0/0	14.7	P04196_HRG
0/0	14.7	P04196_HRG
0/0	14.7	P04196_HRG
0/0	14.7	P04196_HRG
0/1	14.7	P04196_HRG
0/0	14.7	P04196_HRG
0/0	14.7	P04196_HRG
0/0	14.7	P04196_HRG
0/0	14.7	P04196_HRG
0/0	14.7	P04196_HRG
0/0	14.7	P04196_HRG
0/0	14.7	P04196_HRG
0/0	14.7	P04196_HRG
0/0	14.7	P04196_HRG
0/0	14.7	P04196_HRG
0/0	14.7	P04196_HRG
0/0	14.7	P04196_HRG
0/0	14.7	P04196_HRG
0/1	14.7	P04196_HRG
0/0	14.7	P04196_HRG
0/1	14.7	P04196_HRG
0/1	14.7	P04196_HRG
0/0	14.7	P04196_HRG
0/0	14.7	P04196_HRG
0/1	14.7	P04196_HRG
0/0	14.7	P04196_HRG
0/0	14.7	P04196_HRG
0/0	14.7	P04196_HRG
0/0	14.7	P04196_HRG
0/0	14.7	P04196_HRG
0/0	14.7	P04196_HRG
0/0	14.7	P04196_HRG
0/0	14.7	P04196_HRG
0/0	14.7	P04196_HRG
0/0	14.7	P04196_HRG
0/0	14.7	P04196_HRG
0/0	14.7	P04196_HRG
0/1	14.7	P04196_HRG
0/0	14.7	P04196_HRG
0/0	14.7	P04196_HRG
0/1	14.7	P04196_HRG
0/1	14.7	P04196_HRG
0/0	14.7	P04196_HRG
0/0	14.7	P04196_HRG
0/1	14.7	P04196_HRG
0/0	14.7	P04196_HRG
0/0	14.7	P04196_HRG
0/0	14.7	P04196_HRG
0/0	14.7	P04196_HRG
0/0	14.7	P04196_HRG
0/0	14.7	P04196_HRG
0/0	14.7	P04196_HRG
0/1	14.7	P04196_HRG
0/0	14.7	P04196_HRG
0/0	14.7	P04196_HRG
0/0	14.7	P04196_HRG
0/1	14.7	P04196_HRG
0/1	14.7	P04196_HRG
0/0	14.7	P04196_HRG
0/1	14.7	P04196_HRG
0/0	14.7	P04196_HRG
0/0	14.7	P04196_HRG
0/1	14.7	P04196_HRG
0/1	14.7	P04196_HRG
0/0	14.7	P04196_HRG
0/1	14.7	P04196_HRG
0/0	14.7	P04196_HRG
0/1	14.7	P04196_HRG
0/0	14.7	P04196_HRG
0/0	14.7	P04196_HRG
0/0	14.7	P04196_HRG
0/0	14.7	P04196_HRG
0/0	14.7	P04196_HRG
0/1	14.7	P04196_HRG
0/0	14.7	P04196_HRG
0/0	14.7	P04196_HRG
0/0	14.7	P04196_HRG
0/0	14.7	P04196_HRG
0/0	14.7	P04196_HRG
0/0	14.7	P04196_HRG
0/1	14.7	P04196_HRG
0/1	14.7	P04196_HRG
0/0	14.7	P04196_HRG
0/0	14.7	P04196_HRG
0/1	14.7	P04196_HRG
0/1	14.7	P04196_HRG
0/0	14.7	P04196_HRG
0/1	14.7	P04196_HRG
0/0	14.7	P04196_HRG
0/0	14.7	P04196_HRG
0/0	14.7	P04196_HRG
0/0	14.6	P04196_HRG
0/1	14.6	P04196_HRG
0/1	14.6	P04196_HRG
0/0	14.6	P04196_HRG
0/1	14.6	P04196_HRG
0/0	14.6	P04196_HRG
0/0	14.6	P04196_HRG
0/0	14.6	P04196_HRG
0/0	14.6	P04196_HRG
0/0	14.6	P04196_HRG
0/0	14.6	P04196_HRG
0/0	14.6	P04196_HRG
1/1	14.6	P04196_HRG
0/0	14.6	P04196_HRG
0/0	14.6	P04196_HRG
0/0	14.6	P04196_HRG
0/0	14.6	P04196_HRG
0/1	14.6	P04196_HRG
0/1	14.6	P04196_HRG
0/0	14.6	P04196_HRG
0/0	14.6	P04196_HRG
0/0	14.6	P04196_HRG
0/1	14.6	P04196_HRG
0/0	14.6	P04196_HRG
0/1	14.6	P04196_HRG
0/1	14.6	P04196_HRG
0/0	14.6	P04196_HRG
0/0	14.6	P04196_HRG
0/0	14.6	P04196_HRG
0/1	14.6	P04196_HRG
0/0	14.6	P04196_HRG
0/0	14.6	P04196_HRG
0/0	14.6	P04196_HRG
0/0	14.6	P04196_HRG
0/0	14.6	P04196_HRG
0/0	14.6	P04196_HRG
0/0	14.6	P04196_HRG
0/0	14.6	P04196_HRG
0/1	14.6	P04196_HRG
0/1	14.6	P04196_HRG
0/0	14.6	P04196_HRG
0/0	14.6	P04196_HRG
0/0	14.6	P04196_HRG
0/0	14.6	P04196_HRG
0/0	14.6	P04196_HRG
0/1	14.6	P04196_HRG
0/1	14.6	P04196_HRG
0/1	14.6	P04196_HRG
0/0	14.6	P04196_HRG
0/1	14.6	P04196_HRG
0/0	14.6	P04196_HRG
0/0	14.6	P04196_HRG
0/1	14.6	P04196_HRG
0/1	14.6	P04196_HRG
0/0	14.6	P04196_HRG
0/0	14.6	P04196_HRG
0/0	14.6	P04196_HRG
0/0	14.6	P04196_HRG
0/1	14.6	P04196_HRG
0/0	14.6	P04196_HRG
0/0	14.6	P04196_HRG
0/0	14.6	P04196_HRG
0/0	14.6	P04196_HRG
0/0	14.6	P04196_HRG
0/0	14.6	P04196_HRG
0/0	14.6	P04196_HRG
0/0	14.6	P04196_HRG
0/0	14.6	P04196_HRG
0/0	14.6	P04196_HRG
0/0	14.6	P04196_HRG
0/0	14.6	P04196_HRG
0/0	14.6	P04196_HRG
0/1	14.6	P04196_HRG
0/1	14.6	P04196_HRG
0/0	14.6	P04196_HRG
0/0	14.6	P04196_HRG
0/0	14.6	P04196_HRG
0/0	14.6	P04196_HRG
0/0	14.6	P04196_HRG
0/0	14.6	P04196_HRG
0/0	14.6	P04196_HRG
0/0	14.6	P04196_HRG
0/1	14.6	P04196_HRG
0/0	14.6	P04196_HRG
0/1	14.6	P04196_HRG
0/1	14.6	P04196_HRG
1/1	14.6	P04196_HRG
0/0	14.6	P04196_HRG
0/0	14.6	P04196_HRG
0/0	14.6	P04196_HRG
0/0	14.6	P04196_HRG
0/0	14.6	P04196_HRG
0/0	14.6	P04196_HRG
0/1	14.5	P04196_HRG
0/0	14.5	P04196_HRG
0/0	14.5	P04196_HRG
0/0	14.5	P04196_HRG
0/0	14.5	P04196_HRG
0/0	14.5	P04196_HRG
0/0	14.5	P04196_HRG
0/1	14.5	P04196_HRG
0/1	14.5	P04196_HRG
0/0	14.5	P04196_HRG
0/0	14.5	P04196_HRG
0/0	14.5	P04196_HRG
0/0	14.5	P04196_HRG
0/0	14.5	P04196_HRG
0/0	14.5	P04196_HRG
0/0	14.5	P04196_HRG
0/1	14.5	P04196_HRG
0/1	14.5	P04196_HRG
0/0	14.5	P04196_HRG
0/0	14.5	P04196_HRG
0/0	14.5	P04196_HRG
0/0	14.5	P04196_HRG
0/0	14.5	P04196_HRG
0/0	14.5	P04196_HRG
0/1	14.5	P04196_HRG
0/0	14.5	P04196_HRG
0/0	14.5	P04196_HRG
0/0	14.5	P04196_HRG
0/0	14.5	P04196_HRG
0/0	14.5	P04196_HRG
0/0	14.5	P04196_HRG
0/0	14.5	P04196_HRG
0/0	14.5	P04196_HRG
0/0	14.5	P04196_HRG
0/0	14.5	P04196_HRG
1/1	14.5	P04196_HRG
0/0	14.5	P04196_HRG
0/1	14.5	P04196_HRG
0/1	14.5	P04196_HRG
0/0	14.5	P04196_HRG
0/0	14.5	P04196_HRG
0/0	14.5	P04196_HRG
0/1	14.5	P04196_HRG
0/0	14.5	P04196_HRG
0/1	14.5	P04196_HRG
0/1	14.5	P04196_HRG
0/0	14.5	P04196_HRG
0/0	14.5	P04196_HRG
0/0	14.5	P04196_HRG
0/0	14.5	P04196_HRG
0/0	14.5	P04196_HRG
0/0	14.5	P04196_HRG
0/0	14.5	P04196_HRG
0/0	14.5	P04196_HRG
0/0	14.5	P04196_HRG
0/0	14.5	P04196_HRG
0/1	14.5	P04196_HRG
0/0	14.5	P04196_HRG
0/0	14.5	P04196_HRG
0/1	14.5	P04196_HRG
0/0	14.5	P04196_HRG
0/1	14.5	P04196_HRG
0/0	14.5	P04196_HRG
0/0	14.5	P04196_HRG
0/0	14.5	P04196_HRG
0/0	14.5	P04196_HRG
0/1	14.5	P04196_HRG
0/0	14.5	P04196_HRG
0/1	14.5	P04196_HRG
0/0	14.5	P04196_HRG
0/0	14.5	P04196_HRG
0/0	14.5	P04196_HRG
0/0	14.5	P04196_HRG
0/0	14.5	P04196_HRG
0/0	14.5	P04196_HRG
0/0	14.4	P04196_HRG
0/0	14.4	P04196_HRG
0/1	14.4	P04196_HRG
0/0	14.4	P04196_HRG
0/0	14.4	P04196_HRG
0/0	14.4	P04196_HRG
0/0	14.4	P04196_HRG
0/0	14.4	P04196_HRG
0/0	14.4	P04196_HRG
0/1	14.4	P04196_HRG
0/0	14.4	P04196_HRG
0/0	14.4	P04196_HRG
0/0	14.4	P04196_HRG
0/0	14.4	P04196_HRG
0/0	14.4	P04196_HRG
0/0	14.4	P04196_HRG
0/0	14.4	P04196_HRG
0/0	14.4	P04196_HRG
0/0	14.4	P04196_HRG
0/0	14.4	P04196_HRG
0/0	14.4	P04196_HRG
0/1	14.4	P04196_HRG
0/0	14.4	P04196_HRG
0/0	14.4	P04196_HRG
0/0	14.4	P04196_HRG
0/0	14.4	P04196_HRG
0/0	14.4	P04196_HRG
0/0	14.4	P04196_HRG
0/0	14.4	P04196_HRG
0/0	14.4	P04196_HRG
0/0	14.4	P04196_HRG
0/0	14.4	P04196_HRG
0/0	14.4	P04196_HRG
0/0	14.4	P04196_HRG
0/0	14.4	P04196_HRG
0/0	14.4	P04196_HRG
0/0	14.4	P04196_HRG
0/0	14.4	P04196_HRG
0/0	14.4	P04196_HRG
0/0	14.4	P04196_HRG
0/0	14.4	P04196_HRG
0/0	14.4	P04196_HRG
0/0	14.4	P04196_HRG
0/0	14.4	P04196_HRG
0/0	14.4	P04196_HRG
0/1	14.4	P04196_HRG
0/1	14.4	P04196_HRG
0/0	14.4	P04196_HRG
0/0	14.4	P04196_HRG
0/0	14.4	P04196_HRG
0/0	14.4	P04196_HRG
0/0	14.3	P04196_HRG
0/0	14.3	P04196_HRG
0/0	14.3	P04196_HRG
0/0	14.3	P04196_HRG
0/0	14.3	P04196_HRG
0/0	14.3	P04196_HRG
0/0	14.3	P04196_HRG
0/0	14.3	P04196_HRG
0/0	14.3	P04196_HRG
0/0	14.3	P04196_HRG
0/0	14.3	P04196_HRG
0/0	14.3	P04196_HRG
0/0	14.3	P04196_HRG
0/0	14.3	P04196_HRG
0/0	14.3	P04196_HRG
0/0	14.3	P04196_HRG
0/0	14.3	P04196_HRG
0/0	14.3	P04196_HRG
0/0	14.3	P04196_HRG
0/0	14.3	P04196_HRG
0/0	14.3	P04196_HRG
0/0	14.3	P04196_HRG
0/0	14.3	P04196_HRG
0/0	14.3	P04196_HRG
0/0	14.3	P04196_HRG
0/0	14.3	P04196_HRG
0/0	14.3	P04196_HRG
0/0	14.3	P04196_HRG
0/1	14.3	P04196_HRG
0/0	14.3	P04196_HRG
0/0	14.2	P04196_HRG
0/0	14.2	P04196_HRG
0/0	14.2	P04196_HRG
0/0	14.2	P04196_HRG
0/0	14.2	P04196_HRG
0/0	14.2	P04196_HRG
0/0	14.2	P04196_HRG
0/0	14.2	P04196_HRG
0/0	14.2	P04196_HRG
0/1	14.2	P04196_HRG
0/0	14.2	P04196_HRG
0/0	14.2	P04196_HRG
0/0	14.2	P04196_HRG
0/0	14.2	P04196_HRG
0/1	14.2	P04196_HRG
0/0	14.2	P04196_HRG
0/0	14.1	P04196_HRG
0/1	14.1	P04196_HRG
0/0	14.1	P04196_HRG
0/0	14.1	P04196_HRG
0/1	14.1	P04196_HRG
0/0	14	P04196_HRG
0/0	14	P04196_HRG
0/0	14	P04196_HRG
0/0	14	P04196_HRG
0/0	14	P04196_HRG
0/0	14	P04196_HRG
0/0	14	P04196_HRG
0/0	14	P04196_HRG
0/1	13.9	P04196_HRG
1/1	13.9	P04196_HRG
0/0	13.9	P04196_HRG
0/0	13.9	P04196_HRG
0/0	13.9	P04196_HRG
0/0	13.9	P04196_HRG
0/1	13.8	P04196_HRG
0/0	13.8	P04196_HRG
0/1	13.7	P04196_HRG
0/0	13.3	P04196_HRG
0/1	13.3	P04196_HRG
0/1	13	P04196_HRG
0/0	12.6	P04196_HRG

## Sheet: Extended Data Fig. 5b
3_186390627_C_T	Log2 intensity	Protein ID
0/1	15.7	P04196_HRG
0/1	15.6	P04196_HRG
1/1	15.6	P04196_HRG
0/1	15.6	P04196_HRG
0/0	15.5	P04196_HRG
0/1	15.4	P04196_HRG
0/1	15.4	P04196_HRG
1/1	15.4	P04196_HRG
0/1	15.4	P04196_HRG
0/1	15.4	P04196_HRG
1/1	15.4	P04196_HRG
1/1	15.4	P04196_HRG
0/1	15.4	P04196_HRG
0/0	15.4	P04196_HRG
0/0	15.3	P04196_HRG
0/1	15.3	P04196_HRG
0/1	15.3	P04196_HRG
1/1	15.3	P04196_HRG
0/0	15.3	P04196_HRG
0/1	15.3	P04196_HRG
1/1	15.3	P04196_HRG
0/0	15.3	P04196_HRG
1/1	15.3	P04196_HRG
1/1	15.3	P04196_HRG
0/0	15.3	P04196_HRG
1/1	15.3	P04196_HRG
0/0	15.3	P04196_HRG
1/1	15.3	P04196_HRG
0/1	15.2	P04196_HRG
0/1	15.2	P04196_HRG
0/1	15.2	P04196_HRG
1/1	15.2	P04196_HRG
1/1	15.2	P04196_HRG
0/1	15.2	P04196_HRG
0/0	15.2	P04196_HRG
0/1	15.2	P04196_HRG
0/1	15.2	P04196_HRG
0/1	15.2	P04196_HRG
0/1	15.2	P04196_HRG
0/0	15.2	P04196_HRG
1/1	15.2	P04196_HRG
0/0	15.2	P04196_HRG
0/1	15.2	P04196_HRG
1/1	15.2	P04196_HRG
1/1	15.2	P04196_HRG
1/1	15.2	P04196_HRG
0/0	15.2	P04196_HRG
0/1	15.2	P04196_HRG
0/0	15.2	P04196_HRG
0/0	15.2	P04196_HRG
1/1	15.1	P04196_HRG
0/0	15.1	P04196_HRG
0/0	15.1	P04196_HRG
0/0	15.1	P04196_HRG
0/1	15.1	P04196_HRG
0/1	15.1	P04196_HRG
0/0	15.1	P04196_HRG
0/1	15.1	P04196_HRG
0/1	15.1	P04196_HRG
0/0	15.1	P04196_HRG
1/1	15.1	P04196_HRG
1/1	15.1	P04196_HRG
1/1	15.1	P04196_HRG
0/1	15.1	P04196_HRG
1/1	15.1	P04196_HRG
1/1	15.1	P04196_HRG
0/1	15.1	P04196_HRG
0/0	15.1	P04196_HRG
1/1	15.1	P04196_HRG
0/1	15.1	P04196_HRG
1/1	15.1	P04196_HRG
0/1	15.1	P04196_HRG
1/1	15.1	P04196_HRG
0/1	15.1	P04196_HRG
1/1	15	P04196_HRG
1/1	15	P04196_HRG
0/1	15	P04196_HRG
0/1	15	P04196_HRG
0/1	15	P04196_HRG
1/1	15	P04196_HRG
0/1	15	P04196_HRG
0/1	15	P04196_HRG
0/1	15	P04196_HRG
0/1	15	P04196_HRG
0/1	15	P04196_HRG
1/1	15	P04196_HRG
0/0	15	P04196_HRG
1/1	15	P04196_HRG
0/1	15	P04196_HRG
0/1	15	P04196_HRG
0/1	15	P04196_HRG
0/1	15	P04196_HRG
0/0	15	P04196_HRG
1/1	15	P04196_HRG
0/0	15	P04196_HRG
1/1	15	P04196_HRG
1/1	15	P04196_HRG
1/1	15	P04196_HRG
0/1	15	P04196_HRG
0/1	15	P04196_HRG
0/1	15	P04196_HRG
0/1	15	P04196_HRG
0/0	15	P04196_HRG
0/0	15	P04196_HRG
0/0	15	P04196_HRG
0/0	15	P04196_HRG
0/1	15	P04196_HRG
0/0	15	P04196_HRG
0/0	15	P04196_HRG
0/1	15	P04196_HRG
0/0	15	P04196_HRG
0/1	15	P04196_HRG
0/1	15	P04196_HRG
0/1	15	P04196_HRG
1/1	15	P04196_HRG
0/1	15	P04196_HRG
1/1	15	P04196_HRG
1/1	15	P04196_HRG
0/0	15	P04196_HRG
1/1	15	P04196_HRG
0/0	15	P04196_HRG
0/1	15	P04196_HRG
0/1	14.9	P04196_HRG
0/1	14.9	P04196_HRG
1/1	14.9	P04196_HRG
0/1	14.9	P04196_HRG
0/1	14.9	P04196_HRG
0/1	14.9	P04196_HRG
0/0	14.9	P04196_HRG
0/1	14.9	P04196_HRG
0/0	14.9	P04196_HRG
0/1	14.9	P04196_HRG
0/0	14.9	P04196_HRG
0/0	14.9	P04196_HRG
0/0	14.9	P04196_HRG
0/0	14.9	P04196_HRG
0/1	14.9	P04196_HRG
1/1	14.9	P04196_HRG
0/0	14.9	P04196_HRG
1/1	14.9	P04196_HRG
0/1	14.9	P04196_HRG
0/1	14.9	P04196_HRG
0/0	14.9	P04196_HRG
0/1	14.9	P04196_HRG
1/1	14.9	P04196_HRG
0/1	14.9	P04196_HRG
0/0	14.9	P04196_HRG
0/1	14.9	P04196_HRG
1/1	14.9	P04196_HRG
0/1	14.9	P04196_HRG
0/0	14.9	P04196_HRG
0/1	14.9	P04196_HRG
0/1	14.9	P04196_HRG
0/0	14.9	P04196_HRG
0/0	14.9	P04196_HRG
0/1	14.9	P04196_HRG
0/0	14.9	P04196_HRG
0/0	14.9	P04196_HRG
0/1	14.9	P04196_HRG
0/0	14.9	P04196_HRG
0/0	14.9	P04196_HRG
0/1	14.9	P04196_HRG
0/1	14.9	P04196_HRG
1/1	14.9	P04196_HRG
0/0	14.9	P04196_HRG
0/0	14.9	P04196_HRG
0/1	14.9	P04196_HRG
0/0	14.9	P04196_HRG
0/0	14.9	P04196_HRG
0/1	14.9	P04196_HRG
0/0	14.9	P04196_HRG
1/1	14.9	P04196_HRG
0/1	14.9	P04196_HRG
0/1	14.9	P04196_HRG
0/1	14.9	P04196_HRG
0/0	14.9	P04196_HRG
1/1	14.9	P04196_HRG
0/1	14.9	P04196_HRG
0/0	14.9	P04196_HRG
0/1	14.9	P04196_HRG
1/1	14.9	P04196_HRG
0/0	14.8	P04196_HRG
0/0	14.8	P04196_HRG
0/1	14.8	P04196_HRG
0/0	14.8	P04196_HRG
0/0	14.8	P04196_HRG
0/1	14.8	P04196_HRG
0/0	14.8	P04196_HRG
0/1	14.8	P04196_HRG
0/1	14.8	P04196_HRG
0/0	14.8	P04196_HRG
0/1	14.8	P04196_HRG
0/1	14.8	P04196_HRG
0/0	14.8	P04196_HRG
1/1	14.8	P04196_HRG
0/1	14.8	P04196_HRG
0/1	14.8	P04196_HRG
0/1	14.8	P04196_HRG
0/0	14.8	P04196_HRG
0/0	14.8	P04196_HRG
0/1	14.8	P04196_HRG
0/0	14.8	P04196_HRG
1/1	14.8	P04196_HRG
1/1	14.8	P04196_HRG
0/1	14.8	P04196_HRG
0/1	14.8	P04196_HRG
1/1	14.8	P04196_HRG
0/1	14.8	P04196_HRG
0/0	14.8	P04196_HRG
0/1	14.8	P04196_HRG
1/1	14.8	P04196_HRG
0/0	14.8	P04196_HRG
0/0	14.8	P04196_HRG
1/1	14.8	P04196_HRG
0/1	14.8	P04196_HRG
1/1	14.8	P04196_HRG
0/1	14.8	P04196_HRG
0/0	14.8	P04196_HRG
0/1	14.8	P04196_HRG
0/1	14.8	P04196_HRG
0/1	14.8	P04196_HRG
1/1	14.8	P04196_HRG
0/1	14.8	P04196_HRG
0/1	14.8	P04196_HRG
0/1	14.8	P04196_HRG
0/1	14.8	P04196_HRG
0/0	14.8	P04196_HRG
0/1	14.8	P04196_HRG
0/1	14.8	P04196_HRG
0/1	14.8	P04196_HRG
0/1	14.8	P04196_HRG
1/1	14.8	P04196_HRG
0/1	14.8	P04196_HRG
0/1	14.8	P04196_HRG
0/1	14.8	P04196_HRG
0/1	14.8	P04196_HRG
0/1	14.8	P04196_HRG
0/1	14.8	P04196_HRG
0/0	14.8	P04196_HRG
0/0	14.8	P04196_HRG
0/0	14.8	P04196_HRG
0/0	14.8	P04196_HRG
0/1	14.8	P04196_HRG
0/0	14.8	P04196_HRG
0/1	14.8	P04196_HRG
0/1	14.8	P04196_HRG
0/1	14.8	P04196_HRG
0/0	14.8	P04196_HRG
0/1	14.8	P04196_HRG
1/1	14.8	P04196_HRG
0/0	14.8	P04196_HRG
0/1	14.8	P04196_HRG
0/1	14.8	P04196_HRG
0/0	14.8	P04196_HRG
0/0	14.8	P04196_HRG
0/1	14.8	P04196_HRG
0/1	14.8	P04196_HRG
0/1	14.8	P04196_HRG
0/0	14.8	P04196_HRG
0/1	14.8	P04196_HRG
0/0	14.7	P04196_HRG
0/1	14.7	P04196_HRG
0/1	14.7	P04196_HRG
0/0	14.7	P04196_HRG
0/1	14.7	P04196_HRG
0/0	14.7	P04196_HRG
1/1	14.7	P04196_HRG
0/0	14.7	P04196_HRG
0/1	14.7	P04196_HRG
0/1	14.7	P04196_HRG
0/1	14.7	P04196_HRG
1/1	14.7	P04196_HRG
0/0	14.7	P04196_HRG
0/1	14.7	P04196_HRG
0/1	14.7	P04196_HRG
1/1	14.7	P04196_HRG
0/0	14.7	P04196_HRG
0/1	14.7	P04196_HRG
0/1	14.7	P04196_HRG
0/0	14.7	P04196_HRG
1/1	14.7	P04196_HRG
0/1	14.7	P04196_HRG
0/1	14.7	P04196_HRG
0/1	14.7	P04196_HRG
0/0	14.7	P04196_HRG
1/1	14.7	P04196_HRG
0/1	14.7	P04196_HRG
0/0	14.7	P04196_HRG
1/1	14.7	P04196_HRG
0/0	14.7	P04196_HRG
0/1	14.7	P04196_HRG
0/0	14.7	P04196_HRG
0/0	14.7	P04196_HRG
0/1	14.7	P04196_HRG
0/0	14.7	P04196_HRG
0/1	14.7	P04196_HRG
1/1	14.7	P04196_HRG
0/1	14.7	P04196_HRG
0/1	14.7	P04196_HRG
0/0	14.7	P04196_HRG
1/1	14.7	P04196_HRG
0/1	14.7	P04196_HRG
0/0	14.7	P04196_HRG
0/0	14.7	P04196_HRG
1/1	14.7	P04196_HRG
0/0	14.7	P04196_HRG
0/0	14.7	P04196_HRG
0/1	14.7	P04196_HRG
0/1	14.7	P04196_HRG
0/0	14.7	P04196_HRG
0/1	14.7	P04196_HRG
0/0	14.7	P04196_HRG
0/1	14.7	P04196_HRG
0/0	14.7	P04196_HRG
0/1	14.7	P04196_HRG
0/1	14.7	P04196_HRG
1/1	14.7	P04196_HRG
0/0	14.7	P04196_HRG
0/0	14.7	P04196_HRG
0/0	14.7	P04196_HRG
0/1	14.7	P04196_HRG
0/1	14.7	P04196_HRG
0/1	14.7	P04196_HRG
1/1	14.7	P04196_HRG
0/1	14.7	P04196_HRG
0/1	14.7	P04196_HRG
0/0	14.7	P04196_HRG
0/0	14.7	P04196_HRG
0/0	14.7	P04196_HRG
0/1	14.7	P04196_HRG
0/1	14.7	P04196_HRG
1/1	14.7	P04196_HRG
1/1	14.7	P04196_HRG
1/1	14.7	P04196_HRG
1/1	14.7	P04196_HRG
0/0	14.7	P04196_HRG
0/1	14.7	P04196_HRG
0/1	14.7	P04196_HRG
0/1	14.7	P04196_HRG
1/1	14.7	P04196_HRG
0/1	14.7	P04196_HRG
0/0	14.7	P04196_HRG
0/0	14.7	P04196_HRG
0/1	14.7	P04196_HRG
0/0	14.7	P04196_HRG
0/1	14.7	P04196_HRG
0/1	14.7	P04196_HRG
0/0	14.7	P04196_HRG
0/1	14.7	P04196_HRG
0/0	14.7	P04196_HRG
0/0	14.7	P04196_HRG
0/1	14.7	P04196_HRG
0/1	14.6	P04196_HRG
0/1	14.6	P04196_HRG
0/1	14.6	P04196_HRG
0/1	14.6	P04196_HRG
0/1	14.6	P04196_HRG
0/1	14.6	P04196_HRG
1/1	14.6	P04196_HRG
0/1	14.6	P04196_HRG
0/0	14.6	P04196_HRG
0/1	14.6	P04196_HRG
0/0	14.6	P04196_HRG
0/1	14.6	P04196_HRG
0/0	14.6	P04196_HRG
0/1	14.6	P04196_HRG
0/0	14.6	P04196_HRG
0/1	14.6	P04196_HRG
0/1	14.6	P04196_HRG
0/1	14.6	P04196_HRG
0/0	14.6	P04196_HRG
0/0	14.6	P04196_HRG
0/0	14.6	P04196_HRG
1/1	14.6	P04196_HRG
0/1	14.6	P04196_HRG
1/1	14.6	P04196_HRG
0/1	14.6	P04196_HRG
0/1	14.6	P04196_HRG
0/1	14.6	P04196_HRG
0/1	14.6	P04196_HRG
0/0	14.6	P04196_HRG
0/1	14.6	P04196_HRG
0/0	14.6	P04196_HRG
0/1	14.6	P04196_HRG
0/1	14.6	P04196_HRG
0/1	14.6	P04196_HRG
0/0	14.6	P04196_HRG
0/0	14.6	P04196_HRG
0/0	14.6	P04196_HRG
0/0	14.6	P04196_HRG
0/0	14.6	P04196_HRG
0/0	14.6	P04196_HRG
0/1	14.6	P04196_HRG
0/0	14.6	P04196_HRG
0/0	14.6	P04196_HRG
0/1	14.6	P04196_HRG
0/1	14.6	P04196_HRG
0/0	14.6	P04196_HRG
0/1	14.6	P04196_HRG
0/1	14.6	P04196_HRG
0/1	14.6	P04196_HRG
0/1	14.6	P04196_HRG
0/1	14.6	P04196_HRG
0/1	14.6	P04196_HRG
0/0	14.6	P04196_HRG
0/1	14.6	P04196_HRG
0/1	14.6	P04196_HRG
0/1	14.6	P04196_HRG
0/0	14.6	P04196_HRG
0/0	14.6	P04196_HRG
0/0	14.6	P04196_HRG
0/1	14.6	P04196_HRG
0/0	14.6	P04196_HRG
0/1	14.6	P04196_HRG
0/1	14.6	P04196_HRG
0/0	14.6	P04196_HRG
0/0	14.6	P04196_HRG
0/0	14.6	P04196_HRG
0/1	14.6	P04196_HRG
0/0	14.6	P04196_HRG
0/1	14.6	P04196_HRG
0/1	14.6	P04196_HRG
0/0	14.6	P04196_HRG
0/0	14.6	P04196_HRG
0/0	14.6	P04196_HRG
0/0	14.6	P04196_HRG
0/1	14.6	P04196_HRG
0/0	14.6	P04196_HRG
0/0	14.6	P04196_HRG
0/1	14.6	P04196_HRG
0/1	14.6	P04196_HRG
0/1	14.6	P04196_HRG
0/0	14.6	P04196_HRG
0/0	14.6	P04196_HRG
0/1	14.6	P04196_HRG
1/1	14.6	P04196_HRG
0/0	14.6	P04196_HRG
0/0	14.6	P04196_HRG
0/1	14.6	P04196_HRG
0/1	14.6	P04196_HRG
0/0	14.6	P04196_HRG
0/0	14.6	P04196_HRG
0/0	14.6	P04196_HRG
0/0	14.6	P04196_HRG
0/0	14.6	P04196_HRG
0/1	14.6	P04196_HRG
0/0	14.5	P04196_HRG
0/1	14.5	P04196_HRG
0/1	14.5	P04196_HRG
0/0	14.5	P04196_HRG
0/0	14.5	P04196_HRG
0/1	14.5	P04196_HRG
0/1	14.5	P04196_HRG
0/0	14.5	P04196_HRG
0/0	14.5	P04196_HRG
0/0	14.5	P04196_HRG
0/1	14.5	P04196_HRG
0/0	14.5	P04196_HRG
0/0	14.5	P04196_HRG
1/1	14.5	P04196_HRG
0/1	14.5	P04196_HRG
0/0	14.5	P04196_HRG
0/1	14.5	P04196_HRG
0/0	14.5	P04196_HRG
0/1	14.5	P04196_HRG
0/1	14.5	P04196_HRG
1/1	14.5	P04196_HRG
0/0	14.5	P04196_HRG
0/1	14.5	P04196_HRG
0/0	14.5	P04196_HRG
0/1	14.5	P04196_HRG
0/1	14.5	P04196_HRG
0/1	14.5	P04196_HRG
0/1	14.5	P04196_HRG
0/1	14.5	P04196_HRG
0/0	14.5	P04196_HRG
0/1	14.5	P04196_HRG
0/1	14.5	P04196_HRG
0/1	14.5	P04196_HRG
0/1	14.5	P04196_HRG
0/0	14.5	P04196_HRG
0/1	14.5	P04196_HRG
0/1	14.5	P04196_HRG
0/0	14.5	P04196_HRG
0/0	14.5	P04196_HRG
0/1	14.5	P04196_HRG
0/1	14.5	P04196_HRG
0/1	14.5	P04196_HRG
0/0	14.5	P04196_HRG
0/0	14.5	P04196_HRG
1/1	14.5	P04196_HRG
1/1	14.5	P04196_HRG
0/0	14.5	P04196_HRG
1/1	14.5	P04196_HRG
0/1	14.5	P04196_HRG
0/0	14.5	P04196_HRG
0/0	14.5	P04196_HRG
0/0	14.5	P04196_HRG
0/0	14.5	P04196_HRG
0/1	14.5	P04196_HRG
0/0	14.5	P04196_HRG
0/0	14.5	P04196_HRG
0/0	14.5	P04196_HRG
1/1	14.5	P04196_HRG
0/0	14.5	P04196_HRG
0/1	14.5	P04196_HRG
0/0	14.5	P04196_HRG
0/0	14.5	P04196_HRG
0/1	14.5	P04196_HRG
0/0	14.5	P04196_HRG
0/1	14.5	P04196_HRG
0/0	14.5	P04196_HRG
1/1	14.5	P04196_HRG
0/1	14.5	P04196_HRG
0/1	14.5	P04196_HRG
0/0	14.5	P04196_HRG
0/0	14.5	P04196_HRG
0/0	14.5	P04196_HRG
0/1	14.5	P04196_HRG
0/0	14.5	P04196_HRG
1/1	14.5	P04196_HRG
0/1	14.5	P04196_HRG
0/0	14.5	P04196_HRG
0/1	14.5	P04196_HRG
0/0	14.5	P04196_HRG
0/0	14.5	P04196_HRG
0/0	14.5	P04196_HRG
0/0	14.5	P04196_HRG
0/0	14.5	P04196_HRG
0/1	14.5	P04196_HRG
0/1	14.5	P04196_HRG
0/1	14.5	P04196_HRG
0/1	14.5	P04196_HRG
0/0	14.5	P04196_HRG
0/1	14.5	P04196_HRG
0/0	14.5	P04196_HRG
0/1	14.5	P04196_HRG
0/0	14.5	P04196_HRG
0/1	14.5	P04196_HRG
0/1	14.5	P04196_HRG
0/0	14.5	P04196_HRG
0/0	14.5	P04196_HRG
0/0	14.5	P04196_HRG
0/0	14.5	P04196_HRG
0/1	14.5	P04196_HRG
0/0	14.5	P04196_HRG
0/0	14.5	P04196_HRG
0/1	14.5	P04196_HRG
1/1	14.5	P04196_HRG
0/0	14.5	P04196_HRG
0/0	14.5	P04196_HRG
1/1	14.4	P04196_HRG
0/0	14.4	P04196_HRG
0/1	14.4	P04196_HRG
0/0	14.4	P04196_HRG
0/0	14.4	P04196_HRG
0/1	14.4	P04196_HRG
0/0	14.4	P04196_HRG
1/1	14.4	P04196_HRG
0/0	14.4	P04196_HRG
0/0	14.4	P04196_HRG
0/0	14.4	P04196_HRG
0/0	14.4	P04196_HRG
0/1	14.4	P04196_HRG
1/1	14.4	P04196_HRG
0/1	14.4	P04196_HRG
0/1	14.4	P04196_HRG
0/0	14.4	P04196_HRG
1/1	14.4	P04196_HRG
0/0	14.4	P04196_HRG
0/0	14.4	P04196_HRG
0/0	14.4	P04196_HRG
0/1	14.4	P04196_HRG
0/0	14.4	P04196_HRG
0/1	14.4	P04196_HRG
0/0	14.4	P04196_HRG
0/0	14.4	P04196_HRG
0/1	14.4	P04196_HRG
1/1	14.4	P04196_HRG
0/0	14.4	P04196_HRG
0/0	14.4	P04196_HRG
0/0	14.4	P04196_HRG
0/1	14.4	P04196_HRG
0/1	14.4	P04196_HRG
0/0	14.4	P04196_HRG
0/0	14.4	P04196_HRG
0/0	14.4	P04196_HRG
0/1	14.4	P04196_HRG
0/0	14.4	P04196_HRG
0/0	14.4	P04196_HRG
0/1	14.4	P04196_HRG
0/1	14.4	P04196_HRG
1/1	14.4	P04196_HRG
0/1	14.4	P04196_HRG
1/1	14.4	P04196_HRG
0/0	14.4	P04196_HRG
0/0	14.4	P04196_HRG
0/1	14.4	P04196_HRG
0/1	14.4	P04196_HRG
0/0	14.4	P04196_HRG
0/1	14.4	P04196_HRG
0/0	14.4	P04196_HRG
0/1	14.4	P04196_HRG
1/1	14.4	P04196_HRG
0/0	14.4	P04196_HRG
0/0	14.4	P04196_HRG
0/0	14.4	P04196_HRG
0/0	14.4	P04196_HRG
0/1	14.4	P04196_HRG
0/0	14.4	P04196_HRG
0/0	14.4	P04196_HRG
1/1	14.4	P04196_HRG
0/1	14.4	P04196_HRG
0/0	14.4	P04196_HRG
0/1	14.4	P04196_HRG
0/0	14.4	P04196_HRG
0/1	14.4	P04196_HRG
0/0	14.4	P04196_HRG
1/1	14.4	P04196_HRG
0/1	14.4	P04196_HRG
0/1	14.4	P04196_HRG
0/0	14.4	P04196_HRG
0/0	14.4	P04196_HRG
0/0	14.4	P04196_HRG
0/1	14.4	P04196_HRG
0/0	14.4	P04196_HRG
0/0	14.4	P04196_HRG
0/1	14.4	P04196_HRG
0/1	14.4	P04196_HRG
0/1	14.4	P04196_HRG
0/0	14.4	P04196_HRG
0/1	14.4	P04196_HRG
0/0	14.4	P04196_HRG
0/1	14.4	P04196_HRG
0/0	14.4	P04196_HRG
0/0	14.4	P04196_HRG
0/0	14.4	P04196_HRG
0/1	14.4	P04196_HRG
0/1	14.4	P04196_HRG
1/1	14.4	P04196_HRG
0/1	14.4	P04196_HRG
0/0	14.4	P04196_HRG
0/0	14.4	P04196_HRG
0/1	14.4	P04196_HRG
0/1	14.4	P04196_HRG
0/0	14.4	P04196_HRG
0/1	14.4	P04196_HRG
0/1	14.4	P04196_HRG
0/0	14.4	P04196_HRG
0/0	14.3	P04196_HRG
0/1	14.3	P04196_HRG
0/0	14.3	P04196_HRG
0/1	14.3	P04196_HRG
0/0	14.3	P04196_HRG
0/1	14.3	P04196_HRG
0/0	14.3	P04196_HRG
0/1	14.3	P04196_HRG
0/0	14.3	P04196_HRG
0/0	14.3	P04196_HRG
1/1	14.3	P04196_HRG
0/1	14.3	P04196_HRG
0/1	14.3	P04196_HRG
0/1	14.3	P04196_HRG
0/0	14.3	P04196_HRG
0/0	14.3	P04196_HRG
0/0	14.3	P04196_HRG
0/0	14.3	P04196_HRG
0/0	14.3	P04196_HRG
0/1	14.3	P04196_HRG
0/0	14.3	P04196_HRG
0/0	14.3	P04196_HRG
0/0	14.3	P04196_HRG
0/1	14.3	P04196_HRG
0/1	14.3	P04196_HRG
0/0	14.3	P04196_HRG
0/0	14.3	P04196_HRG
1/1	14.3	P04196_HRG
0/1	14.3	P04196_HRG
0/0	14.3	P04196_HRG
1/1	14.3	P04196_HRG
0/0	14.3	P04196_HRG
0/1	14.3	P04196_HRG
0/0	14.3	P04196_HRG
0/0	14.3	P04196_HRG
0/1	14.3	P04196_HRG
0/0	14.3	P04196_HRG
0/0	14.3	P04196_HRG
0/1	14.3	P04196_HRG
0/1	14.3	P04196_HRG
0/1	14.3	P04196_HRG
0/1	14.3	P04196_HRG
0/0	14.3	P04196_HRG
0/0	14.3	P04196_HRG
0/0	14.3	P04196_HRG
0/0	14.3	P04196_HRG
0/0	14.3	P04196_HRG
0/1	14.3	P04196_HRG
0/1	14.3	P04196_HRG
0/1	14.3	P04196_HRG
0/0	14.3	P04196_HRG
0/1	14.3	P04196_HRG
0/0	14.3	P04196_HRG
0/0	14.3	P04196_HRG
1/1	14.3	P04196_HRG
0/1	14.3	P04196_HRG
0/1	14.3	P04196_HRG
0/1	14.3	P04196_HRG
0/0	14.3	P04196_HRG
0/1	14.3	P04196_HRG
1/1	14.3	P04196_HRG
0/0	14.3	P04196_HRG
1/1	14.3	P04196_HRG
0/1	14.3	P04196_HRG
0/1	14.3	P04196_HRG
0/1	14.3	P04196_HRG
0/0	14.3	P04196_HRG
0/0	14.3	P04196_HRG
0/1	14.3	P04196_HRG
0/1	14.3	P04196_HRG
0/0	14.3	P04196_HRG
0/1	14.3	P04196_HRG
0/1	14.3	P04196_HRG
0/0	14.3	P04196_HRG
0/0	14.3	P04196_HRG
0/0	14.3	P04196_HRG
0/0	14.3	P04196_HRG
0/1	14.3	P04196_HRG
0/0	14.3	P04196_HRG
1/1	14.3	P04196_HRG
0/0	14.3	P04196_HRG
0/0	14.3	P04196_HRG
0/1	14.3	P04196_HRG
0/0	14.2	P04196_HRG
0/0	14.2	P04196_HRG
0/0	14.2	P04196_HRG
0/0	14.2	P04196_HRG
0/0	14.2	P04196_HRG
0/0	14.2	P04196_HRG
0/0	14.2	P04196_HRG
0/1	14.2	P04196_HRG
0/0	14.2	P04196_HRG
0/0	14.2	P04196_HRG
0/0	14.2	P04196_HRG
0/0	14.2	P04196_HRG
0/1	14.2	P04196_HRG
0/1	14.2	P04196_HRG
0/0	14.2	P04196_HRG
1/1	14.2	P04196_HRG
1/1	14.2	P04196_HRG
0/0	14.2	P04196_HRG
0/1	14.2	P04196_HRG
0/0	14.2	P04196_HRG
0/1	14.2	P04196_HRG
0/0	14.2	P04196_HRG
0/1	14.2	P04196_HRG
0/1	14.2	P04196_HRG
0/1	14.2	P04196_HRG
0/1	14.2	P04196_HRG
0/1	14.2	P04196_HRG
0/1	14.2	P04196_HRG
0/1	14.2	P04196_HRG
0/1	14.2	P04196_HRG
0/0	14.2	P04196_HRG
0/0	14.2	P04196_HRG
0/1	14.2	P04196_HRG
0/1	14.2	P04196_HRG
0/0	14.2	P04196_HRG
0/1	14.2	P04196_HRG
0/1	14.2	P04196_HRG
0/0	14.2	P04196_HRG
0/0	14.2	P04196_HRG
0/0	14.2	P04196_HRG
0/0	14.2	P04196_HRG
0/0	14.2	P04196_HRG
0/0	14.2	P04196_HRG
0/0	14.2	P04196_HRG
0/0	14.2	P04196_HRG
0/0	14.2	P04196_HRG
0/0	14.2	P04196_HRG
0/0	14.2	P04196_HRG
0/1	14.2	P04196_HRG
1/1	14.2	P04196_HRG
0/0	14.2	P04196_HRG
0/1	14.2	P04196_HRG
0/0	14.2	P04196_HRG
0/0	14.2	P04196_HRG
0/0	14.2	P04196_HRG
0/0	14.2	P04196_HRG
0/0	14.2	P04196_HRG
0/0	14.2	P04196_HRG
0/1	14.2	P04196_HRG
0/1	14.2	P04196_HRG
0/0	14.2	P04196_HRG
0/1	14.2	P04196_HRG
0/1	14.2	P04196_HRG
0/0	14.2	P04196_HRG
0/1	14.2	P04196_HRG
0/0	14.2	P04196_HRG
0/1	14.2	P04196_HRG
0/1	14.1	P04196_HRG
0/1	14.1	P04196_HRG
0/1	14.1	P04196_HRG
1/1	14.1	P04196_HRG
1/1	14.1	P04196_HRG
0/0	14.1	P04196_HRG
0/1	14.1	P04196_HRG
0/1	14.1	P04196_HRG
0/0	14.1	P04196_HRG
0/0	14.1	P04196_HRG
0/1	14.1	P04196_HRG
0/0	14.1	P04196_HRG
0/0	14.1	P04196_HRG
0/1	14.1	P04196_HRG
0/0	14.1	P04196_HRG
0/0	14.1	P04196_HRG
0/1	14.1	P04196_HRG
0/0	14.1	P04196_HRG
0/0	14.1	P04196_HRG
0/1	14.1	P04196_HRG
0/0	14.1	P04196_HRG
0/1	14.1	P04196_HRG
0/1	14.1	P04196_HRG
0/1	14.1	P04196_HRG
0/0	14.1	P04196_HRG
0/0	14.1	P04196_HRG
0/1	14.1	P04196_HRG
0/1	14.1	P04196_HRG
0/0	14.1	P04196_HRG
0/1	14.1	P04196_HRG
0/0	14.1	P04196_HRG
0/1	14.1	P04196_HRG
0/1	14.1	P04196_HRG
0/0	14.1	P04196_HRG
0/1	14.1	P04196_HRG
0/1	14.1	P04196_HRG
0/1	14.1	P04196_HRG
0/0	14.1	P04196_HRG
0/1	14.1	P04196_HRG
1/1	14.1	P04196_HRG
0/0	14.1	P04196_HRG
0/0	14.1	P04196_HRG
0/1	14.1	P04196_HRG
0/0	14.1	P04196_HRG
0/1	14.1	P04196_HRG
0/0	14.1	P04196_HRG
0/0	14.1	P04196_HRG
0/0	14.1	P04196_HRG
0/1	14.1	P04196_HRG
0/0	14.1	P04196_HRG
0/0	14.1	P04196_HRG
0/0	14.1	P04196_HRG
0/0	14.1	P04196_HRG
0/1	14.1	P04196_HRG
0/0	14.1	P04196_HRG
0/1	14.1	P04196_HRG
0/0	14.1	P04196_HRG
0/0	14	P04196_HRG
0/0	14	P04196_HRG
0/0	14	P04196_HRG
0/0	14	P04196_HRG
0/1	14	P04196_HRG
0/0	14	P04196_HRG
0/1	14	P04196_HRG
0/0	14	P04196_HRG
0/0	14	P04196_HRG
0/0	14	P04196_HRG
0/1	14	P04196_HRG
0/0	14	P04196_HRG
0/1	14	P04196_HRG
0/1	14	P04196_HRG
0/1	14	P04196_HRG
0/1	14	P04196_HRG
0/0	14	P04196_HRG
0/0	14	P04196_HRG
0/0	14	P04196_HRG
0/1	14	P04196_HRG
0/0	14	P04196_HRG
0/1	14	P04196_HRG
0/0	14	P04196_HRG
0/0	14	P04196_HRG
0/0	14	P04196_HRG
0/0	14	P04196_HRG
0/0	14	P04196_HRG
0/0	14	P04196_HRG
0/0	14	P04196_HRG
0/0	14	P04196_HRG
0/0	14	P04196_HRG
0/1	14	P04196_HRG
0/1	14	P04196_HRG
0/1	14	P04196_HRG
1/1	14	P04196_HRG
0/0	14	P04196_HRG
0/0	14	P04196_HRG
0/0	14	P04196_HRG
1/1	14	P04196_HRG
0/0	14	P04196_HRG
0/0	14	P04196_HRG
0/1	14	P04196_HRG
0/1	14	P04196_HRG
0/1	14	P04196_HRG
0/0	13.9	P04196_HRG
0/0	13.9	P04196_HRG
0/0	13.9	P04196_HRG
0/0	13.9	P04196_HRG
0/1	13.9	P04196_HRG
0/0	13.9	P04196_HRG
0/0	13.9	P04196_HRG
0/1	13.9	P04196_HRG
0/1	13.9	P04196_HRG
0/0	13.9	P04196_HRG
0/0	13.9	P04196_HRG
0/0	13.9	P04196_HRG
0/1	13.9	P04196_HRG
0/0	13.9	P04196_HRG
0/0	13.9	P04196_HRG
0/1	13.9	P04196_HRG
0/1	13.9	P04196_HRG
0/1	13.9	P04196_HRG
0/0	13.9	P04196_HRG
0/0	13.9	P04196_HRG
0/0	13.9	P04196_HRG
0/0	13.9	P04196_HRG
0/0	13.9	P04196_HRG
0/0	13.9	P04196_HRG
0/0	13.9	P04196_HRG
0/0	13.9	P04196_HRG
0/0	13.9	P04196_HRG
0/1	13.9	P04196_HRG
0/0	13.9	P04196_HRG
0/0	13.8	P04196_HRG
1/1	13.8	P04196_HRG
0/0	13.8	P04196_HRG
0/0	13.8	P04196_HRG
0/0	13.8	P04196_HRG
0/0	13.8	P04196_HRG
0/1	13.8	P04196_HRG
0/0	13.8	P04196_HRG
0/0	13.8	P04196_HRG
0/1	13.8	P04196_HRG
0/1	13.8	P04196_HRG
0/1	13.8	P04196_HRG
0/1	13.8	P04196_HRG
0/0	13.8	P04196_HRG
0/1	13.8	P04196_HRG
0/1	13.8	P04196_HRG
0/0	13.8	P04196_HRG
0/0	13.8	P04196_HRG
0/0	13.8	P04196_HRG
0/0	13.8	P04196_HRG
0/0	13.8	P04196_HRG
0/0	13.8	P04196_HRG
0/1	13.8	P04196_HRG
0/0	13.8	P04196_HRG
0/0	13.8	P04196_HRG
0/0	13.7	P04196_HRG
0/0	13.7	P04196_HRG
0/0	13.7	P04196_HRG
0/0	13.7	P04196_HRG
0/0	13.7	P04196_HRG
1/1	13.7	P04196_HRG
0/1	13.7	P04196_HRG
0/0	13.7	P04196_HRG
0/0	13.7	P04196_HRG
0/0	13.7	P04196_HRG
0/0	13.7	P04196_HRG
0/1	13.7	P04196_HRG
0/0	13.6	P04196_HRG
0/1	13.6	P04196_HRG
0/1	13.6	P04196_HRG
0/0	13.6	P04196_HRG
0/0	13.6	P04196_HRG
0/0	13.6	P04196_HRG
0/0	13.6	P04196_HRG
0/0	13.6	P04196_HRG
1/1	13.5	P04196_HRG
0/1	13.5	P04196_HRG
0/0	13.5	P04196_HRG
0/0	13.5	P04196_HRG
0/0	13.4	P04196_HRG
0/0	13.4	P04196_HRG
0/0	13.4	P04196_HRG
0/0	13.3	P04196_HRG
0/1	13.3	P04196_HRG
0/1	13.3	P04196_HRG
0/0	13.3	P04196_HRG
0/0	13.3	P04196_HRG
0/1	13.2	P04196_HRG
0/1	13.2	P04196_HRG
0/1	13.1	P04196_HRG
0/0	12.9	P04196_HRG

## Sheet: Extended Data Fig. 5d
3_186390627_C_T	PEP.StrippedSequence	ProteinID_Genename	log2 intensity
1/1	DGYLFQLLR	P04196_HRG	17.4
1/1	DGYLFQLLR	P04196_HRG	17.4
1/1	DGYLFQLLR	P04196_HRG	17.4
1/1	DGYLFQLLR	P04196_HRG	17.4
0/1	DGYLFQLLR	P04196_HRG	17.4
1/1	DGYLFQLLR	P04196_HRG	17.3
1/1	DGYLFQLLR	P04196_HRG	17.3
0/1	DGYLFQLLR	P04196_HRG	17.3
0/1	DGYLFQLLR	P04196_HRG	17.2
0/1	DGYLFQLLR	P04196_HRG	17.2
1/1	DGYLFQLLR	P04196_HRG	17.2
0/1	DGYLFQLLR	P04196_HRG	17.2
0/1	DGYLFQLLR	P04196_HRG	17.2
1/1	DGYLFQLLR	P04196_HRG	17.2
1/1	DGYLFQLLR	P04196_HRG	17.1
0/1	DGYLFQLLR	P04196_HRG	17.1
0/1	DGYLFQLLR	P04196_HRG	17.1
1/1	DGYLFQLLR	P04196_HRG	17.1
1/1	DGYLFQLLR	P04196_HRG	17.1
0/1	DGYLFQLLR	P04196_HRG	17.1
0/0	DGYLFQLLR	P04196_HRG	17.1
0/1	DGYLFQLLR	P04196_HRG	17.1
0/1	DGYLFQLLR	P04196_HRG	17.1
1/1	DGYLFQLLR	P04196_HRG	17.1
0/1	DGYLFQLLR	P04196_HRG	17.1
1/1	DGYLFQLLR	P04196_HRG	17.1
0/1	DGYLFQLLR	P04196_HRG	17.1
0/0	DGYLFQLLR	P04196_HRG	17.1
0/1	DGYLFQLLR	P04196_HRG	17.1
0/1	DGYLFQLLR	P04196_HRG	17
1/1	DGYLFQLLR	P04196_HRG	17
1/1	DGYLFQLLR	P04196_HRG	17
1/1	DGYLFQLLR	P04196_HRG	17
1/1	DGYLFQLLR	P04196_HRG	17
0/1	DGYLFQLLR	P04196_HRG	17
1/1	DGYLFQLLR	P04196_HRG	17
0/1	DGYLFQLLR	P04196_HRG	17
0/1	DGYLFQLLR	P04196_HRG	17
0/1	DGYLFQLLR	P04196_HRG	17
1/1	DGYLFQLLR	P04196_HRG	17
0/1	DGYLFQLLR	P04196_HRG	17
0/1	DGYLFQLLR	P04196_HRG	17
0/0	DGYLFQLLR	P04196_HRG	17
0/1	DGYLFQLLR	P04196_HRG	17
0/1	DGYLFQLLR	P04196_HRG	17
1/1	DGYLFQLLR	P04196_HRG	17
1/1	DGYLFQLLR	P04196_HRG	17
0/1	DGYLFQLLR	P04196_HRG	17
0/1	DGYLFQLLR	P04196_HRG	17
0/1	DGYLFQLLR	P04196_HRG	17
1/1	DGYLFQLLR	P04196_HRG	16.9
1/1	DGYLFQLLR	P04196_HRG	16.9
0/1	DGYLFQLLR	P04196_HRG	16.9
0/1	DGYLFQLLR	P04196_HRG	16.9
0/1	DGYLFQLLR	P04196_HRG	16.9
0/1	DGYLFQLLR	P04196_HRG	16.9
0/1	DGYLFQLLR	P04196_HRG	16.9
1/1	DGYLFQLLR	P04196_HRG	16.9
1/1	DGYLFQLLR	P04196_HRG	16.9
0/1	DGYLFQLLR	P04196_HRG	16.9
0/1	DGYLFQLLR	P04196_HRG	16.9
0/0	DGYLFQLLR	P04196_HRG	16.9
0/0	DGYLFQLLR	P04196_HRG	16.9
1/1	DGYLFQLLR	P04196_HRG	16.9
0/1	DGYLFQLLR	P04196_HRG	16.9
1/1	DGYLFQLLR	P04196_HRG	16.9
1/1	DGYLFQLLR	P04196_HRG	16.9
0/1	DGYLFQLLR	P04196_HRG	16.9
0/1	DGYLFQLLR	P04196_HRG	16.9
0/1	DGYLFQLLR	P04196_HRG	16.9
0/1	DGYLFQLLR	P04196_HRG	16.9
0/1	DGYLFQLLR	P04196_HRG	16.9
0/1	DGYLFQLLR	P04196_HRG	16.9
0/1	DGYLFQLLR	P04196_HRG	16.9
1/1	DGYLFQLLR	P04196_HRG	16.9
0/1	DGYLFQLLR	P04196_HRG	16.9
0/1	DGYLFQLLR	P04196_HRG	16.9
0/1	DGYLFQLLR	P04196_HRG	16.9
0/1	DGYLFQLLR	P04196_HRG	16.9
1/1	DGYLFQLLR	P04196_HRG	16.9
0/1	DGYLFQLLR	P04196_HRG	16.9
0/0	DGYLFQLLR	P04196_HRG	16.9
1/1	DGYLFQLLR	P04196_HRG	16.9
0/1	DGYLFQLLR	P04196_HRG	16.9
0/1	DGYLFQLLR	P04196_HRG	16.9
0/1	DGYLFQLLR	P04196_HRG	16.9
0/1	DGYLFQLLR	P04196_HRG	16.9
0/1	DGYLFQLLR	P04196_HRG	16.9
0/1	DGYLFQLLR	P04196_HRG	16.9
1/1	DGYLFQLLR	P04196_HRG	16.8
1/1	DGYLFQLLR	P04196_HRG	16.8
1/1	DGYLFQLLR	P04196_HRG	16.8
1/1	DGYLFQLLR	P04196_HRG	16.8
0/1	DGYLFQLLR	P04196_HRG	16.8
1/1	DGYLFQLLR	P04196_HRG	16.8
1/1	DGYLFQLLR	P04196_HRG	16.8
0/1	DGYLFQLLR	P04196_HRG	16.8
0/1	DGYLFQLLR	P04196_HRG	16.8
0/1	DGYLFQLLR	P04196_HRG	16.8
1/1	DGYLFQLLR	P04196_HRG	16.8
1/1	DGYLFQLLR	P04196_HRG	16.8
1/1	DGYLFQLLR	P04196_HRG	16.8
1/1	DGYLFQLLR	P04196_HRG	16.8
0/1	DGYLFQLLR	P04196_HRG	16.8
0/1	DGYLFQLLR	P04196_HRG	16.8
0/1	DGYLFQLLR	P04196_HRG	16.8
0/1	DGYLFQLLR	P04196_HRG	16.8
0/1	DGYLFQLLR	P04196_HRG	16.8
1/1	DGYLFQLLR	P04196_HRG	16.8
0/1	DGYLFQLLR	P04196_HRG	16.8
0/1	DGYLFQLLR	P04196_HRG	16.8
0/1	DGYLFQLLR	P04196_HRG	16.8
1/1	DGYLFQLLR	P04196_HRG	16.8
0/1	DGYLFQLLR	P04196_HRG	16.8
0/1	DGYLFQLLR	P04196_HRG	16.8
0/1	DGYLFQLLR	P04196_HRG	16.8
0/0	DGYLFQLLR	P04196_HRG	16.8
1/1	DGYLFQLLR	P04196_HRG	16.8
0/0	DGYLFQLLR	P04196_HRG	16.8
1/1	DGYLFQLLR	P04196_HRG	16.8
0/1	DGYLFQLLR	P04196_HRG	16.8
1/1	DGYLFQLLR	P04196_HRG	16.8
0/1	DGYLFQLLR	P04196_HRG	16.8
0/1	DGYLFQLLR	P04196_HRG	16.8
0/1	DGYLFQLLR	P04196_HRG	16.8
1/1	DGYLFQLLR	P04196_HRG	16.8
0/1	DGYLFQLLR	P04196_HRG	16.8
1/1	DGYLFQLLR	P04196_HRG	16.8
0/0	DGYLFQLLR	P04196_HRG	16.8
0/1	DGYLFQLLR	P04196_HRG	16.8
0/1	DGYLFQLLR	P04196_HRG	16.8
0/1	DGYLFQLLR	P04196_HRG	16.8
0/1	DGYLFQLLR	P04196_HRG	16.8
0/1	DGYLFQLLR	P04196_HRG	16.8
0/1	DGYLFQLLR	P04196_HRG	16.8
0/1	DGYLFQLLR	P04196_HRG	16.8
0/0	DGYLFQLLR	P04196_HRG	16.8
0/1	DGYLFQLLR	P04196_HRG	16.7
0/1	DGYLFQLLR	P04196_HRG	16.7
1/1	DGYLFQLLR	P04196_HRG	16.7
1/1	DGYLFQLLR	P04196_HRG	16.7
1/1	DGYLFQLLR	P04196_HRG	16.7
0/1	DGYLFQLLR	P04196_HRG	16.7
0/1	DGYLFQLLR	P04196_HRG	16.7
0/1	DGYLFQLLR	P04196_HRG	16.7
0/1	DGYLFQLLR	P04196_HRG	16.7
1/1	DGYLFQLLR	P04196_HRG	16.7
0/1	DGYLFQLLR	P04196_HRG	16.7
0/1	DGYLFQLLR	P04196_HRG	16.7
1/1	DGYLFQLLR	P04196_HRG	16.7
0/1	DGYLFQLLR	P04196_HRG	16.7
1/1	DGYLFQLLR	P04196_HRG	16.7
0/1	DGYLFQLLR	P04196_HRG	16.7
0/1	DGYLFQLLR	P04196_HRG	16.7
0/1	DGYLFQLLR	P04196_HRG	16.7
0/1	DGYLFQLLR	P04196_HRG	16.7
0/1	DGYLFQLLR	P04196_HRG	16.7
1/1	DGYLFQLLR	P04196_HRG	16.7
0/1	DGYLFQLLR	P04196_HRG	16.7
1/1	DGYLFQLLR	P04196_HRG	16.7
1/1	DGYLFQLLR	P04196_HRG	16.7
0/1	DGYLFQLLR	P04196_HRG	16.7
0/1	DGYLFQLLR	P04196_HRG	16.7
1/1	DGYLFQLLR	P04196_HRG	16.7
1/1	DGYLFQLLR	P04196_HRG	16.7
0/1	DGYLFQLLR	P04196_HRG	16.7
0/1	DGYLFQLLR	P04196_HRG	16.7
1/1	DGYLFQLLR	P04196_HRG	16.7
0/1	DGYLFQLLR	P04196_HRG	16.7
0/1	DGYLFQLLR	P04196_HRG	16.7
0/1	DGYLFQLLR	P04196_HRG	16.7
0/1	DGYLFQLLR	P04196_HRG	16.7
0/1	DGYLFQLLR	P04196_HRG	16.7
0/1	DGYLFQLLR	P04196_HRG	16.7
0/0	DGYLFQLLR	P04196_HRG	16.7
0/1	DGYLFQLLR	P04196_HRG	16.7
0/1	DGYLFQLLR	P04196_HRG	16.7
1/1	DGYLFQLLR	P04196_HRG	16.7
1/1	DGYLFQLLR	P04196_HRG	16.7
1/1	DGYLFQLLR	P04196_HRG	16.7
0/1	DGYLFQLLR	P04196_HRG	16.7
1/1	DGYLFQLLR	P04196_HRG	16.7
0/1	DGYLFQLLR	P04196_HRG	16.7
1/1	DGYLFQLLR	P04196_HRG	16.7
0/1	DGYLFQLLR	P04196_HRG	16.7
0/1	DGYLFQLLR	P04196_HRG	16.7
0/1	DGYLFQLLR	P04196_HRG	16.7
0/1	DGYLFQLLR	P04196_HRG	16.7
1/1	DGYLFQLLR	P04196_HRG	16.7
0/1	DGYLFQLLR	P04196_HRG	16.7
1/1	DGYLFQLLR	P04196_HRG	16.7
0/1	DGYLFQLLR	P04196_HRG	16.7
1/1	DGYLFQLLR	P04196_HRG	16.7
0/0	DGYLFQLLR	P04196_HRG	16.7
0/1	DGYLFQLLR	P04196_HRG	16.7
0/1	DGYLFQLLR	P04196_HRG	16.7
0/1	DGYLFQLLR	P04196_HRG	16.7
0/1	DGYLFQLLR	P04196_HRG	16.7
1/1	DGYLFQLLR	P04196_HRG	16.7
0/1	DGYLFQLLR	P04196_HRG	16.7
0/1	DGYLFQLLR	P04196_HRG	16.7
0/1	DGYLFQLLR	P04196_HRG	16.7
1/1	DGYLFQLLR	P04196_HRG	16.7
1/1	DGYLFQLLR	P04196_HRG	16.7
0/1	DGYLFQLLR	P04196_HRG	16.7
0/1	DGYLFQLLR	P04196_HRG	16.7
1/1	DGYLFQLLR	P04196_HRG	16.7
0/1	DGYLFQLLR	P04196_HRG	16.7
0/1	DGYLFQLLR	P04196_HRG	16.7
0/1	DGYLFQLLR	P04196_HRG	16.7
0/1	DGYLFQLLR	P04196_HRG	16.7
0/1	DGYLFQLLR	P04196_HRG	16.7
0/1	DGYLFQLLR	P04196_HRG	16.7
0/1	DGYLFQLLR	P04196_HRG	16.7
1/1	DGYLFQLLR	P04196_HRG	16.6
0/1	DGYLFQLLR	P04196_HRG	16.6
0/0	DGYLFQLLR	P04196_HRG	16.6
0/1	DGYLFQLLR	P04196_HRG	16.6
1/1	DGYLFQLLR	P04196_HRG	16.6
0/1	DGYLFQLLR	P04196_HRG	16.6
0/0	DGYLFQLLR	P04196_HRG	16.6
0/1	DGYLFQLLR	P04196_HRG	16.6
0/1	DGYLFQLLR	P04196_HRG	16.6
0/0	DGYLFQLLR	P04196_HRG	16.6
1/1	DGYLFQLLR	P04196_HRG	16.6
1/1	DGYLFQLLR	P04196_HRG	16.6
0/0	DGYLFQLLR	P04196_HRG	16.6
0/1	DGYLFQLLR	P04196_HRG	16.6
1/1	DGYLFQLLR	P04196_HRG	16.6
0/1	DGYLFQLLR	P04196_HRG	16.6
0/1	DGYLFQLLR	P04196_HRG	16.6
0/1	DGYLFQLLR	P04196_HRG	16.6
1/1	DGYLFQLLR	P04196_HRG	16.6
0/1	DGYLFQLLR	P04196_HRG	16.6
0/1	DGYLFQLLR	P04196_HRG	16.6
0/1	DGYLFQLLR	P04196_HRG	16.6
0/1	DGYLFQLLR	P04196_HRG	16.6
0/1	DGYLFQLLR	P04196_HRG	16.6
0/1	DGYLFQLLR	P04196_HRG	16.6
0/1	DGYLFQLLR	P04196_HRG	16.6
1/1	DGYLFQLLR	P04196_HRG	16.6
0/1	DGYLFQLLR	P04196_HRG	16.6
1/1	DGYLFQLLR	P04196_HRG	16.6
0/1	DGYLFQLLR	P04196_HRG	16.6
0/1	DGYLFQLLR	P04196_HRG	16.6
0/0	DGYLFQLLR	P04196_HRG	16.6
0/0	DGYLFQLLR	P04196_HRG	16.6
0/1	DGYLFQLLR	P04196_HRG	16.6
0/1	DGYLFQLLR	P04196_HRG	16.6
0/1	DGYLFQLLR	P04196_HRG	16.6
0/1	DGYLFQLLR	P04196_HRG	16.6
0/0	DGYLFQLLR	P04196_HRG	16.6
0/1	DGYLFQLLR	P04196_HRG	16.6
0/1	DGYLFQLLR	P04196_HRG	16.6
1/1	DGYLFQLLR	P04196_HRG	16.6
0/1	DGYLFQLLR	P04196_HRG	16.6
0/1	DGYLFQLLR	P04196_HRG	16.6
0/1	DGYLFQLLR	P04196_HRG	16.6
1/1	DGYLFQLLR	P04196_HRG	16.6
1/1	DGYLFQLLR	P04196_HRG	16.6
0/1	DGYLFQLLR	P04196_HRG	16.6
0/0	DGYLFQLLR	P04196_HRG	16.6
0/1	DGYLFQLLR	P04196_HRG	16.6
0/1	DGYLFQLLR	P04196_HRG	16.6
1/1	DGYLFQLLR	P04196_HRG	16.6
0/0	DGYLFQLLR	P04196_HRG	16.6
0/1	DGYLFQLLR	P04196_HRG	16.6
0/1	DGYLFQLLR	P04196_HRG	16.6
0/1	DGYLFQLLR	P04196_HRG	16.6
0/1	DGYLFQLLR	P04196_HRG	16.6
0/1	DGYLFQLLR	P04196_HRG	16.6
1/1	DGYLFQLLR	P04196_HRG	16.6
0/0	DGYLFQLLR	P04196_HRG	16.6
0/1	DGYLFQLLR	P04196_HRG	16.6
0/1	DGYLFQLLR	P04196_HRG	16.6
0/1	DGYLFQLLR	P04196_HRG	16.6
0/1	DGYLFQLLR	P04196_HRG	16.6
0/1	DGYLFQLLR	P04196_HRG	16.6
0/1	DGYLFQLLR	P04196_HRG	16.6
0/1	DGYLFQLLR	P04196_HRG	16.6
0/1	DGYLFQLLR	P04196_HRG	16.6
0/1	DGYLFQLLR	P04196_HRG	16.6
1/1	DGYLFQLLR	P04196_HRG	16.6
1/1	DGYLFQLLR	P04196_HRG	16.6
0/1	DGYLFQLLR	P04196_HRG	16.6
1/1	DGYLFQLLR	P04196_HRG	16.6
0/1	DGYLFQLLR	P04196_HRG	16.6
0/1	DGYLFQLLR	P04196_HRG	16.6
0/0	DGYLFQLLR	P04196_HRG	16.6
0/1	DGYLFQLLR	P04196_HRG	16.6
0/1	DGYLFQLLR	P04196_HRG	16.6
1/1	DGYLFQLLR	P04196_HRG	16.6
0/0	DGYLFQLLR	P04196_HRG	16.6
0/1	DGYLFQLLR	P04196_HRG	16.6
1/1	DGYLFQLLR	P04196_HRG	16.6
0/0	DGYLFQLLR	P04196_HRG	16.5
0/0	DGYLFQLLR	P04196_HRG	16.5
0/1	DGYLFQLLR	P04196_HRG	16.5
1/1	DGYLFQLLR	P04196_HRG	16.5
0/1	DGYLFQLLR	P04196_HRG	16.5
0/1	DGYLFQLLR	P04196_HRG	16.5
1/1	DGYLFQLLR	P04196_HRG	16.5
0/1	DGYLFQLLR	P04196_HRG	16.5
0/0	DGYLFQLLR	P04196_HRG	16.5
0/1	DGYLFQLLR	P04196_HRG	16.5
0/1	DGYLFQLLR	P04196_HRG	16.5
0/1	DGYLFQLLR	P04196_HRG	16.5
0/1	DGYLFQLLR	P04196_HRG	16.5
1/1	DGYLFQLLR	P04196_HRG	16.5
1/1	DGYLFQLLR	P04196_HRG	16.5
0/1	DGYLFQLLR	P04196_HRG	16.5
1/1	DGYLFQLLR	P04196_HRG	16.5
1/1	DGYLFQLLR	P04196_HRG	16.5
0/1	DGYLFQLLR	P04196_HRG	16.5
0/1	DGYLFQLLR	P04196_HRG	16.5
0/1	DGYLFQLLR	P04196_HRG	16.5
0/1	DGYLFQLLR	P04196_HRG	16.5
0/1	DGYLFQLLR	P04196_HRG	16.5
0/1	DGYLFQLLR	P04196_HRG	16.5
0/1	DGYLFQLLR	P04196_HRG	16.5
0/1	DGYLFQLLR	P04196_HRG	16.5
1/1	DGYLFQLLR	P04196_HRG	16.5
0/0	DGYLFQLLR	P04196_HRG	16.5
0/1	DGYLFQLLR	P04196_HRG	16.5
0/0	DGYLFQLLR	P04196_HRG	16.5
1/1	DGYLFQLLR	P04196_HRG	16.5
1/1	DGYLFQLLR	P04196_HRG	16.5
0/1	DGYLFQLLR	P04196_HRG	16.5
0/1	DGYLFQLLR	P04196_HRG	16.5
0/0	DGYLFQLLR	P04196_HRG	16.5
0/0	DGYLFQLLR	P04196_HRG	16.5
0/1	DGYLFQLLR	P04196_HRG	16.5
0/1	DGYLFQLLR	P04196_HRG	16.5
0/1	DGYLFQLLR	P04196_HRG	16.5
0/1	DGYLFQLLR	P04196_HRG	16.5
0/1	DGYLFQLLR	P04196_HRG	16.5
0/1	DGYLFQLLR	P04196_HRG	16.5
0/0	DGYLFQLLR	P04196_HRG	16.5
1/1	DGYLFQLLR	P04196_HRG	16.5
0/1	DGYLFQLLR	P04196_HRG	16.5
0/1	DGYLFQLLR	P04196_HRG	16.5
0/0	DGYLFQLLR	P04196_HRG	16.5
0/1	DGYLFQLLR	P04196_HRG	16.5
1/1	DGYLFQLLR	P04196_HRG	16.5
0/1	DGYLFQLLR	P04196_HRG	16.5
0/1	DGYLFQLLR	P04196_HRG	16.5
0/1	DGYLFQLLR	P04196_HRG	16.5
0/1	DGYLFQLLR	P04196_HRG	16.5
0/1	DGYLFQLLR	P04196_HRG	16.5
0/1	DGYLFQLLR	P04196_HRG	16.5
0/1	DGYLFQLLR	P04196_HRG	16.5
0/1	DGYLFQLLR	P04196_HRG	16.5
0/1	DGYLFQLLR	P04196_HRG	16.5
0/1	DGYLFQLLR	P04196_HRG	16.5
0/1	DGYLFQLLR	P04196_HRG	16.5
0/0	DGYLFQLLR	P04196_HRG	16.5
0/1	DGYLFQLLR	P04196_HRG	16.5
0/1	DGYLFQLLR	P04196_HRG	16.5
1/1	DGYLFQLLR	P04196_HRG	16.5
0/0	DGYLFQLLR	P04196_HRG	16.5
1/1	DGYLFQLLR	P04196_HRG	16.5
0/0	DGYLFQLLR	P04196_HRG	16.5
1/1	DGYLFQLLR	P04196_HRG	16.5
0/1	DGYLFQLLR	P04196_HRG	16.5
0/1	DGYLFQLLR	P04196_HRG	16.5
0/1	DGYLFQLLR	P04196_HRG	16.5
0/0	DGYLFQLLR	P04196_HRG	16.5
1/1	DGYLFQLLR	P04196_HRG	16.5
0/1	DGYLFQLLR	P04196_HRG	16.5
1/1	DGYLFQLLR	P04196_HRG	16.5
0/1	DGYLFQLLR	P04196_HRG	16.5
0/1	DGYLFQLLR	P04196_HRG	16.5
0/0	DGYLFQLLR	P04196_HRG	16.5
0/1	DGYLFQLLR	P04196_HRG	16.5
0/0	DGYLFQLLR	P04196_HRG	16.5
1/1	DGYLFQLLR	P04196_HRG	16.5
0/0	DGYLFQLLR	P04196_HRG	16.5
0/1	DGYLFQLLR	P04196_HRG	16.5
0/1	DGYLFQLLR	P04196_HRG	16.5
0/0	DGYLFQLLR	P04196_HRG	16.5
0/1	DGYLFQLLR	P04196_HRG	16.5
0/1	DGYLFQLLR	P04196_HRG	16.5
0/0	DGYLFQLLR	P04196_HRG	16.5
0/1	DGYLFQLLR	P04196_HRG	16.5
1/1	DGYLFQLLR	P04196_HRG	16.5
0/0	DGYLFQLLR	P04196_HRG	16.5
0/0	DGYLFQLLR	P04196_HRG	16.5
0/0	DGYLFQLLR	P04196_HRG	16.5
0/1	DGYLFQLLR	P04196_HRG	16.5
0/0	DGYLFQLLR	P04196_HRG	16.5
0/1	DGYLFQLLR	P04196_HRG	16.5
1/1	DGYLFQLLR	P04196_HRG	16.5
0/1	DGYLFQLLR	P04196_HRG	16.5
0/0	DGYLFQLLR	P04196_HRG	16.5
1/1	DGYLFQLLR	P04196_HRG	16.5
1/1	DGYLFQLLR	P04196_HRG	16.5
0/1	DGYLFQLLR	P04196_HRG	16.5
0/0	DGYLFQLLR	P04196_HRG	16.5
0/1	DGYLFQLLR	P04196_HRG	16.5
0/1	DGYLFQLLR	P04196_HRG	16.5
0/1	DGYLFQLLR	P04196_HRG	16.5
1/1	DGYLFQLLR	P04196_HRG	16.5
0/1	DGYLFQLLR	P04196_HRG	16.5
0/1	DGYLFQLLR	P04196_HRG	16.5
0/0	DGYLFQLLR	P04196_HRG	16.5
0/1	DGYLFQLLR	P04196_HRG	16.5
0/1	DGYLFQLLR	P04196_HRG	16.5
0/1	DGYLFQLLR	P04196_HRG	16.5
0/1	DGYLFQLLR	P04196_HRG	16.5
0/1	DGYLFQLLR	P04196_HRG	16.5
0/0	DGYLFQLLR	P04196_HRG	16.5
1/1	DGYLFQLLR	P04196_HRG	16.5
1/1	DGYLFQLLR	P04196_HRG	16.5
0/0	DGYLFQLLR	P04196_HRG	16.5
0/0	DGYLFQLLR	P04196_HRG	16.5
0/0	DGYLFQLLR	P04196_HRG	16.5
0/1	DGYLFQLLR	P04196_HRG	16.5
0/1	DGYLFQLLR	P04196_HRG	16.5
0/1	DGYLFQLLR	P04196_HRG	16.5
1/1	DGYLFQLLR	P04196_HRG	16.5
0/1	DGYLFQLLR	P04196_HRG	16.5
1/1	DGYLFQLLR	P04196_HRG	16.5
0/1	DGYLFQLLR	P04196_HRG	16.5
1/1	DGYLFQLLR	P04196_HRG	16.5
0/0	DGYLFQLLR	P04196_HRG	16.5
0/1	DGYLFQLLR	P04196_HRG	16.5
0/0	DGYLFQLLR	P04196_HRG	16.5
0/1	DGYLFQLLR	P04196_HRG	16.5
0/1	DGYLFQLLR	P04196_HRG	16.4
0/1	DGYLFQLLR	P04196_HRG	16.4
0/0	DGYLFQLLR	P04196_HRG	16.4
0/1	DGYLFQLLR	P04196_HRG	16.4
0/1	DGYLFQLLR	P04196_HRG	16.4
0/1	DGYLFQLLR	P04196_HRG	16.4
0/1	DGYLFQLLR	P04196_HRG	16.4
0/1	DGYLFQLLR	P04196_HRG	16.4
0/0	DGYLFQLLR	P04196_HRG	16.4
0/1	DGYLFQLLR	P04196_HRG	16.4
0/1	DGYLFQLLR	P04196_HRG	16.4
1/1	DGYLFQLLR	P04196_HRG	16.4
0/0	DGYLFQLLR	P04196_HRG	16.4
0/0	DGYLFQLLR	P04196_HRG	16.4
0/1	DGYLFQLLR	P04196_HRG	16.4
1/1	DGYLFQLLR	P04196_HRG	16.4
0/1	DGYLFQLLR	P04196_HRG	16.4
0/1	DGYLFQLLR	P04196_HRG	16.4
0/0	DGYLFQLLR	P04196_HRG	16.4
1/1	DGYLFQLLR	P04196_HRG	16.4
0/1	DGYLFQLLR	P04196_HRG	16.4
1/1	DGYLFQLLR	P04196_HRG	16.4
0/0	DGYLFQLLR	P04196_HRG	16.4
0/1	DGYLFQLLR	P04196_HRG	16.4
0/1	DGYLFQLLR	P04196_HRG	16.4
0/0	DGYLFQLLR	P04196_HRG	16.4
0/1	DGYLFQLLR	P04196_HRG	16.4
0/1	DGYLFQLLR	P04196_HRG	16.4
1/1	DGYLFQLLR	P04196_HRG	16.4
0/1	DGYLFQLLR	P04196_HRG	16.4
0/0	DGYLFQLLR	P04196_HRG	16.4
1/1	DGYLFQLLR	P04196_HRG	16.4
0/1	DGYLFQLLR	P04196_HRG	16.4
0/0	DGYLFQLLR	P04196_HRG	16.4
0/0	DGYLFQLLR	P04196_HRG	16.4
0/1	DGYLFQLLR	P04196_HRG	16.4
0/1	DGYLFQLLR	P04196_HRG	16.4
0/0	DGYLFQLLR	P04196_HRG	16.4
0/1	DGYLFQLLR	P04196_HRG	16.4
0/1	DGYLFQLLR	P04196_HRG	16.4
0/1	DGYLFQLLR	P04196_HRG	16.4
1/1	DGYLFQLLR	P04196_HRG	16.4
0/1	DGYLFQLLR	P04196_HRG	16.4
0/1	DGYLFQLLR	P04196_HRG	16.4
0/1	DGYLFQLLR	P04196_HRG	16.4
0/1	DGYLFQLLR	P04196_HRG	16.4
1/1	DGYLFQLLR	P04196_HRG	16.4
0/1	DGYLFQLLR	P04196_HRG	16.4
0/1	DGYLFQLLR	P04196_HRG	16.4
0/1	DGYLFQLLR	P04196_HRG	16.4
1/1	DGYLFQLLR	P04196_HRG	16.4
0/0	DGYLFQLLR	P04196_HRG	16.4
0/1	DGYLFQLLR	P04196_HRG	16.4
0/1	DGYLFQLLR	P04196_HRG	16.4
0/1	DGYLFQLLR	P04196_HRG	16.4
0/0	DGYLFQLLR	P04196_HRG	16.4
1/1	DGYLFQLLR	P04196_HRG	16.4
0/1	DGYLFQLLR	P04196_HRG	16.4
0/1	DGYLFQLLR	P04196_HRG	16.4
1/1	DGYLFQLLR	P04196_HRG	16.4
0/1	DGYLFQLLR	P04196_HRG	16.4
0/1	DGYLFQLLR	P04196_HRG	16.4
0/1	DGYLFQLLR	P04196_HRG	16.4
0/1	DGYLFQLLR	P04196_HRG	16.4
0/1	DGYLFQLLR	P04196_HRG	16.4
1/1	DGYLFQLLR	P04196_HRG	16.4
1/1	DGYLFQLLR	P04196_HRG	16.4
0/0	DGYLFQLLR	P04196_HRG	16.4
0/1	DGYLFQLLR	P04196_HRG	16.4
0/0	DGYLFQLLR	P04196_HRG	16.4
0/0	DGYLFQLLR	P04196_HRG	16.4
0/1	DGYLFQLLR	P04196_HRG	16.4
0/0	DGYLFQLLR	P04196_HRG	16.4
0/1	DGYLFQLLR	P04196_HRG	16.4
0/1	DGYLFQLLR	P04196_HRG	16.4
0/0	DGYLFQLLR	P04196_HRG	16.4
0/0	DGYLFQLLR	P04196_HRG	16.4
0/1	DGYLFQLLR	P04196_HRG	16.4
0/1	DGYLFQLLR	P04196_HRG	16.4
0/0	DGYLFQLLR	P04196_HRG	16.4
0/1	DGYLFQLLR	P04196_HRG	16.4
1/1	DGYLFQLLR	P04196_HRG	16.4
0/1	DGYLFQLLR	P04196_HRG	16.4
1/1	DGYLFQLLR	P04196_HRG	16.4
0/1	DGYLFQLLR	P04196_HRG	16.4
0/1	DGYLFQLLR	P04196_HRG	16.4
0/1	DGYLFQLLR	P04196_HRG	16.4
0/1	DGYLFQLLR	P04196_HRG	16.4
0/1	DGYLFQLLR	P04196_HRG	16.4
0/1	DGYLFQLLR	P04196_HRG	16.4
0/1	DGYLFQLLR	P04196_HRG	16.4
0/0	DGYLFQLLR	P04196_HRG	16.4
1/1	DGYLFQLLR	P04196_HRG	16.4
1/1	DGYLFQLLR	P04196_HRG	16.4
0/1	DGYLFQLLR	P04196_HRG	16.4
0/1	DGYLFQLLR	P04196_HRG	16.4
0/1	DGYLFQLLR	P04196_HRG	16.4
0/1	DGYLFQLLR	P04196_HRG	16.4
1/1	DGYLFQLLR	P04196_HRG	16.4
1/1	DGYLFQLLR	P04196_HRG	16.4
0/1	DGYLFQLLR	P04196_HRG	16.4
0/1	DGYLFQLLR	P04196_HRG	16.4
0/1	DGYLFQLLR	P04196_HRG	16.4
0/1	DGYLFQLLR	P04196_HRG	16.4
0/1	DGYLFQLLR	P04196_HRG	16.4
0/1	DGYLFQLLR	P04196_HRG	16.4
1/1	DGYLFQLLR	P04196_HRG	16.4
0/0	DGYLFQLLR	P04196_HRG	16.4
0/1	DGYLFQLLR	P04196_HRG	16.4
0/1	DGYLFQLLR	P04196_HRG	16.4
0/1	DGYLFQLLR	P04196_HRG	16.4
0/0	DGYLFQLLR	P04196_HRG	16.4
0/1	DGYLFQLLR	P04196_HRG	16.4
0/0	DGYLFQLLR	P04196_HRG	16.4
0/1	DGYLFQLLR	P04196_HRG	16.4
0/1	DGYLFQLLR	P04196_HRG	16.4
0/1	DGYLFQLLR	P04196_HRG	16.4
0/1	DGYLFQLLR	P04196_HRG	16.4
0/1	DGYLFQLLR	P04196_HRG	16.4
0/1	DGYLFQLLR	P04196_HRG	16.4
0/1	DGYLFQLLR	P04196_HRG	16.4
0/0	DGYLFQLLR	P04196_HRG	16.4
1/1	DGYLFQLLR	P04196_HRG	16.4
0/0	DGYLFQLLR	P04196_HRG	16.4
0/0	DGYLFQLLR	P04196_HRG	16.4
0/1	DGYLFQLLR	P04196_HRG	16.4
0/0	DGYLFQLLR	P04196_HRG	16.4
0/1	DGYLFQLLR	P04196_HRG	16.4
0/1	DGYLFQLLR	P04196_HRG	16.4
1/1	DGYLFQLLR	P04196_HRG	16.4
0/1	DGYLFQLLR	P04196_HRG	16.4
0/1	DGYLFQLLR	P04196_HRG	16.4
1/1	DGYLFQLLR	P04196_HRG	16.4
0/1	DGYLFQLLR	P04196_HRG	16.4
0/1	DGYLFQLLR	P04196_HRG	16.4
0/0	DGYLFQLLR	P04196_HRG	16.4
0/0	DGYLFQLLR	P04196_HRG	16.4
0/0	DGYLFQLLR	P04196_HRG	16.4
0/0	DGYLFQLLR	P04196_HRG	16.4
0/0	DGYLFQLLR	P04196_HRG	16.4
0/0	DGYLFQLLR	P04196_HRG	16.4
0/0	DGYLFQLLR	P04196_HRG	16.4
0/1	DGYLFQLLR	P04196_HRG	16.4
0/1	DGYLFQLLR	P04196_HRG	16.4
1/1	DGYLFQLLR	P04196_HRG	16.4
0/1	DGYLFQLLR	P04196_HRG	16.4
0/1	DGYLFQLLR	P04196_HRG	16.4
0/0	DGYLFQLLR	P04196_HRG	16.4
0/0	DGYLFQLLR	P04196_HRG	16.4
0/1	DGYLFQLLR	P04196_HRG	16.4
0/0	DGYLFQLLR	P04196_HRG	16.4
0/0	DGYLFQLLR	P04196_HRG	16.4
0/1	DGYLFQLLR	P04196_HRG	16.4
1/1	DGYLFQLLR	P04196_HRG	16.3
0/1	DGYLFQLLR	P04196_HRG	16.3
0/1	DGYLFQLLR	P04196_HRG	16.3
0/0	DGYLFQLLR	P04196_HRG	16.3
0/1	DGYLFQLLR	P04196_HRG	16.3
0/1	DGYLFQLLR	P04196_HRG	16.3
0/0	DGYLFQLLR	P04196_HRG	16.3
0/0	DGYLFQLLR	P04196_HRG	16.3
0/1	DGYLFQLLR	P04196_HRG	16.3
0/1	DGYLFQLLR	P04196_HRG	16.3
0/0	DGYLFQLLR	P04196_HRG	16.3
0/1	DGYLFQLLR	P04196_HRG	16.3
0/1	DGYLFQLLR	P04196_HRG	16.3
0/0	DGYLFQLLR	P04196_HRG	16.3
0/1	DGYLFQLLR	P04196_HRG	16.3
1/1	DGYLFQLLR	P04196_HRG	16.3
0/1	DGYLFQLLR	P04196_HRG	16.3
0/0	DGYLFQLLR	P04196_HRG	16.3
0/1	DGYLFQLLR	P04196_HRG	16.3
0/1	DGYLFQLLR	P04196_HRG	16.3
0/1	DGYLFQLLR	P04196_HRG	16.3
0/0	DGYLFQLLR	P04196_HRG	16.3
0/1	DGYLFQLLR	P04196_HRG	16.3
0/1	DGYLFQLLR	P04196_HRG	16.3
0/1	DGYLFQLLR	P04196_HRG	16.3
0/1	DGYLFQLLR	P04196_HRG	16.3
1/1	DGYLFQLLR	P04196_HRG	16.3
0/0	DGYLFQLLR	P04196_HRG	16.3
0/0	DGYLFQLLR	P04196_HRG	16.3
0/1	DGYLFQLLR	P04196_HRG	16.3
0/1	DGYLFQLLR	P04196_HRG	16.3
1/1	DGYLFQLLR	P04196_HRG	16.3
0/0	DGYLFQLLR	P04196_HRG	16.3
0/0	DGYLFQLLR	P04196_HRG	16.3
1/1	DGYLFQLLR	P04196_HRG	16.3
0/1	DGYLFQLLR	P04196_HRG	16.3
0/1	DGYLFQLLR	P04196_HRG	16.3
0/1	DGYLFQLLR	P04196_HRG	16.3
0/0	DGYLFQLLR	P04196_HRG	16.3
0/0	DGYLFQLLR	P04196_HRG	16.3
0/0	DGYLFQLLR	P04196_HRG	16.3
0/1	DGYLFQLLR	P04196_HRG	16.3
0/0	DGYLFQLLR	P04196_HRG	16.3
0/1	DGYLFQLLR	P04196_HRG	16.3
0/1	DGYLFQLLR	P04196_HRG	16.3
0/1	DGYLFQLLR	P04196_HRG	16.3
1/1	DGYLFQLLR	P04196_HRG	16.3
0/1	DGYLFQLLR	P04196_HRG	16.3
0/1	DGYLFQLLR	P04196_HRG	16.3
0/1	DGYLFQLLR	P04196_HRG	16.3
0/1	DGYLFQLLR	P04196_HRG	16.3
0/1	DGYLFQLLR	P04196_HRG	16.3
0/1	DGYLFQLLR	P04196_HRG	16.3
1/1	DGYLFQLLR	P04196_HRG	16.3
1/1	DGYLFQLLR	P04196_HRG	16.3
0/0	DGYLFQLLR	P04196_HRG	16.3
0/0	DGYLFQLLR	P04196_HRG	16.3
1/1	DGYLFQLLR	P04196_HRG	16.3
0/0	DGYLFQLLR	P04196_HRG	16.3
0/1	DGYLFQLLR	P04196_HRG	16.3
0/1	DGYLFQLLR	P04196_HRG	16.3
0/1	DGYLFQLLR	P04196_HRG	16.3
0/0	DGYLFQLLR	P04196_HRG	16.3
0/1	DGYLFQLLR	P04196_HRG	16.3
0/0	DGYLFQLLR	P04196_HRG	16.3
0/1	DGYLFQLLR	P04196_HRG	16.3
0/1	DGYLFQLLR	P04196_HRG	16.3
1/1	DGYLFQLLR	P04196_HRG	16.3
1/1	DGYLFQLLR	P04196_HRG	16.3
0/0	DGYLFQLLR	P04196_HRG	16.3
0/0	DGYLFQLLR	P04196_HRG	16.3
0/1	DGYLFQLLR	P04196_HRG	16.3
0/1	DGYLFQLLR	P04196_HRG	16.3
0/0	DGYLFQLLR	P04196_HRG	16.3
0/1	DGYLFQLLR	P04196_HRG	16.3
0/0	DGYLFQLLR	P04196_HRG	16.3
0/1	DGYLFQLLR	P04196_HRG	16.3
1/1	DGYLFQLLR	P04196_HRG	16.3
1/1	DGYLFQLLR	P04196_HRG	16.3
0/0	DGYLFQLLR	P04196_HRG	16.3
0/1	DGYLFQLLR	P04196_HRG	16.3
0/0	DGYLFQLLR	P04196_HRG	16.3
0/1	DGYLFQLLR	P04196_HRG	16.3
0/1	DGYLFQLLR	P04196_HRG	16.3
0/1	DGYLFQLLR	P04196_HRG	16.3
0/1	DGYLFQLLR	P04196_HRG	16.3
0/1	DGYLFQLLR	P04196_HRG	16.3
0/1	DGYLFQLLR	P04196_HRG	16.3
0/1	DGYLFQLLR	P04196_HRG	16.3
0/1	DGYLFQLLR	P04196_HRG	16.3
0/1	DGYLFQLLR	P04196_HRG	16.3
1/1	DGYLFQLLR	P04196_HRG	16.3
0/0	DGYLFQLLR	P04196_HRG	16.3
0/0	DGYLFQLLR	P04196_HRG	16.3
1/1	DGYLFQLLR	P04196_HRG	16.3
0/1	DGYLFQLLR	P04196_HRG	16.3
1/1	DGYLFQLLR	P04196_HRG	16.3
0/1	DGYLFQLLR	P04196_HRG	16.3
0/0	DGYLFQLLR	P04196_HRG	16.3
0/0	DGYLFQLLR	P04196_HRG	16.3
0/1	DGYLFQLLR	P04196_HRG	16.3
0/1	DGYLFQLLR	P04196_HRG	16.3
0/1	DGYLFQLLR	P04196_HRG	16.3
0/0	DGYLFQLLR	P04196_HRG	16.3
0/0	DGYLFQLLR	P04196_HRG	16.3
0/0	DGYLFQLLR	P04196_HRG	16.3
0/1	DGYLFQLLR	P04196_HRG	16.3
0/0	DGYLFQLLR	P04196_HRG	16.3
0/1	DGYLFQLLR	P04196_HRG	16.3
1/1	DGYLFQLLR	P04196_HRG	16.3
1/1	DGYLFQLLR	P04196_HRG	16.3
1/1	DGYLFQLLR	P04196_HRG	16.3
0/1	DGYLFQLLR	P04196_HRG	16.3
0/1	DGYLFQLLR	P04196_HRG	16.3
0/1	DGYLFQLLR	P04196_HRG	16.3
0/1	DGYLFQLLR	P04196_HRG	16.3
0/0	DGYLFQLLR	P04196_HRG	16.3
1/1	DGYLFQLLR	P04196_HRG	16.3
0/1	DGYLFQLLR	P04196_HRG	16.3
0/0	DGYLFQLLR	P04196_HRG	16.3
0/1	DGYLFQLLR	P04196_HRG	16.3
1/1	DGYLFQLLR	P04196_HRG	16.3
0/1	DGYLFQLLR	P04196_HRG	16.3
0/0	DGYLFQLLR	P04196_HRG	16.3
0/1	DGYLFQLLR	P04196_HRG	16.3
0/1	DGYLFQLLR	P04196_HRG	16.3
0/0	DGYLFQLLR	P04196_HRG	16.3
0/0	DGYLFQLLR	P04196_HRG	16.3
0/1	DGYLFQLLR	P04196_HRG	16.3
1/1	DGYLFQLLR	P04196_HRG	16.3
0/1	DGYLFQLLR	P04196_HRG	16.3
0/1	DGYLFQLLR	P04196_HRG	16.3
0/1	DGYLFQLLR	P04196_HRG	16.3
0/0	DGYLFQLLR	P04196_HRG	16.3
0/1	DGYLFQLLR	P04196_HRG	16.3
0/1	DGYLFQLLR	P04196_HRG	16.3
0/1	DGYLFQLLR	P04196_HRG	16.3
0/0	DGYLFQLLR	P04196_HRG	16.3
0/1	DGYLFQLLR	P04196_HRG	16.3
0/1	DGYLFQLLR	P04196_HRG	16.3
0/1	DGYLFQLLR	P04196_HRG	16.3
0/1	DGYLFQLLR	P04196_HRG	16.3
0/0	DGYLFQLLR	P04196_HRG	16.3
0/1	DGYLFQLLR	P04196_HRG	16.3
0/1	DGYLFQLLR	P04196_HRG	16.3
0/0	DGYLFQLLR	P04196_HRG	16.3
0/1	DGYLFQLLR	P04196_HRG	16.3
0/0	DGYLFQLLR	P04196_HRG	16.3
0/0	DGYLFQLLR	P04196_HRG	16.3
0/1	DGYLFQLLR	P04196_HRG	16.3
0/1	DGYLFQLLR	P04196_HRG	16.3
0/1	DGYLFQLLR	P04196_HRG	16.3
0/0	DGYLFQLLR	P04196_HRG	16.3
0/0	DGYLFQLLR	P04196_HRG	16.3
0/0	DGYLFQLLR	P04196_HRG	16.3
0/1	DGYLFQLLR	P04196_HRG	16.2
0/1	DGYLFQLLR	P04196_HRG	16.2
0/1	DGYLFQLLR	P04196_HRG	16.2
0/1	DGYLFQLLR	P04196_HRG	16.2
0/0	DGYLFQLLR	P04196_HRG	16.2
0/0	DGYLFQLLR	P04196_HRG	16.2
0/1	DGYLFQLLR	P04196_HRG	16.2
0/0	DGYLFQLLR	P04196_HRG	16.2
0/0	DGYLFQLLR	P04196_HRG	16.2
0/0	DGYLFQLLR	P04196_HRG	16.2
0/1	DGYLFQLLR	P04196_HRG	16.2
0/1	DGYLFQLLR	P04196_HRG	16.2
0/0	DGYLFQLLR	P04196_HRG	16.2
0/0	DGYLFQLLR	P04196_HRG	16.2
0/1	DGYLFQLLR	P04196_HRG	16.2
0/1	DGYLFQLLR	P04196_HRG	16.2
0/1	DGYLFQLLR	P04196_HRG	16.2
0/1	DGYLFQLLR	P04196_HRG	16.2
0/0	DGYLFQLLR	P04196_HRG	16.2
0/1	DGYLFQLLR	P04196_HRG	16.2
0/0	DGYLFQLLR	P04196_HRG	16.2
0/1	DGYLFQLLR	P04196_HRG	16.2
0/0	DGYLFQLLR	P04196_HRG	16.2
1/1	DGYLFQLLR	P04196_HRG	16.2
0/1	DGYLFQLLR	P04196_HRG	16.2
0/1	DGYLFQLLR	P04196_HRG	16.2
0/0	DGYLFQLLR	P04196_HRG	16.2
0/1	DGYLFQLLR	P04196_HRG	16.2
1/1	DGYLFQLLR	P04196_HRG	16.2
0/0	DGYLFQLLR	P04196_HRG	16.2
0/0	DGYLFQLLR	P04196_HRG	16.2
0/0	DGYLFQLLR	P04196_HRG	16.2
0/1	DGYLFQLLR	P04196_HRG	16.2
0/1	DGYLFQLLR	P04196_HRG	16.2
0/0	DGYLFQLLR	P04196_HRG	16.2
0/0	DGYLFQLLR	P04196_HRG	16.2
0/1	DGYLFQLLR	P04196_HRG	16.2
0/1	DGYLFQLLR	P04196_HRG	16.2
0/0	DGYLFQLLR	P04196_HRG	16.2
0/1	DGYLFQLLR	P04196_HRG	16.2
1/1	DGYLFQLLR	P04196_HRG	16.2
0/1	DGYLFQLLR	P04196_HRG	16.2
0/0	DGYLFQLLR	P04196_HRG	16.2
0/1	DGYLFQLLR	P04196_HRG	16.2
0/0	DGYLFQLLR	P04196_HRG	16.2
0/1	DGYLFQLLR	P04196_HRG	16.2
0/1	DGYLFQLLR	P04196_HRG	16.2
0/1	DGYLFQLLR	P04196_HRG	16.2
0/1	DGYLFQLLR	P04196_HRG	16.2
0/1	DGYLFQLLR	P04196_HRG	16.2
0/1	DGYLFQLLR	P04196_HRG	16.2
0/1	DGYLFQLLR	P04196_HRG	16.2
0/1	DGYLFQLLR	P04196_HRG	16.2
0/1	DGYLFQLLR	P04196_HRG	16.2
0/1	DGYLFQLLR	P04196_HRG	16.2
0/1	DGYLFQLLR	P04196_HRG	16.2
1/1	DGYLFQLLR	P04196_HRG	16.2
0/1	DGYLFQLLR	P04196_HRG	16.2
0/1	DGYLFQLLR	P04196_HRG	16.2
0/0	DGYLFQLLR	P04196_HRG	16.2
0/1	DGYLFQLLR	P04196_HRG	16.2
0/0	DGYLFQLLR	P04196_HRG	16.2
0/1	DGYLFQLLR	P04196_HRG	16.2
0/0	DGYLFQLLR	P04196_HRG	16.2
0/1	DGYLFQLLR	P04196_HRG	16.2
0/0	DGYLFQLLR	P04196_HRG	16.2
0/1	DGYLFQLLR	P04196_HRG	16.2
1/1	DGYLFQLLR	P04196_HRG	16.2
0/1	DGYLFQLLR	P04196_HRG	16.2
1/1	DGYLFQLLR	P04196_HRG	16.2
0/1	DGYLFQLLR	P04196_HRG	16.2
0/1	DGYLFQLLR	P04196_HRG	16.2
0/0	DGYLFQLLR	P04196_HRG	16.2
0/1	DGYLFQLLR	P04196_HRG	16.2
0/1	DGYLFQLLR	P04196_HRG	16.2
0/0	DGYLFQLLR	P04196_HRG	16.2
0/1	DGYLFQLLR	P04196_HRG	16.2
1/1	DGYLFQLLR	P04196_HRG	16.2
0/0	DGYLFQLLR	P04196_HRG	16.2
0/0	DGYLFQLLR	P04196_HRG	16.2
1/1	DGYLFQLLR	P04196_HRG	16.2
1/1	DGYLFQLLR	P04196_HRG	16.2
0/1	DGYLFQLLR	P04196_HRG	16.2
0/0	DGYLFQLLR	P04196_HRG	16.2
0/0	DGYLFQLLR	P04196_HRG	16.2
0/0	DGYLFQLLR	P04196_HRG	16.2
0/1	DGYLFQLLR	P04196_HRG	16.2
0/1	DGYLFQLLR	P04196_HRG	16.2
0/0	DGYLFQLLR	P04196_HRG	16.2
0/1	DGYLFQLLR	P04196_HRG	16.2
0/0	DGYLFQLLR	P04196_HRG	16.2
0/0	DGYLFQLLR	P04196_HRG	16.2
0/0	DGYLFQLLR	P04196_HRG	16.2
0/0	DGYLFQLLR	P04196_HRG	16.2
0/1	DGYLFQLLR	P04196_HRG	16.2
0/1	DGYLFQLLR	P04196_HRG	16.2
0/1	DGYLFQLLR	P04196_HRG	16.2
0/1	DGYLFQLLR	P04196_HRG	16.2
0/1	DGYLFQLLR	P04196_HRG	16.2
1/1	DGYLFQLLR	P04196_HRG	16.2
0/1	DGYLFQLLR	P04196_HRG	16.2
0/0	DGYLFQLLR	P04196_HRG	16.2
0/0	DGYLFQLLR	P04196_HRG	16.2
0/1	DGYLFQLLR	P04196_HRG	16.2
0/1	DGYLFQLLR	P04196_HRG	16.2
0/0	DGYLFQLLR	P04196_HRG	16.2
1/1	DGYLFQLLR	P04196_HRG	16.2
0/0	DGYLFQLLR	P04196_HRG	16.2
1/1	DGYLFQLLR	P04196_HRG	16.2
0/0	DGYLFQLLR	P04196_HRG	16.2
0/0	DGYLFQLLR	P04196_HRG	16.2
0/1	DGYLFQLLR	P04196_HRG	16.2
0/0	DGYLFQLLR	P04196_HRG	16.2
0/1	DGYLFQLLR	P04196_HRG	16.2
0/0	DGYLFQLLR	P04196_HRG	16.2
0/1	DGYLFQLLR	P04196_HRG	16.2
0/1	DGYLFQLLR	P04196_HRG	16.2
0/0	DGYLFQLLR	P04196_HRG	16.2
0/1	DGYLFQLLR	P04196_HRG	16.2
0/0	DGYLFQLLR	P04196_HRG	16.2
0/1	DGYLFQLLR	P04196_HRG	16.2
0/0	DGYLFQLLR	P04196_HRG	16.2
0/1	DGYLFQLLR	P04196_HRG	16.2
0/0	DGYLFQLLR	P04196_HRG	16.2
0/1	DGYLFQLLR	P04196_HRG	16.2
1/1	DGYLFQLLR	P04196_HRG	16.2
0/0	DGYLFQLLR	P04196_HRG	16.2
1/1	DGYLFQLLR	P04196_HRG	16.2
0/0	DGYLFQLLR	P04196_HRG	16.2
0/0	DGYLFQLLR	P04196_HRG	16.2
0/1	DGYLFQLLR	P04196_HRG	16.2
0/1	DGYLFQLLR	P04196_HRG	16.2
0/0	DGYLFQLLR	P04196_HRG	16.2
0/0	DGYLFQLLR	P04196_HRG	16.2
0/0	DGYLFQLLR	P04196_HRG	16.2
1/1	DGYLFQLLR	P04196_HRG	16.2
0/0	DGYLFQLLR	P04196_HRG	16.2
0/1	DGYLFQLLR	P04196_HRG	16.2
1/1	DGYLFQLLR	P04196_HRG	16.2
0/1	DGYLFQLLR	P04196_HRG	16.2
1/1	DGYLFQLLR	P04196_HRG	16.2
0/0	DGYLFQLLR	P04196_HRG	16.2
0/0	DGYLFQLLR	P04196_HRG	16.2
0/1	DGYLFQLLR	P04196_HRG	16.2
1/1	DGYLFQLLR	P04196_HRG	16.2
0/0	DGYLFQLLR	P04196_HRG	16.2
0/0	DGYLFQLLR	P04196_HRG	16.2
0/1	DGYLFQLLR	P04196_HRG	16.2
0/1	DGYLFQLLR	P04196_HRG	16.2
0/1	DGYLFQLLR	P04196_HRG	16.2
0/0	DGYLFQLLR	P04196_HRG	16.2
0/1	DGYLFQLLR	P04196_HRG	16.2
0/0	DGYLFQLLR	P04196_HRG	16.2
0/0	DGYLFQLLR	P04196_HRG	16.2
0/1	DGYLFQLLR	P04196_HRG	16.2
0/0	DGYLFQLLR	P04196_HRG	16.2
0/0	DGYLFQLLR	P04196_HRG	16.2
1/1	DGYLFQLLR	P04196_HRG	16.2
0/1	DGYLFQLLR	P04196_HRG	16.2
0/1	DGYLFQLLR	P04196_HRG	16.2
0/0	DGYLFQLLR	P04196_HRG	16.2
0/0	DGYLFQLLR	P04196_HRG	16.2
0/1	DGYLFQLLR	P04196_HRG	16.2
0/1	DGYLFQLLR	P04196_HRG	16.2
0/1	DGYLFQLLR	P04196_HRG	16.2
0/1	DGYLFQLLR	P04196_HRG	16.2
0/0	DGYLFQLLR	P04196_HRG	16.2
0/0	DGYLFQLLR	P04196_HRG	16.2
0/0	DGYLFQLLR	P04196_HRG	16.2
0/1	DGYLFQLLR	P04196_HRG	16.2
1/1	DGYLFQLLR	P04196_HRG	16.2
0/1	DGYLFQLLR	P04196_HRG	16.2
0/0	DGYLFQLLR	P04196_HRG	16.1
0/1	DGYLFQLLR	P04196_HRG	16.1
0/0	DGYLFQLLR	P04196_HRG	16.1
1/1	DGYLFQLLR	P04196_HRG	16.1
1/1	DGYLFQLLR	P04196_HRG	16.1
0/0	DGYLFQLLR	P04196_HRG	16.1
0/1	DGYLFQLLR	P04196_HRG	16.1
0/1	DGYLFQLLR	P04196_HRG	16.1
0/0	DGYLFQLLR	P04196_HRG	16.1
0/0	DGYLFQLLR	P04196_HRG	16.1
0/0	DGYLFQLLR	P04196_HRG	16.1
0/0	DGYLFQLLR	P04196_HRG	16.1
1/1	DGYLFQLLR	P04196_HRG	16.1
0/1	DGYLFQLLR	P04196_HRG	16.1
0/0	DGYLFQLLR	P04196_HRG	16.1
0/1	DGYLFQLLR	P04196_HRG	16.1
0/1	DGYLFQLLR	P04196_HRG	16.1
0/1	DGYLFQLLR	P04196_HRG	16.1
1/1	DGYLFQLLR	P04196_HRG	16.1
0/1	DGYLFQLLR	P04196_HRG	16.1
1/1	DGYLFQLLR	P04196_HRG	16.1
1/1	DGYLFQLLR	P04196_HRG	16.1
0/1	DGYLFQLLR	P04196_HRG	16.1
0/0	DGYLFQLLR	P04196_HRG	16.1
0/1	DGYLFQLLR	P04196_HRG	16.1
0/1	DGYLFQLLR	P04196_HRG	16.1
0/1	DGYLFQLLR	P04196_HRG	16.1
0/1	DGYLFQLLR	P04196_HRG	16.1
0/0	DGYLFQLLR	P04196_HRG	16.1
0/1	DGYLFQLLR	P04196_HRG	16.1
0/0	DGYLFQLLR	P04196_HRG	16.1
0/0	DGYLFQLLR	P04196_HRG	16.1
0/1	DGYLFQLLR	P04196_HRG	16.1
0/1	DGYLFQLLR	P04196_HRG	16.1
0/1	DGYLFQLLR	P04196_HRG	16.1
0/0	DGYLFQLLR	P04196_HRG	16.1
0/1	DGYLFQLLR	P04196_HRG	16.1
0/0	DGYLFQLLR	P04196_HRG	16.1
0/0	DGYLFQLLR	P04196_HRG	16.1
0/0	DGYLFQLLR	P04196_HRG	16.1
0/0	DGYLFQLLR	P04196_HRG	16.1
0/0	DGYLFQLLR	P04196_HRG	16.1
0/0	DGYLFQLLR	P04196_HRG	16.1
0/1	DGYLFQLLR	P04196_HRG	16.1
1/1	DGYLFQLLR	P04196_HRG	16.1
0/0	DGYLFQLLR	P04196_HRG	16.1
0/0	DGYLFQLLR	P04196_HRG	16.1
0/0	DGYLFQLLR	P04196_HRG	16.1
0/1	DGYLFQLLR	P04196_HRG	16.1
0/1	DGYLFQLLR	P04196_HRG	16.1
0/1	DGYLFQLLR	P04196_HRG	16.1
0/1	DGYLFQLLR	P04196_HRG	16.1
0/1	DGYLFQLLR	P04196_HRG	16.1
0/1	DGYLFQLLR	P04196_HRG	16.1
1/1	DGYLFQLLR	P04196_HRG	16.1
0/1	DGYLFQLLR	P04196_HRG	16.1
0/1	DGYLFQLLR	P04196_HRG	16.1
0/1	DGYLFQLLR	P04196_HRG	16.1
0/1	DGYLFQLLR	P04196_HRG	16.1
0/0	DGYLFQLLR	P04196_HRG	16.1
0/1	DGYLFQLLR	P04196_HRG	16.1
0/0	DGYLFQLLR	P04196_HRG	16.1
0/1	DGYLFQLLR	P04196_HRG	16.1
1/1	DGYLFQLLR	P04196_HRG	16.1
0/1	DGYLFQLLR	P04196_HRG	16.1
0/1	DGYLFQLLR	P04196_HRG	16.1
0/0	DGYLFQLLR	P04196_HRG	16.1
0/0	DGYLFQLLR	P04196_HRG	16.1
0/1	DGYLFQLLR	P04196_HRG	16.1
0/0	DGYLFQLLR	P04196_HRG	16.1
0/1	DGYLFQLLR	P04196_HRG	16.1
0/0	DGYLFQLLR	P04196_HRG	16.1
0/1	DGYLFQLLR	P04196_HRG	16.1
0/1	DGYLFQLLR	P04196_HRG	16.1
0/1	DGYLFQLLR	P04196_HRG	16.1
0/0	DGYLFQLLR	P04196_HRG	16.1
0/0	DGYLFQLLR	P04196_HRG	16.1
0/0	DGYLFQLLR	P04196_HRG	16.1
0/0	DGYLFQLLR	P04196_HRG	16.1
0/1	DGYLFQLLR	P04196_HRG	16.1
0/0	DGYLFQLLR	P04196_HRG	16.1
0/0	DGYLFQLLR	P04196_HRG	16.1
0/1	DGYLFQLLR	P04196_HRG	16.1
0/1	DGYLFQLLR	P04196_HRG	16.1
0/1	DGYLFQLLR	P04196_HRG	16.1
0/0	DGYLFQLLR	P04196_HRG	16.1
0/0	DGYLFQLLR	P04196_HRG	16.1
0/1	DGYLFQLLR	P04196_HRG	16.1
0/0	DGYLFQLLR	P04196_HRG	16.1
0/1	DGYLFQLLR	P04196_HRG	16.1
0/1	DGYLFQLLR	P04196_HRG	16.1
0/0	DGYLFQLLR	P04196_HRG	16.1
0/1	DGYLFQLLR	P04196_HRG	16.1
0/1	DGYLFQLLR	P04196_HRG	16.1
0/0	DGYLFQLLR	P04196_HRG	16.1
0/0	DGYLFQLLR	P04196_HRG	16.1
0/1	DGYLFQLLR	P04196_HRG	16.1
0/0	DGYLFQLLR	P04196_HRG	16.1
0/0	DGYLFQLLR	P04196_HRG	16.1
0/0	DGYLFQLLR	P04196_HRG	16.1
0/1	DGYLFQLLR	P04196_HRG	16.1
0/0	DGYLFQLLR	P04196_HRG	16.1
0/1	DGYLFQLLR	P04196_HRG	16.1
0/0	DGYLFQLLR	P04196_HRG	16.1
0/1	DGYLFQLLR	P04196_HRG	16.1
0/0	DGYLFQLLR	P04196_HRG	16.1
0/0	DGYLFQLLR	P04196_HRG	16.1
0/1	DGYLFQLLR	P04196_HRG	16.1
0/0	DGYLFQLLR	P04196_HRG	16.1
0/0	DGYLFQLLR	P04196_HRG	16.1
0/1	DGYLFQLLR	P04196_HRG	16.1
0/0	DGYLFQLLR	P04196_HRG	16.1
0/1	DGYLFQLLR	P04196_HRG	16.1
0/0	DGYLFQLLR	P04196_HRG	16.1
0/1	DGYLFQLLR	P04196_HRG	16.1
0/1	DGYLFQLLR	P04196_HRG	16.1
0/1	DGYLFQLLR	P04196_HRG	16.1
0/0	DGYLFQLLR	P04196_HRG	16.1
0/1	DGYLFQLLR	P04196_HRG	16.1
0/0	DGYLFQLLR	P04196_HRG	16.1
0/1	DGYLFQLLR	P04196_HRG	16.1
0/1	DGYLFQLLR	P04196_HRG	16.1
0/0	DGYLFQLLR	P04196_HRG	16.1
0/1	DGYLFQLLR	P04196_HRG	16.1
0/0	DGYLFQLLR	P04196_HRG	16.1
0/0	DGYLFQLLR	P04196_HRG	16.1
0/1	DGYLFQLLR	P04196_HRG	16.1
0/1	DGYLFQLLR	P04196_HRG	16.1
0/1	DGYLFQLLR	P04196_HRG	16.1
0/1	DGYLFQLLR	P04196_HRG	16.1
0/0	DGYLFQLLR	P04196_HRG	16.1
0/1	DGYLFQLLR	P04196_HRG	16.1
0/0	DGYLFQLLR	P04196_HRG	16.1
0/1	DGYLFQLLR	P04196_HRG	16.1
0/1	DGYLFQLLR	P04196_HRG	16.1
0/0	DGYLFQLLR	P04196_HRG	16.1
0/1	DGYLFQLLR	P04196_HRG	16.1
0/1	DGYLFQLLR	P04196_HRG	16.1
1/1	DGYLFQLLR	P04196_HRG	16.1
0/0	DGYLFQLLR	P04196_HRG	16.1
0/1	DGYLFQLLR	P04196_HRG	16.1
1/1	DGYLFQLLR	P04196_HRG	16.1
0/1	DGYLFQLLR	P04196_HRG	16.1
0/1	DGYLFQLLR	P04196_HRG	16.1
0/1	DGYLFQLLR	P04196_HRG	16.1
0/1	DGYLFQLLR	P04196_HRG	16.1
0/1	DGYLFQLLR	P04196_HRG	16.1
0/1	DGYLFQLLR	P04196_HRG	16.1
0/0	DGYLFQLLR	P04196_HRG	16.1
0/1	DGYLFQLLR	P04196_HRG	16.1
0/0	DGYLFQLLR	P04196_HRG	16.1
0/1	DGYLFQLLR	P04196_HRG	16.1
0/1	DGYLFQLLR	P04196_HRG	16.1
0/1	DGYLFQLLR	P04196_HRG	16.1
0/0	DGYLFQLLR	P04196_HRG	16.1
1/1	DGYLFQLLR	P04196_HRG	16.1
0/0	DGYLFQLLR	P04196_HRG	16.1
1/1	DGYLFQLLR	P04196_HRG	16.1
0/0	DGYLFQLLR	P04196_HRG	16.1
0/1	DGYLFQLLR	P04196_HRG	16.1
0/0	DGYLFQLLR	P04196_HRG	16.1
0/0	DGYLFQLLR	P04196_HRG	16.1
0/0	DGYLFQLLR	P04196_HRG	16.1
0/1	DGYLFQLLR	P04196_HRG	16.1
0/0	DGYLFQLLR	P04196_HRG	16.1
0/1	DGYLFQLLR	P04196_HRG	16.1
0/0	DGYLFQLLR	P04196_HRG	16.1
0/0	DGYLFQLLR	P04196_HRG	16
0/0	DGYLFQLLR	P04196_HRG	16
0/1	DGYLFQLLR	P04196_HRG	16
1/1	DGYLFQLLR	P04196_HRG	16
0/0	DGYLFQLLR	P04196_HRG	16
0/1	DGYLFQLLR	P04196_HRG	16
0/0	DGYLFQLLR	P04196_HRG	16
0/1	DGYLFQLLR	P04196_HRG	16
1/1	DGYLFQLLR	P04196_HRG	16
0/0	DGYLFQLLR	P04196_HRG	16
0/1	DGYLFQLLR	P04196_HRG	16
0/0	DGYLFQLLR	P04196_HRG	16
0/0	DGYLFQLLR	P04196_HRG	16
0/0	DGYLFQLLR	P04196_HRG	16
0/0	DGYLFQLLR	P04196_HRG	16
0/0	DGYLFQLLR	P04196_HRG	16
0/1	DGYLFQLLR	P04196_HRG	16
0/0	DGYLFQLLR	P04196_HRG	16
0/0	DGYLFQLLR	P04196_HRG	16
0/0	DGYLFQLLR	P04196_HRG	16
0/0	DGYLFQLLR	P04196_HRG	16
0/0	DGYLFQLLR	P04196_HRG	16
0/0	DGYLFQLLR	P04196_HRG	16
0/1	DGYLFQLLR	P04196_HRG	16
0/1	DGYLFQLLR	P04196_HRG	16
0/1	DGYLFQLLR	P04196_HRG	16
0/1	DGYLFQLLR	P04196_HRG	16
0/0	DGYLFQLLR	P04196_HRG	16
0/1	DGYLFQLLR	P04196_HRG	16
0/1	DGYLFQLLR	P04196_HRG	16
0/1	DGYLFQLLR	P04196_HRG	16
0/0	DGYLFQLLR	P04196_HRG	16
0/1	DGYLFQLLR	P04196_HRG	16
0/0	DGYLFQLLR	P04196_HRG	16
0/0	DGYLFQLLR	P04196_HRG	16
1/1	DGYLFQLLR	P04196_HRG	16
0/1	DGYLFQLLR	P04196_HRG	16
0/0	DGYLFQLLR	P04196_HRG	16
0/1	DGYLFQLLR	P04196_HRG	16
0/1	DGYLFQLLR	P04196_HRG	16
0/1	DGYLFQLLR	P04196_HRG	16
0/0	DGYLFQLLR	P04196_HRG	16
0/1	DGYLFQLLR	P04196_HRG	16
0/0	DGYLFQLLR	P04196_HRG	16
0/1	DGYLFQLLR	P04196_HRG	16
0/0	DGYLFQLLR	P04196_HRG	16
0/0	DGYLFQLLR	P04196_HRG	16
0/0	DGYLFQLLR	P04196_HRG	16
0/0	DGYLFQLLR	P04196_HRG	16
0/1	DGYLFQLLR	P04196_HRG	16
0/1	DGYLFQLLR	P04196_HRG	16
0/0	DGYLFQLLR	P04196_HRG	16
0/0	DGYLFQLLR	P04196_HRG	16
0/1	DGYLFQLLR	P04196_HRG	16
0/1	DGYLFQLLR	P04196_HRG	16
0/0	DGYLFQLLR	P04196_HRG	16
0/0	DGYLFQLLR	P04196_HRG	16
0/0	DGYLFQLLR	P04196_HRG	16
0/0	DGYLFQLLR	P04196_HRG	16
0/1	DGYLFQLLR	P04196_HRG	16
0/1	DGYLFQLLR	P04196_HRG	16
0/1	DGYLFQLLR	P04196_HRG	16
0/1	DGYLFQLLR	P04196_HRG	16
0/1	DGYLFQLLR	P04196_HRG	16
0/0	DGYLFQLLR	P04196_HRG	16
0/0	DGYLFQLLR	P04196_HRG	16
0/0	DGYLFQLLR	P04196_HRG	16
0/0	DGYLFQLLR	P04196_HRG	16
0/1	DGYLFQLLR	P04196_HRG	16
0/0	DGYLFQLLR	P04196_HRG	16
0/0	DGYLFQLLR	P04196_HRG	16
0/0	DGYLFQLLR	P04196_HRG	16
0/0	DGYLFQLLR	P04196_HRG	16
0/0	DGYLFQLLR	P04196_HRG	16
0/1	DGYLFQLLR	P04196_HRG	16
0/0	DGYLFQLLR	P04196_HRG	16
0/0	DGYLFQLLR	P04196_HRG	16
0/0	DGYLFQLLR	P04196_HRG	16
0/1	DGYLFQLLR	P04196_HRG	16
0/1	DGYLFQLLR	P04196_HRG	16
0/1	DGYLFQLLR	P04196_HRG	16
0/1	DGYLFQLLR	P04196_HRG	16
0/0	DGYLFQLLR	P04196_HRG	16
0/0	DGYLFQLLR	P04196_HRG	16
0/0	DGYLFQLLR	P04196_HRG	16
0/0	DGYLFQLLR	P04196_HRG	16
0/1	DGYLFQLLR	P04196_HRG	16
0/1	DGYLFQLLR	P04196_HRG	16
0/0	DGYLFQLLR	P04196_HRG	16
0/0	DGYLFQLLR	P04196_HRG	16
0/0	DGYLFQLLR	P04196_HRG	16
1/1	DGYLFQLLR	P04196_HRG	16
0/1	DGYLFQLLR	P04196_HRG	16
0/0	DGYLFQLLR	P04196_HRG	16
0/1	DGYLFQLLR	P04196_HRG	16
0/1	DGYLFQLLR	P04196_HRG	16
0/0	DGYLFQLLR	P04196_HRG	16
0/1	DGYLFQLLR	P04196_HRG	16
0/1	DGYLFQLLR	P04196_HRG	16
0/1	DGYLFQLLR	P04196_HRG	16
0/0	DGYLFQLLR	P04196_HRG	16
0/0	DGYLFQLLR	P04196_HRG	16
0/0	DGYLFQLLR	P04196_HRG	16
0/0	DGYLFQLLR	P04196_HRG	16
0/0	DGYLFQLLR	P04196_HRG	16
0/0	DGYLFQLLR	P04196_HRG	16
0/0	DGYLFQLLR	P04196_HRG	16
0/1	DGYLFQLLR	P04196_HRG	16
0/1	DGYLFQLLR	P04196_HRG	16
0/0	DGYLFQLLR	P04196_HRG	16
0/1	DGYLFQLLR	P04196_HRG	16
0/1	DGYLFQLLR	P04196_HRG	16
0/0	DGYLFQLLR	P04196_HRG	16
0/1	DGYLFQLLR	P04196_HRG	16
0/0	DGYLFQLLR	P04196_HRG	16
1/1	DGYLFQLLR	P04196_HRG	16
0/1	DGYLFQLLR	P04196_HRG	16
0/0	DGYLFQLLR	P04196_HRG	16
0/0	DGYLFQLLR	P04196_HRG	16
0/0	DGYLFQLLR	P04196_HRG	16
0/0	DGYLFQLLR	P04196_HRG	16
0/0	DGYLFQLLR	P04196_HRG	16
0/0	DGYLFQLLR	P04196_HRG	16
0/1	DGYLFQLLR	P04196_HRG	16
0/0	DGYLFQLLR	P04196_HRG	16
0/1	DGYLFQLLR	P04196_HRG	16
0/0	DGYLFQLLR	P04196_HRG	16
0/0	DGYLFQLLR	P04196_HRG	16
0/1	DGYLFQLLR	P04196_HRG	16
0/1	DGYLFQLLR	P04196_HRG	16
0/0	DGYLFQLLR	P04196_HRG	16
0/1	DGYLFQLLR	P04196_HRG	16
0/0	DGYLFQLLR	P04196_HRG	16
0/1	DGYLFQLLR	P04196_HRG	16
0/0	DGYLFQLLR	P04196_HRG	16
0/0	DGYLFQLLR	P04196_HRG	16
0/1	DGYLFQLLR	P04196_HRG	16
0/0	DGYLFQLLR	P04196_HRG	16
0/0	DGYLFQLLR	P04196_HRG	16
0/1	DGYLFQLLR	P04196_HRG	16
0/0	DGYLFQLLR	P04196_HRG	16
0/0	DGYLFQLLR	P04196_HRG	16
0/0	DGYLFQLLR	P04196_HRG	16
0/0	DGYLFQLLR	P04196_HRG	16
0/0	DGYLFQLLR	P04196_HRG	16
0/1	DGYLFQLLR	P04196_HRG	16
0/0	DGYLFQLLR	P04196_HRG	16
0/1	DGYLFQLLR	P04196_HRG	16
0/1	DGYLFQLLR	P04196_HRG	16
0/1	DGYLFQLLR	P04196_HRG	16
0/0	DGYLFQLLR	P04196_HRG	16
0/1	DGYLFQLLR	P04196_HRG	16
0/0	DGYLFQLLR	P04196_HRG	16
0/1	DGYLFQLLR	P04196_HRG	16
0/0	DGYLFQLLR	P04196_HRG	16
0/0	DGYLFQLLR	P04196_HRG	16
0/1	DGYLFQLLR	P04196_HRG	16
0/1	DGYLFQLLR	P04196_HRG	16
0/1	DGYLFQLLR	P04196_HRG	16
0/1	DGYLFQLLR	P04196_HRG	16
0/0	DGYLFQLLR	P04196_HRG	16
0/0	DGYLFQLLR	P04196_HRG	16
1/1	DGYLFQLLR	P04196_HRG	16
0/0	DGYLFQLLR	P04196_HRG	16
0/0	DGYLFQLLR	P04196_HRG	15.9
0/1	DGYLFQLLR	P04196_HRG	15.9
0/1	DGYLFQLLR	P04196_HRG	15.9
0/1	DGYLFQLLR	P04196_HRG	15.9
0/1	DGYLFQLLR	P04196_HRG	15.9
0/0	DGYLFQLLR	P04196_HRG	15.9
0/1	DGYLFQLLR	P04196_HRG	15.9
0/0	DGYLFQLLR	P04196_HRG	15.9
0/0	DGYLFQLLR	P04196_HRG	15.9
0/0	DGYLFQLLR	P04196_HRG	15.9
0/1	DGYLFQLLR	P04196_HRG	15.9
0/1	DGYLFQLLR	P04196_HRG	15.9
0/1	DGYLFQLLR	P04196_HRG	15.9
0/1	DGYLFQLLR	P04196_HRG	15.9
0/0	DGYLFQLLR	P04196_HRG	15.9
0/1	DGYLFQLLR	P04196_HRG	15.9
0/1	DGYLFQLLR	P04196_HRG	15.9
0/0	DGYLFQLLR	P04196_HRG	15.9
0/0	DGYLFQLLR	P04196_HRG	15.9
1/1	DGYLFQLLR	P04196_HRG	15.9
0/0	DGYLFQLLR	P04196_HRG	15.9
0/1	DGYLFQLLR	P04196_HRG	15.9
0/0	DGYLFQLLR	P04196_HRG	15.9
0/0	DGYLFQLLR	P04196_HRG	15.9
0/0	DGYLFQLLR	P04196_HRG	15.9
0/1	DGYLFQLLR	P04196_HRG	15.9
0/0	DGYLFQLLR	P04196_HRG	15.9
0/0	DGYLFQLLR	P04196_HRG	15.9
0/0	DGYLFQLLR	P04196_HRG	15.9
0/0	DGYLFQLLR	P04196_HRG	15.9
0/1	DGYLFQLLR	P04196_HRG	15.9
0/0	DGYLFQLLR	P04196_HRG	15.9
0/0	DGYLFQLLR	P04196_HRG	15.9
0/1	DGYLFQLLR	P04196_HRG	15.9
0/1	DGYLFQLLR	P04196_HRG	15.9
0/0	DGYLFQLLR	P04196_HRG	15.9
0/1	DGYLFQLLR	P04196_HRG	15.9
0/1	DGYLFQLLR	P04196_HRG	15.9
0/0	DGYLFQLLR	P04196_HRG	15.9
0/1	DGYLFQLLR	P04196_HRG	15.9
0/0	DGYLFQLLR	P04196_HRG	15.9
0/1	DGYLFQLLR	P04196_HRG	15.9
0/0	DGYLFQLLR	P04196_HRG	15.9
0/0	DGYLFQLLR	P04196_HRG	15.9
0/1	DGYLFQLLR	P04196_HRG	15.9
0/0	DGYLFQLLR	P04196_HRG	15.9
0/0	DGYLFQLLR	P04196_HRG	15.9
0/0	DGYLFQLLR	P04196_HRG	15.9
1/1	DGYLFQLLR	P04196_HRG	15.9
0/0	DGYLFQLLR	P04196_HRG	15.9
0/0	DGYLFQLLR	P04196_HRG	15.9
0/1	DGYLFQLLR	P04196_HRG	15.9
0/0	DGYLFQLLR	P04196_HRG	15.9
0/0	DGYLFQLLR	P04196_HRG	15.9
0/1	DGYLFQLLR	P04196_HRG	15.9
0/1	DGYLFQLLR	P04196_HRG	15.9
0/0	DGYLFQLLR	P04196_HRG	15.9
0/0	DGYLFQLLR	P04196_HRG	15.9
0/0	DGYLFQLLR	P04196_HRG	15.9
0/0	DGYLFQLLR	P04196_HRG	15.9
0/0	DGYLFQLLR	P04196_HRG	15.9
0/1	DGYLFQLLR	P04196_HRG	15.9
0/1	DGYLFQLLR	P04196_HRG	15.9
0/1	DGYLFQLLR	P04196_HRG	15.9
0/0	DGYLFQLLR	P04196_HRG	15.9
0/0	DGYLFQLLR	P04196_HRG	15.9
0/1	DGYLFQLLR	P04196_HRG	15.9
0/0	DGYLFQLLR	P04196_HRG	15.9
0/1	DGYLFQLLR	P04196_HRG	15.9
0/0	DGYLFQLLR	P04196_HRG	15.9
0/0	DGYLFQLLR	P04196_HRG	15.9
0/0	DGYLFQLLR	P04196_HRG	15.9
0/1	DGYLFQLLR	P04196_HRG	15.9
0/1	DGYLFQLLR	P04196_HRG	15.9
0/0	DGYLFQLLR	P04196_HRG	15.9
0/0	DGYLFQLLR	P04196_HRG	15.9
0/0	DGYLFQLLR	P04196_HRG	15.9
0/1	DGYLFQLLR	P04196_HRG	15.9
0/0	DGYLFQLLR	P04196_HRG	15.9
0/0	DGYLFQLLR	P04196_HRG	15.9
0/1	DGYLFQLLR	P04196_HRG	15.9
0/1	DGYLFQLLR	P04196_HRG	15.9
0/0	DGYLFQLLR	P04196_HRG	15.9
0/1	DGYLFQLLR	P04196_HRG	15.9
0/0	DGYLFQLLR	P04196_HRG	15.9
0/0	DGYLFQLLR	P04196_HRG	15.9
0/1	DGYLFQLLR	P04196_HRG	15.9
0/1	DGYLFQLLR	P04196_HRG	15.9
0/0	DGYLFQLLR	P04196_HRG	15.9
0/1	DGYLFQLLR	P04196_HRG	15.9
0/1	DGYLFQLLR	P04196_HRG	15.9
0/0	DGYLFQLLR	P04196_HRG	15.9
0/1	DGYLFQLLR	P04196_HRG	15.9
0/0	DGYLFQLLR	P04196_HRG	15.9
0/0	DGYLFQLLR	P04196_HRG	15.9
0/0	DGYLFQLLR	P04196_HRG	15.9
0/1	DGYLFQLLR	P04196_HRG	15.9
0/1	DGYLFQLLR	P04196_HRG	15.9
0/0	DGYLFQLLR	P04196_HRG	15.9
0/0	DGYLFQLLR	P04196_HRG	15.9
0/1	DGYLFQLLR	P04196_HRG	15.9
0/0	DGYLFQLLR	P04196_HRG	15.9
0/0	DGYLFQLLR	P04196_HRG	15.9
0/0	DGYLFQLLR	P04196_HRG	15.9
0/0	DGYLFQLLR	P04196_HRG	15.9
0/0	DGYLFQLLR	P04196_HRG	15.9
0/0	DGYLFQLLR	P04196_HRG	15.9
0/0	DGYLFQLLR	P04196_HRG	15.9
0/0	DGYLFQLLR	P04196_HRG	15.9
0/0	DGYLFQLLR	P04196_HRG	15.9
0/1	DGYLFQLLR	P04196_HRG	15.9
0/0	DGYLFQLLR	P04196_HRG	15.9
0/0	DGYLFQLLR	P04196_HRG	15.9
0/0	DGYLFQLLR	P04196_HRG	15.9
0/0	DGYLFQLLR	P04196_HRG	15.9
0/0	DGYLFQLLR	P04196_HRG	15.9
0/0	DGYLFQLLR	P04196_HRG	15.9
0/0	DGYLFQLLR	P04196_HRG	15.9
0/0	DGYLFQLLR	P04196_HRG	15.9
0/0	DGYLFQLLR	P04196_HRG	15.9
0/0	DGYLFQLLR	P04196_HRG	15.9
0/0	DGYLFQLLR	P04196_HRG	15.9
0/0	DGYLFQLLR	P04196_HRG	15.9
0/0	DGYLFQLLR	P04196_HRG	15.9
0/0	DGYLFQLLR	P04196_HRG	15.9
0/0	DGYLFQLLR	P04196_HRG	15.9
0/0	DGYLFQLLR	P04196_HRG	15.9
0/0	DGYLFQLLR	P04196_HRG	15.9
0/0	DGYLFQLLR	P04196_HRG	15.9
0/1	DGYLFQLLR	P04196_HRG	15.9
0/0	DGYLFQLLR	P04196_HRG	15.9
0/0	DGYLFQLLR	P04196_HRG	15.9
0/1	DGYLFQLLR	P04196_HRG	15.9
0/0	DGYLFQLLR	P04196_HRG	15.9
0/1	DGYLFQLLR	P04196_HRG	15.9
0/1	DGYLFQLLR	P04196_HRG	15.9
0/1	DGYLFQLLR	P04196_HRG	15.9
0/0	DGYLFQLLR	P04196_HRG	15.9
0/0	DGYLFQLLR	P04196_HRG	15.9
0/0	DGYLFQLLR	P04196_HRG	15.8
0/0	DGYLFQLLR	P04196_HRG	15.8
0/1	DGYLFQLLR	P04196_HRG	15.8
0/1	DGYLFQLLR	P04196_HRG	15.8
0/0	DGYLFQLLR	P04196_HRG	15.8
0/0	DGYLFQLLR	P04196_HRG	15.8
0/1	DGYLFQLLR	P04196_HRG	15.8
0/0	DGYLFQLLR	P04196_HRG	15.8
0/0	DGYLFQLLR	P04196_HRG	15.8
0/1	DGYLFQLLR	P04196_HRG	15.8
0/0	DGYLFQLLR	P04196_HRG	15.8
0/1	DGYLFQLLR	P04196_HRG	15.8
0/0	DGYLFQLLR	P04196_HRG	15.8
0/0	DGYLFQLLR	P04196_HRG	15.8
0/1	DGYLFQLLR	P04196_HRG	15.8
0/0	DGYLFQLLR	P04196_HRG	15.8
0/1	DGYLFQLLR	P04196_HRG	15.8
0/1	DGYLFQLLR	P04196_HRG	15.8
0/0	DGYLFQLLR	P04196_HRG	15.8
0/1	DGYLFQLLR	P04196_HRG	15.8
0/0	DGYLFQLLR	P04196_HRG	15.8
0/0	DGYLFQLLR	P04196_HRG	15.8
0/0	DGYLFQLLR	P04196_HRG	15.8
0/0	DGYLFQLLR	P04196_HRG	15.8
0/0	DGYLFQLLR	P04196_HRG	15.8
0/0	DGYLFQLLR	P04196_HRG	15.8
0/1	DGYLFQLLR	P04196_HRG	15.8
0/0	DGYLFQLLR	P04196_HRG	15.8
0/1	DGYLFQLLR	P04196_HRG	15.8
0/0	DGYLFQLLR	P04196_HRG	15.8
0/1	DGYLFQLLR	P04196_HRG	15.8
0/1	DGYLFQLLR	P04196_HRG	15.8
0/0	DGYLFQLLR	P04196_HRG	15.8
0/0	DGYLFQLLR	P04196_HRG	15.8
1/1	DGYLFQLLR	P04196_HRG	15.8
0/0	DGYLFQLLR	P04196_HRG	15.8
0/0	DGYLFQLLR	P04196_HRG	15.8
0/1	DGYLFQLLR	P04196_HRG	15.8
0/0	DGYLFQLLR	P04196_HRG	15.8
0/0	DGYLFQLLR	P04196_HRG	15.8
0/1	DGYLFQLLR	P04196_HRG	15.8
0/1	DGYLFQLLR	P04196_HRG	15.8
0/0	DGYLFQLLR	P04196_HRG	15.8
0/0	DGYLFQLLR	P04196_HRG	15.8
0/0	DGYLFQLLR	P04196_HRG	15.8
0/0	DGYLFQLLR	P04196_HRG	15.8
0/0	DGYLFQLLR	P04196_HRG	15.8
0/1	DGYLFQLLR	P04196_HRG	15.8
0/0	DGYLFQLLR	P04196_HRG	15.8
0/0	DGYLFQLLR	P04196_HRG	15.8
0/0	DGYLFQLLR	P04196_HRG	15.8
0/0	DGYLFQLLR	P04196_HRG	15.8
0/1	DGYLFQLLR	P04196_HRG	15.8
0/0	DGYLFQLLR	P04196_HRG	15.8
0/0	DGYLFQLLR	P04196_HRG	15.8
0/0	DGYLFQLLR	P04196_HRG	15.8
0/0	DGYLFQLLR	P04196_HRG	15.8
0/0	DGYLFQLLR	P04196_HRG	15.8
0/0	DGYLFQLLR	P04196_HRG	15.8
0/1	DGYLFQLLR	P04196_HRG	15.8
0/0	DGYLFQLLR	P04196_HRG	15.8
0/0	DGYLFQLLR	P04196_HRG	15.8
0/0	DGYLFQLLR	P04196_HRG	15.8
0/0	DGYLFQLLR	P04196_HRG	15.8
0/0	DGYLFQLLR	P04196_HRG	15.8
0/0	DGYLFQLLR	P04196_HRG	15.8
0/1	DGYLFQLLR	P04196_HRG	15.8
0/0	DGYLFQLLR	P04196_HRG	15.8
0/1	DGYLFQLLR	P04196_HRG	15.8
0/1	DGYLFQLLR	P04196_HRG	15.8
0/0	DGYLFQLLR	P04196_HRG	15.8
0/0	DGYLFQLLR	P04196_HRG	15.8
0/0	DGYLFQLLR	P04196_HRG	15.8
0/0	DGYLFQLLR	P04196_HRG	15.8
0/0	DGYLFQLLR	P04196_HRG	15.8
0/0	DGYLFQLLR	P04196_HRG	15.8
0/1	DGYLFQLLR	P04196_HRG	15.8
0/1	DGYLFQLLR	P04196_HRG	15.8
0/1	DGYLFQLLR	P04196_HRG	15.8
0/0	DGYLFQLLR	P04196_HRG	15.8
0/1	DGYLFQLLR	P04196_HRG	15.8
1/1	DGYLFQLLR	P04196_HRG	15.8
0/0	DGYLFQLLR	P04196_HRG	15.8
0/0	DGYLFQLLR	P04196_HRG	15.8
0/0	DGYLFQLLR	P04196_HRG	15.8
0/0	DGYLFQLLR	P04196_HRG	15.8
0/1	DGYLFQLLR	P04196_HRG	15.8
0/0	DGYLFQLLR	P04196_HRG	15.8
0/0	DGYLFQLLR	P04196_HRG	15.8
0/1	DGYLFQLLR	P04196_HRG	15.8
0/0	DGYLFQLLR	P04196_HRG	15.8
0/0	DGYLFQLLR	P04196_HRG	15.8
0/1	DGYLFQLLR	P04196_HRG	15.8
0/0	DGYLFQLLR	P04196_HRG	15.8
0/0	DGYLFQLLR	P04196_HRG	15.8
0/0	DGYLFQLLR	P04196_HRG	15.8
0/0	DGYLFQLLR	P04196_HRG	15.8
0/0	DGYLFQLLR	P04196_HRG	15.8
0/0	DGYLFQLLR	P04196_HRG	15.8
0/0	DGYLFQLLR	P04196_HRG	15.8
0/0	DGYLFQLLR	P04196_HRG	15.8
0/0	DGYLFQLLR	P04196_HRG	15.8
0/0	DGYLFQLLR	P04196_HRG	15.8
0/0	DGYLFQLLR	P04196_HRG	15.8
0/0	DGYLFQLLR	P04196_HRG	15.8
0/1	DGYLFQLLR	P04196_HRG	15.8
0/1	DGYLFQLLR	P04196_HRG	15.8
0/0	DGYLFQLLR	P04196_HRG	15.8
0/0	DGYLFQLLR	P04196_HRG	15.8
0/0	DGYLFQLLR	P04196_HRG	15.8
0/1	DGYLFQLLR	P04196_HRG	15.8
0/1	DGYLFQLLR	P04196_HRG	15.8
0/1	DGYLFQLLR	P04196_HRG	15.8
0/0	DGYLFQLLR	P04196_HRG	15.8
0/1	DGYLFQLLR	P04196_HRG	15.8
0/0	DGYLFQLLR	P04196_HRG	15.8
0/0	DGYLFQLLR	P04196_HRG	15.8
0/0	DGYLFQLLR	P04196_HRG	15.8
0/1	DGYLFQLLR	P04196_HRG	15.8
0/0	DGYLFQLLR	P04196_HRG	15.8
0/0	DGYLFQLLR	P04196_HRG	15.8
0/1	DGYLFQLLR	P04196_HRG	15.8
1/1	DGYLFQLLR	P04196_HRG	15.8
0/0	DGYLFQLLR	P04196_HRG	15.8
0/1	DGYLFQLLR	P04196_HRG	15.8
0/1	DGYLFQLLR	P04196_HRG	15.8
0/0	DGYLFQLLR	P04196_HRG	15.8
0/1	DGYLFQLLR	P04196_HRG	15.8
0/0	DGYLFQLLR	P04196_HRG	15.8
0/1	DGYLFQLLR	P04196_HRG	15.8
0/0	DGYLFQLLR	P04196_HRG	15.8
0/1	DGYLFQLLR	P04196_HRG	15.8
0/0	DGYLFQLLR	P04196_HRG	15.8
0/1	DGYLFQLLR	P04196_HRG	15.8
0/0	DGYLFQLLR	P04196_HRG	15.8
0/0	DGYLFQLLR	P04196_HRG	15.8
0/0	DGYLFQLLR	P04196_HRG	15.8
0/1	DGYLFQLLR	P04196_HRG	15.8
0/0	DGYLFQLLR	P04196_HRG	15.8
0/1	DGYLFQLLR	P04196_HRG	15.8
0/0	DGYLFQLLR	P04196_HRG	15.8
0/0	DGYLFQLLR	P04196_HRG	15.8
0/0	DGYLFQLLR	P04196_HRG	15.8
0/0	DGYLFQLLR	P04196_HRG	15.7
0/0	DGYLFQLLR	P04196_HRG	15.7
0/0	DGYLFQLLR	P04196_HRG	15.7
0/0	DGYLFQLLR	P04196_HRG	15.7
0/0	DGYLFQLLR	P04196_HRG	15.7
0/0	DGYLFQLLR	P04196_HRG	15.7
0/0	DGYLFQLLR	P04196_HRG	15.7
0/1	DGYLFQLLR	P04196_HRG	15.7
0/0	DGYLFQLLR	P04196_HRG	15.7
0/0	DGYLFQLLR	P04196_HRG	15.7
0/0	DGYLFQLLR	P04196_HRG	15.7
0/0	DGYLFQLLR	P04196_HRG	15.7
0/0	DGYLFQLLR	P04196_HRG	15.7
0/0	DGYLFQLLR	P04196_HRG	15.7
0/0	DGYLFQLLR	P04196_HRG	15.7
0/0	DGYLFQLLR	P04196_HRG	15.7
0/0	DGYLFQLLR	P04196_HRG	15.7
0/0	DGYLFQLLR	P04196_HRG	15.7
0/0	DGYLFQLLR	P04196_HRG	15.7
0/0	DGYLFQLLR	P04196_HRG	15.7
0/1	DGYLFQLLR	P04196_HRG	15.7
0/1	DGYLFQLLR	P04196_HRG	15.7
0/1	DGYLFQLLR	P04196_HRG	15.7
0/1	DGYLFQLLR	P04196_HRG	15.7
0/0	DGYLFQLLR	P04196_HRG	15.7
0/0	DGYLFQLLR	P04196_HRG	15.7
0/0	DGYLFQLLR	P04196_HRG	15.7
1/1	DGYLFQLLR	P04196_HRG	15.7
0/0	DGYLFQLLR	P04196_HRG	15.7
0/0	DGYLFQLLR	P04196_HRG	15.7
0/0	DGYLFQLLR	P04196_HRG	15.7
0/0	DGYLFQLLR	P04196_HRG	15.7
0/0	DGYLFQLLR	P04196_HRG	15.7
0/0	DGYLFQLLR	P04196_HRG	15.7
0/1	DGYLFQLLR	P04196_HRG	15.7
0/0	DGYLFQLLR	P04196_HRG	15.7
0/1	DGYLFQLLR	P04196_HRG	15.7
0/0	DGYLFQLLR	P04196_HRG	15.7
0/0	DGYLFQLLR	P04196_HRG	15.7
0/0	DGYLFQLLR	P04196_HRG	15.7
0/0	DGYLFQLLR	P04196_HRG	15.7
0/0	DGYLFQLLR	P04196_HRG	15.7
0/1	DGYLFQLLR	P04196_HRG	15.7
0/0	DGYLFQLLR	P04196_HRG	15.7
0/0	DGYLFQLLR	P04196_HRG	15.7
0/0	DGYLFQLLR	P04196_HRG	15.7
0/0	DGYLFQLLR	P04196_HRG	15.7
0/0	DGYLFQLLR	P04196_HRG	15.7
0/0	DGYLFQLLR	P04196_HRG	15.7
0/0	DGYLFQLLR	P04196_HRG	15.7
0/0	DGYLFQLLR	P04196_HRG	15.7
0/0	DGYLFQLLR	P04196_HRG	15.7
0/0	DGYLFQLLR	P04196_HRG	15.7
0/0	DGYLFQLLR	P04196_HRG	15.7
0/0	DGYLFQLLR	P04196_HRG	15.7
0/0	DGYLFQLLR	P04196_HRG	15.7
0/0	DGYLFQLLR	P04196_HRG	15.7
0/1	DGYLFQLLR	P04196_HRG	15.7
0/0	DGYLFQLLR	P04196_HRG	15.7
0/0	DGYLFQLLR	P04196_HRG	15.7
0/0	DGYLFQLLR	P04196_HRG	15.7
0/0	DGYLFQLLR	P04196_HRG	15.7
0/0	DGYLFQLLR	P04196_HRG	15.7
0/0	DGYLFQLLR	P04196_HRG	15.7
0/0	DGYLFQLLR	P04196_HRG	15.7
0/0	DGYLFQLLR	P04196_HRG	15.7
0/0	DGYLFQLLR	P04196_HRG	15.7
0/0	DGYLFQLLR	P04196_HRG	15.7
0/0	DGYLFQLLR	P04196_HRG	15.7
0/0	DGYLFQLLR	P04196_HRG	15.7
0/0	DGYLFQLLR	P04196_HRG	15.7
0/0	DGYLFQLLR	P04196_HRG	15.7
0/1	DGYLFQLLR	P04196_HRG	15.7
0/0	DGYLFQLLR	P04196_HRG	15.7
1/1	DGYLFQLLR	P04196_HRG	15.7
0/1	DGYLFQLLR	P04196_HRG	15.7
0/0	DGYLFQLLR	P04196_HRG	15.7
0/0	DGYLFQLLR	P04196_HRG	15.7
0/1	DGYLFQLLR	P04196_HRG	15.7
1/1	DGYLFQLLR	P04196_HRG	15.7
0/0	DGYLFQLLR	P04196_HRG	15.7
0/0	DGYLFQLLR	P04196_HRG	15.7
0/1	DGYLFQLLR	P04196_HRG	15.7
0/0	DGYLFQLLR	P04196_HRG	15.7
0/1	DGYLFQLLR	P04196_HRG	15.7
0/0	DGYLFQLLR	P04196_HRG	15.7
0/1	DGYLFQLLR	P04196_HRG	15.7
0/0	DGYLFQLLR	P04196_HRG	15.7
0/0	DGYLFQLLR	P04196_HRG	15.7
1/1	DGYLFQLLR	P04196_HRG	15.7
0/1	DGYLFQLLR	P04196_HRG	15.7
0/0	DGYLFQLLR	P04196_HRG	15.7
0/1	DGYLFQLLR	P04196_HRG	15.7
0/0	DGYLFQLLR	P04196_HRG	15.7
0/0	DGYLFQLLR	P04196_HRG	15.7
0/0	DGYLFQLLR	P04196_HRG	15.7
0/0	DGYLFQLLR	P04196_HRG	15.7
0/0	DGYLFQLLR	P04196_HRG	15.7
0/0	DGYLFQLLR	P04196_HRG	15.7
0/0	DGYLFQLLR	P04196_HRG	15.7
0/1	DGYLFQLLR	P04196_HRG	15.7
0/0	DGYLFQLLR	P04196_HRG	15.7
0/0	DGYLFQLLR	P04196_HRG	15.7
0/0	DGYLFQLLR	P04196_HRG	15.7
0/1	DGYLFQLLR	P04196_HRG	15.7
0/0	DGYLFQLLR	P04196_HRG	15.7
0/0	DGYLFQLLR	P04196_HRG	15.7
0/0	DGYLFQLLR	P04196_HRG	15.7
0/1	DGYLFQLLR	P04196_HRG	15.7
0/1	DGYLFQLLR	P04196_HRG	15.7
0/1	DGYLFQLLR	P04196_HRG	15.7
0/1	DGYLFQLLR	P04196_HRG	15.7
0/0	DGYLFQLLR	P04196_HRG	15.7
0/0	DGYLFQLLR	P04196_HRG	15.7
0/0	DGYLFQLLR	P04196_HRG	15.7
0/0	DGYLFQLLR	P04196_HRG	15.7
0/0	DGYLFQLLR	P04196_HRG	15.7
0/0	DGYLFQLLR	P04196_HRG	15.7
0/1	DGYLFQLLR	P04196_HRG	15.7
0/1	DGYLFQLLR	P04196_HRG	15.7
0/1	DGYLFQLLR	P04196_HRG	15.6
0/0	DGYLFQLLR	P04196_HRG	15.6
0/0	DGYLFQLLR	P04196_HRG	15.6
1/1	DGYLFQLLR	P04196_HRG	15.6
0/0	DGYLFQLLR	P04196_HRG	15.6
0/1	DGYLFQLLR	P04196_HRG	15.6
0/0	DGYLFQLLR	P04196_HRG	15.6
0/1	DGYLFQLLR	P04196_HRG	15.6
0/0	DGYLFQLLR	P04196_HRG	15.6
0/0	DGYLFQLLR	P04196_HRG	15.6
0/0	DGYLFQLLR	P04196_HRG	15.6
0/0	DGYLFQLLR	P04196_HRG	15.6
0/0	DGYLFQLLR	P04196_HRG	15.6
0/1	DGYLFQLLR	P04196_HRG	15.6
0/0	DGYLFQLLR	P04196_HRG	15.6
0/0	DGYLFQLLR	P04196_HRG	15.6
0/0	DGYLFQLLR	P04196_HRG	15.6
0/0	DGYLFQLLR	P04196_HRG	15.6
0/1	DGYLFQLLR	P04196_HRG	15.6
0/0	DGYLFQLLR	P04196_HRG	15.6
0/0	DGYLFQLLR	P04196_HRG	15.6
0/0	DGYLFQLLR	P04196_HRG	15.6
0/1	DGYLFQLLR	P04196_HRG	15.6
0/0	DGYLFQLLR	P04196_HRG	15.6
0/0	DGYLFQLLR	P04196_HRG	15.6
0/0	DGYLFQLLR	P04196_HRG	15.6
0/1	DGYLFQLLR	P04196_HRG	15.6
0/0	DGYLFQLLR	P04196_HRG	15.6
0/0	DGYLFQLLR	P04196_HRG	15.6
0/0	DGYLFQLLR	P04196_HRG	15.6
0/0	DGYLFQLLR	P04196_HRG	15.6
0/0	DGYLFQLLR	P04196_HRG	15.6
0/0	DGYLFQLLR	P04196_HRG	15.6
0/0	DGYLFQLLR	P04196_HRG	15.6
0/0	DGYLFQLLR	P04196_HRG	15.6
0/0	DGYLFQLLR	P04196_HRG	15.6
0/0	DGYLFQLLR	P04196_HRG	15.6
0/0	DGYLFQLLR	P04196_HRG	15.6
0/0	DGYLFQLLR	P04196_HRG	15.6
0/0	DGYLFQLLR	P04196_HRG	15.6
0/0	DGYLFQLLR	P04196_HRG	15.6
0/0	DGYLFQLLR	P04196_HRG	15.6
0/1	DGYLFQLLR	P04196_HRG	15.6
0/0	DGYLFQLLR	P04196_HRG	15.6
0/0	DGYLFQLLR	P04196_HRG	15.6
0/0	DGYLFQLLR	P04196_HRG	15.6
0/0	DGYLFQLLR	P04196_HRG	15.6
0/1	DGYLFQLLR	P04196_HRG	15.6
0/0	DGYLFQLLR	P04196_HRG	15.6
0/1	DGYLFQLLR	P04196_HRG	15.6
0/0	DGYLFQLLR	P04196_HRG	15.6
0/0	DGYLFQLLR	P04196_HRG	15.6
0/0	DGYLFQLLR	P04196_HRG	15.6
0/0	DGYLFQLLR	P04196_HRG	15.6
0/1	DGYLFQLLR	P04196_HRG	15.6
0/0	DGYLFQLLR	P04196_HRG	15.6
0/0	DGYLFQLLR	P04196_HRG	15.6
0/0	DGYLFQLLR	P04196_HRG	15.6
0/0	DGYLFQLLR	P04196_HRG	15.6
0/0	DGYLFQLLR	P04196_HRG	15.6
0/0	DGYLFQLLR	P04196_HRG	15.6
0/0	DGYLFQLLR	P04196_HRG	15.6
0/0	DGYLFQLLR	P04196_HRG	15.6
0/0	DGYLFQLLR	P04196_HRG	15.6
0/0	DGYLFQLLR	P04196_HRG	15.6
0/0	DGYLFQLLR	P04196_HRG	15.6
0/0	DGYLFQLLR	P04196_HRG	15.6
0/0	DGYLFQLLR	P04196_HRG	15.6
0/0	DGYLFQLLR	P04196_HRG	15.6
0/0	DGYLFQLLR	P04196_HRG	15.6
0/0	DGYLFQLLR	P04196_HRG	15.6
0/1	DGYLFQLLR	P04196_HRG	15.6
0/1	DGYLFQLLR	P04196_HRG	15.6
0/0	DGYLFQLLR	P04196_HRG	15.6
0/0	DGYLFQLLR	P04196_HRG	15.6
0/1	DGYLFQLLR	P04196_HRG	15.6
0/1	DGYLFQLLR	P04196_HRG	15.6
0/0	DGYLFQLLR	P04196_HRG	15.6
0/0	DGYLFQLLR	P04196_HRG	15.6
0/0	DGYLFQLLR	P04196_HRG	15.6
0/0	DGYLFQLLR	P04196_HRG	15.6
0/1	DGYLFQLLR	P04196_HRG	15.6
0/0	DGYLFQLLR	P04196_HRG	15.6
0/1	DGYLFQLLR	P04196_HRG	15.6
0/0	DGYLFQLLR	P04196_HRG	15.6
0/0	DGYLFQLLR	P04196_HRG	15.6
0/0	DGYLFQLLR	P04196_HRG	15.6
0/0	DGYLFQLLR	P04196_HRG	15.6
0/0	DGYLFQLLR	P04196_HRG	15.6
0/0	DGYLFQLLR	P04196_HRG	15.6
0/1	DGYLFQLLR	P04196_HRG	15.6
0/0	DGYLFQLLR	P04196_HRG	15.6
0/1	DGYLFQLLR	P04196_HRG	15.6
0/0	DGYLFQLLR	P04196_HRG	15.6
0/1	DGYLFQLLR	P04196_HRG	15.5
0/0	DGYLFQLLR	P04196_HRG	15.5
0/0	DGYLFQLLR	P04196_HRG	15.5
0/0	DGYLFQLLR	P04196_HRG	15.5
0/0	DGYLFQLLR	P04196_HRG	15.5
0/0	DGYLFQLLR	P04196_HRG	15.5
0/0	DGYLFQLLR	P04196_HRG	15.5
1/1	ALDLINK	P04196_HRG	15.5
0/0	DGYLFQLLR	P04196_HRG	15.5
0/0	DGYLFQLLR	P04196_HRG	15.5
0/0	DGYLFQLLR	P04196_HRG	15.5
0/1	DGYLFQLLR	P04196_HRG	15.5
0/0	DGYLFQLLR	P04196_HRG	15.5
0/1	DGYLFQLLR	P04196_HRG	15.5
0/1	DGYLFQLLR	P04196_HRG	15.5
0/1	DGYLFQLLR	P04196_HRG	15.5
0/0	DGYLFQLLR	P04196_HRG	15.5
0/0	DGYLFQLLR	P04196_HRG	15.5
0/0	DGYLFQLLR	P04196_HRG	15.5
0/0	DGYLFQLLR	P04196_HRG	15.5
0/1	DGYLFQLLR	P04196_HRG	15.5
0/1	DGYLFQLLR	P04196_HRG	15.5
0/0	DGYLFQLLR	P04196_HRG	15.5
0/0	DGYLFQLLR	P04196_HRG	15.5
0/0	DGYLFQLLR	P04196_HRG	15.5
0/0	DGYLFQLLR	P04196_HRG	15.5
0/0	DGYLFQLLR	P04196_HRG	15.5
0/0	DGYLFQLLR	P04196_HRG	15.5
0/1	DGYLFQLLR	P04196_HRG	15.5
0/1	DGYLFQLLR	P04196_HRG	15.5
0/0	DGYLFQLLR	P04196_HRG	15.5
0/0	DGYLFQLLR	P04196_HRG	15.5
0/1	DGYLFQLLR	P04196_HRG	15.5
0/0	DGYLFQLLR	P04196_HRG	15.5
0/0	DGYLFQLLR	P04196_HRG	15.5
0/0	DGYLFQLLR	P04196_HRG	15.5
0/1	DGYLFQLLR	P04196_HRG	15.5
0/1	DGYLFQLLR	P04196_HRG	15.5
0/0	DGYLFQLLR	P04196_HRG	15.5
0/0	DGYLFQLLR	P04196_HRG	15.5
0/0	DGYLFQLLR	P04196_HRG	15.5
0/1	DGYLFQLLR	P04196_HRG	15.5
0/0	DGYLFQLLR	P04196_HRG	15.5
0/0	DGYLFQLLR	P04196_HRG	15.5
0/0	DGYLFQLLR	P04196_HRG	15.5
0/0	DGYLFQLLR	P04196_HRG	15.5
0/0	DGYLFQLLR	P04196_HRG	15.5
0/0	DGYLFQLLR	P04196_HRG	15.5
0/0	DGYLFQLLR	P04196_HRG	15.5
0/0	DGYLFQLLR	P04196_HRG	15.5
0/0	DGYLFQLLR	P04196_HRG	15.5
0/0	DGYLFQLLR	P04196_HRG	15.5
0/0	DGYLFQLLR	P04196_HRG	15.5
0/0	DGYLFQLLR	P04196_HRG	15.5
0/0	DGYLFQLLR	P04196_HRG	15.5
0/0	DGYLFQLLR	P04196_HRG	15.5
0/0	DGYLFQLLR	P04196_HRG	15.5
0/0	DGYLFQLLR	P04196_HRG	15.5
0/1	DGYLFQLLR	P04196_HRG	15.5
0/0	DGYLFQLLR	P04196_HRG	15.5
0/0	DGYLFQLLR	P04196_HRG	15.5
0/0	DGYLFQLLR	P04196_HRG	15.5
0/0	DGYLFQLLR	P04196_HRG	15.5
0/0	DGYLFQLLR	P04196_HRG	15.5
0/1	DGYLFQLLR	P04196_HRG	15.5
0/0	DGYLFQLLR	P04196_HRG	15.5
0/0	DGYLFQLLR	P04196_HRG	15.5
0/0	DGYLFQLLR	P04196_HRG	15.5
0/0	DGYLFQLLR	P04196_HRG	15.5
0/0	DGYLFQLLR	P04196_HRG	15.5
0/0	DGYLFQLLR	P04196_HRG	15.5
0/0	DGYLFQLLR	P04196_HRG	15.5
0/0	DGYLFQLLR	P04196_HRG	15.5
0/0	DGYLFQLLR	P04196_HRG	15.4
0/0	DGYLFQLLR	P04196_HRG	15.4
0/0	DGYLFQLLR	P04196_HRG	15.4
0/1	DGYLFQLLR	P04196_HRG	15.4
1/1	DGYLFQLLR	P04196_HRG	15.4
0/0	DGYLFQLLR	P04196_HRG	15.4
0/0	DGYLFQLLR	P04196_HRG	15.4
0/1	ALDLINK	P04196_HRG	15.4
0/0	DGYLFQLLR	P04196_HRG	15.4
0/1	DGYLFQLLR	P04196_HRG	15.4
0/1	DGYLFQLLR	P04196_HRG	15.4
0/0	DGYLFQLLR	P04196_HRG	15.4
0/0	DGYLFQLLR	P04196_HRG	15.4
0/1	DGYLFQLLR	P04196_HRG	15.4
0/0	DGYLFQLLR	P04196_HRG	15.4
0/1	DGYLFQLLR	P04196_HRG	15.4
0/0	DGYLFQLLR	P04196_HRG	15.4
0/1	DGYLFQLLR	P04196_HRG	15.4
0/0	DGYLFQLLR	P04196_HRG	15.4
0/0	DGYLFQLLR	P04196_HRG	15.4
0/0	DGYLFQLLR	P04196_HRG	15.4
0/1	DGYLFQLLR	P04196_HRG	15.4
0/0	DGYLFQLLR	P04196_HRG	15.4
0/0	DGYLFQLLR	P04196_HRG	15.4
0/0	DGYLFQLLR	P04196_HRG	15.4
0/0	DGYLFQLLR	P04196_HRG	15.4
0/0	DGYLFQLLR	P04196_HRG	15.4
0/0	DGYLFQLLR	P04196_HRG	15.4
0/0	DGYLFQLLR	P04196_HRG	15.4
1/1	ALDLINK	P04196_HRG	15.4
0/0	DGYLFQLLR	P04196_HRG	15.4
0/0	DGYLFQLLR	P04196_HRG	15.4
0/0	DGYLFQLLR	P04196_HRG	15.4
0/0	DGYLFQLLR	P04196_HRG	15.4
1/1	ALDLINK	P04196_HRG	15.4
0/0	DGYLFQLLR	P04196_HRG	15.4
0/0	DGYLFQLLR	P04196_HRG	15.4
0/1	DGYLFQLLR	P04196_HRG	15.4
0/0	DGYLFQLLR	P04196_HRG	15.4
0/0	DGYLFQLLR	P04196_HRG	15.4
0/0	DGYLFQLLR	P04196_HRG	15.3
0/0	DGYLFQLLR	P04196_HRG	15.3
0/0	DGYLFQLLR	P04196_HRG	15.3
0/0	DGYLFQLLR	P04196_HRG	15.3
0/0	DGYLFQLLR	P04196_HRG	15.3
0/0	DGYLFQLLR	P04196_HRG	15.3
0/0	DGYLFQLLR	P04196_HRG	15.3
0/0	DGYLFQLLR	P04196_HRG	15.3
0/0	DGYLFQLLR	P04196_HRG	15.3
1/1	ALDLINK	P04196_HRG	15.3
0/0	DGYLFQLLR	P04196_HRG	15.3
0/0	DGYLFQLLR	P04196_HRG	15.3
0/0	DGYLFQLLR	P04196_HRG	15.3
0/0	DGYLFQLLR	P04196_HRG	15.3
0/0	DGYLFQLLR	P04196_HRG	15.3
0/0	DGYLFQLLR	P04196_HRG	15.3
0/1	DGYLFQLLR	P04196_HRG	15.3
1/1	ALDLINK	P04196_HRG	15.3
0/0	DGYLFQLLR	P04196_HRG	15.3
0/0	DGYLFQLLR	P04196_HRG	15.3
0/0	DGYLFQLLR	P04196_HRG	15.3
0/0	DGYLFQLLR	P04196_HRG	15.3
0/1	ALDLINK	P04196_HRG	15.3
0/0	DGYLFQLLR	P04196_HRG	15.3
0/0	DGYLFQLLR	P04196_HRG	15.3
0/0	DGYLFQLLR	P04196_HRG	15.3
0/0	DGYLFQLLR	P04196_HRG	15.3
0/0	DGYLFQLLR	P04196_HRG	15.3
0/0	DGYLFQLLR	P04196_HRG	15.3
0/0	DGYLFQLLR	P04196_HRG	15.3
0/0	DGYLFQLLR	P04196_HRG	15.3
0/0	DGYLFQLLR	P04196_HRG	15.3
0/0	DGYLFQLLR	P04196_HRG	15.3
0/1	DGYLFQLLR	P04196_HRG	15.3
0/0	DGYLFQLLR	P04196_HRG	15.2
1/1	ALDLINK	P04196_HRG	15.2
1/1	ALDLINK	P04196_HRG	15.2
0/0	DGYLFQLLR	P04196_HRG	15.2
0/0	DGYLFQLLR	P04196_HRG	15.2
0/0	DGYLFQLLR	P04196_HRG	15.2
0/1	DGYLFQLLR	P04196_HRG	15.2
0/0	DGYLFQLLR	P04196_HRG	15.2
0/0	DGYLFQLLR	P04196_HRG	15.2
0/0	DGYLFQLLR	P04196_HRG	15.2
0/0	DGYLFQLLR	P04196_HRG	15.2
0/0	DGYLFQLLR	P04196_HRG	15.2
0/0	DGYLFQLLR	P04196_HRG	15.2
0/0	DGYLFQLLR	P04196_HRG	15.2
0/0	DGYLFQLLR	P04196_HRG	15.2
0/1	ALDLINK	P04196_HRG	15.2
0/0	DGYLFQLLR	P04196_HRG	15.2
0/1	ALDLINK	P04196_HRG	15.2
0/0	DGYLFQLLR	P04196_HRG	15.2
0/0	DGYLFQLLR	P04196_HRG	15.2
0/1	ALDLINK	P04196_HRG	15.2
0/1	DGYLFQLLR	P04196_HRG	15.2
0/0	DGYLFQLLR	P04196_HRG	15.2
0/0	DGYLFQLLR	P04196_HRG	15.2
0/1	ALDLINK	P04196_HRG	15.2
0/0	DGYLFQLLR	P04196_HRG	15.2
0/1	ALDLINK	P04196_HRG	15.1
0/1	ALDLINK	P04196_HRG	15.1
0/0	DGYLFQLLR	P04196_HRG	15.1
0/1	DGYLFQLLR	P04196_HRG	15.1
0/1	ALDLINK	P04196_HRG	15.1
1/1	ALDLINK	P04196_HRG	15.1
0/1	ALDLINK	P04196_HRG	15.1
0/1	ALDLINK	P04196_HRG	15.1
0/1	ALDLINK	P04196_HRG	15.1
0/1	ALDLINK	P04196_HRG	15.1
1/1	ALDLINK	P04196_HRG	15.1
0/0	DGYLFQLLR	P04196_HRG	15.1
0/1	ALDLINK	P04196_HRG	15.1
1/1	ALDLINK	P04196_HRG	15.1
1/1	ALDLINK	P04196_HRG	15.1
0/0	DGYLFQLLR	P04196_HRG	15.1
0/0	DGYLFQLLR	P04196_HRG	15.1
1/1	ALDLINK	P04196_HRG	15.1
0/1	ALDLINK	P04196_HRG	15.1
0/0	DGYLFQLLR	P04196_HRG	15.1
1/1	ALDLINK	P04196_HRG	15
1/1	ALDLINK	P04196_HRG	15
0/0	DGYLFQLLR	P04196_HRG	15
1/1	ALDLINK	P04196_HRG	15
0/0	DGYLFQLLR	P04196_HRG	15
0/1	ALDLINK	P04196_HRG	15
1/1	ALDLINK	P04196_HRG	15
0/1	ALDLINK	P04196_HRG	15
0/1	ALDLINK	P04196_HRG	15
0/1	ALDLINK	P04196_HRG	15
1/1	ALDLINK	P04196_HRG	15
1/1	ALDLINK	P04196_HRG	15
1/1	ALDLINK	P04196_HRG	15
1/1	ALDLINK	P04196_HRG	15
0/1	ALDLINK	P04196_HRG	15
1/1	ALDLINK	P04196_HRG	15
1/1	ALDLINK	P04196_HRG	15
0/1	ALDLINK	P04196_HRG	15
0/1	ALDLINK	P04196_HRG	15
1/1	ALDLINK	P04196_HRG	15
0/1	ALDLINK	P04196_HRG	15
0/0	DGYLFQLLR	P04196_HRG	15
0/1	ALDLINK	P04196_HRG	15
0/1	ALDLINK	P04196_HRG	15
0/1	ALDLINK	P04196_HRG	15
1/1	ALDLINK	P04196_HRG	15
1/1	ALDLINK	P04196_HRG	15
0/1	ALDLINK	P04196_HRG	15
1/1	ALDLINK	P04196_HRG	15
0/1	ALDLINK	P04196_HRG	15
0/1	ALDLINK	P04196_HRG	15
0/1	ALDLINK	P04196_HRG	15
0/1	ALDLINK	P04196_HRG	15
0/1	ALDLINK	P04196_HRG	15
1/1	ALDLINK	P04196_HRG	15
0/1	ALDLINK	P04196_HRG	15
0/1	ALDLINK	P04196_HRG	15
0/0	DGYLFQLLR	P04196_HRG	14.9
0/1	ALDLINK	P04196_HRG	14.9
1/1	ALDLINK	P04196_HRG	14.9
0/0	DGYLFQLLR	P04196_HRG	14.9
0/1	ALDLINK	P04196_HRG	14.9
0/0	DGYLFQLLR	P04196_HRG	14.9
1/1	ALDLINK	P04196_HRG	14.9
0/1	ALDLINK	P04196_HRG	14.9
1/1	DGYLFQLLR	P04196_HRG	14.9
1/1	ALDLINK	P04196_HRG	14.9
0/1	ALDLINK	P04196_HRG	14.9
1/1	ALDLINK	P04196_HRG	14.9
0/0	DGYLFQLLR	P04196_HRG	14.9
1/1	ALDLINK	P04196_HRG	14.9
0/1	ALDLINK	P04196_HRG	14.9
1/1	ALDLINK	P04196_HRG	14.9
0/1	ALDLINK	P04196_HRG	14.9
0/1	ALDLINK	P04196_HRG	14.9
0/1	ALDLINK	P04196_HRG	14.9
0/1	ALDLINK	P04196_HRG	14.9
0/1	ALDLINK	P04196_HRG	14.9
1/1	ALDLINK	P04196_HRG	14.9
0/0	DGYLFQLLR	P04196_HRG	14.9
0/0	ALDLINK	P04196_HRG	14.9
0/0	ALDLINK	P04196_HRG	14.9
0/0	DGYLFQLLR	P04196_HRG	14.9
1/1	ALDLINK	P04196_HRG	14.9
0/1	ALDLINK	P04196_HRG	14.9
0/0	DGYLFQLLR	P04196_HRG	14.9
0/0	ALDLINK	P04196_HRG	14.9
0/1	ALDLINK	P04196_HRG	14.9
0/1	ALDLINK	P04196_HRG	14.9
0/1	ALDLINK	P04196_HRG	14.9
0/1	ALDLINK	P04196_HRG	14.9
[truncated: 16,921 more rows]
