# Supplementary material for: Plasma proteome variation and its genetic determinants in children and adolescents
Source: Nat Genet. 2025 Feb 19;57(3):635–46. doi: 10.1038/s41588-025-02089-2 (PMC11906355; doi:10.1038/s41588-025-02089-2)
Supplement: Supplementary file 15 — Summary level data. [file 41588_2025_2089_MOESM15_ESM.xlsx]

## Sheet: Extended Data Fig. 6b
Nr. studies	Nr. pQTLs
0	643
1	131
2	88
3	112
4	88
5	171
6	187
7	105
8	197
9	38
10	67
>10	120
