# Supplementary material for: Plasma proteome variation and its genetic determinants in children and adolescents
Source: Nat Genet. 2025 Feb 19;57(3):635–46. doi: 10.1038/s41588-025-02089-2 (PMC11906355; doi:10.1038/s41588-025-02089-2)
Supplement: Supplementary file 16 — Summary level data. [file 41588_2025_2089_MOESM16_ESM.xlsx]

## Sheet: Extended Data Fig. 7a
source	target	color_coloc
F2	Abdominal_Aoritic_Aneurysm	lightgray
C1R	CAD	steelblue
HP	CAD	steelblue
PLG	CAD	lightgray
PLG	Myocardial_infarction	lightgray
SERPINA1	Cirrhosis2024	brown
HLA-B	CAD	lightgray
APOE	CAD	steelblue
APOE	Myocardial_infarction	steelblue
APOC1	Alzheimer	lightgray
APOC2	Alzheimer	lightgray
C9	CKD	green
FN1	CAD	steelblue
FN1	Myocardial_infarction	steelblue
F11	Ischaemic_Stroke	steelblue
F11	Stroke	steelblue
SHBG	T2D_Suzuki_EUR	orange
SHBG	T2D_Suzuki_ME	orange
HLA-A	T2D_Suzuki_ME	lightgray
GP1BA	T2D_Suzuki_EUR	lightgray
GP1BA	T2D_Suzuki_ME	lightgray
UMOD	CKD	lightgray
LPA	Abdominal_Aoritic_Aneurysm	steelblue
LPA	CAD	steelblue
LPA	Heart_Failure	steelblue
LPA	Heart_Failure2024	steelblue
LPA	Myocardial_infarction	steelblue
LPA	Peripheral_Artery_Disease	steelblue
C1S	CAD	steelblue
CETP	Abdominal_Aoritic_Aneurysm	steelblue
CETP	CAD	lightgray
ACE	Alzheimer	lightgray
ACE	T2D_MVP_EUR	orange
ACE	T2D_Suzuki_EUR	lightgray
ACE	T2D_Suzuki_ME	lightgray
PEPD	T2D_Suzuki_EUR	lightgray
PEPD	T2D_Suzuki_ME	lightgray
PVR	Alzheimer	lightgray
IGFBP3	T2D_Suzuki_ME	lightgray
CR2	Alzheimer	lightgray
MST1	Abdominal_Aoritic_Aneurysm	steelblue
MST1	CAD	steelblue
MST1	Heart_Failure2024	steelblue
MST1	Myocardial_infarction	lightgray
DPP4	Abdominal_Aoritic_Aneurysm	lightgray
CFHR2	T2D_Suzuki_ME	orange
APOC4	Alzheimer	lightgray
PLTP	Abdominal_Aoritic_Aneurysm	lightgray
INHBC	Abdominal_Aoritic_Aneurysm	lightgray
INHBC	CAD	steelblue
ITIH3	CAD	lightgray
FGL1	T2D_Suzuki_EUR	lightgray
FGL1	T2D_Suzuki_ME	lightgray
APOF	CAD	steelblue
ECM1	Abdominal_Aoritic_Aneurysm	steelblue
APOA5	Abdominal_Aoritic_Aneurysm	lightgray
APOA5	CAD	lightgray
B3GNT8	CAD	lightgray
B3GNT8	T2D_Suzuki_ME	lightgray
OAF	CAD	lightgray
PROCR	CAD	steelblue
PROCR	Ischaemic_Stroke	steelblue
PROCR	Myocardial_infarction	steelblue
PROCR	Stroke	steelblue
IGHV1-3	Height	lightgray
SSC5D	whradjbmi	purple
CCS	ffmi	lightgray
FCN3	eGFR	lightgray
H6PD	ffmi	lightgray
H6PD	Height	lightgray
PNP	AST	lightgray
F2	TRIG	lightgray
C1R	GGT	lightgray
HP	ALP	lightgray
HP	LDL	lightgray
HP	TRIG	lightgray
HPR	ALP	lightgray
HPR	ALT	lightgray
HPR	LDL	lightgray
HPR	TRIG	lightgray
PLG	LDL	lightgray
PLG	TRIG	lightgray
F12	eGFR	lightgray
F12	Height	lightgray
CFB	bfpct	lightgray
CFB	BMI_ukbb_giant	lightgray
CFB	HbA1c	lightgray
CFB	Hip_circumference	lightgray
CFB	Urate	lightgray
CFB	Waist_circumference	lightgray
CFB	Weight	lightgray
SERPINA1	ALP	brown
SERPINA1	ALT	lightgray
SERPINA1	AST	brown
SERPINA1	C_reactive_protein	brown
SERPINA1	Height	purple
AGT	DBP	green
AGT	SBP	lightgray
KNG1	eGFR	lightgray
IGHG2	Height	lightgray
HLA-B	HbA1c	lightgray
HLA-B	Height	lightgray
HLA-B	SBP	lightgray
APOE	ALP	lightgray
APOE	bfpct	lightgray
APOE	BMI_ukbb_giant	lightgray
APOE	C_reactive_protein	lightgray
APOE	eGFR	lightgray
APOE	Hip_circumference	lightgray
APOE	TRIG	lightgray
APOE	Waist_circumference	lightgray
APOE	Weight	lightgray
APOC1	ALP	brown
APOC1	ALT	lightgray
APOC1	AST	lightgray
APOC1	C_reactive_protein	lightgray
APOC1	HbA1c	lightgray
APOC1	Height	lightgray
APOC1	LDL	lightgray
APOC1	TRIG	lightgray
APOC2	ALP	brown
APOC2	ALT	lightgray
APOC2	AST	lightgray
APOC2	C_reactive_protein	lightgray
APOC2	HbA1c	lightgray
APOC2	Height	lightgray
APOC2	LDL	lightgray
APOC2	TRIG	lightgray
APCS	C_reactive_protein	lightgray
C9	AST	lightgray
C9	eGFR	lightgray
C9	Height	lightgray
FN1	GGT	brown
FN1	Height	lightgray
FN1	LDL	purple
FN1	SBP	green
FN1	whradjbmi	purple
AMBP	eGFR	lightgray
VTN	Height	lightgray
VTN	LDL	purple
VTN	TRIG	purple
PROC	Height	lightgray
HRG	AST	brown
SHBG	HbA1c	lightgray
SHBG	TRIG	lightgray
SHBG	whradjbmi	purple
HLA-A	ALT	lightgray
HLA-A	LDL	lightgray
HLA-A	Urate	lightgray
F13B	SBP	green
ICAM1	GGT	brown
C2	eGFR	lightgray
C2	Height	lightgray
LDHB	Fasting_Insulin	lightgray
CTSD	AST	brown
GP1BA	BMI_ukbb_giant	lightgray
GP1BA	ffmi	lightgray
CAPN1	ALT	lightgray
CTSB	ALP	lightgray
CTSB	eGFR	lightgray
CTSB	ffmi	lightgray
CTSB	TRIG	lightgray
CTSB	whradjbmi	lightgray
UMOD	DBP	lightgray
UMOD	eGFR	lightgray
UMOD	Hip_circumference	lightgray
UMOD	Urate	lightgray
UMOD	Urea	lightgray
SERPINA6	ALT	lightgray
MGP	eGFR	lightgray
LPA	eGFR	lightgray
LPA	HbA1c	lightgray
LPA	LDL	purple
LPA	TRIG	purple
CD14	TRIG	lightgray
CFH	AST	brown
FCGR3A	AST	lightgray
GSTP1	bfpct	lightgray
C1S	GGT	lightgray
C4A	ALP	lightgray
C4A	ALT	lightgray
C4A	AST	lightgray
C4A	C_reactive_protein	lightgray
C4A	DBP	lightgray
C4A	eGFR	lightgray
C4A	ffmi	lightgray
C4A	GGT	lightgray
C4A	Glucose	lightgray
C4A	HbA1c	lightgray
C4A	Height	lightgray
C4A	Hip_circumference	lightgray
C4A	LDL	lightgray
C4A	TRIG	lightgray
C4A	Weight	lightgray
C4A	whradjbmi	lightgray
C4B	AST	lightgray
C4B	eGFR	lightgray
C4B	ffmi	lightgray
C4B	GGT	lightgray
C4B	HbA1c	lightgray
C4B	Height	lightgray
C4B	Hip_circumference	lightgray
C4B	SBP	lightgray
C4B	Weight	lightgray
TFPI	BMI_ukbb_giant	purple
TFPI	Waist_circumference	lightgray
TFPI	whradjbmi	lightgray
CETP	LDL	purple
CETP	TRIG	purple
PEPD	GGT	lightgray
PEPD	whradjbmi	lightgray
SELL	ALP	lightgray
ANPEP	ALT	lightgray
PVR	C_reactive_protein	lightgray
CPN1	ALT	lightgray
CPN1	AST	lightgray
CPN1	GGT	lightgray
CPN1	Height	lightgray
IGFBP3	DBP	green
IGFBP3	ffmi	lightgray
IGFBP3	SBP	green
OGN	ffmi	lightgray
OGN	Height	lightgray
OGN	Urate	lightgray
OGN	whradjbmi	lightgray
TNXB	BMI_ukbb_giant	lightgray
TNXB	ffmi	lightgray
TNXB	Hip_circumference	lightgray
CPN2	Height	lightgray
PROZ	AST	lightgray
FBLN1	ffmi	lightgray
FBLN1	Height	lightgray
TNC	bfpct	lightgray
AZGP1	Weight	lightgray
MST1	bfpct	lightgray
MST1	BMI_ukbb_giant	lightgray
MST1	C_reactive_protein	lightgray
MST1	DBP	lightgray
MST1	eGFR	green
MST1	FastingGlucose	orange
MST1	ffmi	lightgray
MST1	HbA1c	lightgray
MST1	Hip_circumference	lightgray
MST1	SBP	lightgray
MST1	Weight	lightgray
YWHAB	BMI_ukbb_giant	purple
YWHAB	Glucose	orange
YWHAB	Hip_circumference	purple
YWHAB	RandomGlucose	orange
YWHAB	Weight	purple
SERPINF1	Height	purple
CFHR2	SBP	lightgray
SELENOP	Height	lightgray
SELENOP	Hip_circumference	lightgray
SELENOP	Weight	lightgray
APOC4	Height	lightgray
PLTP	ALP	lightgray
PLTP	C_reactive_protein	lightgray
PLTP	GGT	brown
PLTP	HbA1c	lightgray
PLTP	LDL	purple
PLTP	TRIG	lightgray
INHBC	ALP	brown
INHBC	AST	brown
INHBC	eGFR	green
INHBC	FastingGlucose	orange
INHBC	GGT	brown
INHBC	Glucose	orange
INHBC	HbA1c	orange
INHBC	LDL	purple
INHBC	RandomGlucose	orange
INHBC	TRIG	purple
INHBC	Urate	green
INHBC	Urea	green
LYZ	TRIG	lightgray
TUBA4A	BMI_ukbb_giant	lightgray
TUBA4A	ffmi	lightgray
CFHR3	AST	lightgray
CFHR1	AST	lightgray
HGFAC	ALT	lightgray
HGFAC	eGFR	lightgray
HGFAC	GGT	lightgray
HGFAC	Height	lightgray
HGFAC	LDL	lightgray
HGFAC	TRIG	lightgray
ITIH3	BMI_ukbb_giant	lightgray
ITIH3	eGFR	lightgray
ITIH3	ffmi	lightgray
ITIH3	Height	lightgray
ITIH3	Urate	lightgray
ITIH3	whradjbmi	lightgray
PRDX1	AST	lightgray
FGL1	Height	lightgray
EFEMP1	ffmi	purple
EFEMP1	Height	purple
EFEMP1	Hip_circumference	purple
EFEMP1	SBP	lightgray
EFEMP1	Weight	purple
PTPRJ	eGFR	lightgray
APOF	Height	lightgray
SPARCL1	Urate	lightgray
ITIH4	BMI_ukbb_giant	lightgray
ITIH4	eGFR	lightgray
ITIH4	ffmi	lightgray
ITIH4	Height	lightgray
ITIH4	Urate	lightgray
ITIH4	whradjbmi	lightgray
SHH	Height	purple
ZYX	GGT	lightgray
ECM1	ALT	brown
ECM1	AST	lightgray
ECM1	eGFR	lightgray
ECM1	GGT	lightgray
AOC3	DBP	lightgray
ERAP2	AST	lightgray
ERAP2	DBP	green
APOA5	ALT	lightgray
APOA5	AST	lightgray
APOA5	LDL	lightgray
B3GNT8	Height	purple
B3GNT8	Weight	purple
ADGRG6	ffmi	purple
ADGRG6	Height	purple
ADGRG6	Hip_circumference	lightgray
ADGRG6	Weight	purple
OAF	DBP	green
OAF	SBP	green
OAF	Urate	green
OAF	Urea	green
BPIFB1	Height	lightgray
CFHR4	ALT	brown
COLEC11	ALP	brown
COLEC11	ffmi	purple
COLEC11	GGT	brown
COLEC11	LDL	purple
COLEC11	TRIG	purple
CFHR5	SBP	green
SAR1A	AST	lightgray
ABRACL	GGT	lightgray
PCYOX1	ALP	brown
PROCR	bfpct	lightgray
PROCR	Height	lightgray
ANGPTL3	C_reactive_protein	lightgray
ANGPTL3	eGFR	lightgray
ANGPTL3	LDL	lightgray
ANGPTL3	TRIG	lightgray
Abdominal_Aoritic_Aneurysm	ASCVD	steelblue
CAD	ASCVD	steelblue
Myocardial_infarction	ASCVD	steelblue
Cirrhosis2024	MASH	brown
Alzheimer	AD	purple
CKD	CKD	green
Ischaemic_Stroke	ASCVD	steelblue
Stroke	ASCVD	steelblue
T2D_Suzuki_EUR	Diabetes	orange
T2D_Suzuki_ME	Diabetes	orange
Heart_Failure	ASCVD	steelblue
Heart_Failure2024	ASCVD	steelblue
Peripheral_Artery_Disease	ASCVD	steelblue
T2D_MVP_EUR	Diabetes	orange
Height	Obesity	purple
whradjbmi	Obesity	purple
ffmi	Obesity	purple
eGFR	CKD	green
AST	MASH	brown
TRIG	Obesity	purple
GGT	MASH	brown
ALP	MASH	brown
LDL	Obesity	purple
ALT	MASH	brown
bfpct	Obesity	purple
BMI_ukbb_giant	Obesity	purple
HbA1c	Diabetes	orange
Hip_circumference	Obesity	purple
Urate	CKD	green
Waist_circumference	Obesity	purple
Weight	Obesity	purple
C_reactive_protein	MASH	brown
DBP	CKD	green
SBP	CKD	green
Fasting_Insulin	Diabetes	orange
Urea	CKD	green
Glucose	Diabetes	orange
FastingGlucose	Diabetes	orange
RandomGlucose	Diabetes	orange
