# Supplementary material for: Plasma proteome variation and its genetic determinants in children and adolescents
Source: Nat Genet. 2025 Feb 19;57(3):635–46. doi: 10.1038/s41588-025-02089-2 (PMC11906355; doi:10.1038/s41588-025-02089-2)
Supplement: Supplementary file 17 — Statistical source data. [file 41588_2025_2089_MOESM17_ESM.xlsx]

## Sheet: Extended Data Fig. 8a
marker	iteration	variable	value	Predictor
protein alone	0	specificity	0.909	TGFBI
protein+pqtl	0	mcc	0.499	TGFBI+rs13159365
protein alone	0	accuracy	0.778	TGFBI
protein alone	0	roc_auc	0.78	TGFBI
protein+pqtl	0	specificity	0.909	TGFBI+rs13159365
protein+pqtl	0	roc_auc	0.783	TGFBI+rs13159365
protein+pqtl	0	accuracy	0.784	TGFBI+rs13159365
protein+pqtl	0	f1	0.633	TGFBI+rs13159365
protein alone	0	balanced accuracy	0.718	TGFBI
protein+pqtl	0	balanced accuracy	0.726	TGFBI+rs13159365
protein alone	0	f1	0.619	TGFBI
protein+pqtl	0	recall	0.544	TGFBI+rs13159365
protein alone	0	mcc	0.484	TGFBI
protein alone	0	precision	0.75	TGFBI
protein alone	0	recall	0.526	TGFBI
protein+pqtl	0	precision	0.756	TGFBI+rs13159365
protein alone	1	mcc	0.577	TGFBI
protein+pqtl	1	accuracy	0.82	TGFBI+rs13159365
protein alone	1	f1	0.659	TGFBI
protein alone	1	accuracy	0.814	TGFBI
protein alone	1	recall	0.526	TGFBI
protein+pqtl	1	recall	0.561	TGFBI+rs13159365
protein+pqtl	1	mcc	0.589	TGFBI+rs13159365
protein+pqtl	1	balanced accuracy	0.758	TGFBI+rs13159365
protein alone	1	precision	0.882	TGFBI
protein alone	1	roc_auc	0.813	TGFBI
protein+pqtl	1	precision	0.865	TGFBI+rs13159365
protein alone	1	balanced accuracy	0.745	TGFBI
protein alone	1	specificity	0.964	TGFBI
protein+pqtl	1	roc_auc	0.807	TGFBI+rs13159365
protein+pqtl	1	specificity	0.955	TGFBI+rs13159365
protein+pqtl	1	f1	0.681	TGFBI+rs13159365
protein+pqtl	2	recall	0.667	TGFBI+rs13159365
protein alone	2	precision	0.822	TGFBI
protein+pqtl	2	roc_auc	0.819	TGFBI+rs13159365
protein+pqtl	2	precision	0.884	TGFBI+rs13159365
protein+pqtl	2	mcc	0.674	TGFBI+rs13159365
protein+pqtl	2	accuracy	0.856	TGFBI+rs13159365
protein alone	2	recall	0.649	TGFBI
protein alone	2	roc_auc	0.813	TGFBI
protein+pqtl	2	f1	0.76	TGFBI+rs13159365
protein alone	2	f1	0.725	TGFBI
protein+pqtl	2	balanced accuracy	0.811	TGFBI+rs13159365
protein+pqtl	2	specificity	0.955	TGFBI+rs13159365
protein alone	2	mcc	0.616	TGFBI
protein alone	2	balanced accuracy	0.788	TGFBI
protein alone	2	accuracy	0.832	TGFBI
protein alone	2	specificity	0.927	TGFBI
protein+pqtl	3	accuracy	0.862	TGFBI+rs13159365
protein alone	3	roc_auc	0.877	TGFBI
protein+pqtl	3	mcc	0.688	TGFBI+rs13159365
protein alone	3	accuracy	0.856	TGFBI
protein+pqtl	3	roc_auc	0.883	TGFBI+rs13159365
protein alone	3	specificity	0.964	TGFBI
protein alone	3	balanced accuracy	0.806	TGFBI
protein+pqtl	3	specificity	0.955	TGFBI+rs13159365
protein alone	3	recall	0.649	TGFBI
protein+pqtl	3	f1	0.772	TGFBI+rs13159365
protein alone	3	f1	0.755	TGFBI
protein+pqtl	3	balanced accuracy	0.819	TGFBI+rs13159365
protein alone	3	precision	0.902	TGFBI
protein alone	3	mcc	0.675	TGFBI
protein+pqtl	3	precision	0.886	TGFBI+rs13159365
protein+pqtl	3	recall	0.684	TGFBI+rs13159365
protein+pqtl	4	mcc	0.528	TGFBI+rs13159365
protein+pqtl	4	roc_auc	0.771	TGFBI+rs13159365
protein+pqtl	4	precision	0.811	TGFBI+rs13159365
protein alone	4	recall	0.526	TGFBI
protein alone	4	mcc	0.498	TGFBI
protein alone	4	roc_auc	0.756	TGFBI
protein+pqtl	4	accuracy	0.796	TGFBI+rs13159365
protein alone	4	precision	0.769	TGFBI
protein alone	4	accuracy	0.784	TGFBI
protein+pqtl	4	recall	0.526	TGFBI+rs13159365
protein+pqtl	4	specificity	0.936	TGFBI+rs13159365
protein+pqtl	4	f1	0.638	TGFBI+rs13159365
protein+pqtl	4	balanced accuracy	0.731	TGFBI+rs13159365
protein alone	4	f1	0.625	TGFBI
protein alone	4	specificity	0.918	TGFBI
protein alone	4	balanced accuracy	0.722	TGFBI
protein+pqtl	5	accuracy	0.814	TGFBI+rs13159365
protein+pqtl	5	specificity	0.936	TGFBI+rs13159365
protein alone	5	mcc	0.529	TGFBI
protein alone	5	f1	0.66	TGFBI
protein alone	5	specificity	0.909	TGFBI
protein+pqtl	5	f1	0.68	TGFBI+rs13159365
protein alone	5	balanced accuracy	0.744	TGFBI
protein+pqtl	5	mcc	0.572	TGFBI+rs13159365
protein+pqtl	5	precision	0.825	TGFBI+rs13159365
protein alone	5	precision	0.767	TGFBI
protein alone	5	recall	0.579	TGFBI
protein alone	5	accuracy	0.796	TGFBI
protein+pqtl	5	recall	0.579	TGFBI+rs13159365
protein+pqtl	5	balanced accuracy	0.758	TGFBI+rs13159365
protein+pqtl	5	roc_auc	0.804	TGFBI+rs13159365
protein alone	5	roc_auc	0.795	TGFBI
protein alone	6	f1	0.511	TGFBI
protein+pqtl	6	recall	0.439	TGFBI+rs13159365
protein+pqtl	6	mcc	0.452	TGFBI+rs13159365
protein alone	6	recall	0.421	TGFBI
protein+pqtl	6	f1	0.562	TGFBI+rs13159365
protein+pqtl	6	precision	0.781	TGFBI+rs13159365
protein alone	6	precision	0.649	TGFBI
protein+pqtl	6	roc_auc	0.738	TGFBI+rs13159365
protein alone	6	roc_auc	0.738	TGFBI
protein alone	6	accuracy	0.725	TGFBI
protein+pqtl	6	accuracy	0.766	TGFBI+rs13159365
protein+pqtl	6	specificity	0.936	TGFBI+rs13159365
protein+pqtl	6	balanced accuracy	0.687	TGFBI+rs13159365
protein alone	6	mcc	0.346	TGFBI
protein alone	6	specificity	0.882	TGFBI
protein alone	6	balanced accuracy	0.651	TGFBI
protein+pqtl	7	f1	0.702	TGFBI+rs13159365
protein+pqtl	7	mcc	0.619	TGFBI+rs13159365
protein alone	7	f1	0.659	TGFBI
protein alone	7	balanced accuracy	0.745	TGFBI
protein+pqtl	7	recall	0.579	TGFBI+rs13159365
protein alone	7	recall	0.526	TGFBI
protein+pqtl	7	balanced accuracy	0.771	TGFBI+rs13159365
protein alone	7	mcc	0.577	TGFBI
protein alone	7	roc_auc	0.811	TGFBI
protein+pqtl	7	specificity	0.964	TGFBI+rs13159365
protein+pqtl	7	accuracy	0.832	TGFBI+rs13159365
protein+pqtl	7	roc_auc	0.815	TGFBI+rs13159365
protein alone	7	specificity	0.964	TGFBI
protein alone	7	precision	0.882	TGFBI
protein alone	7	accuracy	0.814	TGFBI
protein+pqtl	7	precision	0.892	TGFBI+rs13159365
protein alone	8	specificity	0.927	TGFBI
protein alone	8	f1	0.539	TGFBI
protein alone	8	balanced accuracy	0.674	TGFBI
protein+pqtl	8	mcc	0.529	TGFBI+rs13159365
protein alone	8	roc_auc	0.769	TGFBI
protein+pqtl	8	precision	0.829	TGFBI+rs13159365
protein+pqtl	8	balanced accuracy	0.727	TGFBI+rs13159365
protein alone	8	accuracy	0.754	TGFBI
protein+pqtl	8	recall	0.509	TGFBI+rs13159365
protein+pqtl	8	roc_auc	0.766	TGFBI+rs13159365
protein alone	8	precision	0.75	TGFBI
protein+pqtl	8	accuracy	0.796	TGFBI+rs13159365
protein alone	8	mcc	0.42	TGFBI
protein alone	8	recall	0.421	TGFBI
protein+pqtl	8	specificity	0.945	TGFBI+rs13159365
protein+pqtl	8	f1	0.63	TGFBI+rs13159365
protein+pqtl	9	roc_auc	0.785	TGFBI+rs13159365
protein alone	9	balanced accuracy	0.753	TGFBI
protein+pqtl	9	balanced accuracy	0.731	TGFBI+rs13159365
protein+pqtl	9	recall	0.526	TGFBI+rs13159365
protein alone	9	mcc	0.573	TGFBI
protein alone	9	specificity	0.945	TGFBI
protein alone	9	roc_auc	0.789	TGFBI
protein alone	9	f1	0.674	TGFBI
protein alone	9	recall	0.561	TGFBI
protein+pqtl	9	accuracy	0.796	TGFBI+rs13159365
protein+pqtl	9	precision	0.811	TGFBI+rs13159365
protein alone	9	precision	0.842	TGFBI
protein alone	9	accuracy	0.814	TGFBI
protein+pqtl	9	specificity	0.936	TGFBI+rs13159365
protein+pqtl	9	f1	0.638	TGFBI+rs13159365
protein+pqtl	9	mcc	0.528	TGFBI+rs13159365
protein+pqtl	10	mcc	0.575	TGFBI+rs13159365
protein alone	10	balanced accuracy	0.734	TGFBI
protein alone	10	roc_auc	0.803	TGFBI
protein alone	10	specificity	0.855	TGFBI
protein+pqtl	10	f1	0.705	TGFBI+rs13159365
protein alone	10	precision	0.686	TGFBI
protein alone	10	mcc	0.482	TGFBI
protein+pqtl	10	specificity	0.9	TGFBI+rs13159365
protein+pqtl	10	precision	0.771	TGFBI+rs13159365
protein+pqtl	10	balanced accuracy	0.775	TGFBI+rs13159365
protein alone	10	recall	0.614	TGFBI
protein alone	10	accuracy	0.772	TGFBI
protein+pqtl	10	roc_auc	0.805	TGFBI+rs13159365
protein+pqtl	10	recall	0.649	TGFBI+rs13159365
protein alone	10	f1	0.648	TGFBI
protein+pqtl	10	accuracy	0.814	TGFBI+rs13159365
protein alone	11	recall	0.649	TGFBI
protein alone	11	mcc	0.575	TGFBI
protein alone	11	roc_auc	0.845	TGFBI
protein+pqtl	11	roc_auc	0.858	TGFBI+rs13159365
protein+pqtl	11	f1	0.718	TGFBI+rs13159365
protein alone	11	f1	0.705	TGFBI
protein+pqtl	11	recall	0.649	TGFBI+rs13159365
protein+pqtl	11	specificity	0.918	TGFBI+rs13159365
protein+pqtl	11	mcc	0.602	TGFBI+rs13159365
protein alone	11	specificity	0.9	TGFBI
protein+pqtl	11	balanced accuracy	0.784	TGFBI+rs13159365
protein+pqtl	11	precision	0.804	TGFBI+rs13159365
protein+pqtl	11	accuracy	0.826	TGFBI+rs13159365
protein alone	11	precision	0.771	TGFBI
protein alone	11	accuracy	0.814	TGFBI
protein alone	11	balanced accuracy	0.775	TGFBI
protein alone	12	specificity	0.936	TGFBI
protein alone	12	precision	0.825	TGFBI
protein alone	12	mcc	0.572	TGFBI
protein alone	12	f1	0.68	TGFBI
protein+pqtl	12	recall	0.632	TGFBI+rs13159365
protein+pqtl	12	balanced accuracy	0.793	TGFBI+rs13159365
protein+pqtl	12	precision	0.878	TGFBI+rs13159365
protein alone	12	balanced accuracy	0.758	TGFBI
protein+pqtl	12	accuracy	0.844	TGFBI+rs13159365
protein alone	12	recall	0.579	TGFBI
protein+pqtl	12	f1	0.735	TGFBI+rs13159365
protein alone	12	roc_auc	0.836	TGFBI
protein alone	12	accuracy	0.814	TGFBI
protein+pqtl	12	roc_auc	0.836	TGFBI+rs13159365
protein+pqtl	12	mcc	0.646	TGFBI+rs13159365
protein+pqtl	12	specificity	0.955	TGFBI+rs13159365
protein alone	13	f1	0.633	TGFBI
protein alone	13	specificity	0.909	TGFBI
protein+pqtl	13	specificity	0.927	TGFBI+rs13159365
protein+pqtl	13	mcc	0.513	TGFBI+rs13159365
protein alone	13	mcc	0.499	TGFBI
protein+pqtl	13	f1	0.632	TGFBI+rs13159365
protein alone	13	balanced accuracy	0.726	TGFBI
protein+pqtl	13	precision	0.789	TGFBI+rs13159365
protein+pqtl	13	roc_auc	0.802	TGFBI+rs13159365
protein alone	13	precision	0.756	TGFBI
protein+pqtl	13	balanced accuracy	0.727	TGFBI+rs13159365
protein+pqtl	13	accuracy	0.79	TGFBI+rs13159365
protein alone	13	recall	0.544	TGFBI
protein+pqtl	13	recall	0.526	TGFBI+rs13159365
protein alone	13	accuracy	0.784	TGFBI
protein alone	13	roc_auc	0.793	TGFBI
protein alone	14	specificity	0.955	TGFBI
protein+pqtl	14	recall	0.561	TGFBI+rs13159365
protein alone	14	accuracy	0.838	TGFBI
protein+pqtl	14	specificity	0.964	TGFBI+rs13159365
protein alone	14	balanced accuracy	0.784	TGFBI
protein+pqtl	14	roc_auc	0.808	TGFBI+rs13159365
protein alone	14	roc_auc	0.807	TGFBI
protein alone	14	f1	0.722	TGFBI
protein alone	14	mcc	0.632	TGFBI
protein+pqtl	14	precision	0.889	TGFBI+rs13159365
protein+pqtl	14	mcc	0.605	TGFBI+rs13159365
protein+pqtl	14	accuracy	0.826	TGFBI+rs13159365
protein+pqtl	14	f1	0.688	TGFBI+rs13159365
protein alone	14	recall	0.614	TGFBI
protein+pqtl	14	balanced accuracy	0.763	TGFBI+rs13159365
protein alone	14	precision	0.875	TGFBI
protein alone	15	recall	0.596	TGFBI
protein alone	15	accuracy	0.802	TGFBI
protein+pqtl	15	accuracy	0.808	TGFBI+rs13159365
protein+pqtl	15	balanced accuracy	0.749	TGFBI+rs13159365
protein alone	15	specificity	0.909	TGFBI
protein+pqtl	15	mcc	0.558	TGFBI+rs13159365
protein alone	15	mcc	0.544	TGFBI
protein+pqtl	15	specificity	0.936	TGFBI+rs13159365
protein alone	15	balanced accuracy	0.753	TGFBI
protein alone	15	roc_auc	0.771	TGFBI
protein+pqtl	15	precision	0.821	TGFBI+rs13159365
protein+pqtl	15	roc_auc	0.765	TGFBI+rs13159365
protein+pqtl	15	recall	0.561	TGFBI+rs13159365
protein alone	15	f1	0.673	TGFBI
protein+pqtl	15	f1	0.667	TGFBI+rs13159365
protein alone	15	precision	0.773	TGFBI
protein+pqtl	16	roc_auc	0.839	TGFBI+rs13159365
protein alone	16	f1	0.727	TGFBI
protein+pqtl	16	precision	0.854	TGFBI+rs13159365
protein alone	16	precision	0.857	TGFBI
protein alone	16	roc_auc	0.826	TGFBI
protein+pqtl	16	recall	0.614	TGFBI+rs13159365
protein+pqtl	16	f1	0.714	TGFBI+rs13159365
protein alone	16	accuracy	0.838	TGFBI
protein+pqtl	16	accuracy	0.832	TGFBI+rs13159365
protein+pqtl	16	balanced accuracy	0.78	TGFBI+rs13159365
protein+pqtl	16	mcc	0.616	TGFBI+rs13159365
protein+pqtl	16	specificity	0.945	TGFBI+rs13159365
protein alone	16	balanced accuracy	0.789	TGFBI
protein alone	16	specificity	0.945	TGFBI
protein alone	16	recall	0.632	TGFBI
protein alone	16	mcc	0.631	TGFBI
protein+pqtl	17	specificity	0.964	TGFBI+rs13159365
protein+pqtl	17	roc_auc	0.78	TGFBI+rs13159365
protein+pqtl	17	precision	0.889	TGFBI+rs13159365
protein alone	17	accuracy	0.796	TGFBI
protein+pqtl	17	accuracy	0.826	TGFBI+rs13159365
protein alone	17	specificity	0.955	TGFBI
protein alone	17	roc_auc	0.787	TGFBI
protein alone	17	balanced accuracy	0.723	TGFBI
protein alone	17	f1	0.622	TGFBI
protein+pqtl	17	mcc	0.605	TGFBI+rs13159365
protein+pqtl	17	f1	0.688	TGFBI+rs13159365
protein alone	17	precision	0.848	TGFBI
protein+pqtl	17	balanced accuracy	0.763	TGFBI+rs13159365
protein+pqtl	17	recall	0.561	TGFBI+rs13159365
protein alone	17	recall	0.491	TGFBI
protein alone	17	mcc	0.531	TGFBI
protein alone	18	mcc	0.518	TGFBI
protein alone	18	f1	0.598	TGFBI
protein+pqtl	18	balanced accuracy	0.732	TGFBI+rs13159365
protein alone	18	recall	0.456	TGFBI
protein+pqtl	18	mcc	0.59	TGFBI+rs13159365
protein+pqtl	18	roc_auc	0.778	TGFBI+rs13159365
protein+pqtl	18	accuracy	0.814	TGFBI+rs13159365
protein alone	18	balanced accuracy	0.71	TGFBI
protein alone	18	accuracy	0.79	TGFBI
protein+pqtl	18	precision	0.964	TGFBI+rs13159365
protein alone	18	specificity	0.964	TGFBI
protein alone	18	precision	0.867	TGFBI
protein+pqtl	18	specificity	0.991	TGFBI+rs13159365
protein+pqtl	18	recall	0.474	TGFBI+rs13159365
protein alone	18	roc_auc	0.767	TGFBI
protein+pqtl	18	f1	0.635	TGFBI+rs13159365
protein+pqtl	19	mcc	0.528	TGFBI+rs13159365
protein alone	19	roc_auc	0.791	TGFBI
protein+pqtl	19	f1	0.638	TGFBI+rs13159365
protein+pqtl	19	specificity	0.936	TGFBI+rs13159365
protein+pqtl	19	recall	0.526	TGFBI+rs13159365
protein+pqtl	19	balanced accuracy	0.731	TGFBI+rs13159365
protein alone	19	balanced accuracy	0.74	TGFBI
protein alone	19	mcc	0.528	TGFBI
protein+pqtl	19	accuracy	0.796	TGFBI+rs13159365
protein+pqtl	19	precision	0.811	TGFBI+rs13159365
protein alone	19	accuracy	0.796	TGFBI
protein alone	19	specificity	0.918	TGFBI
protein alone	19	precision	0.78	TGFBI
protein alone	19	recall	0.561	TGFBI
protein+pqtl	19	roc_auc	0.789	TGFBI+rs13159365
protein alone	19	f1	0.653	TGFBI
protein+pqtl	20	f1	0.645	TGFBI+rs13159365
protein+pqtl	20	specificity	0.945	TGFBI+rs13159365
protein+pqtl	20	mcc	0.544	TGFBI+rs13159365
protein alone	20	accuracy	0.784	TGFBI
protein alone	20	f1	0.609	TGFBI
protein alone	20	specificity	0.936	TGFBI
protein alone	20	recall	0.491	TGFBI
protein+pqtl	20	precision	0.833	TGFBI+rs13159365
protein alone	20	mcc	0.498	TGFBI
protein alone	20	roc_auc	0.809	TGFBI
protein+pqtl	20	balanced accuracy	0.736	TGFBI+rs13159365
protein alone	20	balanced accuracy	0.714	TGFBI
protein+pqtl	20	accuracy	0.802	TGFBI+rs13159365
protein alone	20	precision	0.8	TGFBI
protein+pqtl	20	recall	0.526	TGFBI+rs13159365
protein+pqtl	20	roc_auc	0.802	TGFBI+rs13159365
protein alone	21	roc_auc	0.816	TGFBI
protein+pqtl	21	f1	0.708	TGFBI+rs13159365
protein+pqtl	21	roc_auc	0.818	TGFBI+rs13159365
protein alone	21	specificity	0.927	TGFBI
protein+pqtl	21	mcc	0.618	TGFBI+rs13159365
protein+pqtl	21	balanced accuracy	0.776	TGFBI+rs13159365
protein alone	21	precision	0.8	TGFBI
protein alone	21	recall	0.561	TGFBI
protein+pqtl	21	accuracy	0.832	TGFBI+rs13159365
protein alone	21	mcc	0.543	TGFBI
protein alone	21	balanced accuracy	0.744	TGFBI
protein alone	21	f1	0.66	TGFBI
protein alone	21	accuracy	0.802	TGFBI
protein+pqtl	21	recall	0.596	TGFBI+rs13159365
protein+pqtl	21	precision	0.872	TGFBI+rs13159365
protein+pqtl	21	specificity	0.955	TGFBI+rs13159365
protein+pqtl	22	balanced accuracy	0.754	TGFBI+rs13159365
protein+pqtl	22	precision	0.886	TGFBI+rs13159365
protein alone	22	precision	0.842	TGFBI
protein+pqtl	22	f1	0.674	TGFBI+rs13159365
protein alone	22	f1	0.674	TGFBI
protein alone	22	recall	0.561	TGFBI
protein alone	22	specificity	0.945	TGFBI
protein alone	22	mcc	0.573	TGFBI
protein+pqtl	22	recall	0.544	TGFBI+rs13159365
protein+pqtl	22	specificity	0.964	TGFBI+rs13159365
protein alone	22	roc_auc	0.789	TGFBI
protein+pqtl	22	roc_auc	0.794	TGFBI+rs13159365
protein+pqtl	22	mcc	0.591	TGFBI+rs13159365
protein alone	22	balanced accuracy	0.753	TGFBI
protein alone	22	accuracy	0.814	TGFBI
protein+pqtl	22	accuracy	0.82	TGFBI+rs13159365
protein alone	23	mcc	0.498	TGFBI
protein alone	23	specificity	0.918	TGFBI
protein+pqtl	23	mcc	0.618	TGFBI+rs13159365
protein alone	23	f1	0.625	TGFBI
protein+pqtl	23	balanced accuracy	0.776	TGFBI+rs13159365
protein+pqtl	23	roc_auc	0.823	TGFBI+rs13159365
protein+pqtl	23	f1	0.708	TGFBI+rs13159365
protein+pqtl	23	recall	0.596	TGFBI+rs13159365
protein alone	23	precision	0.769	TGFBI
protein+pqtl	23	specificity	0.955	TGFBI+rs13159365
protein alone	23	recall	0.526	TGFBI
protein+pqtl	23	accuracy	0.832	TGFBI+rs13159365
protein alone	23	roc_auc	0.815	TGFBI
protein alone	23	balanced accuracy	0.722	TGFBI
protein+pqtl	23	precision	0.872	TGFBI+rs13159365
protein alone	23	accuracy	0.784	TGFBI
protein alone	24	accuracy	0.802	TGFBI
protein+pqtl	24	roc_auc	0.796	TGFBI+rs13159365
protein alone	24	recall	0.544	TGFBI
protein+pqtl	24	f1	0.681	TGFBI+rs13159365
protein+pqtl	24	recall	0.561	TGFBI+rs13159365
protein alone	24	specificity	0.936	TGFBI
protein+pqtl	24	mcc	0.589	TGFBI+rs13159365
protein+pqtl	24	specificity	0.955	TGFBI+rs13159365
protein alone	24	balanced accuracy	0.74	TGFBI
protein alone	24	mcc	0.543	TGFBI
protein alone	24	precision	0.816	TGFBI
protein+pqtl	24	precision	0.865	TGFBI+rs13159365
protein alone	24	f1	0.653	TGFBI
protein+pqtl	24	accuracy	0.82	TGFBI+rs13159365
protein alone	24	roc_auc	0.797	TGFBI
protein+pqtl	24	balanced accuracy	0.758	TGFBI+rs13159365
protein+pqtl	25	specificity	0.991	TGFBI+rs13159365
protein alone	25	accuracy	0.814	TGFBI
protein+pqtl	25	accuracy	0.844	TGFBI+rs13159365
protein alone	25	roc_auc	0.836	TGFBI
protein alone	25	specificity	0.964	TGFBI
protein+pqtl	25	mcc	0.658	TGFBI+rs13159365
protein alone	25	f1	0.659	TGFBI
protein alone	25	mcc	0.577	TGFBI
protein alone	25	precision	0.882	TGFBI
protein+pqtl	25	recall	0.561	TGFBI+rs13159365
protein+pqtl	25	precision	0.97	TGFBI+rs13159365
protein alone	25	balanced accuracy	0.745	TGFBI
protein+pqtl	25	roc_auc	0.825	TGFBI+rs13159365
protein+pqtl	25	f1	0.711	TGFBI+rs13159365
protein alone	25	recall	0.526	TGFBI
protein+pqtl	25	balanced accuracy	0.776	TGFBI+rs13159365
protein alone	26	f1	0.66	TGFBI
protein alone	26	mcc	0.559	TGFBI
protein alone	26	recall	0.544	TGFBI
protein+pqtl	26	roc_auc	0.811	TGFBI+rs13159365
protein+pqtl	26	specificity	0.973	TGFBI+rs13159365
protein+pqtl	26	balanced accuracy	0.758	TGFBI+rs13159365
protein alone	26	precision	0.838	TGFBI
protein alone	26	balanced accuracy	0.745	TGFBI
protein alone	26	roc_auc	0.8	TGFBI
protein+pqtl	26	recall	0.544	TGFBI+rs13159365
protein alone	26	accuracy	0.808	TGFBI
protein+pqtl	26	precision	0.912	TGFBI+rs13159365
protein+pqtl	26	f1	0.681	TGFBI+rs13159365
protein alone	26	specificity	0.945	TGFBI
protein+pqtl	26	accuracy	0.826	TGFBI+rs13159365
protein+pqtl	26	mcc	0.608	TGFBI+rs13159365
protein alone	27	f1	0.653	TGFBI
protein alone	27	balanced accuracy	0.739	TGFBI
protein+pqtl	27	balanced accuracy	0.766	TGFBI+rs13159365
protein alone	27	roc_auc	0.817	TGFBI
protein+pqtl	27	specificity	0.936	TGFBI+rs13159365
protein+pqtl	27	mcc	0.587	TGFBI+rs13159365
protein+pqtl	27	precision	0.829	TGFBI+rs13159365
protein alone	27	mcc	0.516	TGFBI
protein+pqtl	27	recall	0.596	TGFBI+rs13159365
protein+pqtl	27	f1	0.694	TGFBI+rs13159365
protein+pqtl	27	accuracy	0.82	TGFBI+rs13159365
protein alone	27	accuracy	0.79	TGFBI
protein alone	27	precision	0.75	TGFBI
protein alone	27	recall	0.579	TGFBI
protein+pqtl	27	roc_auc	0.821	TGFBI+rs13159365
protein alone	27	specificity	0.9	TGFBI
protein alone	28	f1	0.653	TGFBI
protein+pqtl	28	roc_auc	0.811	TGFBI+rs13159365
protein alone	28	roc_auc	0.799	TGFBI
protein alone	28	balanced accuracy	0.74	TGFBI
protein alone	28	precision	0.816	TGFBI
protein alone	28	accuracy	0.802	TGFBI
protein+pqtl	28	accuracy	0.826	TGFBI+rs13159365
protein+pqtl	28	precision	0.868	TGFBI+rs13159365
protein alone	28	recall	0.544	TGFBI
protein+pqtl	28	f1	0.695	TGFBI+rs13159365
protein+pqtl	28	balanced accuracy	0.767	TGFBI+rs13159365
protein+pqtl	28	mcc	0.603	TGFBI+rs13159365
protein alone	28	mcc	0.543	TGFBI
protein+pqtl	28	specificity	0.955	TGFBI+rs13159365
protein alone	28	specificity	0.936	TGFBI
protein+pqtl	28	recall	0.579	TGFBI+rs13159365
protein+pqtl	29	mcc	0.59	TGFBI+rs13159365
protein alone	29	mcc	0.59	TGFBI
protein alone	29	specificity	0.9	TGFBI
protein alone	29	roc_auc	0.836	TGFBI
protein+pqtl	29	precision	0.776	TGFBI+rs13159365
protein alone	29	precision	0.776	TGFBI
protein+pqtl	29	specificity	0.9	TGFBI+rs13159365
protein+pqtl	29	f1	0.717	TGFBI+rs13159365
protein alone	29	f1	0.717	TGFBI
protein alone	29	accuracy	0.82	TGFBI
protein+pqtl	29	balanced accuracy	0.783	TGFBI+rs13159365
protein+pqtl	29	recall	0.667	TGFBI+rs13159365
protein alone	29	recall	0.667	TGFBI
protein+pqtl	29	roc_auc	0.837	TGFBI+rs13159365
protein alone	29	balanced accuracy	0.783	TGFBI
protein+pqtl	29	accuracy	0.82	TGFBI+rs13159365
protein+pqtl	30	mcc	0.605	TGFBI+rs13159365
protein+pqtl	30	balanced accuracy	0.763	TGFBI+rs13159365
protein alone	30	f1	0.674	TGFBI
protein alone	30	recall	0.561	TGFBI
protein alone	30	roc_auc	0.816	TGFBI
protein+pqtl	30	roc_auc	0.823	TGFBI+rs13159365
protein alone	30	precision	0.842	TGFBI
protein alone	30	balanced accuracy	0.753	TGFBI
protein+pqtl	30	recall	0.561	TGFBI+rs13159365
protein alone	30	mcc	0.573	TGFBI
protein alone	30	accuracy	0.814	TGFBI
protein+pqtl	30	precision	0.889	TGFBI+rs13159365
protein+pqtl	30	f1	0.688	TGFBI+rs13159365
protein+pqtl	30	accuracy	0.826	TGFBI+rs13159365
protein+pqtl	30	specificity	0.964	TGFBI+rs13159365
protein alone	30	specificity	0.945	TGFBI
protein alone	31	accuracy	0.838	TGFBI
protein alone	31	f1	0.722	TGFBI
protein alone	31	specificity	0.955	TGFBI
protein+pqtl	31	mcc	0.616	TGFBI+rs13159365
protein alone	31	mcc	0.632	TGFBI
protein alone	31	balanced accuracy	0.784	TGFBI
protein alone	31	recall	0.614	TGFBI
protein+pqtl	31	accuracy	0.832	TGFBI+rs13159365
protein alone	31	precision	0.875	TGFBI
protein+pqtl	31	roc_auc	0.851	TGFBI+rs13159365
protein+pqtl	31	precision	0.854	TGFBI+rs13159365
protein alone	31	roc_auc	0.857	TGFBI
protein+pqtl	31	specificity	0.945	TGFBI+rs13159365
protein+pqtl	31	f1	0.714	TGFBI+rs13159365
protein+pqtl	31	recall	0.614	TGFBI+rs13159365
protein+pqtl	31	balanced accuracy	0.78	TGFBI+rs13159365
protein+pqtl	32	accuracy	0.832	TGFBI+rs13159365
protein+pqtl	32	specificity	0.982	TGFBI+rs13159365
protein+pqtl	32	balanced accuracy	0.763	TGFBI+rs13159365
protein alone	32	recall	0.509	TGFBI
protein+pqtl	32	f1	0.689	TGFBI+rs13159365
protein alone	32	balanced accuracy	0.732	TGFBI
protein+pqtl	32	roc_auc	0.803	TGFBI+rs13159365
protein alone	32	mcc	0.546	TGFBI
protein alone	32	roc_auc	0.811	TGFBI
protein alone	32	accuracy	0.802	TGFBI
protein+pqtl	32	precision	0.939	TGFBI+rs13159365
protein alone	32	precision	0.853	TGFBI
protein alone	32	specificity	0.955	TGFBI
protein+pqtl	32	mcc	0.626	TGFBI+rs13159365
protein+pqtl	32	recall	0.544	TGFBI+rs13159365
protein alone	32	f1	0.637	TGFBI
protein+pqtl	33	recall	0.544	TGFBI+rs13159365
protein alone	33	balanced accuracy	0.753	TGFBI
protein alone	33	specificity	0.945	TGFBI
protein+pqtl	33	specificity	0.936	TGFBI+rs13159365
protein alone	33	precision	0.842	TGFBI
protein alone	33	recall	0.561	TGFBI
protein+pqtl	33	mcc	0.543	TGFBI+rs13159365
protein+pqtl	33	precision	0.816	TGFBI+rs13159365
protein+pqtl	33	f1	0.653	TGFBI+rs13159365
protein alone	33	accuracy	0.814	TGFBI
protein alone	33	mcc	0.573	TGFBI
protein alone	33	f1	0.674	TGFBI
protein alone	33	roc_auc	0.792	TGFBI
protein+pqtl	33	balanced accuracy	0.74	TGFBI+rs13159365
protein+pqtl	33	accuracy	0.802	TGFBI+rs13159365
protein+pqtl	33	roc_auc	0.805	TGFBI+rs13159365
protein+pqtl	34	f1	0.718	TGFBI+rs13159365
protein+pqtl	34	specificity	0.918	TGFBI+rs13159365
protein+pqtl	34	roc_auc	0.819	TGFBI+rs13159365
protein+pqtl	34	accuracy	0.826	TGFBI+rs13159365
protein alone	34	recall	0.614	TGFBI
protein alone	34	accuracy	0.79	TGFBI
protein alone	34	balanced accuracy	0.748	TGFBI
protein alone	34	f1	0.667	TGFBI
protein alone	34	mcc	0.52	TGFBI
protein+pqtl	34	balanced accuracy	0.784	TGFBI+rs13159365
protein+pqtl	34	precision	0.804	TGFBI+rs13159365
protein+pqtl	34	mcc	0.602	TGFBI+rs13159365
protein+pqtl	34	recall	0.649	TGFBI+rs13159365
protein alone	34	roc_auc	0.802	TGFBI
protein alone	34	specificity	0.882	TGFBI
protein alone	34	precision	0.729	TGFBI
protein+pqtl	35	f1	0.652	TGFBI+rs13159365
protein+pqtl	35	specificity	0.955	TGFBI+rs13159365
protein+pqtl	35	recall	0.526	TGFBI+rs13159365
protein alone	35	roc_auc	0.782	TGFBI
protein alone	35	recall	0.491	TGFBI
protein+pqtl	35	precision	0.857	TGFBI+rs13159365
protein+pqtl	35	roc_auc	0.786	TGFBI+rs13159365
protein+pqtl	35	balanced accuracy	0.74	TGFBI+rs13159365
protein alone	35	mcc	0.483	TGFBI
protein alone	35	specificity	0.927	TGFBI
protein+pqtl	35	mcc	0.56	TGFBI+rs13159365
protein alone	35	f1	0.602	TGFBI
protein+pqtl	35	accuracy	0.808	TGFBI+rs13159365
protein alone	35	balanced accuracy	0.709	TGFBI
protein alone	35	accuracy	0.778	TGFBI
protein alone	35	precision	0.778	TGFBI
protein+pqtl	36	recall	0.649	TGFBI+rs13159365
protein+pqtl	36	balanced accuracy	0.784	TGFBI+rs13159365
protein+pqtl	36	f1	0.718	TGFBI+rs13159365
protein alone	36	balanced accuracy	0.766	TGFBI
protein+pqtl	36	mcc	0.602	TGFBI+rs13159365
protein alone	36	precision	0.766	TGFBI
protein alone	36	recall	0.632	TGFBI
protein alone	36	accuracy	0.808	TGFBI
protein alone	36	mcc	0.56	TGFBI
protein+pqtl	36	precision	0.804	TGFBI+rs13159365
protein alone	36	f1	0.692	TGFBI
protein+pqtl	36	roc_auc	0.853	TGFBI+rs13159365
protein+pqtl	36	accuracy	0.826	TGFBI+rs13159365
protein+pqtl	36	specificity	0.918	TGFBI+rs13159365
protein alone	36	specificity	0.9	TGFBI
protein alone	36	roc_auc	0.849	TGFBI
protein alone	37	balanced accuracy	0.749	TGFBI
protein alone	37	roc_auc	0.815	TGFBI
protein alone	37	recall	0.579	TGFBI
protein+pqtl	37	mcc	0.589	TGFBI+rs13159365
protein alone	37	accuracy	0.802	TGFBI
protein+pqtl	37	specificity	0.955	TGFBI+rs13159365
protein+pqtl	37	recall	0.561	TGFBI+rs13159365
protein alone	37	f1	0.667	TGFBI
protein alone	37	mcc	0.543	TGFBI
protein+pqtl	37	f1	0.681	TGFBI+rs13159365
protein alone	37	precision	0.786	TGFBI
protein+pqtl	37	balanced accuracy	0.758	TGFBI+rs13159365
protein+pqtl	37	accuracy	0.82	TGFBI+rs13159365
protein alone	37	specificity	0.918	TGFBI
protein+pqtl	37	roc_auc	0.828	TGFBI+rs13159365
protein+pqtl	37	precision	0.865	TGFBI+rs13159365
protein+pqtl	38	f1	0.742	TGFBI+rs13159365
protein+pqtl	38	accuracy	0.85	TGFBI+rs13159365
protein alone	38	f1	0.701	TGFBI
protein alone	38	accuracy	0.826	TGFBI
protein alone	38	roc_auc	0.814	TGFBI
protein+pqtl	38	mcc	0.661	TGFBI+rs13159365
protein+pqtl	38	precision	0.9	TGFBI+rs13159365
protein+pqtl	38	specificity	0.964	TGFBI+rs13159365
protein alone	38	precision	0.85	TGFBI
protein alone	38	recall	0.596	TGFBI
protein alone	38	mcc	0.602	TGFBI
protein alone	38	specificity	0.945	TGFBI
protein+pqtl	38	roc_auc	0.83	TGFBI+rs13159365
protein+pqtl	38	balanced accuracy	0.798	TGFBI+rs13159365
protein+pqtl	38	recall	0.632	TGFBI+rs13159365
protein alone	38	balanced accuracy	0.771	TGFBI
protein+pqtl	39	roc_auc	0.795	TGFBI+rs13159365
protein+pqtl	39	specificity	0.945	TGFBI+rs13159365
protein+pqtl	39	mcc	0.529	TGFBI+rs13159365
protein+pqtl	39	precision	0.829	TGFBI+rs13159365
protein+pqtl	39	f1	0.63	TGFBI+rs13159365
protein alone	39	accuracy	0.808	TGFBI
protein+pqtl	39	accuracy	0.796	TGFBI+rs13159365
protein alone	39	roc_auc	0.784	TGFBI
protein alone	39	f1	0.66	TGFBI
protein+pqtl	39	balanced accuracy	0.727	TGFBI+rs13159365
protein alone	39	mcc	0.559	TGFBI
protein alone	39	balanced accuracy	0.745	TGFBI
protein alone	39	recall	0.544	TGFBI
protein+pqtl	39	recall	0.509	TGFBI+rs13159365
protein alone	39	precision	0.838	TGFBI
protein alone	39	specificity	0.945	TGFBI
protein alone	40	mcc	0.63	TGFBI
protein alone	40	accuracy	0.838	TGFBI
protein alone	40	balanced accuracy	0.797	TGFBI
protein alone	40	recall	0.667	TGFBI
protein+pqtl	40	recall	0.649	TGFBI+rs13159365
protein alone	40	specificity	0.927	TGFBI
protein+pqtl	40	balanced accuracy	0.775	TGFBI+rs13159365
protein+pqtl	40	precision	0.771	TGFBI+rs13159365
protein+pqtl	40	mcc	0.575	TGFBI+rs13159365
protein alone	40	roc_auc	0.808	TGFBI
protein+pqtl	40	accuracy	0.814	TGFBI+rs13159365
protein alone	40	f1	0.738	TGFBI
protein+pqtl	40	f1	0.705	TGFBI+rs13159365
protein+pqtl	40	roc_auc	0.804	TGFBI+rs13159365
protein+pqtl	40	specificity	0.9	TGFBI+rs13159365
protein alone	40	precision	0.826	TGFBI
protein+pqtl	41	accuracy	0.808	TGFBI+rs13159365
protein+pqtl	41	specificity	0.927	TGFBI+rs13159365
protein+pqtl	41	balanced accuracy	0.753	TGFBI+rs13159365
protein+pqtl	41	mcc	0.558	TGFBI+rs13159365
protein+pqtl	41	precision	0.805	TGFBI+rs13159365
protein alone	41	specificity	0.909	TGFBI
protein+pqtl	41	f1	0.673	TGFBI+rs13159365
protein alone	41	accuracy	0.778	TGFBI
protein alone	41	balanced accuracy	0.718	TGFBI
protein alone	41	mcc	0.484	TGFBI
protein alone	41	f1	0.619	TGFBI
protein alone	41	roc_auc	0.814	TGFBI
protein alone	41	recall	0.526	TGFBI
protein+pqtl	41	recall	0.579	TGFBI+rs13159365
protein alone	41	precision	0.75	TGFBI
protein+pqtl	41	roc_auc	0.826	TGFBI+rs13159365
protein+pqtl	42	accuracy	0.838	TGFBI+rs13159365
protein+pqtl	42	recall	0.596	TGFBI+rs13159365
protein+pqtl	42	balanced accuracy	0.78	TGFBI+rs13159365
protein alone	42	recall	0.544	TGFBI
protein alone	42	precision	0.816	TGFBI
protein+pqtl	42	f1	0.716	TGFBI+rs13159365
protein+pqtl	42	roc_auc	0.814	TGFBI+rs13159365
protein alone	42	mcc	0.543	TGFBI
protein alone	42	specificity	0.936	TGFBI
protein alone	42	balanced accuracy	0.74	TGFBI
protein+pqtl	42	specificity	0.964	TGFBI+rs13159365
protein+pqtl	42	mcc	0.633	TGFBI+rs13159365
protein alone	42	f1	0.653	TGFBI
protein alone	42	roc_auc	0.811	TGFBI
protein+pqtl	42	precision	0.895	TGFBI+rs13159365
protein alone	42	accuracy	0.802	TGFBI
protein+pqtl	43	roc_auc	0.842	TGFBI+rs13159365
protein alone	43	accuracy	0.784	TGFBI
protein alone	43	f1	0.64	TGFBI
protein alone	43	precision	0.744	TGFBI
protein+pqtl	43	balanced accuracy	0.784	TGFBI+rs13159365
protein alone	43	balanced accuracy	0.731	TGFBI
protein+pqtl	43	precision	0.837	TGFBI+rs13159365
protein alone	43	recall	0.561	TGFBI
protein alone	43	specificity	0.9	TGFBI
protein+pqtl	43	mcc	0.616	TGFBI+rs13159365
protein+pqtl	43	specificity	0.936	TGFBI+rs13159365
protein+pqtl	43	f1	0.72	TGFBI+rs13159365
protein+pqtl	43	accuracy	0.832	TGFBI+rs13159365
protein alone	43	mcc	0.5	TGFBI
protein alone	43	roc_auc	0.836	TGFBI
protein+pqtl	43	recall	0.632	TGFBI+rs13159365
protein+pqtl	44	specificity	0.927	TGFBI+rs13159365
protein+pqtl	44	precision	0.8	TGFBI+rs13159365
protein alone	44	recall	0.526	TGFBI
protein+pqtl	44	recall	0.561	TGFBI+rs13159365
protein+pqtl	44	accuracy	0.802	TGFBI+rs13159365
protein alone	44	accuracy	0.79	TGFBI
protein+pqtl	44	mcc	0.543	TGFBI+rs13159365
protein+pqtl	44	balanced accuracy	0.744	TGFBI+rs13159365
protein alone	44	f1	0.632	TGFBI
protein alone	44	balanced accuracy	0.727	TGFBI
protein+pqtl	44	f1	0.66	TGFBI+rs13159365
protein alone	44	roc_auc	0.832	TGFBI
protein+pqtl	44	roc_auc	0.834	TGFBI+rs13159365
protein alone	44	precision	0.789	TGFBI
protein alone	44	specificity	0.927	TGFBI
protein alone	44	mcc	0.513	TGFBI
protein alone	45	precision	0.711	TGFBI
protein alone	45	specificity	0.882	TGFBI
protein+pqtl	45	precision	0.818	TGFBI+rs13159365
protein+pqtl	45	balanced accuracy	0.779	TGFBI+rs13159365
protein+pqtl	45	accuracy	0.826	TGFBI+rs13159365
protein alone	45	f1	0.627	TGFBI
protein alone	45	balanced accuracy	0.722	TGFBI
protein+pqtl	45	roc_auc	0.802	TGFBI+rs13159365
protein alone	45	mcc	0.474	TGFBI
protein alone	45	roc_auc	0.793	TGFBI
protein alone	45	recall	0.561	TGFBI
protein+pqtl	45	mcc	0.602	TGFBI+rs13159365
protein alone	45	accuracy	0.772	TGFBI
protein+pqtl	45	recall	0.632	TGFBI+rs13159365
protein+pqtl	45	f1	0.713	TGFBI+rs13159365
protein+pqtl	45	specificity	0.927	TGFBI+rs13159365
protein alone	46	roc_auc	0.775	TGFBI
protein alone	46	accuracy	0.784	TGFBI
protein+pqtl	46	roc_auc	0.773	TGFBI+rs13159365
protein+pqtl	46	recall	0.491	TGFBI+rs13159365
protein alone	46	balanced accuracy	0.705	TGFBI
protein alone	46	mcc	0.501	TGFBI
protein alone	46	precision	0.839	TGFBI
protein+pqtl	46	accuracy	0.808	TGFBI+rs13159365
protein+pqtl	46	balanced accuracy	0.732	TGFBI+rs13159365
protein+pqtl	46	precision	0.903	TGFBI+rs13159365
protein+pqtl	46	mcc	0.566	TGFBI+rs13159365
protein alone	46	recall	0.456	TGFBI
protein+pqtl	46	f1	0.636	TGFBI+rs13159365
protein+pqtl	46	specificity	0.973	TGFBI+rs13159365
protein alone	46	specificity	0.955	TGFBI
protein alone	46	f1	0.591	TGFBI
protein alone	47	f1	0.592	TGFBI
protein+pqtl	47	balanced accuracy	0.713	TGFBI+rs13159365
protein+pqtl	47	recall	0.509	TGFBI+rs13159365
protein alone	47	balanced accuracy	0.7	TGFBI
protein alone	47	recall	0.509	TGFBI
protein alone	47	accuracy	0.76	TGFBI
protein alone	47	roc_auc	0.811	TGFBI
protein+pqtl	47	accuracy	0.778	TGFBI+rs13159365
protein+pqtl	47	precision	0.763	TGFBI+rs13159365
protein alone	47	precision	0.707	TGFBI
protein alone	47	specificity	0.891	TGFBI
protein+pqtl	47	f1	0.611	TGFBI+rs13159365
protein+pqtl	47	specificity	0.918	TGFBI+rs13159365
protein alone	47	mcc	0.44	TGFBI
protein+pqtl	47	mcc	0.483	TGFBI+rs13159365
protein+pqtl	47	roc_auc	0.807	TGFBI+rs13159365
protein alone	48	balanced accuracy	0.691	TGFBI
protein alone	48	precision	0.7	TGFBI
protein+pqtl	48	recall	0.509	TGFBI+rs13159365
protein alone	48	recall	0.491	TGFBI
protein+pqtl	48	specificity	0.9	TGFBI+rs13159365
protein alone	48	mcc	0.425	TGFBI
protein+pqtl	48	balanced accuracy	0.704	TGFBI+rs13159365
protein+pqtl	48	f1	0.598	TGFBI+rs13159365
protein alone	48	specificity	0.891	TGFBI
protein+pqtl	48	accuracy	0.766	TGFBI+rs13159365
protein+pqtl	48	mcc	0.454	TGFBI+rs13159365
protein alone	48	f1	0.577	TGFBI
protein+pqtl	48	roc_auc	0.739	TGFBI+rs13159365
protein alone	48	roc_auc	0.738	TGFBI
protein+pqtl	48	precision	0.725	TGFBI+rs13159365
protein alone	48	accuracy	0.754	TGFBI
protein+pqtl	49	accuracy	0.796	TGFBI+rs13159365
protein alone	49	specificity	0.909	TGFBI
protein+pqtl	49	mcc	0.528	TGFBI+rs13159365
protein alone	49	recall	0.526	TGFBI
protein alone	49	roc_auc	0.782	TGFBI
protein+pqtl	49	roc_auc	0.784	TGFBI+rs13159365
protein+pqtl	49	precision	0.78	TGFBI+rs13159365
protein+pqtl	49	recall	0.561	TGFBI+rs13159365
protein alone	49	mcc	0.484	TGFBI
protein+pqtl	49	f1	0.653	TGFBI+rs13159365
protein alone	49	f1	0.619	TGFBI
protein+pqtl	49	specificity	0.918	TGFBI+rs13159365
protein alone	49	balanced accuracy	0.718	TGFBI
protein alone	49	precision	0.75	TGFBI
protein alone	49	accuracy	0.778	TGFBI
protein+pqtl	49	balanced accuracy	0.74	TGFBI+rs13159365
protein+pqtl	50	f1	0.646	TGFBI+rs13159365
protein alone	50	roc_auc	0.796	TGFBI
protein+pqtl	50	accuracy	0.79	TGFBI+rs13159365
protein alone	50	precision	0.738	TGFBI
protein+pqtl	50	precision	0.762	TGFBI+rs13159365
protein+pqtl	50	recall	0.561	TGFBI+rs13159365
protein alone	50	f1	0.626	TGFBI
protein alone	50	accuracy	0.778	TGFBI
protein alone	50	recall	0.544	TGFBI
protein alone	50	mcc	0.485	TGFBI
protein+pqtl	50	balanced accuracy	0.735	TGFBI+rs13159365
protein+pqtl	50	mcc	0.514	TGFBI+rs13159365
protein+pqtl	50	roc_auc	0.797	TGFBI+rs13159365
protein alone	50	specificity	0.9	TGFBI
protein alone	50	balanced accuracy	0.722	TGFBI
protein+pqtl	50	specificity	0.909	TGFBI+rs13159365
protein+pqtl	51	accuracy	0.796	TGFBI+rs13159365
protein+pqtl	51	specificity	0.927	TGFBI+rs13159365
protein alone	51	recall	0.526	TGFBI
protein alone	51	specificity	0.927	TGFBI
protein+pqtl	51	balanced accuracy	0.736	TGFBI+rs13159365
protein alone	51	f1	0.632	TGFBI
protein+pqtl	51	precision	0.795	TGFBI+rs13159365
protein alone	51	roc_auc	0.793	TGFBI
protein+pqtl	51	mcc	0.528	TGFBI+rs13159365
protein+pqtl	51	f1	0.646	TGFBI+rs13159365
protein alone	51	accuracy	0.79	TGFBI
protein alone	51	balanced accuracy	0.727	TGFBI
protein alone	51	mcc	0.513	TGFBI
protein alone	51	precision	0.789	TGFBI
protein+pqtl	51	recall	0.544	TGFBI+rs13159365
protein+pqtl	51	roc_auc	0.812	TGFBI+rs13159365
protein alone	52	roc_auc	0.775	TGFBI
protein alone	52	specificity	0.973	TGFBI
protein+pqtl	52	specificity	0.964	TGFBI+rs13159365
protein alone	52	accuracy	0.802	TGFBI
protein+pqtl	52	accuracy	0.802	TGFBI+rs13159365
protein alone	52	mcc	0.551	TGFBI
protein alone	52	balanced accuracy	0.723	TGFBI
protein alone	52	precision	0.9	TGFBI
protein+pqtl	52	mcc	0.548	TGFBI+rs13159365
protein alone	52	f1	0.621	TGFBI
protein+pqtl	52	balanced accuracy	0.727	TGFBI+rs13159365
protein alone	52	recall	0.474	TGFBI
protein+pqtl	52	recall	0.491	TGFBI+rs13159365
protein+pqtl	52	f1	0.629	TGFBI+rs13159365
protein+pqtl	52	roc_auc	0.785	TGFBI+rs13159365
protein+pqtl	52	precision	0.875	TGFBI+rs13159365
protein+pqtl	53	accuracy	0.79	TGFBI+rs13159365
protein+pqtl	53	mcc	0.513	TGFBI+rs13159365
protein alone	53	specificity	0.945	TGFBI
protein alone	53	precision	0.833	TGFBI
protein+pqtl	53	precision	0.789	TGFBI+rs13159365
protein+pqtl	53	specificity	0.927	TGFBI+rs13159365
protein+pqtl	53	recall	0.526	TGFBI+rs13159365
protein+pqtl	53	roc_auc	0.787	TGFBI+rs13159365
protein alone	53	recall	0.526	TGFBI
protein alone	53	accuracy	0.802	TGFBI
protein alone	53	roc_auc	0.785	TGFBI
protein alone	53	balanced accuracy	0.736	TGFBI
protein alone	53	f1	0.645	TGFBI
protein+pqtl	53	f1	0.632	TGFBI+rs13159365
protein+pqtl	53	balanced accuracy	0.727	TGFBI+rs13159365
protein alone	53	mcc	0.544	TGFBI
protein alone	54	recall	0.649	TGFBI
protein alone	54	balanced accuracy	0.784	TGFBI
protein alone	54	precision	0.804	TGFBI
protein+pqtl	54	f1	0.733	TGFBI+rs13159365
protein alone	54	roc_auc	0.859	TGFBI
protein+pqtl	54	roc_auc	0.854	TGFBI+rs13159365
protein alone	54	mcc	0.602	TGFBI
protein alone	54	specificity	0.918	TGFBI
protein+pqtl	54	precision	0.841	TGFBI+rs13159365
protein+pqtl	54	accuracy	0.838	TGFBI+rs13159365
protein+pqtl	54	balanced accuracy	0.793	TGFBI+rs13159365
protein+pqtl	54	mcc	0.63	TGFBI+rs13159365
protein+pqtl	54	recall	0.649	TGFBI+rs13159365
protein alone	54	accuracy	0.826	TGFBI
protein alone	54	f1	0.718	TGFBI
protein+pqtl	54	specificity	0.936	TGFBI+rs13159365
protein alone	55	roc_auc	0.826	TGFBI
protein alone	55	accuracy	0.814	TGFBI
protein alone	55	balanced accuracy	0.762	TGFBI
protein alone	55	f1	0.687	TGFBI
protein alone	55	recall	0.596	TGFBI
protein+pqtl	55	balanced accuracy	0.745	TGFBI+rs13159365
protein alone	55	precision	0.81	TGFBI
protein+pqtl	55	precision	0.838	TGFBI+rs13159365
protein+pqtl	55	recall	0.544	TGFBI+rs13159365
protein alone	55	mcc	0.572	TGFBI
protein+pqtl	55	f1	0.66	TGFBI+rs13159365
protein alone	55	specificity	0.927	TGFBI
protein+pqtl	55	mcc	0.559	TGFBI+rs13159365
protein+pqtl	55	accuracy	0.808	TGFBI+rs13159365
protein+pqtl	55	roc_auc	0.834	TGFBI+rs13159365
protein+pqtl	55	specificity	0.945	TGFBI+rs13159365
protein+pqtl	56	balanced accuracy	0.758	TGFBI+rs13159365
protein alone	56	recall	0.561	TGFBI
protein alone	56	balanced accuracy	0.744	TGFBI
protein alone	56	precision	0.8	TGFBI
protein alone	56	mcc	0.543	TGFBI
protein alone	56	specificity	0.927	TGFBI
protein+pqtl	56	accuracy	0.82	TGFBI+rs13159365
protein alone	56	accuracy	0.802	TGFBI
protein+pqtl	56	precision	0.865	TGFBI+rs13159365
protein+pqtl	56	roc_auc	0.858	TGFBI+rs13159365
protein alone	56	f1	0.66	TGFBI
protein+pqtl	56	mcc	0.589	TGFBI+rs13159365
protein+pqtl	56	specificity	0.955	TGFBI+rs13159365
protein+pqtl	56	recall	0.561	TGFBI+rs13159365
protein+pqtl	56	f1	0.681	TGFBI+rs13159365
protein alone	56	roc_auc	0.847	TGFBI
protein+pqtl	57	accuracy	0.808	TGFBI+rs13159365
protein+pqtl	57	roc_auc	0.784	TGFBI+rs13159365
protein alone	57	f1	0.617	TGFBI
protein alone	57	specificity	0.927	TGFBI
protein alone	57	recall	0.509	TGFBI
protein alone	57	balanced accuracy	0.718	TGFBI
protein alone	57	accuracy	0.784	TGFBI
protein alone	57	mcc	0.498	TGFBI
protein+pqtl	57	mcc	0.559	TGFBI+rs13159365
protein alone	57	roc_auc	0.784	TGFBI
protein alone	57	precision	0.784	TGFBI
protein+pqtl	57	precision	0.838	TGFBI+rs13159365
protein+pqtl	57	specificity	0.945	TGFBI+rs13159365
protein+pqtl	57	f1	0.66	TGFBI+rs13159365
protein+pqtl	57	recall	0.544	TGFBI+rs13159365
protein+pqtl	57	balanced accuracy	0.745	TGFBI+rs13159365
protein+pqtl	58	mcc	0.513	TGFBI+rs13159365
protein+pqtl	58	specificity	0.918	TGFBI+rs13159365
protein alone	58	accuracy	0.796	TGFBI
protein+pqtl	58	accuracy	0.79	TGFBI+rs13159365
protein+pqtl	58	balanced accuracy	0.731	TGFBI+rs13159365
protein alone	58	recall	0.561	TGFBI
protein alone	58	f1	0.653	TGFBI
protein+pqtl	58	recall	0.544	TGFBI+rs13159365
protein alone	58	specificity	0.918	TGFBI
protein alone	58	balanced accuracy	0.74	TGFBI
protein+pqtl	58	f1	0.639	TGFBI+rs13159365
protein+pqtl	58	precision	0.775	TGFBI+rs13159365
protein+pqtl	58	roc_auc	0.777	TGFBI+rs13159365
protein alone	58	mcc	0.528	TGFBI
protein alone	58	precision	0.78	TGFBI
protein alone	58	roc_auc	0.782	TGFBI
protein+pqtl	59	specificity	1	TGFBI+rs13159365
protein alone	59	precision	0.938	TGFBI
protein+pqtl	59	balanced accuracy	0.772	TGFBI+rs13159365
protein alone	59	balanced accuracy	0.754	TGFBI
protein alone	59	f1	0.674	TGFBI
protein+pqtl	59	mcc	0.663	TGFBI+rs13159365
protein+pqtl	59	accuracy	0.844	TGFBI+rs13159365
protein alone	59	mcc	0.612	TGFBI
protein alone	59	recall	0.526	TGFBI
protein alone	59	specificity	0.982	TGFBI
protein+pqtl	59	f1	0.705	TGFBI+rs13159365
protein+pqtl	59	recall	0.544	TGFBI+rs13159365
protein+pqtl	59	roc_auc	0.824	TGFBI+rs13159365
protein+pqtl	59	precision	1	TGFBI+rs13159365
protein alone	59	roc_auc	0.821	TGFBI
protein alone	59	accuracy	0.826	TGFBI
protein alone	60	precision	0.756	TGFBI
protein alone	60	specificity	0.909	TGFBI
protein+pqtl	60	specificity	0.945	TGFBI+rs13159365
protein+pqtl	60	f1	0.645	TGFBI+rs13159365
protein+pqtl	60	accuracy	0.802	TGFBI+rs13159365
protein+pqtl	60	mcc	0.544	TGFBI+rs13159365
protein+pqtl	60	precision	0.833	TGFBI+rs13159365
protein+pqtl	60	balanced accuracy	0.736	TGFBI+rs13159365
protein alone	60	roc_auc	0.802	TGFBI
protein alone	60	f1	0.633	TGFBI
protein alone	60	balanced accuracy	0.726	TGFBI
protein+pqtl	60	recall	0.526	TGFBI+rs13159365
protein alone	60	recall	0.544	TGFBI
protein alone	60	accuracy	0.784	TGFBI
protein alone	60	mcc	0.499	TGFBI
protein+pqtl	60	roc_auc	0.824	TGFBI+rs13159365
protein alone	61	roc_auc	0.795	TGFBI
protein+pqtl	61	recall	0.544	TGFBI+rs13159365
protein alone	61	precision	0.771	TGFBI
protein+pqtl	61	f1	0.653	TGFBI+rs13159365
protein alone	61	specificity	0.927	TGFBI
protein+pqtl	61	roc_auc	0.798	TGFBI+rs13159365
protein alone	61	f1	0.587	TGFBI
protein alone	61	recall	0.474	TGFBI
protein alone	61	accuracy	0.772	TGFBI
protein+pqtl	61	precision	0.816	TGFBI+rs13159365
protein+pqtl	61	specificity	0.936	TGFBI+rs13159365
protein alone	61	balanced accuracy	0.7	TGFBI
protein+pqtl	61	balanced accuracy	0.74	TGFBI+rs13159365
protein alone	61	mcc	0.467	TGFBI
protein+pqtl	61	accuracy	0.802	TGFBI+rs13159365
protein+pqtl	61	mcc	0.543	TGFBI+rs13159365
protein+pqtl	62	balanced accuracy	0.784	TGFBI+rs13159365
protein alone	62	mcc	0.646	TGFBI
protein alone	62	f1	0.735	TGFBI
protein+pqtl	62	specificity	0.936	TGFBI+rs13159365
protein+pqtl	62	recall	0.632	TGFBI+rs13159365
protein alone	62	roc_auc	0.844	TGFBI
protein+pqtl	62	mcc	0.616	TGFBI+rs13159365
protein alone	62	recall	0.632	TGFBI
protein+pqtl	62	f1	0.72	TGFBI+rs13159365
protein alone	62	specificity	0.955	TGFBI
protein+pqtl	62	accuracy	0.832	TGFBI+rs13159365
protein alone	62	balanced accuracy	0.793	TGFBI
protein alone	62	accuracy	0.844	TGFBI
protein alone	62	precision	0.878	TGFBI
protein+pqtl	62	precision	0.837	TGFBI+rs13159365
protein+pqtl	62	roc_auc	0.838	TGFBI+rs13159365
protein+pqtl	63	specificity	0.936	TGFBI+rs13159365
protein alone	63	balanced accuracy	0.74	TGFBI
protein+pqtl	63	accuracy	0.802	TGFBI+rs13159365
protein+pqtl	63	balanced accuracy	0.74	TGFBI+rs13159365
protein+pqtl	63	precision	0.816	TGFBI+rs13159365
protein alone	63	recall	0.544	TGFBI
protein+pqtl	63	f1	0.653	TGFBI+rs13159365
protein alone	63	mcc	0.543	TGFBI
protein alone	63	accuracy	0.802	TGFBI
protein+pqtl	63	mcc	0.543	TGFBI+rs13159365
protein alone	63	f1	0.653	TGFBI
protein alone	63	precision	0.816	TGFBI
protein alone	63	roc_auc	0.773	TGFBI
protein+pqtl	63	recall	0.544	TGFBI+rs13159365
protein+pqtl	63	roc_auc	0.777	TGFBI+rs13159365
protein alone	63	specificity	0.936	TGFBI
protein alone	64	accuracy	0.79	TGFBI
protein+pqtl	64	recall	0.579	TGFBI+rs13159365
protein alone	64	mcc	0.513	TGFBI
protein+pqtl	64	balanced accuracy	0.767	TGFBI+rs13159365
protein alone	64	recall	0.544	TGFBI
protein+pqtl	64	roc_auc	0.77	TGFBI+rs13159365
protein alone	64	precision	0.775	TGFBI
protein alone	64	roc_auc	0.764	TGFBI
protein+pqtl	64	mcc	0.603	TGFBI+rs13159365
protein alone	64	f1	0.639	TGFBI
protein+pqtl	64	specificity	0.955	TGFBI+rs13159365
protein alone	64	balanced accuracy	0.731	TGFBI
protein alone	64	specificity	0.918	TGFBI
protein+pqtl	64	accuracy	0.826	TGFBI+rs13159365
protein+pqtl	64	f1	0.695	TGFBI+rs13159365
protein+pqtl	64	precision	0.868	TGFBI+rs13159365
protein+pqtl	65	balanced accuracy	0.732	TGFBI+rs13159365
protein+pqtl	65	recall	0.491	TGFBI+rs13159365
protein alone	65	balanced accuracy	0.71	TGFBI
protein+pqtl	65	accuracy	0.808	TGFBI+rs13159365
protein+pqtl	65	specificity	0.973	TGFBI+rs13159365
protein alone	65	mcc	0.499	TGFBI
protein alone	65	f1	0.6	TGFBI
protein alone	65	precision	0.818	TGFBI
protein alone	65	accuracy	0.784	TGFBI
protein alone	65	recall	0.474	TGFBI
protein+pqtl	65	precision	0.903	TGFBI+rs13159365
protein+pqtl	65	mcc	0.566	TGFBI+rs13159365
protein alone	65	roc_auc	0.79	TGFBI
protein+pqtl	65	f1	0.636	TGFBI+rs13159365
protein alone	65	specificity	0.945	TGFBI
protein+pqtl	65	roc_auc	0.791	TGFBI+rs13159365
protein alone	66	recall	0.404	TGFBI
protein alone	66	f1	0.541	TGFBI
protein+pqtl	66	roc_auc	0.757	TGFBI+rs13159365
protein+pqtl	66	mcc	0.486	TGFBI+rs13159365
protein+pqtl	66	f1	0.575	TGFBI+rs13159365
protein+pqtl	66	accuracy	0.778	TGFBI+rs13159365
protein+pqtl	66	specificity	0.955	TGFBI+rs13159365
protein alone	66	mcc	0.454	TGFBI
protein alone	66	specificity	0.955	TGFBI
protein alone	66	accuracy	0.766	TGFBI
protein alone	66	precision	0.821	TGFBI
protein+pqtl	66	recall	0.439	TGFBI+rs13159365
protein alone	66	roc_auc	0.741	TGFBI
protein+pqtl	66	precision	0.833	TGFBI+rs13159365
protein+pqtl	66	balanced accuracy	0.697	TGFBI+rs13159365
protein alone	66	balanced accuracy	0.679	TGFBI
protein alone	67	roc_auc	0.751	TGFBI
protein+pqtl	67	balanced accuracy	0.723	TGFBI+rs13159365
protein+pqtl	67	accuracy	0.796	TGFBI+rs13159365
protein+pqtl	67	precision	0.848	TGFBI+rs13159365
protein alone	67	precision	0.806	TGFBI
protein alone	67	accuracy	0.79	TGFBI
protein alone	67	recall	0.509	TGFBI
protein+pqtl	67	recall	0.491	TGFBI+rs13159365
protein+pqtl	67	roc_auc	0.76	TGFBI+rs13159365
protein alone	67	mcc	0.513	TGFBI
protein alone	67	specificity	0.936	TGFBI
protein+pqtl	67	mcc	0.531	TGFBI+rs13159365
protein+pqtl	67	specificity	0.955	TGFBI+rs13159365
protein alone	67	f1	0.624	TGFBI
protein+pqtl	67	f1	0.622	TGFBI+rs13159365
protein alone	67	balanced accuracy	0.723	TGFBI
protein+pqtl	68	roc_auc	0.795	TGFBI+rs13159365
protein+pqtl	68	balanced accuracy	0.719	TGFBI+rs13159365
protein alone	68	accuracy	0.772	TGFBI
protein+pqtl	68	accuracy	0.796	TGFBI+rs13159365
protein alone	68	mcc	0.468	TGFBI
protein+pqtl	68	mcc	0.533	TGFBI+rs13159365
protein alone	68	specificity	0.945	TGFBI
protein+pqtl	68	specificity	0.964	TGFBI+rs13159365
protein+pqtl	68	f1	0.614	TGFBI+rs13159365
protein alone	68	precision	0.806	TGFBI
protein alone	68	roc_auc	0.788	TGFBI
protein+pqtl	68	precision	0.871	TGFBI+rs13159365
protein+pqtl	68	recall	0.474	TGFBI+rs13159365
protein alone	68	balanced accuracy	0.692	TGFBI
protein alone	68	f1	0.568	TGFBI
protein alone	68	recall	0.439	TGFBI
protein alone	69	roc_auc	0.813	TGFBI
protein alone	69	specificity	0.936	TGFBI
protein+pqtl	69	roc_auc	0.817	TGFBI+rs13159365
protein+pqtl	69	specificity	0.955	TGFBI+rs13159365
protein alone	69	recall	0.544	TGFBI
protein+pqtl	69	f1	0.667	TGFBI+rs13159365
protein alone	69	balanced accuracy	0.74	TGFBI
protein alone	69	accuracy	0.802	TGFBI
protein+pqtl	69	mcc	0.575	TGFBI+rs13159365
protein alone	69	precision	0.816	TGFBI
protein alone	69	f1	0.653	TGFBI
protein+pqtl	69	balanced accuracy	0.749	TGFBI+rs13159365
protein alone	69	mcc	0.543	TGFBI
protein+pqtl	69	accuracy	0.814	TGFBI+rs13159365
protein+pqtl	69	precision	0.861	TGFBI+rs13159365
protein+pqtl	69	recall	0.544	TGFBI+rs13159365
protein alone	70	f1	0.611	TGFBI
protein+pqtl	70	recall	0.509	TGFBI+rs13159365
protein+pqtl	70	precision	0.829	TGFBI+rs13159365
protein alone	70	precision	0.763	TGFBI
protein alone	70	recall	0.509	TGFBI
protein alone	70	balanced accuracy	0.713	TGFBI
protein+pqtl	70	mcc	0.529	TGFBI+rs13159365
protein+pqtl	70	accuracy	0.796	TGFBI+rs13159365
protein alone	70	specificity	0.918	TGFBI
protein alone	70	mcc	0.483	TGFBI
protein+pqtl	70	roc_auc	0.781	TGFBI+rs13159365
protein+pqtl	70	f1	0.63	TGFBI+rs13159365
protein+pqtl	70	specificity	0.945	TGFBI+rs13159365
protein+pqtl	70	balanced accuracy	0.727	TGFBI+rs13159365
protein alone	70	roc_auc	0.78	TGFBI
protein alone	70	accuracy	0.778	TGFBI
protein+pqtl	71	balanced accuracy	0.713	TGFBI+rs13159365
protein+pqtl	71	precision	0.763	TGFBI+rs13159365
protein alone	71	accuracy	0.778	TGFBI
protein alone	71	f1	0.602	TGFBI
protein+pqtl	71	roc_auc	0.769	TGFBI+rs13159365
protein alone	71	balanced accuracy	0.709	TGFBI
protein alone	71	mcc	0.483	TGFBI
protein alone	71	roc_auc	0.763	TGFBI
protein+pqtl	71	f1	0.611	TGFBI+rs13159365
protein alone	71	precision	0.778	TGFBI
protein alone	71	recall	0.491	TGFBI
protein+pqtl	71	mcc	0.483	TGFBI+rs13159365
protein alone	71	specificity	0.927	TGFBI
protein+pqtl	71	accuracy	0.778	TGFBI+rs13159365
protein+pqtl	71	specificity	0.918	TGFBI+rs13159365
protein+pqtl	71	recall	0.509	TGFBI+rs13159365
protein+pqtl	72	mcc	0.528	TGFBI+rs13159365
protein alone	72	balanced accuracy	0.709	TGFBI
protein+pqtl	72	f1	0.638	TGFBI+rs13159365
protein+pqtl	72	accuracy	0.796	TGFBI+rs13159365
protein alone	72	specificity	0.909	TGFBI
protein alone	72	accuracy	0.772	TGFBI
protein alone	72	roc_auc	0.737	TGFBI
protein alone	72	f1	0.604	TGFBI
protein+pqtl	72	specificity	0.936	TGFBI+rs13159365
protein+pqtl	72	precision	0.811	TGFBI+rs13159365
protein+pqtl	72	balanced accuracy	0.731	TGFBI+rs13159365
protein+pqtl	72	recall	0.526	TGFBI+rs13159365
protein+pqtl	72	roc_auc	0.74	TGFBI+rs13159365
protein alone	72	mcc	0.468	TGFBI
protein alone	72	recall	0.509	TGFBI
protein alone	72	precision	0.744	TGFBI
protein+pqtl	73	mcc	0.605	TGFBI+rs13159365
protein alone	73	recall	0.561	TGFBI
protein+pqtl	73	roc_auc	0.838	TGFBI+rs13159365
protein alone	73	specificity	0.936	TGFBI
protein alone	73	precision	0.821	TGFBI
protein+pqtl	73	accuracy	0.826	TGFBI+rs13159365
protein+pqtl	73	specificity	0.964	TGFBI+rs13159365
protein alone	73	f1	0.667	TGFBI
protein alone	73	mcc	0.558	TGFBI
protein alone	73	roc_auc	0.846	TGFBI
protein+pqtl	73	precision	0.889	TGFBI+rs13159365
protein+pqtl	73	recall	0.561	TGFBI+rs13159365
protein+pqtl	73	f1	0.688	TGFBI+rs13159365
protein alone	73	accuracy	0.808	TGFBI
protein+pqtl	73	balanced accuracy	0.763	TGFBI+rs13159365
protein alone	73	balanced accuracy	0.749	TGFBI
protein+pqtl	74	balanced accuracy	0.704	TGFBI+rs13159365
protein alone	74	roc_auc	0.765	TGFBI
protein alone	74	balanced accuracy	0.695	TGFBI
protein+pqtl	74	f1	0.598	TGFBI+rs13159365
protein alone	74	precision	0.69	TGFBI
protein alone	74	recall	0.509	TGFBI
protein alone	74	accuracy	0.754	TGFBI
protein alone	74	mcc	0.427	TGFBI
protein+pqtl	74	accuracy	0.766	TGFBI+rs13159365
protein+pqtl	74	recall	0.509	TGFBI+rs13159365
protein+pqtl	74	mcc	0.454	TGFBI+rs13159365
protein+pqtl	74	precision	0.725	TGFBI+rs13159365
protein alone	74	specificity	0.882	TGFBI
protein+pqtl	74	roc_auc	0.772	TGFBI+rs13159365
protein alone	74	f1	0.586	TGFBI
protein+pqtl	74	specificity	0.9	TGFBI+rs13159365
protein+pqtl	75	roc_auc	0.791	TGFBI+rs13159365
protein+pqtl	75	accuracy	0.802	TGFBI+rs13159365
protein alone	75	accuracy	0.79	TGFBI
protein+pqtl	75	mcc	0.548	TGFBI+rs13159365
protein alone	75	recall	0.456	TGFBI
protein+pqtl	75	precision	0.875	TGFBI+rs13159365
protein alone	75	balanced accuracy	0.71	TGFBI
protein alone	75	precision	0.867	TGFBI
protein alone	75	mcc	0.518	TGFBI
protein+pqtl	75	balanced accuracy	0.727	TGFBI+rs13159365
protein+pqtl	75	f1	0.629	TGFBI+rs13159365
protein+pqtl	75	recall	0.491	TGFBI+rs13159365
protein alone	75	f1	0.598	TGFBI
protein alone	75	roc_auc	0.78	TGFBI
protein alone	75	specificity	0.964	TGFBI
protein+pqtl	75	specificity	0.964	TGFBI+rs13159365
protein+pqtl	76	precision	0.829	TGFBI+rs13159365
protein+pqtl	76	f1	0.63	TGFBI+rs13159365
protein alone	76	balanced accuracy	0.683	TGFBI
protein alone	76	f1	0.559	TGFBI
protein+pqtl	76	accuracy	0.796	TGFBI+rs13159365
protein alone	76	precision	0.722	TGFBI
protein alone	76	accuracy	0.754	TGFBI
protein alone	76	mcc	0.421	TGFBI
protein+pqtl	76	recall	0.509	TGFBI+rs13159365
protein alone	76	roc_auc	0.772	TGFBI
protein+pqtl	76	balanced accuracy	0.727	TGFBI+rs13159365
protein+pqtl	76	roc_auc	0.782	TGFBI+rs13159365
protein alone	76	recall	0.456	TGFBI
protein alone	76	specificity	0.909	TGFBI
protein+pqtl	76	specificity	0.945	TGFBI+rs13159365
protein+pqtl	76	mcc	0.529	TGFBI+rs13159365
protein+pqtl	77	recall	0.561	TGFBI+rs13159365
protein alone	77	precision	0.889	TGFBI
protein+pqtl	77	f1	0.681	TGFBI+rs13159365
protein alone	77	recall	0.561	TGFBI
protein alone	77	specificity	0.964	TGFBI
protein alone	77	accuracy	0.826	TGFBI
protein+pqtl	77	balanced accuracy	0.758	TGFBI+rs13159365
protein alone	77	mcc	0.605	TGFBI
protein+pqtl	77	specificity	0.955	TGFBI+rs13159365
protein alone	77	roc_auc	0.837	TGFBI
protein+pqtl	77	mcc	0.589	TGFBI+rs13159365
protein+pqtl	77	accuracy	0.82	TGFBI+rs13159365
protein+pqtl	77	precision	0.865	TGFBI+rs13159365
protein+pqtl	77	roc_auc	0.843	TGFBI+rs13159365
protein alone	77	f1	0.688	TGFBI
protein alone	77	balanced accuracy	0.763	TGFBI
protein+pqtl	78	f1	0.725	TGFBI+rs13159365
protein alone	78	f1	0.653	TGFBI
protein alone	78	mcc	0.516	TGFBI
protein alone	78	recall	0.579	TGFBI
protein alone	78	roc_auc	0.812	TGFBI
protein+pqtl	78	recall	0.649	TGFBI+rs13159365
protein alone	78	balanced accuracy	0.739	TGFBI
protein+pqtl	78	specificity	0.927	TGFBI+rs13159365
protein alone	78	specificity	0.9	TGFBI
protein+pqtl	78	roc_auc	0.814	TGFBI+rs13159365
protein+pqtl	78	balanced accuracy	0.788	TGFBI+rs13159365
protein alone	78	accuracy	0.79	TGFBI
protein+pqtl	78	precision	0.822	TGFBI+rs13159365
protein+pqtl	78	mcc	0.616	TGFBI+rs13159365
protein+pqtl	78	accuracy	0.832	TGFBI+rs13159365
protein alone	78	precision	0.75	TGFBI
protein+pqtl	79	mcc	0.591	TGFBI+rs13159365
protein+pqtl	79	specificity	0.964	TGFBI+rs13159365
protein alone	79	specificity	0.955	TGFBI
protein alone	79	accuracy	0.796	TGFBI
protein alone	79	mcc	0.531	TGFBI
protein alone	79	precision	0.848	TGFBI
protein+pqtl	79	balanced accuracy	0.754	TGFBI+rs13159365
protein alone	79	recall	0.491	TGFBI
protein+pqtl	79	recall	0.544	TGFBI+rs13159365
protein alone	79	f1	0.622	TGFBI
protein+pqtl	79	precision	0.886	TGFBI+rs13159365
protein+pqtl	79	f1	0.674	TGFBI+rs13159365
protein alone	79	balanced accuracy	0.723	TGFBI
protein+pqtl	79	accuracy	0.82	TGFBI+rs13159365
protein+pqtl	79	roc_auc	0.799	TGFBI+rs13159365
protein alone	79	roc_auc	0.794	TGFBI
protein+pqtl	80	f1	0.652	TGFBI+rs13159365
protein+pqtl	80	balanced accuracy	0.74	TGFBI+rs13159365
protein alone	80	precision	0.794	TGFBI
protein alone	80	f1	0.593	TGFBI
protein+pqtl	80	precision	0.857	TGFBI+rs13159365
protein+pqtl	80	recall	0.526	TGFBI+rs13159365
protein alone	80	specificity	0.936	TGFBI
protein+pqtl	80	specificity	0.955	TGFBI+rs13159365
protein alone	80	accuracy	0.778	TGFBI
protein+pqtl	80	accuracy	0.808	TGFBI+rs13159365
protein alone	80	mcc	0.483	TGFBI
protein alone	80	recall	0.474	TGFBI
protein alone	80	roc_auc	0.815	TGFBI
protein+pqtl	80	roc_auc	0.815	TGFBI+rs13159365
protein+pqtl	80	mcc	0.56	TGFBI+rs13159365
protein alone	80	balanced accuracy	0.705	TGFBI
protein+pqtl	81	accuracy	0.79	TGFBI+rs13159365
protein+pqtl	81	roc_auc	0.71	TGFBI+rs13159365
protein alone	81	specificity	0.927	TGFBI
protein+pqtl	81	recall	0.456	TGFBI+rs13159365
protein alone	81	mcc	0.467	TGFBI
protein+pqtl	81	f1	0.598	TGFBI+rs13159365
protein+pqtl	81	mcc	0.518	TGFBI+rs13159365
protein+pqtl	81	balanced accuracy	0.71	TGFBI+rs13159365
protein alone	81	recall	0.474	TGFBI
protein alone	81	balanced accuracy	0.7	TGFBI
protein alone	81	roc_auc	0.704	TGFBI
protein+pqtl	81	specificity	0.964	TGFBI+rs13159365
protein alone	81	f1	0.587	TGFBI
protein+pqtl	81	precision	0.867	TGFBI+rs13159365
protein alone	81	accuracy	0.772	TGFBI
protein alone	81	precision	0.771	TGFBI
protein+pqtl	82	f1	0.757	TGFBI+rs13159365
protein alone	82	recall	0.649	TGFBI
protein alone	82	roc_auc	0.841	TGFBI
protein alone	82	f1	0.718	TGFBI
protein alone	82	accuracy	0.826	TGFBI
protein+pqtl	82	mcc	0.659	TGFBI+rs13159365
protein alone	82	specificity	0.918	TGFBI
protein+pqtl	82	recall	0.684	TGFBI+rs13159365
protein+pqtl	82	accuracy	0.85	TGFBI+rs13159365
protein+pqtl	82	roc_auc	0.843	TGFBI+rs13159365
protein+pqtl	82	precision	0.848	TGFBI+rs13159365
protein alone	82	balanced accuracy	0.784	TGFBI
protein alone	82	precision	0.804	TGFBI
protein+pqtl	82	specificity	0.936	TGFBI+rs13159365
protein+pqtl	82	balanced accuracy	0.81	TGFBI+rs13159365
protein alone	82	mcc	0.602	TGFBI
protein alone	83	f1	0.581	TGFBI
protein+pqtl	83	accuracy	0.772	TGFBI+rs13159365
protein+pqtl	83	balanced accuracy	0.705	TGFBI+rs13159365
protein alone	83	recall	0.474	TGFBI
protein alone	83	precision	0.75	TGFBI
protein+pqtl	83	f1	0.596	TGFBI+rs13159365
protein alone	83	balanced accuracy	0.696	TGFBI
protein+pqtl	83	precision	0.757	TGFBI+rs13159365
protein+pqtl	83	specificity	0.918	TGFBI+rs13159365
protein+pqtl	83	mcc	0.467	TGFBI+rs13159365
protein+pqtl	83	roc_auc	0.767	TGFBI+rs13159365
protein alone	83	accuracy	0.766	TGFBI
protein alone	83	specificity	0.918	TGFBI
protein alone	83	mcc	0.452	TGFBI
protein alone	83	roc_auc	0.774	TGFBI
protein+pqtl	83	recall	0.491	TGFBI+rs13159365
protein+pqtl	84	balanced accuracy	0.815	TGFBI+rs13159365
protein alone	84	roc_auc	0.876	TGFBI
protein alone	84	mcc	0.618	TGFBI
protein+pqtl	84	accuracy	0.85	TGFBI+rs13159365
protein alone	84	recall	0.684	TGFBI
protein+pqtl	84	recall	0.702	TGFBI+rs13159365
protein alone	84	balanced accuracy	0.797	TGFBI
protein+pqtl	84	specificity	0.927	TGFBI+rs13159365
protein alone	84	f1	0.736	TGFBI
protein+pqtl	84	f1	0.762	TGFBI+rs13159365
protein+pqtl	84	roc_auc	0.872	TGFBI+rs13159365
protein+pqtl	84	mcc	0.659	TGFBI+rs13159365
protein alone	84	precision	0.796	TGFBI
protein alone	84	accuracy	0.832	TGFBI
protein alone	84	specificity	0.909	TGFBI
protein+pqtl	84	precision	0.833	TGFBI+rs13159365
protein+pqtl	85	roc_auc	0.834	TGFBI+rs13159365
protein alone	85	accuracy	0.82	TGFBI
protein+pqtl	85	balanced accuracy	0.806	TGFBI+rs13159365
protein+pqtl	85	recall	0.667	TGFBI+rs13159365
protein+pqtl	85	f1	0.752	TGFBI+rs13159365
protein alone	85	precision	0.814	TGFBI
protein alone	85	mcc	0.587	TGFBI
protein alone	85	roc_auc	0.829	TGFBI
protein alone	85	f1	0.7	TGFBI
protein+pqtl	85	specificity	0.945	TGFBI+rs13159365
protein alone	85	specificity	0.927	TGFBI
protein+pqtl	85	precision	0.864	TGFBI+rs13159365
protein alone	85	balanced accuracy	0.771	TGFBI
protein alone	85	recall	0.614	TGFBI
protein+pqtl	85	mcc	0.659	TGFBI+rs13159365
protein+pqtl	85	accuracy	0.85	TGFBI+rs13159365
protein alone	86	roc_auc	0.81	TGFBI
protein+pqtl	86	f1	0.674	TGFBI+rs13159365
protein+pqtl	86	specificity	0.964	TGFBI+rs13159365
protein alone	86	mcc	0.566	TGFBI
protein+pqtl	86	balanced accuracy	0.754	TGFBI+rs13159365
protein alone	86	balanced accuracy	0.732	TGFBI
protein alone	86	specificity	0.973	TGFBI
protein+pqtl	86	mcc	0.591	TGFBI+rs13159365
protein+pqtl	86	precision	0.886	TGFBI+rs13159365
protein+pqtl	86	recall	0.544	TGFBI+rs13159365
protein+pqtl	86	accuracy	0.82	TGFBI+rs13159365
protein+pqtl	86	roc_auc	0.809	TGFBI+rs13159365
protein alone	86	accuracy	0.808	TGFBI
protein alone	86	recall	0.491	TGFBI
protein alone	86	precision	0.903	TGFBI
protein alone	86	f1	0.636	TGFBI
protein alone	87	roc_auc	0.692	TGFBI
protein+pqtl	87	balanced accuracy	0.665	TGFBI+rs13159365
protein+pqtl	87	accuracy	0.749	TGFBI+rs13159365
protein+pqtl	87	roc_auc	0.706	TGFBI+rs13159365
protein alone	87	balanced accuracy	0.674	TGFBI
protein alone	87	precision	0.684	TGFBI
protein alone	87	f1	0.547	TGFBI
protein+pqtl	87	precision	0.742	TGFBI+rs13159365
protein+pqtl	87	f1	0.523	TGFBI+rs13159365
protein alone	87	mcc	0.392	TGFBI
protein alone	87	accuracy	0.743	TGFBI
protein+pqtl	87	specificity	0.927	TGFBI+rs13159365
protein+pqtl	87	recall	0.404	TGFBI+rs13159365
protein alone	87	specificity	0.891	TGFBI
protein+pqtl	87	mcc	0.403	TGFBI+rs13159365
protein alone	87	recall	0.456	TGFBI
protein+pqtl	88	accuracy	0.784	TGFBI+rs13159365
protein+pqtl	88	roc_auc	0.789	TGFBI+rs13159365
protein alone	88	mcc	0.566	TGFBI
protein alone	88	balanced accuracy	0.732	TGFBI
protein+pqtl	88	recall	0.456	TGFBI+rs13159365
protein alone	88	recall	0.491	TGFBI
protein+pqtl	88	balanced accuracy	0.705	TGFBI+rs13159365
protein alone	88	precision	0.903	TGFBI
protein+pqtl	88	f1	0.591	TGFBI+rs13159365
protein+pqtl	88	precision	0.839	TGFBI+rs13159365
protein+pqtl	88	specificity	0.955	TGFBI+rs13159365
protein alone	88	specificity	0.973	TGFBI
protein alone	88	roc_auc	0.803	TGFBI
protein alone	88	accuracy	0.808	TGFBI
protein+pqtl	88	mcc	0.501	TGFBI+rs13159365
protein alone	88	f1	0.636	TGFBI
protein+pqtl	89	specificity	0.973	TGFBI+rs13159365
protein+pqtl	89	recall	0.491	TGFBI+rs13159365
protein alone	89	accuracy	0.796	TGFBI
protein alone	89	f1	0.605	TGFBI
protein alone	89	precision	0.897	TGFBI
protein alone	89	specificity	0.973	TGFBI
protein+pqtl	89	precision	0.903	TGFBI+rs13159365
protein+pqtl	89	f1	0.636	TGFBI+rs13159365
protein alone	89	mcc	0.537	TGFBI
protein+pqtl	89	balanced accuracy	0.732	TGFBI+rs13159365
protein+pqtl	89	mcc	0.566	TGFBI+rs13159365
protein alone	89	roc_auc	0.774	TGFBI
protein+pqtl	89	accuracy	0.808	TGFBI+rs13159365
protein+pqtl	89	roc_auc	0.779	TGFBI+rs13159365
protein alone	89	recall	0.456	TGFBI
protein alone	89	balanced accuracy	0.714	TGFBI
protein alone	90	accuracy	0.772	TGFBI
protein+pqtl	90	f1	0.653	TGFBI+rs13159365
protein alone	90	specificity	0.873	TGFBI
protein alone	90	balanced accuracy	0.726	TGFBI
protein+pqtl	90	balanced accuracy	0.74	TGFBI+rs13159365
protein+pqtl	90	roc_auc	0.829	TGFBI+rs13159365
protein+pqtl	90	precision	0.78	TGFBI+rs13159365
protein+pqtl	90	recall	0.561	TGFBI+rs13159365
protein alone	90	mcc	0.476	TGFBI
protein alone	90	recall	0.579	TGFBI
protein+pqtl	90	accuracy	0.796	TGFBI+rs13159365
protein alone	90	precision	0.702	TGFBI
protein+pqtl	90	specificity	0.918	TGFBI+rs13159365
protein alone	90	f1	0.635	TGFBI
protein+pqtl	90	mcc	0.528	TGFBI+rs13159365
protein alone	90	roc_auc	0.813	TGFBI
protein alone	91	recall	0.544	TGFBI
protein alone	91	mcc	0.543	TGFBI
protein+pqtl	91	recall	0.561	TGFBI+rs13159365
protein+pqtl	91	roc_auc	0.824	TGFBI+rs13159365
protein+pqtl	91	specificity	0.964	TGFBI+rs13159365
protein alone	91	specificity	0.936	TGFBI
protein alone	91	roc_auc	0.818	TGFBI
protein+pqtl	91	f1	0.688	TGFBI+rs13159365
protein alone	91	accuracy	0.802	TGFBI
protein+pqtl	91	accuracy	0.826	TGFBI+rs13159365
protein alone	91	precision	0.816	TGFBI
protein+pqtl	91	mcc	0.605	TGFBI+rs13159365
protein+pqtl	91	balanced accuracy	0.763	TGFBI+rs13159365
protein alone	91	f1	0.653	TGFBI
protein+pqtl	91	precision	0.889	TGFBI+rs13159365
protein alone	91	balanced accuracy	0.74	TGFBI
protein alone	92	specificity	0.945	TGFBI
protein alone	92	f1	0.568	TGFBI
protein alone	92	balanced accuracy	0.692	TGFBI
protein+pqtl	92	mcc	0.527	TGFBI+rs13159365
protein alone	92	recall	0.439	TGFBI
protein alone	92	accuracy	0.772	TGFBI
protein+pqtl	92	balanced accuracy	0.701	TGFBI+rs13159365
protein+pqtl	92	precision	0.923	TGFBI+rs13159365
protein+pqtl	92	recall	0.421	TGFBI+rs13159365
protein+pqtl	92	f1	0.578	TGFBI+rs13159365
protein alone	92	mcc	0.468	TGFBI
protein+pqtl	92	roc_auc	0.803	TGFBI+rs13159365
protein+pqtl	92	specificity	0.982	TGFBI+rs13159365
protein+pqtl	92	accuracy	0.79	TGFBI+rs13159365
protein alone	92	roc_auc	0.794	TGFBI
protein alone	92	precision	0.806	TGFBI
protein+pqtl	93	roc_auc	0.808	TGFBI+rs13159365
protein+pqtl	93	recall	0.579	TGFBI+rs13159365
protein+pqtl	93	mcc	0.543	TGFBI+rs13159365
protein alone	93	balanced accuracy	0.753	TGFBI
protein alone	93	recall	0.579	TGFBI
protein alone	93	mcc	0.558	TGFBI
protein+pqtl	93	specificity	0.918	TGFBI+rs13159365
protein+pqtl	93	f1	0.667	TGFBI+rs13159365
protein alone	93	specificity	0.927	TGFBI
protein+pqtl	93	accuracy	0.802	TGFBI+rs13159365
protein alone	93	accuracy	0.808	TGFBI
protein+pqtl	93	precision	0.786	TGFBI+rs13159365
protein alone	93	f1	0.673	TGFBI
protein alone	93	roc_auc	0.81	TGFBI
protein+pqtl	93	balanced accuracy	0.749	TGFBI+rs13159365
protein alone	93	precision	0.805	TGFBI
protein alone	94	roc_auc	0.834	TGFBI
protein+pqtl	94	recall	0.561	TGFBI+rs13159365
protein alone	94	accuracy	0.82	TGFBI
protein+pqtl	94	specificity	0.955	TGFBI+rs13159365
protein alone	94	recall	0.561	TGFBI
protein alone	94	precision	0.865	TGFBI
protein+pqtl	94	roc_auc	0.838	TGFBI+rs13159365
protein alone	94	balanced accuracy	0.758	TGFBI
protein+pqtl	94	mcc	0.589	TGFBI+rs13159365
protein+pqtl	94	balanced accuracy	0.758	TGFBI+rs13159365
protein+pqtl	94	precision	0.865	TGFBI+rs13159365
protein alone	94	mcc	0.589	TGFBI
protein alone	94	specificity	0.955	TGFBI
protein+pqtl	94	accuracy	0.82	TGFBI+rs13159365
protein+pqtl	94	f1	0.681	TGFBI+rs13159365
protein alone	94	f1	0.681	TGFBI
protein alone	95	balanced accuracy	0.709	TGFBI
protein alone	95	specificity	0.927	TGFBI
protein+pqtl	95	roc_auc	0.759	TGFBI+rs13159365
protein+pqtl	95	mcc	0.575	TGFBI+rs13159365
protein alone	95	roc_auc	0.759	TGFBI
protein+pqtl	95	f1	0.667	TGFBI+rs13159365
protein+pqtl	95	recall	0.544	TGFBI+rs13159365
protein+pqtl	95	balanced accuracy	0.749	TGFBI+rs13159365
protein+pqtl	95	precision	0.861	TGFBI+rs13159365
protein alone	95	f1	0.602	TGFBI
protein alone	95	precision	0.778	TGFBI
protein alone	95	recall	0.491	TGFBI
protein+pqtl	95	accuracy	0.814	TGFBI+rs13159365
protein+pqtl	95	specificity	0.955	TGFBI+rs13159365
protein alone	95	accuracy	0.778	TGFBI
protein alone	95	mcc	0.483	TGFBI
protein+pqtl	96	accuracy	0.82	TGFBI+rs13159365
protein+pqtl	96	specificity	0.955	TGFBI+rs13159365
protein+pqtl	96	mcc	0.589	TGFBI+rs13159365
protein+pqtl	96	precision	0.865	TGFBI+rs13159365
protein alone	96	precision	0.838	TGFBI
protein alone	96	f1	0.66	TGFBI
protein+pqtl	96	roc_auc	0.818	TGFBI+rs13159365
protein alone	96	accuracy	0.808	TGFBI
protein+pqtl	96	recall	0.561	TGFBI+rs13159365
protein alone	96	balanced accuracy	0.745	TGFBI
protein alone	96	roc_auc	0.825	TGFBI
protein+pqtl	96	f1	0.681	TGFBI+rs13159365
protein alone	96	recall	0.544	TGFBI
protein+pqtl	96	balanced accuracy	0.758	TGFBI+rs13159365
protein alone	96	mcc	0.559	TGFBI
protein alone	96	specificity	0.945	TGFBI
protein+pqtl	97	mcc	0.558	TGFBI+rs13159365
protein alone	97	recall	0.561	TGFBI
protein alone	97	specificity	0.918	TGFBI
protein alone	97	accuracy	0.796	TGFBI
protein+pqtl	97	balanced accuracy	0.749	TGFBI+rs13159365
protein+pqtl	97	roc_auc	0.777	TGFBI+rs13159365
protein alone	97	balanced accuracy	0.74	TGFBI
protein+pqtl	97	recall	0.561	TGFBI+rs13159365
protein+pqtl	97	precision	0.821	TGFBI+rs13159365
protein alone	97	roc_auc	0.763	TGFBI
protein+pqtl	97	accuracy	0.808	TGFBI+rs13159365
protein alone	97	f1	0.653	TGFBI
protein+pqtl	97	f1	0.667	TGFBI+rs13159365
protein alone	97	precision	0.78	TGFBI
protein alone	97	mcc	0.528	TGFBI
protein+pqtl	97	specificity	0.936	TGFBI+rs13159365
protein+pqtl	98	recall	0.596	TGFBI+rs13159365
protein alone	98	f1	0.673	TGFBI
protein alone	98	precision	0.805	TGFBI
protein alone	98	balanced accuracy	0.753	TGFBI
protein+pqtl	98	mcc	0.602	TGFBI+rs13159365
protein alone	98	mcc	0.558	TGFBI
protein alone	98	accuracy	0.808	TGFBI
protein+pqtl	98	balanced accuracy	0.771	TGFBI+rs13159365
protein alone	98	specificity	0.927	TGFBI
protein alone	98	roc_auc	0.833	TGFBI
protein+pqtl	98	f1	0.701	TGFBI+rs13159365
protein+pqtl	98	accuracy	0.826	TGFBI+rs13159365
protein alone	98	recall	0.579	TGFBI
protein+pqtl	98	precision	0.85	TGFBI+rs13159365
protein+pqtl	98	specificity	0.945	TGFBI+rs13159365
protein+pqtl	98	roc_auc	0.829	TGFBI+rs13159365
protein alone	99	accuracy	0.838	TGFBI
protein alone	99	precision	0.875	TGFBI
protein alone	99	roc_auc	0.863	TGFBI
protein+pqtl	99	f1	0.742	TGFBI+rs13159365
protein alone	99	f1	0.722	TGFBI
protein alone	99	specificity	0.955	TGFBI
protein alone	99	mcc	0.632	TGFBI
protein+pqtl	99	precision	0.9	TGFBI+rs13159365
protein+pqtl	99	recall	0.632	TGFBI+rs13159365
protein+pqtl	99	specificity	0.964	TGFBI+rs13159365
protein+pqtl	99	mcc	0.661	TGFBI+rs13159365
protein alone	99	recall	0.614	TGFBI
protein+pqtl	99	roc_auc	0.85	TGFBI+rs13159365
protein alone	99	balanced accuracy	0.784	TGFBI
protein+pqtl	99	balanced accuracy	0.798	TGFBI+rs13159365
protein+pqtl	99	accuracy	0.85	TGFBI+rs13159365

## Sheet: Extended Data Fig. 8b
marker	iteration	variable	value	predictor
protein alone	0	roc_auc	0.647	LBP
protein+pqtl	0	accuracy	0.689	LBP+rs2232613
protein+pqtl	0	recall	0.164	LBP+rs2232613
protein alone	0	precision	0.833	LBP
protein+pqtl	0	roc_auc	0.669	LBP+rs2232613
protein+pqtl	0	specificity	0.946	LBP+rs2232613
protein+pqtl	0	mcc	0.181	LBP+rs2232613
protein alone	0	mcc	0.207	LBP
protein alone	0	f1	0.164	LBP
protein+pqtl	0	f1	0.257	LBP+rs2232613
protein+pqtl	0	precision	0.6	LBP+rs2232613
protein alone	0	accuracy	0.695	LBP
protein alone	0	recall	0.091	LBP
protein alone	0	specificity	0.991	LBP
protein+pqtl	0	balanced accuracy	0.555	LBP+rs2232613
protein alone	0	balanced accuracy	0.541	LBP
protein+pqtl	1	specificity	0.991	LBP+rs2232613
protein+pqtl	1	accuracy	0.689	LBP+rs2232613
protein alone	1	mcc	0.157	LBP
protein+pqtl	1	roc_auc	0.686	LBP+rs2232613
protein+pqtl	1	precision	0.8	LBP+rs2232613
protein alone	1	accuracy	0.683	LBP
protein alone	1	specificity	1	LBP
protein+pqtl	1	mcc	0.176	LBP+rs2232613
protein+pqtl	1	f1	0.133	LBP+rs2232613
protein+pqtl	1	balanced accuracy	0.532	LBP+rs2232613
protein alone	1	balanced accuracy	0.518	LBP
protein alone	1	roc_auc	0.659	LBP
protein alone	1	f1	0.07	LBP
protein+pqtl	1	recall	0.073	LBP+rs2232613
protein alone	1	precision	1	LBP
protein alone	1	recall	0.036	LBP
protein alone	2	balanced accuracy	0.509	LBP
protein alone	2	recall	0.036	LBP
protein alone	2	accuracy	0.671	LBP
protein+pqtl	2	accuracy	0.671	LBP+rs2232613
protein+pqtl	2	roc_auc	0.647	LBP+rs2232613
protein+pqtl	2	balanced accuracy	0.523	LBP+rs2232613
protein alone	2	roc_auc	0.636	LBP
protein alone	2	f1	0.068	LBP
protein+pqtl	2	precision	0.5	LBP+rs2232613
protein alone	2	precision	0.5	LBP
protein alone	2	mcc	0.057	LBP
protein+pqtl	2	f1	0.154	LBP+rs2232613
protein+pqtl	2	specificity	0.955	LBP+rs2232613
protein+pqtl	2	recall	0.091	LBP+rs2232613
protein+pqtl	2	mcc	0.092	LBP+rs2232613
protein alone	2	specificity	0.982	LBP
protein+pqtl	3	roc_auc	0.627	LBP+rs2232613
protein+pqtl	3	recall	0.127	LBP+rs2232613
protein alone	3	roc_auc	0.607	LBP
protein alone	3	specificity	0.982	LBP
protein+pqtl	3	mcc	0.15	LBP+rs2232613
protein+pqtl	3	precision	0.583	LBP+rs2232613
protein alone	3	recall	0.091	LBP
protein alone	3	mcc	0.171	LBP
protein+pqtl	3	f1	0.209	LBP+rs2232613
protein+pqtl	3	specificity	0.955	LBP+rs2232613
protein+pqtl	3	accuracy	0.683	LBP+rs2232613
protein+pqtl	3	balanced accuracy	0.541	LBP+rs2232613
protein alone	3	balanced accuracy	0.537	LBP
protein alone	3	accuracy	0.689	LBP
protein alone	3	precision	0.714	LBP
protein alone	3	f1	0.161	LBP
protein alone	4	specificity	1	LBP
protein+pqtl	4	specificity	0.955	LBP+rs2232613
protein alone	4	mcc	0.111	LBP
protein alone	4	f1	0.036	LBP
protein alone	4	balanced accuracy	0.509	LBP
protein alone	4	roc_auc	0.625	LBP
protein+pqtl	4	f1	0.235	LBP+rs2232613
protein+pqtl	4	balanced accuracy	0.55	LBP+rs2232613
protein+pqtl	4	roc_auc	0.65	LBP+rs2232613
protein alone	4	precision	1	LBP
protein+pqtl	4	precision	0.615	LBP+rs2232613
protein alone	4	recall	0.018	LBP
protein+pqtl	4	accuracy	0.689	LBP+rs2232613
protein alone	4	accuracy	0.677	LBP
protein+pqtl	4	recall	0.145	LBP+rs2232613
protein+pqtl	4	mcc	0.177	LBP+rs2232613
protein+pqtl	5	precision	0.647	LBP+rs2232613
protein+pqtl	5	accuracy	0.701	LBP+rs2232613
protein alone	5	f1	0.164	LBP
protein alone	5	balanced accuracy	0.541	LBP
protein alone	5	precision	0.833	LBP
protein alone	5	specificity	0.991	LBP
protein+pqtl	5	balanced accuracy	0.573	LBP+rs2232613
protein+pqtl	5	f1	0.306	LBP+rs2232613
protein alone	5	roc_auc	0.611	LBP
protein+pqtl	5	roc_auc	0.615	LBP+rs2232613
protein alone	5	recall	0.091	LBP
protein+pqtl	5	specificity	0.946	LBP+rs2232613
protein+pqtl	5	recall	0.2	LBP+rs2232613
protein alone	5	mcc	0.207	LBP
protein+pqtl	5	mcc	0.228	LBP+rs2232613
protein alone	5	accuracy	0.695	LBP
protein+pqtl	6	specificity	0.982	LBP+rs2232613
protein+pqtl	6	accuracy	0.695	LBP+rs2232613
protein alone	6	recall	0.055	LBP
protein alone	6	precision	0.75	LBP
protein+pqtl	6	precision	0.75	LBP+rs2232613
protein alone	6	accuracy	0.683	LBP
protein+pqtl	6	recall	0.109	LBP+rs2232613
protein+pqtl	6	balanced accuracy	0.546	LBP+rs2232613
protein alone	6	roc_auc	0.631	LBP
protein alone	6	specificity	0.991	LBP
protein alone	6	f1	0.102	LBP
protein+pqtl	6	roc_auc	0.654	LBP+rs2232613
protein alone	6	balanced accuracy	0.523	LBP
protein+pqtl	6	mcc	0.201	LBP+rs2232613
protein+pqtl	6	f1	0.19	LBP+rs2232613
protein alone	6	mcc	0.14	LBP
protein+pqtl	7	mcc	0.059	LBP+rs2232613
protein alone	7	f1	0.174	LBP
protein alone	7	precision	0.429	LBP
protein+pqtl	7	precision	0.412	LBP+rs2232613
protein+pqtl	7	f1	0.194	LBP+rs2232613
protein+pqtl	7	recall	0.127	LBP+rs2232613
protein alone	7	balanced accuracy	0.519	LBP
protein alone	7	recall	0.109	LBP
protein alone	7	mcc	0.064	LBP
protein alone	7	roc_auc	0.582	LBP
protein+pqtl	7	accuracy	0.653	LBP+rs2232613
protein+pqtl	7	roc_auc	0.592	LBP+rs2232613
protein+pqtl	7	balanced accuracy	0.519	LBP+rs2232613
protein alone	7	accuracy	0.659	LBP
protein alone	7	specificity	0.929	LBP
protein+pqtl	7	specificity	0.911	LBP+rs2232613
protein alone	8	mcc	0.193	LBP
protein alone	8	accuracy	0.689	LBP
protein alone	8	roc_auc	0.691	LBP
protein+pqtl	8	accuracy	0.707	LBP+rs2232613
protein+pqtl	8	roc_auc	0.722	LBP+rs2232613
protein+pqtl	8	precision	0.875	LBP+rs2232613
protein+pqtl	8	recall	0.127	LBP+rs2232613
protein alone	8	f1	0.103	LBP
protein+pqtl	8	specificity	0.991	LBP+rs2232613
protein alone	8	precision	1	LBP
protein alone	8	specificity	1	LBP
protein+pqtl	8	f1	0.222	LBP+rs2232613
protein+pqtl	8	mcc	0.26	LBP+rs2232613
protein alone	8	balanced accuracy	0.527	LBP
protein alone	8	recall	0.055	LBP
protein+pqtl	8	balanced accuracy	0.559	LBP+rs2232613
protein+pqtl	9	precision	0.385	LBP+rs2232613
protein+pqtl	9	specificity	0.929	LBP+rs2232613
protein+pqtl	9	f1	0.147	LBP+rs2232613
protein alone	9	roc_auc	0.602	LBP
protein alone	9	balanced accuracy	0.496	LBP
protein+pqtl	9	mcc	0.034	LBP+rs2232613
protein+pqtl	9	balanced accuracy	0.51	LBP+rs2232613
protein alone	9	accuracy	0.653	LBP
protein+pqtl	9	accuracy	0.653	LBP+rs2232613
protein alone	9	recall	0.036	LBP
protein alone	9	specificity	0.955	LBP
protein alone	9	precision	0.286	LBP
protein alone	9	f1	0.065	LBP
protein+pqtl	9	recall	0.091	LBP+rs2232613
protein alone	9	mcc	-0.019	LBP
protein+pqtl	9	roc_auc	0.625	LBP+rs2232613
protein+pqtl	10	roc_auc	0.628	LBP+rs2232613
protein+pqtl	10	f1	0.125	LBP+rs2232613
protein+pqtl	10	mcc	0.058	LBP+rs2232613
protein+pqtl	10	specificity	0.955	LBP+rs2232613
protein alone	10	roc_auc	0.617	LBP
protein alone	10	recall	0.055	LBP
protein alone	10	precision	0.6	LBP
protein alone	10	specificity	0.982	LBP
protein+pqtl	10	recall	0.073	LBP+rs2232613
protein+pqtl	10	balanced accuracy	0.514	LBP+rs2232613
protein alone	10	accuracy	0.677	LBP
protein+pqtl	10	accuracy	0.665	LBP+rs2232613
protein alone	10	mcc	0.101	LBP
protein alone	10	f1	0.1	LBP
protein alone	10	balanced accuracy	0.518	LBP
protein+pqtl	10	precision	0.444	LBP+rs2232613
protein+pqtl	11	mcc	0.108	LBP+rs2232613
protein+pqtl	11	specificity	0.973	LBP+rs2232613
protein alone	11	balanced accuracy	0.514	LBP
protein+pqtl	11	recall	0.073	LBP+rs2232613
protein alone	11	specificity	0.991	LBP
protein alone	11	mcc	0.097	LBP
protein+pqtl	11	precision	0.571	LBP+rs2232613
protein+pqtl	11	f1	0.129	LBP+rs2232613
protein alone	11	roc_auc	0.608	LBP
protein+pqtl	11	roc_auc	0.618	LBP+rs2232613
protein alone	11	f1	0.069	LBP
protein alone	11	precision	0.667	LBP
protein alone	11	recall	0.036	LBP
protein+pqtl	11	accuracy	0.677	LBP+rs2232613
protein alone	11	accuracy	0.677	LBP
protein+pqtl	11	balanced accuracy	0.523	LBP+rs2232613
protein alone	12	balanced accuracy	0.487	LBP
protein+pqtl	12	balanced accuracy	0.482	LBP+rs2232613
protein alone	12	specificity	0.938	LBP
protein+pqtl	12	precision	0.2	LBP+rs2232613
protein alone	12	accuracy	0.641	LBP
protein+pqtl	12	accuracy	0.635	LBP+rs2232613
protein alone	12	precision	0.222	LBP
protein+pqtl	12	roc_auc	0.571	LBP+rs2232613
protein alone	12	roc_auc	0.568	LBP
protein+pqtl	12	specificity	0.929	LBP+rs2232613
protein+pqtl	12	mcc	-0.069	LBP+rs2232613
protein+pqtl	12	f1	0.062	LBP+rs2232613
protein alone	12	mcc	-0.054	LBP
protein alone	12	recall	0.036	LBP
protein alone	12	f1	0.062	LBP
protein+pqtl	12	recall	0.036	LBP+rs2232613
protein alone	13	precision	0.5	LBP
protein+pqtl	13	roc_auc	0.635	LBP+rs2232613
protein alone	13	accuracy	0.671	LBP
protein alone	13	roc_auc	0.618	LBP
protein alone	13	balanced accuracy	0.519	LBP
protein alone	13	f1	0.127	LBP
protein+pqtl	13	balanced accuracy	0.532	LBP+rs2232613
protein+pqtl	13	mcc	0.122	LBP+rs2232613
protein+pqtl	13	recall	0.109	LBP+rs2232613
protein+pqtl	13	f1	0.182	LBP+rs2232613
protein alone	13	specificity	0.964	LBP
protein+pqtl	13	precision	0.545	LBP+rs2232613
protein+pqtl	13	specificity	0.955	LBP+rs2232613
protein+pqtl	13	accuracy	0.677	LBP+rs2232613
protein alone	13	recall	0.073	LBP
protein alone	13	mcc	0.081	LBP
protein alone	14	mcc	0.097	LBP
protein+pqtl	14	specificity	0.955	LBP+rs2232613
protein+pqtl	14	mcc	0.058	LBP+rs2232613
protein alone	14	recall	0.036	LBP
protein+pqtl	14	balanced accuracy	0.514	LBP+rs2232613
protein alone	14	balanced accuracy	0.514	LBP
protein+pqtl	14	precision	0.444	LBP+rs2232613
protein alone	14	accuracy	0.677	LBP
protein+pqtl	14	accuracy	0.665	LBP+rs2232613
protein alone	14	f1	0.069	LBP
protein+pqtl	14	roc_auc	0.678	LBP+rs2232613
protein alone	14	precision	0.667	LBP
protein+pqtl	14	f1	0.125	LBP+rs2232613
protein alone	14	roc_auc	0.658	LBP
protein+pqtl	14	recall	0.073	LBP+rs2232613
protein alone	14	specificity	0.991	LBP
protein+pqtl	15	balanced accuracy	0.519	LBP+rs2232613
protein+pqtl	15	roc_auc	0.619	LBP+rs2232613
protein alone	15	mcc	0.026	LBP
protein+pqtl	15	recall	0.109	LBP+rs2232613
protein alone	15	balanced accuracy	0.505	LBP
protein alone	15	specificity	0.973	LBP
protein alone	15	accuracy	0.665	LBP
protein alone	15	f1	0.067	LBP
protein+pqtl	15	specificity	0.929	LBP+rs2232613
protein alone	15	roc_auc	0.625	LBP
protein alone	15	precision	0.4	LBP
protein+pqtl	15	precision	0.429	LBP+rs2232613
protein+pqtl	15	f1	0.174	LBP+rs2232613
protein+pqtl	15	mcc	0.064	LBP+rs2232613
protein+pqtl	15	accuracy	0.659	LBP+rs2232613
protein alone	15	recall	0.036	LBP
protein+pqtl	16	f1	0.2	LBP+rs2232613
protein alone	16	f1	0.161	LBP
protein alone	16	recall	0.091	LBP
protein alone	16	balanced accuracy	0.537	LBP
protein+pqtl	16	specificity	0.929	LBP+rs2232613
protein alone	16	precision	0.714	LBP
protein alone	16	accuracy	0.689	LBP
protein+pqtl	16	balanced accuracy	0.528	LBP+rs2232613
protein+pqtl	16	recall	0.127	LBP+rs2232613
protein+pqtl	16	mcc	0.092	LBP+rs2232613
protein alone	16	mcc	0.171	LBP
protein+pqtl	16	precision	0.467	LBP+rs2232613
protein alone	16	roc_auc	0.622	LBP
protein+pqtl	16	roc_auc	0.629	LBP+rs2232613
protein alone	16	specificity	0.982	LBP
protein+pqtl	16	accuracy	0.665	LBP+rs2232613
protein alone	17	accuracy	0.683	LBP
protein+pqtl	17	recall	0.055	LBP+rs2232613
protein alone	17	f1	0.07	LBP
protein alone	17	specificity	1	LBP
protein+pqtl	17	precision	0.75	LBP+rs2232613
protein+pqtl	17	f1	0.102	LBP+rs2232613
protein alone	17	recall	0.036	LBP
protein alone	17	precision	1	LBP
protein alone	17	mcc	0.157	LBP
protein alone	17	balanced accuracy	0.518	LBP
protein+pqtl	17	mcc	0.14	LBP+rs2232613
protein+pqtl	17	specificity	0.991	LBP+rs2232613
protein alone	17	roc_auc	0.676	LBP
protein+pqtl	17	balanced accuracy	0.523	LBP+rs2232613
protein+pqtl	17	accuracy	0.683	LBP+rs2232613
protein+pqtl	17	roc_auc	0.718	LBP+rs2232613
protein alone	18	recall	0.055	LBP
protein+pqtl	18	specificity	0.946	LBP+rs2232613
protein alone	18	mcc	0.14	LBP
protein alone	18	specificity	0.991	LBP
protein+pqtl	18	balanced accuracy	0.528	LBP+rs2232613
protein alone	18	balanced accuracy	0.523	LBP
protein alone	18	precision	0.75	LBP
protein+pqtl	18	recall	0.109	LBP+rs2232613
protein alone	18	accuracy	0.683	LBP
protein+pqtl	18	precision	0.5	LBP+rs2232613
protein+pqtl	18	f1	0.179	LBP+rs2232613
protein alone	18	roc_auc	0.6	LBP
protein+pqtl	18	mcc	0.101	LBP+rs2232613
protein+pqtl	18	accuracy	0.671	LBP+rs2232613
protein alone	18	f1	0.102	LBP
protein+pqtl	18	roc_auc	0.624	LBP+rs2232613
protein alone	19	mcc	0.097	LBP
protein+pqtl	19	f1	0.182	LBP+rs2232613
protein+pqtl	19	mcc	0.122	LBP+rs2232613
protein+pqtl	19	recall	0.109	LBP+rs2232613
protein alone	19	recall	0.036	LBP
protein+pqtl	19	precision	0.545	LBP+rs2232613
protein alone	19	f1	0.069	LBP
protein alone	19	accuracy	0.677	LBP
protein alone	19	precision	0.667	LBP
protein alone	19	specificity	0.991	LBP
protein+pqtl	19	balanced accuracy	0.532	LBP+rs2232613
protein+pqtl	19	specificity	0.955	LBP+rs2232613
protein alone	19	roc_auc	0.671	LBP
protein+pqtl	19	accuracy	0.677	LBP+rs2232613
protein+pqtl	19	roc_auc	0.677	LBP+rs2232613
protein alone	19	balanced accuracy	0.514	LBP
protein alone	20	balanced accuracy	0.527	LBP
protein+pqtl	20	accuracy	0.695	LBP+rs2232613
protein alone	20	f1	0.131	LBP
protein alone	20	specificity	0.982	LBP
protein alone	20	accuracy	0.683	LBP
protein alone	20	recall	0.073	LBP
protein+pqtl	20	balanced accuracy	0.555	LBP+rs2232613
protein alone	20	mcc	0.139	LBP
protein+pqtl	20	roc_auc	0.625	LBP+rs2232613
protein+pqtl	20	mcc	0.2	LBP+rs2232613
protein alone	20	precision	0.667	LBP
protein+pqtl	20	recall	0.145	LBP+rs2232613
protein+pqtl	20	precision	0.667	LBP+rs2232613
protein+pqtl	20	specificity	0.964	LBP+rs2232613
protein+pqtl	20	f1	0.239	LBP+rs2232613
protein alone	20	roc_auc	0.598	LBP
protein alone	21	specificity	0.982	LBP
protein alone	21	mcc	0.057	LBP
protein+pqtl	21	mcc	-0.013	LBP+rs2232613
protein+pqtl	21	roc_auc	0.625	LBP+rs2232613
protein alone	21	precision	0.5	LBP
protein+pqtl	21	balanced accuracy	0.496	LBP+rs2232613
protein alone	21	accuracy	0.671	LBP
protein+pqtl	21	accuracy	0.641	LBP+rs2232613
protein+pqtl	21	precision	0.308	LBP+rs2232613
protein alone	21	recall	0.036	LBP
protein alone	21	f1	0.068	LBP
protein alone	21	balanced accuracy	0.509	LBP
protein+pqtl	21	specificity	0.92	LBP+rs2232613
protein+pqtl	21	f1	0.118	LBP+rs2232613
protein alone	21	roc_auc	0.597	LBP
protein+pqtl	21	recall	0.073	LBP+rs2232613
protein alone	22	mcc	0.207	LBP
protein alone	22	accuracy	0.695	LBP
protein+pqtl	22	accuracy	0.695	LBP+rs2232613
protein+pqtl	22	f1	0.215	LBP+rs2232613
protein+pqtl	22	precision	0.7	LBP+rs2232613
protein alone	22	specificity	0.991	LBP
protein alone	22	balanced accuracy	0.541	LBP
protein+pqtl	22	roc_auc	0.611	LBP+rs2232613
protein+pqtl	22	specificity	0.973	LBP+rs2232613
protein alone	22	f1	0.164	LBP
protein+pqtl	22	recall	0.127	LBP+rs2232613
protein+pqtl	22	balanced accuracy	0.55	LBP+rs2232613
protein alone	22	precision	0.833	LBP
protein alone	22	roc_auc	0.583	LBP
protein alone	22	recall	0.091	LBP
protein+pqtl	22	mcc	0.199	LBP+rs2232613
protein+pqtl	23	mcc	0.081	LBP+rs2232613
protein+pqtl	23	specificity	0.964	LBP+rs2232613
protein alone	23	roc_auc	0.671	LBP
protein+pqtl	23	balanced accuracy	0.519	LBP+rs2232613
protein+pqtl	23	accuracy	0.671	LBP+rs2232613
protein alone	23	accuracy	0.683	LBP
protein alone	23	specificity	1	LBP
protein+pqtl	23	roc_auc	0.696	LBP+rs2232613
protein+pqtl	23	precision	0.5	LBP+rs2232613
protein alone	23	precision	1	LBP
protein alone	23	mcc	0.157	LBP
protein+pqtl	23	f1	0.127	LBP+rs2232613
protein alone	23	balanced accuracy	0.518	LBP
protein alone	23	recall	0.036	LBP
protein alone	23	f1	0.07	LBP
protein+pqtl	23	recall	0.073	LBP+rs2232613
protein+pqtl	24	balanced accuracy	0.505	LBP+rs2232613
protein alone	24	accuracy	0.677	LBP
protein alone	24	precision	0.571	LBP
protein+pqtl	24	precision	0.364	LBP+rs2232613
protein+pqtl	24	recall	0.073	LBP+rs2232613
protein alone	24	mcc	0.108	LBP
protein alone	24	roc_auc	0.581	LBP
protein+pqtl	24	accuracy	0.653	LBP+rs2232613
protein alone	24	specificity	0.973	LBP
protein+pqtl	24	mcc	0.019	LBP+rs2232613
protein+pqtl	24	roc_auc	0.608	LBP+rs2232613
protein alone	24	f1	0.129	LBP
protein alone	24	recall	0.073	LBP
protein alone	24	balanced accuracy	0.523	LBP
protein+pqtl	24	specificity	0.938	LBP+rs2232613
protein+pqtl	24	f1	0.121	LBP+rs2232613
protein alone	25	accuracy	0.677	LBP
protein+pqtl	25	specificity	0.964	LBP+rs2232613
protein alone	25	specificity	0.991	LBP
protein+pqtl	25	f1	0.185	LBP+rs2232613
protein alone	25	recall	0.036	LBP
protein alone	25	mcc	0.097	LBP
protein+pqtl	25	recall	0.109	LBP+rs2232613
protein+pqtl	25	mcc	0.145	LBP+rs2232613
protein+pqtl	25	precision	0.6	LBP+rs2232613
protein alone	25	precision	0.667	LBP
protein alone	25	balanced accuracy	0.514	LBP
protein+pqtl	25	roc_auc	0.667	LBP+rs2232613
protein+pqtl	25	balanced accuracy	0.537	LBP+rs2232613
protein alone	25	f1	0.069	LBP
protein+pqtl	25	accuracy	0.683	LBP+rs2232613
protein alone	25	roc_auc	0.655	LBP
protein alone	26	specificity	0.964	LBP
protein+pqtl	26	balanced accuracy	0.528	LBP+rs2232613
protein alone	26	accuracy	0.689	LBP
protein+pqtl	26	precision	0.429	LBP+rs2232613
protein+pqtl	26	roc_auc	0.608	LBP+rs2232613
protein alone	26	precision	0.636	LBP
protein+pqtl	26	specificity	0.893	LBP+rs2232613
protein+pqtl	26	mcc	0.08	LBP+rs2232613
protein+pqtl	26	accuracy	0.653	LBP+rs2232613
protein alone	26	balanced accuracy	0.546	LBP
protein alone	26	roc_auc	0.594	LBP
protein+pqtl	26	recall	0.164	LBP+rs2232613
protein+pqtl	26	f1	0.237	LBP+rs2232613
protein alone	26	recall	0.127	LBP
protein alone	26	f1	0.212	LBP
protein alone	26	mcc	0.173	LBP
protein alone	27	f1	0.102	LBP
protein+pqtl	27	roc_auc	0.659	LBP+rs2232613
protein alone	27	accuracy	0.683	LBP
protein alone	27	specificity	0.991	LBP
protein+pqtl	27	mcc	0.082	LBP+rs2232613
protein+pqtl	27	f1	0.176	LBP+rs2232613
protein alone	27	precision	0.75	LBP
protein+pqtl	27	precision	0.462	LBP+rs2232613
protein+pqtl	27	balanced accuracy	0.523	LBP+rs2232613
protein alone	27	recall	0.055	LBP
protein alone	27	balanced accuracy	0.523	LBP
protein+pqtl	27	accuracy	0.665	LBP+rs2232613
protein alone	27	roc_auc	0.627	LBP
protein+pqtl	27	recall	0.109	LBP+rs2232613
protein alone	27	mcc	0.14	LBP
protein+pqtl	27	specificity	0.938	LBP+rs2232613
protein alone	28	f1	0.212	LBP
protein+pqtl	28	f1	0.222	LBP+rs2232613
protein+pqtl	28	accuracy	0.665	LBP+rs2232613
protein alone	28	specificity	0.964	LBP
protein alone	28	mcc	0.173	LBP
protein+pqtl	28	roc_auc	0.588	LBP+rs2232613
protein+pqtl	28	recall	0.145	LBP+rs2232613
protein+pqtl	28	specificity	0.92	LBP+rs2232613
protein alone	28	accuracy	0.689	LBP
protein alone	28	balanced accuracy	0.546	LBP
protein+pqtl	28	mcc	0.101	LBP+rs2232613
protein alone	28	recall	0.127	LBP
protein+pqtl	28	balanced accuracy	0.533	LBP+rs2232613
protein+pqtl	28	precision	0.471	LBP+rs2232613
protein alone	28	precision	0.636	LBP
protein alone	28	roc_auc	0.583	LBP
protein alone	29	mcc	0.101	LBP
protein alone	29	precision	0.6	LBP
protein alone	29	accuracy	0.677	LBP
protein+pqtl	29	mcc	0.122	LBP+rs2232613
protein+pqtl	29	precision	0.545	LBP+rs2232613
protein+pqtl	29	specificity	0.955	LBP+rs2232613
protein+pqtl	29	accuracy	0.677	LBP+rs2232613
protein alone	29	specificity	0.982	LBP
protein+pqtl	29	balanced accuracy	0.532	LBP+rs2232613
protein alone	29	recall	0.055	LBP
protein+pqtl	29	f1	0.182	LBP+rs2232613
protein alone	29	balanced accuracy	0.518	LBP
protein alone	29	f1	0.1	LBP
protein alone	29	roc_auc	0.591	LBP
protein+pqtl	29	roc_auc	0.623	LBP+rs2232613
protein+pqtl	29	recall	0.109	LBP+rs2232613
protein+pqtl	30	roc_auc	0.58	LBP+rs2232613
protein+pqtl	30	specificity	0.938	LBP+rs2232613
protein alone	30	mcc	0.081	LBP
protein alone	30	roc_auc	0.566	LBP
protein+pqtl	30	mcc	0.11	LBP+rs2232613
protein alone	30	f1	0.127	LBP
protein alone	30	specificity	0.964	LBP
protein alone	30	accuracy	0.671	LBP
protein+pqtl	30	precision	0.5	LBP+rs2232613
protein alone	30	precision	0.5	LBP
protein+pqtl	30	accuracy	0.671	LBP+rs2232613
protein alone	30	balanced accuracy	0.519	LBP
protein+pqtl	30	balanced accuracy	0.532	LBP+rs2232613
protein alone	30	recall	0.073	LBP
protein+pqtl	30	f1	0.203	LBP+rs2232613
protein+pqtl	30	recall	0.127	LBP+rs2232613
protein alone	31	mcc	0.193	LBP
protein alone	31	recall	0.055	LBP
protein+pqtl	31	balanced accuracy	0.528	LBP+rs2232613
protein alone	31	accuracy	0.689	LBP
protein+pqtl	31	precision	0.556	LBP+rs2232613
protein+pqtl	31	accuracy	0.677	LBP+rs2232613
protein alone	31	roc_auc	0.594	LBP
protein alone	31	balanced accuracy	0.527	LBP
protein+pqtl	31	roc_auc	0.611	LBP+rs2232613
protein alone	31	specificity	1	LBP
protein+pqtl	31	specificity	0.964	LBP+rs2232613
protein alone	31	precision	1	LBP
protein alone	31	f1	0.103	LBP
protein+pqtl	31	f1	0.156	LBP+rs2232613
protein+pqtl	31	mcc	0.115	LBP+rs2232613
protein+pqtl	31	recall	0.091	LBP+rs2232613
protein alone	32	roc_auc	0.623	LBP
protein alone	32	specificity	0.991	LBP
protein alone	32	precision	0.667	LBP
protein+pqtl	32	balanced accuracy	0.519	LBP+rs2232613
protein alone	32	balanced accuracy	0.514	LBP
protein alone	32	f1	0.069	LBP
protein+pqtl	32	roc_auc	0.656	LBP+rs2232613
protein alone	32	accuracy	0.677	LBP
protein+pqtl	32	mcc	0.081	LBP+rs2232613
protein+pqtl	32	recall	0.073	LBP+rs2232613
protein+pqtl	32	f1	0.127	LBP+rs2232613
protein+pqtl	32	accuracy	0.671	LBP+rs2232613
protein alone	32	recall	0.036	LBP
protein alone	32	mcc	0.097	LBP
protein+pqtl	32	specificity	0.964	LBP+rs2232613
protein+pqtl	32	precision	0.5	LBP+rs2232613
protein+pqtl	33	mcc	0.108	LBP+rs2232613
protein alone	33	precision	1	LBP
protein+pqtl	33	roc_auc	0.712	LBP+rs2232613
protein alone	33	specificity	1	LBP
protein+pqtl	33	accuracy	0.677	LBP+rs2232613
protein+pqtl	33	f1	0.129	LBP+rs2232613
protein alone	33	f1	0.103	LBP
protein alone	33	accuracy	0.689	LBP
protein+pqtl	33	specificity	0.973	LBP+rs2232613
protein+pqtl	33	precision	0.571	LBP+rs2232613
protein alone	33	mcc	0.193	LBP
protein alone	33	recall	0.055	LBP
protein+pqtl	33	balanced accuracy	0.523	LBP+rs2232613
protein+pqtl	33	recall	0.073	LBP+rs2232613
protein alone	33	roc_auc	0.689	LBP
protein alone	33	balanced accuracy	0.527	LBP
protein+pqtl	34	accuracy	0.689	LBP+rs2232613
protein alone	34	precision	0.7	LBP
protein alone	34	f1	0.215	LBP
protein+pqtl	34	f1	0.297	LBP+rs2232613
protein alone	34	accuracy	0.695	LBP
protein+pqtl	34	specificity	0.929	LBP+rs2232613
protein alone	34	balanced accuracy	0.55	LBP
protein+pqtl	34	balanced accuracy	0.564	LBP+rs2232613
protein alone	34	roc_auc	0.622	LBP
protein+pqtl	34	precision	0.579	LBP+rs2232613
protein alone	34	specificity	0.973	LBP
protein alone	34	recall	0.127	LBP
protein+pqtl	34	mcc	0.19	LBP+rs2232613
protein+pqtl	34	roc_auc	0.634	LBP+rs2232613
protein alone	34	mcc	0.199	LBP
protein+pqtl	34	recall	0.2	LBP+rs2232613
protein+pqtl	35	precision	0.625	LBP+rs2232613
protein alone	35	balanced accuracy	0.509	LBP
protein+pqtl	35	accuracy	0.683	LBP+rs2232613
protein alone	35	recall	0.018	LBP
protein+pqtl	35	recall	0.091	LBP+rs2232613
protein+pqtl	35	balanced accuracy	0.532	LBP+rs2232613
protein alone	35	accuracy	0.677	LBP
protein alone	35	precision	1	LBP
protein+pqtl	35	f1	0.159	LBP+rs2232613
protein alone	35	roc_auc	0.606	LBP
protein alone	35	f1	0.036	LBP
protein alone	35	mcc	0.111	LBP
protein+pqtl	35	specificity	0.973	LBP+rs2232613
protein+pqtl	35	mcc	0.141	LBP+rs2232613
protein+pqtl	35	roc_auc	0.625	LBP+rs2232613
protein alone	35	specificity	1	LBP
protein+pqtl	36	roc_auc	0.587	LBP+rs2232613
protein alone	36	roc_auc	0.572	LBP
protein+pqtl	36	balanced accuracy	0.528	LBP+rs2232613
protein alone	36	f1	0.188	LBP
protein alone	36	accuracy	0.689	LBP
protein+pqtl	36	recall	0.127	LBP+rs2232613
protein+pqtl	36	f1	0.2	LBP+rs2232613
protein alone	36	balanced accuracy	0.541	LBP
protein alone	36	precision	0.667	LBP
protein+pqtl	36	specificity	0.929	LBP+rs2232613
protein alone	36	recall	0.109	LBP
protein+pqtl	36	mcc	0.092	LBP+rs2232613
protein+pqtl	36	precision	0.467	LBP+rs2232613
protein+pqtl	36	accuracy	0.665	LBP+rs2232613
protein alone	36	mcc	0.171	LBP
protein alone	36	specificity	0.973	LBP
protein alone	37	specificity	0.991	LBP
protein alone	37	mcc	0.097	LBP
protein alone	37	balanced accuracy	0.514	LBP
protein+pqtl	37	f1	0.174	LBP+rs2232613
protein+pqtl	37	precision	0.429	LBP+rs2232613
protein+pqtl	37	recall	0.109	LBP+rs2232613
protein+pqtl	37	accuracy	0.659	LBP+rs2232613
protein alone	37	precision	0.667	LBP
protein+pqtl	37	balanced accuracy	0.519	LBP+rs2232613
protein alone	37	accuracy	0.677	LBP
protein alone	37	f1	0.069	LBP
protein+pqtl	37	specificity	0.929	LBP+rs2232613
protein alone	37	roc_auc	0.601	LBP
protein alone	37	recall	0.036	LBP
protein+pqtl	37	roc_auc	0.631	LBP+rs2232613
protein+pqtl	37	mcc	0.064	LBP+rs2232613
protein alone	38	roc_auc	0.657	LBP
protein+pqtl	38	mcc	0.26	LBP+rs2232613
protein alone	38	balanced accuracy	0.523	LBP
protein+pqtl	38	accuracy	0.707	LBP+rs2232613
protein+pqtl	38	balanced accuracy	0.559	LBP+rs2232613
protein+pqtl	38	specificity	0.991	LBP+rs2232613
protein alone	38	specificity	0.991	LBP
protein alone	38	precision	0.75	LBP
protein+pqtl	38	precision	0.875	LBP+rs2232613
protein+pqtl	38	roc_auc	0.665	LBP+rs2232613
protein+pqtl	38	f1	0.222	LBP+rs2232613
protein alone	38	f1	0.102	LBP
protein+pqtl	38	recall	0.127	LBP+rs2232613
protein alone	38	recall	0.055	LBP
protein alone	38	mcc	0.14	LBP
protein alone	38	accuracy	0.683	LBP
protein+pqtl	39	mcc	0.055	LBP+rs2232613
protein+pqtl	39	precision	0.4	LBP+rs2232613
protein alone	39	accuracy	0.653	LBP
protein+pqtl	39	recall	0.145	LBP+rs2232613
protein alone	39	roc_auc	0.574	LBP
protein+pqtl	39	balanced accuracy	0.519	LBP+rs2232613
protein alone	39	specificity	0.92	LBP
protein alone	39	mcc	0.047	LBP
protein alone	39	f1	0.171	LBP
protein alone	39	precision	0.4	LBP
protein+pqtl	39	accuracy	0.647	LBP+rs2232613
protein+pqtl	39	specificity	0.893	LBP+rs2232613
protein+pqtl	39	roc_auc	0.584	LBP+rs2232613
protein+pqtl	39	f1	0.213	LBP+rs2232613
protein alone	39	balanced accuracy	0.514	LBP
protein alone	39	recall	0.109	LBP
protein alone	40	balanced accuracy	0.509	LBP
protein alone	40	accuracy	0.671	LBP
protein alone	40	precision	0.5	LBP
protein+pqtl	40	specificity	0.938	LBP+rs2232613
protein alone	40	specificity	0.982	LBP
protein alone	40	roc_auc	0.604	LBP
protein+pqtl	40	mcc	0.019	LBP+rs2232613
protein+pqtl	40	roc_auc	0.611	LBP+rs2232613
protein+pqtl	40	accuracy	0.653	LBP+rs2232613
protein+pqtl	40	balanced accuracy	0.505	LBP+rs2232613
protein alone	40	f1	0.068	LBP
protein alone	40	recall	0.036	LBP
protein+pqtl	40	recall	0.073	LBP+rs2232613
protein+pqtl	40	precision	0.364	LBP+rs2232613
protein alone	40	mcc	0.057	LBP
protein+pqtl	40	f1	0.121	LBP+rs2232613
protein+pqtl	41	roc_auc	0.633	LBP+rs2232613
protein+pqtl	41	precision	0.5	LBP+rs2232613
protein alone	41	f1	0.094	LBP
protein alone	41	balanced accuracy	0.5	LBP
protein+pqtl	41	recall	0.164	LBP+rs2232613
protein alone	41	accuracy	0.653	LBP
protein+pqtl	41	balanced accuracy	0.542	LBP+rs2232613
protein alone	41	roc_auc	0.612	LBP
protein+pqtl	41	accuracy	0.671	LBP+rs2232613
protein alone	41	mcc	0.002	LBP
protein alone	41	specificity	0.946	LBP
protein+pqtl	41	mcc	0.126	LBP+rs2232613
protein+pqtl	41	specificity	0.92	LBP+rs2232613
protein+pqtl	41	f1	0.247	LBP+rs2232613
protein alone	41	precision	0.333	LBP
protein alone	41	recall	0.055	LBP
protein alone	42	balanced accuracy	0.505	LBP
protein alone	42	precision	0.5	LBP
protein+pqtl	42	f1	0.179	LBP+rs2232613
protein alone	42	recall	0.018	LBP
protein+pqtl	42	roc_auc	0.66	LBP+rs2232613
protein+pqtl	42	balanced accuracy	0.528	LBP+rs2232613
protein alone	42	specificity	0.991	LBP
protein+pqtl	42	recall	0.109	LBP+rs2232613
protein+pqtl	42	specificity	0.946	LBP+rs2232613
protein alone	42	f1	0.035	LBP
protein+pqtl	42	mcc	0.101	LBP+rs2232613
protein alone	42	mcc	0.04	LBP
protein+pqtl	42	precision	0.5	LBP+rs2232613
protein+pqtl	42	accuracy	0.671	LBP+rs2232613
protein alone	42	roc_auc	0.622	LBP
protein alone	42	accuracy	0.671	LBP
protein+pqtl	43	balanced accuracy	0.505	LBP+rs2232613
protein+pqtl	43	accuracy	0.665	LBP+rs2232613
protein alone	43	roc_auc	0.692	LBP
protein+pqtl	43	recall	0.036	LBP+rs2232613
protein alone	43	recall	0	LBP
protein alone	43	f1	0	LBP
protein alone	43	mcc	0	LBP
protein+pqtl	43	mcc	0.026	LBP+rs2232613
protein alone	43	accuracy	0.671	LBP
protein alone	43	specificity	1	LBP
protein+pqtl	43	roc_auc	0.717	LBP+rs2232613
protein alone	43	precision	0	LBP
protein+pqtl	43	f1	0.067	LBP+rs2232613
protein+pqtl	43	precision	0.4	LBP+rs2232613
protein+pqtl	43	specificity	0.973	LBP+rs2232613
protein alone	43	balanced accuracy	0.5	LBP
protein+pqtl	44	f1	0.123	LBP+rs2232613
protein+pqtl	44	accuracy	0.659	LBP+rs2232613
protein alone	44	accuracy	0.671	LBP
protein alone	44	specificity	0.991	LBP
protein+pqtl	44	roc_auc	0.661	LBP+rs2232613
protein alone	44	recall	0.018	LBP
protein+pqtl	44	recall	0.073	LBP+rs2232613
protein alone	44	roc_auc	0.633	LBP
protein+pqtl	44	specificity	0.946	LBP+rs2232613
protein+pqtl	44	precision	0.4	LBP+rs2232613
protein alone	44	mcc	0.04	LBP
protein alone	44	f1	0.035	LBP
protein+pqtl	44	mcc	0.038	LBP+rs2232613
protein alone	44	precision	0.5	LBP
protein+pqtl	44	balanced accuracy	0.51	LBP+rs2232613
protein alone	44	balanced accuracy	0.505	LBP
protein alone	45	accuracy	0.671	LBP
protein+pqtl	45	specificity	1	LBP+rs2232613
protein alone	45	recall	0	LBP
protein+pqtl	45	recall	0.036	LBP+rs2232613
protein+pqtl	45	balanced accuracy	0.518	LBP+rs2232613
protein+pqtl	45	accuracy	0.683	LBP+rs2232613
protein alone	45	precision	0	LBP
protein alone	45	balanced accuracy	0.5	LBP
protein+pqtl	45	roc_auc	0.731	LBP+rs2232613
protein alone	45	mcc	0	LBP
protein+pqtl	45	f1	0.07	LBP+rs2232613
protein alone	45	f1	0	LBP
protein+pqtl	45	mcc	0.157	LBP+rs2232613
protein+pqtl	45	precision	1	LBP+rs2232613
protein alone	45	specificity	1	LBP
protein alone	45	roc_auc	0.701	LBP
protein+pqtl	46	balanced accuracy	0.501	LBP+rs2232613
protein alone	46	recall	0.073	LBP
protein+pqtl	46	accuracy	0.647	LBP+rs2232613
protein alone	46	precision	0.444	LBP
protein+pqtl	46	f1	0.119	LBP+rs2232613
protein+pqtl	46	specificity	0.929	LBP+rs2232613
protein+pqtl	46	mcc	0.002	LBP+rs2232613
protein alone	46	accuracy	0.665	LBP
protein alone	46	specificity	0.955	LBP
protein alone	46	roc_auc	0.577	LBP
protein+pqtl	46	precision	0.333	LBP+rs2232613
protein+pqtl	46	roc_auc	0.588	LBP+rs2232613
protein alone	46	f1	0.125	LBP
protein alone	46	balanced accuracy	0.514	LBP
protein alone	46	mcc	0.058	LBP
protein+pqtl	46	recall	0.073	LBP+rs2232613
protein+pqtl	47	specificity	0.955	LBP+rs2232613
protein+pqtl	47	f1	0.209	LBP+rs2232613
protein alone	47	balanced accuracy	0.523	LBP
protein+pqtl	47	mcc	0.15	LBP+rs2232613
protein+pqtl	47	balanced accuracy	0.541	LBP+rs2232613
protein+pqtl	47	recall	0.127	LBP+rs2232613
protein alone	47	precision	0.75	LBP
protein+pqtl	47	accuracy	0.683	LBP+rs2232613
protein+pqtl	47	roc_auc	0.631	LBP+rs2232613
protein alone	47	roc_auc	0.615	LBP
protein alone	47	f1	0.102	LBP
protein alone	47	recall	0.055	LBP
protein alone	47	accuracy	0.683	LBP
protein+pqtl	47	precision	0.583	LBP+rs2232613
protein alone	47	specificity	0.991	LBP
protein alone	47	mcc	0.14	LBP
protein+pqtl	48	balanced accuracy	0.51	LBP+rs2232613
protein alone	48	precision	0.444	LBP
protein+pqtl	48	specificity	0.911	LBP+rs2232613
protein+pqtl	48	f1	0.169	LBP+rs2232613
protein alone	48	accuracy	0.665	LBP
protein+pqtl	48	recall	0.109	LBP+rs2232613
protein alone	48	roc_auc	0.588	LBP
protein+pqtl	48	precision	0.375	LBP+rs2232613
protein alone	48	f1	0.125	LBP
protein alone	48	balanced accuracy	0.514	LBP
protein+pqtl	48	mcc	0.032	LBP+rs2232613
protein+pqtl	48	accuracy	0.647	LBP+rs2232613
protein alone	48	recall	0.073	LBP
protein alone	48	specificity	0.955	LBP
protein alone	48	mcc	0.058	LBP
protein+pqtl	48	roc_auc	0.595	LBP+rs2232613
protein+pqtl	49	roc_auc	0.67	LBP+rs2232613
protein+pqtl	49	accuracy	0.677	LBP+rs2232613
protein alone	49	balanced accuracy	0.518	LBP
protein+pqtl	49	precision	0.545	LBP+rs2232613
protein alone	49	specificity	0.982	LBP
protein+pqtl	49	balanced accuracy	0.532	LBP+rs2232613
protein+pqtl	49	f1	0.182	LBP+rs2232613
protein+pqtl	49	specificity	0.955	LBP+rs2232613
protein+pqtl	49	recall	0.109	LBP+rs2232613
protein alone	49	f1	0.1	LBP
protein alone	49	recall	0.055	LBP
protein alone	49	accuracy	0.677	LBP
protein alone	49	precision	0.6	LBP
protein alone	49	mcc	0.101	LBP
protein+pqtl	49	mcc	0.122	LBP+rs2232613
protein alone	49	roc_auc	0.658	LBP
protein+pqtl	50	recall	0.164	LBP+rs2232613
protein+pqtl	50	roc_auc	0.682	LBP+rs2232613
protein+pqtl	50	f1	0.261	LBP+rs2232613
protein alone	50	specificity	0.991	LBP
protein alone	50	recall	0.055	LBP
protein+pqtl	50	mcc	0.202	LBP+rs2232613
protein alone	50	accuracy	0.683	LBP
protein+pqtl	50	balanced accuracy	0.559	LBP+rs2232613
protein alone	50	f1	0.102	LBP
protein alone	50	precision	0.75	LBP
protein+pqtl	50	precision	0.643	LBP+rs2232613
protein+pqtl	50	accuracy	0.695	LBP+rs2232613
protein alone	50	balanced accuracy	0.523	LBP
protein alone	50	mcc	0.14	LBP
protein+pqtl	50	specificity	0.955	LBP+rs2232613
protein alone	50	roc_auc	0.66	LBP
protein+pqtl	51	specificity	0.929	LBP+rs2232613
protein alone	51	balanced accuracy	0.519	LBP
protein alone	51	specificity	0.964	LBP
protein+pqtl	51	roc_auc	0.622	LBP+rs2232613
protein alone	51	roc_auc	0.611	LBP
protein alone	51	f1	0.127	LBP
protein+pqtl	51	f1	0.2	LBP+rs2232613
protein alone	51	accuracy	0.671	LBP
protein alone	51	precision	0.5	LBP
protein alone	51	mcc	0.081	LBP
protein+pqtl	51	recall	0.127	LBP+rs2232613
protein+pqtl	51	balanced accuracy	0.528	LBP+rs2232613
protein+pqtl	51	mcc	0.092	LBP+rs2232613
protein+pqtl	51	accuracy	0.665	LBP+rs2232613
protein alone	51	recall	0.073	LBP
protein+pqtl	51	precision	0.467	LBP+rs2232613
protein alone	52	specificity	0.982	LBP
protein+pqtl	52	roc_auc	0.579	LBP+rs2232613
protein alone	52	recall	0.073	LBP
protein+pqtl	52	balanced accuracy	0.541	LBP+rs2232613
protein+pqtl	52	specificity	0.955	LBP+rs2232613
protein+pqtl	52	accuracy	0.683	LBP+rs2232613
protein alone	52	accuracy	0.683	LBP
protein alone	52	precision	0.667	LBP
protein alone	52	roc_auc	0.556	LBP
protein+pqtl	52	precision	0.583	LBP+rs2232613
protein alone	52	f1	0.131	LBP
protein+pqtl	52	mcc	0.15	LBP+rs2232613
protein alone	52	mcc	0.139	LBP
protein+pqtl	52	recall	0.127	LBP+rs2232613
protein alone	52	balanced accuracy	0.527	LBP
protein+pqtl	52	f1	0.209	LBP+rs2232613
protein alone	53	precision	0.714	LBP
protein alone	53	accuracy	0.689	LBP
protein+pqtl	53	specificity	0.955	LBP+rs2232613
protein alone	53	f1	0.161	LBP
protein+pqtl	53	recall	0.164	LBP+rs2232613
protein alone	53	roc_auc	0.597	LBP
protein+pqtl	53	mcc	0.202	LBP+rs2232613
protein+pqtl	53	balanced accuracy	0.559	LBP+rs2232613
protein+pqtl	53	roc_auc	0.6	LBP+rs2232613
protein+pqtl	53	accuracy	0.695	LBP+rs2232613
protein alone	53	recall	0.091	LBP
protein alone	53	mcc	0.171	LBP
protein alone	53	specificity	0.982	LBP
protein alone	53	balanced accuracy	0.537	LBP
protein+pqtl	53	f1	0.261	LBP+rs2232613
protein+pqtl	53	precision	0.643	LBP+rs2232613
protein+pqtl	54	precision	0.7	LBP+rs2232613
protein alone	54	recall	0.055	LBP
protein alone	54	roc_auc	0.636	LBP
protein alone	54	specificity	1	LBP
protein alone	54	f1	0.103	LBP
protein alone	54	accuracy	0.689	LBP
protein+pqtl	54	balanced accuracy	0.55	LBP+rs2232613
protein+pqtl	54	recall	0.127	LBP+rs2232613
protein alone	54	precision	1	LBP
protein alone	54	balanced accuracy	0.527	LBP
protein+pqtl	54	roc_auc	0.644	LBP+rs2232613
protein+pqtl	54	mcc	0.199	LBP+rs2232613
protein alone	54	mcc	0.193	LBP
protein+pqtl	54	specificity	0.973	LBP+rs2232613
protein+pqtl	54	accuracy	0.695	LBP+rs2232613
protein+pqtl	54	f1	0.215	LBP+rs2232613
protein alone	55	roc_auc	0.682	LBP
protein alone	55	recall	0	LBP
protein+pqtl	55	accuracy	0.671	LBP+rs2232613
protein+pqtl	55	mcc	0.04	LBP+rs2232613
protein+pqtl	55	f1	0.035	LBP+rs2232613
protein+pqtl	55	recall	0.018	LBP+rs2232613
protein+pqtl	55	precision	0.5	LBP+rs2232613
protein+pqtl	55	balanced accuracy	0.505	LBP+rs2232613
protein alone	55	balanced accuracy	0.5	LBP
protein+pqtl	55	specificity	0.991	LBP+rs2232613
protein alone	55	mcc	0	LBP
protein alone	55	specificity	1	LBP
protein alone	55	accuracy	0.671	LBP
protein alone	55	f1	0	LBP
protein+pqtl	55	roc_auc	0.703	LBP+rs2232613
protein alone	55	precision	0	LBP
protein+pqtl	56	mcc	0.201	LBP+rs2232613
protein alone	56	roc_auc	0.626	LBP
protein+pqtl	56	precision	0.75	LBP+rs2232613
protein+pqtl	56	roc_auc	0.651	LBP+rs2232613
protein alone	56	f1	0.136	LBP
protein+pqtl	56	recall	0.109	LBP+rs2232613
protein+pqtl	56	specificity	0.982	LBP+rs2232613
protein+pqtl	56	balanced accuracy	0.546	LBP+rs2232613
protein alone	56	balanced accuracy	0.536	LBP
protein alone	56	accuracy	0.695	LBP
protein alone	56	specificity	1	LBP
protein alone	56	precision	1	LBP
protein+pqtl	56	f1	0.19	LBP+rs2232613
protein alone	56	recall	0.073	LBP
protein+pqtl	56	accuracy	0.695	LBP+rs2232613
protein alone	56	mcc	0.224	LBP
protein+pqtl	57	recall	0.091	LBP+rs2232613
protein alone	57	roc_auc	0.588	LBP
protein+pqtl	57	roc_auc	0.598	LBP+rs2232613
protein alone	57	specificity	0.938	LBP
protein+pqtl	57	accuracy	0.647	LBP+rs2232613
protein alone	57	accuracy	0.653	LBP
protein alone	57	recall	0.073	LBP
protein+pqtl	57	specificity	0.92	LBP+rs2232613
protein alone	57	precision	0.364	LBP
protein+pqtl	57	balanced accuracy	0.505	LBP+rs2232613
protein alone	57	balanced accuracy	0.505	LBP
protein+pqtl	57	f1	0.145	LBP+rs2232613
protein+pqtl	57	mcc	0.018	LBP+rs2232613
protein alone	57	f1	0.121	LBP
protein alone	57	mcc	0.019	LBP
protein+pqtl	57	precision	0.357	LBP+rs2232613
protein+pqtl	58	recall	0.055	LBP+rs2232613
protein+pqtl	58	f1	0.098	LBP+rs2232613
protein+pqtl	58	roc_auc	0.689	LBP+rs2232613
protein+pqtl	58	specificity	0.973	LBP+rs2232613
protein+pqtl	58	accuracy	0.671	LBP+rs2232613
protein alone	58	specificity	1	LBP
protein+pqtl	58	mcc	0.07	LBP+rs2232613
protein+pqtl	58	precision	0.5	LBP+rs2232613
protein alone	58	f1	0.036	LBP
protein alone	58	roc_auc	0.657	LBP
protein+pqtl	58	balanced accuracy	0.514	LBP+rs2232613
protein alone	58	precision	1	LBP
protein alone	58	mcc	0.111	LBP
protein alone	58	balanced accuracy	0.509	LBP
protein alone	58	accuracy	0.677	LBP
protein alone	58	recall	0.018	LBP
protein+pqtl	59	specificity	0.929	LBP+rs2232613
protein alone	59	balanced accuracy	0.532	LBP
protein+pqtl	59	recall	0.127	LBP+rs2232613
protein alone	59	recall	0.091	LBP
protein+pqtl	59	mcc	0.092	LBP+rs2232613
protein+pqtl	59	f1	0.2	LBP+rs2232613
protein+pqtl	59	roc_auc	0.63	LBP+rs2232613
protein+pqtl	59	precision	0.467	LBP+rs2232613
protein alone	59	specificity	0.973	LBP
protein alone	59	mcc	0.141	LBP
protein+pqtl	59	accuracy	0.665	LBP+rs2232613
protein+pqtl	59	balanced accuracy	0.528	LBP+rs2232613
protein alone	59	roc_auc	0.598	LBP
protein alone	59	precision	0.625	LBP
protein alone	59	accuracy	0.683	LBP
protein alone	59	f1	0.159	LBP
protein+pqtl	60	specificity	0.938	LBP+rs2232613
protein alone	60	accuracy	0.677	LBP
protein+pqtl	60	precision	0.533	LBP+rs2232613
protein alone	60	f1	0.129	LBP
protein alone	60	mcc	0.108	LBP
protein alone	60	roc_auc	0.607	LBP
protein+pqtl	60	recall	0.145	LBP+rs2232613
protein alone	60	precision	0.571	LBP
protein+pqtl	60	balanced accuracy	0.541	LBP+rs2232613
protein+pqtl	60	f1	0.229	LBP+rs2232613
protein+pqtl	60	roc_auc	0.635	LBP+rs2232613
protein alone	60	specificity	0.973	LBP
protein+pqtl	60	accuracy	0.677	LBP+rs2232613
protein alone	60	balanced accuracy	0.523	LBP
protein+pqtl	60	mcc	0.136	LBP+rs2232613
protein alone	60	recall	0.073	LBP
protein+pqtl	61	precision	0.714	LBP+rs2232613
protein+pqtl	61	f1	0.161	LBP+rs2232613
protein+pqtl	61	balanced accuracy	0.537	LBP+rs2232613
protein+pqtl	61	roc_auc	0.725	LBP+rs2232613
protein alone	61	precision	0	LBP
protein alone	61	recall	0	LBP
protein alone	61	accuracy	0.671	LBP
protein+pqtl	61	specificity	0.982	LBP+rs2232613
protein alone	61	mcc	0	LBP
protein+pqtl	61	recall	0.091	LBP+rs2232613
protein alone	61	specificity	1	LBP
protein alone	61	roc_auc	0.708	LBP
protein alone	61	f1	0	LBP
protein+pqtl	61	accuracy	0.689	LBP+rs2232613
protein+pqtl	61	mcc	0.171	LBP+rs2232613
protein alone	61	balanced accuracy	0.5	LBP
protein alone	62	specificity	0.991	LBP
protein+pqtl	62	recall	0.127	LBP+rs2232613
protein+pqtl	62	specificity	0.982	LBP+rs2232613
protein alone	62	f1	0.069	LBP
protein+pqtl	62	precision	0.778	LBP+rs2232613
protein alone	62	roc_auc	0.661	LBP
protein+pqtl	62	mcc	0.228	LBP+rs2232613
protein alone	62	mcc	0.097	LBP
protein+pqtl	62	accuracy	0.701	LBP+rs2232613
protein+pqtl	62	balanced accuracy	0.555	LBP+rs2232613
protein alone	62	precision	0.667	LBP
protein alone	62	recall	0.036	LBP
protein+pqtl	62	roc_auc	0.658	LBP+rs2232613
protein alone	62	accuracy	0.677	LBP
protein alone	62	balanced accuracy	0.514	LBP
protein+pqtl	62	f1	0.219	LBP+rs2232613
protein+pqtl	63	mcc	0.064	LBP+rs2232613
protein alone	63	recall	0.036	LBP
protein alone	63	mcc	0.002	LBP
protein+pqtl	63	accuracy	0.659	LBP+rs2232613
protein alone	63	balanced accuracy	0.5	LBP
protein alone	63	precision	0.333	LBP
protein alone	63	specificity	0.964	LBP
protein alone	63	f1	0.066	LBP
protein+pqtl	63	recall	0.109	LBP+rs2232613
protein+pqtl	63	precision	0.429	LBP+rs2232613
protein+pqtl	63	balanced accuracy	0.519	LBP+rs2232613
protein+pqtl	63	roc_auc	0.636	LBP+rs2232613
protein alone	63	roc_auc	0.629	LBP
protein+pqtl	63	f1	0.174	LBP+rs2232613
protein+pqtl	63	specificity	0.929	LBP+rs2232613
protein alone	63	accuracy	0.659	LBP
protein alone	64	balanced accuracy	0.505	LBP
protein+pqtl	64	mcc	0.176	LBP+rs2232613
protein+pqtl	64	accuracy	0.689	LBP+rs2232613
protein alone	64	specificity	0.991	LBP
protein alone	64	roc_auc	0.681	LBP
protein alone	64	recall	0.018	LBP
protein alone	64	f1	0.035	LBP
protein+pqtl	64	specificity	0.991	LBP+rs2232613
protein alone	64	accuracy	0.671	LBP
protein alone	64	mcc	0.04	LBP
protein+pqtl	64	f1	0.133	LBP+rs2232613
protein+pqtl	64	roc_auc	0.686	LBP+rs2232613
protein alone	64	precision	0.5	LBP
protein+pqtl	64	precision	0.8	LBP+rs2232613
protein+pqtl	64	recall	0.073	LBP+rs2232613
protein+pqtl	64	balanced accuracy	0.532	LBP+rs2232613
protein+pqtl	65	precision	0.4	LBP+rs2232613
protein+pqtl	65	specificity	0.946	LBP+rs2232613
protein alone	65	recall	0.055	LBP
protein alone	65	accuracy	0.677	LBP
protein alone	65	roc_auc	0.642	LBP
protein alone	65	mcc	0.101	LBP
protein+pqtl	65	recall	0.073	LBP+rs2232613
protein+pqtl	65	f1	0.123	LBP+rs2232613
protein+pqtl	65	accuracy	0.659	LBP+rs2232613
protein alone	65	specificity	0.982	LBP
protein+pqtl	65	balanced accuracy	0.51	LBP+rs2232613
protein+pqtl	65	roc_auc	0.649	LBP+rs2232613
protein+pqtl	65	mcc	0.038	LBP+rs2232613
protein alone	65	f1	0.1	LBP
protein alone	65	precision	0.6	LBP
protein alone	65	balanced accuracy	0.518	LBP
protein+pqtl	66	accuracy	0.653	LBP+rs2232613
protein alone	66	precision	0.667	LBP
protein+pqtl	66	roc_auc	0.568	LBP+rs2232613
protein alone	66	recall	0.073	LBP
protein+pqtl	66	recall	0.073	LBP+rs2232613
protein+pqtl	66	balanced accuracy	0.505	LBP+rs2232613
protein+pqtl	66	mcc	0.019	LBP+rs2232613
protein alone	66	f1	0.131	LBP
protein alone	66	specificity	0.982	LBP
protein alone	66	mcc	0.139	LBP
protein+pqtl	66	specificity	0.938	LBP+rs2232613
protein alone	66	roc_auc	0.552	LBP
protein alone	66	accuracy	0.683	LBP
protein+pqtl	66	f1	0.121	LBP+rs2232613
protein alone	66	balanced accuracy	0.527	LBP
protein+pqtl	66	precision	0.364	LBP+rs2232613
protein alone	67	precision	1	LBP
protein+pqtl	67	recall	0.091	LBP+rs2232613
protein alone	67	recall	0.018	LBP
protein alone	67	accuracy	0.677	LBP
protein+pqtl	67	roc_auc	0.688	LBP+rs2232613
protein alone	67	mcc	0.111	LBP
protein alone	67	balanced accuracy	0.509	LBP
protein+pqtl	67	accuracy	0.701	LBP+rs2232613
protein alone	67	roc_auc	0.675	LBP
protein+pqtl	67	f1	0.167	LBP+rs2232613
protein+pqtl	67	precision	1	LBP+rs2232613
protein alone	67	specificity	1	LBP
protein alone	67	f1	0.036	LBP
protein+pqtl	67	mcc	0.251	LBP+rs2232613
protein+pqtl	67	balanced accuracy	0.545	LBP+rs2232613
protein+pqtl	67	specificity	1	LBP+rs2232613
protein+pqtl	68	specificity	0.964	LBP+rs2232613
protein+pqtl	68	balanced accuracy	0.537	LBP+rs2232613
protein+pqtl	68	roc_auc	0.67	LBP+rs2232613
protein alone	68	mcc	0.101	LBP
protein alone	68	specificity	0.982	LBP
protein+pqtl	68	mcc	0.145	LBP+rs2232613
protein+pqtl	68	f1	0.185	LBP+rs2232613
protein alone	68	roc_auc	0.653	LBP
protein alone	68	f1	0.1	LBP
protein alone	68	accuracy	0.677	LBP
protein alone	68	balanced accuracy	0.518	LBP
protein alone	68	recall	0.055	LBP
protein+pqtl	68	precision	0.6	LBP+rs2232613
protein+pqtl	68	accuracy	0.683	LBP+rs2232613
protein alone	68	precision	0.6	LBP
protein+pqtl	68	recall	0.109	LBP+rs2232613
protein+pqtl	69	mcc	0.228	LBP+rs2232613
protein alone	69	recall	0.055	LBP
protein+pqtl	69	f1	0.219	LBP+rs2232613
protein alone	69	roc_auc	0.662	LBP
protein+pqtl	69	accuracy	0.701	LBP+rs2232613
protein alone	69	precision	1	LBP
protein+pqtl	69	roc_auc	0.675	LBP+rs2232613
protein+pqtl	69	specificity	0.982	LBP+rs2232613
protein alone	69	specificity	1	LBP
protein alone	69	mcc	0.193	LBP
protein+pqtl	69	recall	0.127	LBP+rs2232613
protein alone	69	balanced accuracy	0.527	LBP
protein+pqtl	69	balanced accuracy	0.555	LBP+rs2232613
protein+pqtl	69	precision	0.778	LBP+rs2232613
protein alone	69	accuracy	0.689	LBP
protein alone	69	f1	0.103	LBP
protein alone	70	f1	0.035	LBP
protein+pqtl	70	mcc	0.122	LBP+rs2232613
protein alone	70	mcc	0.04	LBP
protein+pqtl	70	roc_auc	0.644	LBP+rs2232613
protein+pqtl	70	precision	0.545	LBP+rs2232613
protein alone	70	balanced accuracy	0.505	LBP
protein alone	70	precision	0.5	LBP
protein+pqtl	70	specificity	0.955	LBP+rs2232613
protein alone	70	accuracy	0.671	LBP
protein alone	70	recall	0.018	LBP
protein+pqtl	70	balanced accuracy	0.532	LBP+rs2232613
protein+pqtl	70	recall	0.109	LBP+rs2232613
protein+pqtl	70	f1	0.182	LBP+rs2232613
protein+pqtl	70	accuracy	0.677	LBP+rs2232613
protein alone	70	roc_auc	0.618	LBP
protein alone	70	specificity	0.991	LBP
protein+pqtl	71	specificity	0.964	LBP+rs2232613
protein+pqtl	71	precision	0.692	LBP+rs2232613
protein alone	71	precision	0.667	LBP
protein alone	71	accuracy	0.677	LBP
protein alone	71	specificity	0.991	LBP
protein+pqtl	71	accuracy	0.701	LBP+rs2232613
protein+pqtl	71	balanced accuracy	0.564	LBP+rs2232613
protein+pqtl	71	recall	0.164	LBP+rs2232613
protein alone	71	recall	0.036	LBP
protein alone	71	f1	0.069	LBP
protein alone	71	mcc	0.097	LBP
protein+pqtl	71	mcc	0.224	LBP+rs2232613
protein+pqtl	71	f1	0.265	LBP+rs2232613
protein+pqtl	71	roc_auc	0.617	LBP+rs2232613
protein alone	71	balanced accuracy	0.514	LBP
protein alone	71	roc_auc	0.617	LBP
protein+pqtl	72	mcc	0.075	LBP+rs2232613
protein alone	72	f1	0.182	LBP
protein+pqtl	72	f1	0.197	LBP+rs2232613
protein+pqtl	72	recall	0.127	LBP+rs2232613
protein+pqtl	72	specificity	0.92	LBP+rs2232613
protein+pqtl	72	precision	0.438	LBP+rs2232613
protein alone	72	specificity	0.955	LBP
protein+pqtl	72	roc_auc	0.587	LBP+rs2232613
protein alone	72	mcc	0.122	LBP
protein alone	72	recall	0.109	LBP
protein+pqtl	72	balanced accuracy	0.523	LBP+rs2232613
protein alone	72	precision	0.545	LBP
protein alone	72	roc_auc	0.582	LBP
protein alone	72	balanced accuracy	0.532	LBP
protein+pqtl	72	accuracy	0.659	LBP+rs2232613
protein alone	72	accuracy	0.677	LBP
protein+pqtl	73	specificity	0.946	LBP+rs2232613
protein+pqtl	73	f1	0.179	LBP+rs2232613
protein+pqtl	73	accuracy	0.671	LBP+rs2232613
protein+pqtl	73	precision	0.5	LBP+rs2232613
protein+pqtl	73	balanced accuracy	0.528	LBP+rs2232613
protein alone	73	balanced accuracy	0.523	LBP
protein alone	73	accuracy	0.677	LBP
protein alone	73	roc_auc	0.615	LBP
protein alone	73	precision	0.571	LBP
protein+pqtl	73	recall	0.109	LBP+rs2232613
protein alone	73	f1	0.129	LBP
protein alone	73	recall	0.073	LBP
protein alone	73	mcc	0.108	LBP
protein+pqtl	73	roc_auc	0.643	LBP+rs2232613
protein+pqtl	73	mcc	0.101	LBP+rs2232613
protein alone	73	specificity	0.973	LBP
protein+pqtl	74	precision	0.45	LBP+rs2232613
protein alone	74	roc_auc	0.589	LBP
protein alone	74	accuracy	0.677	LBP
protein+pqtl	74	mcc	0.095	LBP+rs2232613
protein+pqtl	74	specificity	0.902	LBP+rs2232613
protein+pqtl	74	balanced accuracy	0.533	LBP+rs2232613
protein+pqtl	74	f1	0.24	LBP+rs2232613
protein+pqtl	74	accuracy	0.659	LBP+rs2232613
protein+pqtl	74	roc_auc	0.603	LBP+rs2232613
protein alone	74	recall	0.127	LBP
protein alone	74	mcc	0.129	LBP
protein alone	74	precision	0.538	LBP
protein alone	74	specificity	0.946	LBP
protein+pqtl	74	recall	0.164	LBP+rs2232613
protein alone	74	f1	0.206	LBP
protein alone	74	balanced accuracy	0.537	LBP
protein alone	75	mcc	-0.032	LBP
protein alone	75	roc_auc	0.611	LBP
protein alone	75	balanced accuracy	0.492	LBP
protein alone	75	recall	0.055	LBP
protein+pqtl	75	precision	0.412	LBP+rs2232613
protein+pqtl	75	recall	0.127	LBP+rs2232613
protein+pqtl	75	roc_auc	0.634	LBP+rs2232613
protein+pqtl	75	specificity	0.911	LBP+rs2232613
protein+pqtl	75	accuracy	0.653	LBP+rs2232613
protein+pqtl	75	f1	0.194	LBP+rs2232613
protein alone	75	precision	0.273	LBP
protein+pqtl	75	balanced accuracy	0.519	LBP+rs2232613
protein alone	75	specificity	0.929	LBP
protein alone	75	f1	0.091	LBP
protein alone	75	accuracy	0.641	LBP
protein+pqtl	75	mcc	0.059	LBP+rs2232613
protein+pqtl	76	balanced accuracy	0.541	LBP+rs2232613
protein alone	76	recall	0.091	LBP
protein+pqtl	76	accuracy	0.689	LBP+rs2232613
protein alone	76	balanced accuracy	0.537	LBP
protein alone	76	accuracy	0.689	LBP
protein alone	76	mcc	0.171	LBP
protein+pqtl	76	precision	0.667	LBP+rs2232613
protein+pqtl	76	recall	0.109	LBP+rs2232613
protein+pqtl	76	mcc	0.171	LBP+rs2232613
protein alone	76	precision	0.714	LBP
protein+pqtl	76	roc_auc	0.638	LBP+rs2232613
protein+pqtl	76	f1	0.188	LBP+rs2232613
protein alone	76	f1	0.161	LBP
protein alone	76	specificity	0.982	LBP
protein+pqtl	76	specificity	0.973	LBP+rs2232613
protein alone	76	roc_auc	0.628	LBP
protein alone	77	mcc	0.081	LBP
protein alone	77	recall	0.073	LBP
protein+pqtl	77	mcc	0.075	LBP+rs2232613
protein+pqtl	77	specificity	0.92	LBP+rs2232613
protein+pqtl	77	recall	0.127	LBP+rs2232613
protein alone	77	f1	0.127	LBP
protein alone	77	specificity	0.964	LBP
protein alone	77	precision	0.5	LBP
protein+pqtl	77	balanced accuracy	0.523	LBP+rs2232613
protein alone	77	balanced accuracy	0.519	LBP
protein+pqtl	77	f1	0.197	LBP+rs2232613
protein+pqtl	77	precision	0.438	LBP+rs2232613
protein alone	77	roc_auc	0.62	LBP
protein alone	77	accuracy	0.671	LBP
protein+pqtl	77	accuracy	0.659	LBP+rs2232613
protein+pqtl	77	roc_auc	0.64	LBP+rs2232613
protein+pqtl	78	roc_auc	0.574	LBP+rs2232613
protein+pqtl	78	f1	0.152	LBP+rs2232613
protein+pqtl	78	accuracy	0.665	LBP+rs2232613
protein alone	78	specificity	0.973	LBP
protein alone	78	recall	0.055	LBP
protein alone	78	mcc	0.07	LBP
protein+pqtl	78	precision	0.455	LBP+rs2232613
protein+pqtl	78	mcc	0.071	LBP+rs2232613
protein+pqtl	78	specificity	0.946	LBP+rs2232613
protein alone	78	f1	0.098	LBP
protein+pqtl	78	recall	0.091	LBP+rs2232613
protein alone	78	accuracy	0.671	LBP
protein alone	78	roc_auc	0.57	LBP
protein alone	78	balanced accuracy	0.514	LBP
protein alone	78	precision	0.5	LBP
protein+pqtl	78	balanced accuracy	0.519	LBP+rs2232613
protein+pqtl	79	accuracy	0.641	LBP+rs2232613
protein+pqtl	79	mcc	0.017	LBP+rs2232613
protein+pqtl	79	balanced accuracy	0.505	LBP+rs2232613
protein alone	79	roc_auc	0.578	LBP
protein alone	79	specificity	0.92	LBP
protein alone	79	accuracy	0.647	LBP
protein+pqtl	79	specificity	0.902	LBP+rs2232613
protein+pqtl	79	roc_auc	0.589	LBP+rs2232613
protein alone	79	balanced accuracy	0.505	LBP
protein alone	79	recall	0.091	LBP
protein+pqtl	79	precision	0.353	LBP+rs2232613
protein+pqtl	79	recall	0.109	LBP+rs2232613
protein+pqtl	79	f1	0.167	LBP+rs2232613
protein alone	79	precision	0.357	LBP
protein alone	79	f1	0.145	LBP
protein alone	79	mcc	0.018	LBP
protein alone	80	accuracy	0.671	LBP
protein alone	80	balanced accuracy	0.519	LBP
protein+pqtl	80	accuracy	0.677	LBP+rs2232613
protein alone	80	f1	0.127	LBP
protein+pqtl	80	recall	0.145	LBP+rs2232613
protein+pqtl	80	mcc	0.136	LBP+rs2232613
protein alone	80	precision	0.5	LBP
protein alone	80	roc_auc	0.62	LBP
protein alone	80	recall	0.073	LBP
protein alone	80	mcc	0.081	LBP
protein+pqtl	80	balanced accuracy	0.541	LBP+rs2232613
protein+pqtl	80	specificity	0.938	LBP+rs2232613
protein alone	80	specificity	0.964	LBP
protein+pqtl	80	roc_auc	0.621	LBP+rs2232613
protein+pqtl	80	precision	0.533	LBP+rs2232613
protein+pqtl	80	f1	0.229	LBP+rs2232613
protein+pqtl	81	roc_auc	0.616	LBP+rs2232613
protein+pqtl	81	recall	0.182	LBP+rs2232613
protein+pqtl	81	precision	0.667	LBP+rs2232613
protein alone	81	balanced accuracy	0.55	LBP
protein+pqtl	81	specificity	0.955	LBP+rs2232613
protein alone	81	roc_auc	0.606	LBP
protein+pqtl	81	mcc	0.225	LBP+rs2232613
protein alone	81	mcc	0.199	LBP
protein alone	81	accuracy	0.695	LBP
protein+pqtl	81	balanced accuracy	0.569	LBP+rs2232613
protein alone	81	f1	0.215	LBP
protein alone	81	specificity	0.973	LBP
protein alone	81	precision	0.7	LBP
protein+pqtl	81	accuracy	0.701	LBP+rs2232613
protein+pqtl	81	f1	0.286	LBP+rs2232613
protein alone	81	recall	0.127	LBP
protein+pqtl	82	f1	0.179	LBP+rs2232613
protein+pqtl	82	precision	0.5	LBP+rs2232613
protein alone	82	roc_auc	0.654	LBP
protein+pqtl	82	roc_auc	0.676	LBP+rs2232613
protein alone	82	precision	0.667	LBP
protein+pqtl	82	balanced accuracy	0.528	LBP+rs2232613
protein alone	82	specificity	0.982	LBP
protein+pqtl	82	mcc	0.101	LBP+rs2232613
protein alone	82	balanced accuracy	0.527	LBP
protein alone	82	recall	0.073	LBP
protein alone	82	f1	0.131	LBP
protein+pqtl	82	accuracy	0.671	LBP+rs2232613
protein alone	82	accuracy	0.683	LBP
protein alone	82	mcc	0.139	LBP
protein+pqtl	82	specificity	0.946	LBP+rs2232613
protein+pqtl	82	recall	0.109	LBP+rs2232613
protein alone	83	precision	0.25	LBP
protein+pqtl	83	f1	0.286	LBP+rs2232613
protein alone	83	roc_auc	0.618	LBP
protein alone	83	specificity	0.973	LBP
protein+pqtl	83	roc_auc	0.63	LBP+rs2232613
protein+pqtl	83	accuracy	0.701	LBP+rs2232613
protein+pqtl	83	mcc	0.225	LBP+rs2232613
protein alone	83	balanced accuracy	0.496	LBP
protein+pqtl	83	recall	0.182	LBP+rs2232613
protein+pqtl	83	specificity	0.955	LBP+rs2232613
protein alone	83	f1	0.034	LBP
protein alone	83	accuracy	0.659	LBP
protein+pqtl	83	balanced accuracy	0.569	LBP+rs2232613
protein alone	83	mcc	-0.026	LBP
protein+pqtl	83	precision	0.667	LBP+rs2232613
protein alone	83	recall	0.018	LBP
protein alone	84	precision	0.75	LBP
protein alone	84	f1	0.102	LBP
protein alone	84	mcc	0.14	LBP
protein+pqtl	84	balanced accuracy	0.537	LBP+rs2232613
protein+pqtl	84	precision	0.538	LBP+rs2232613
protein alone	84	balanced accuracy	0.523	LBP
protein+pqtl	84	roc_auc	0.646	LBP+rs2232613
protein alone	84	recall	0.055	LBP
protein+pqtl	84	specificity	0.946	LBP+rs2232613
protein alone	84	roc_auc	0.631	LBP
protein+pqtl	84	accuracy	0.677	LBP+rs2232613
protein alone	84	accuracy	0.683	LBP
protein+pqtl	84	mcc	0.129	LBP+rs2232613
protein+pqtl	84	recall	0.127	LBP+rs2232613
protein+pqtl	84	f1	0.206	LBP+rs2232613
protein alone	84	specificity	0.991	LBP
protein alone	85	balanced accuracy	0.537	LBP
protein alone	85	roc_auc	0.62	LBP
protein alone	85	f1	0.161	LBP
protein alone	85	accuracy	0.689	LBP
protein alone	85	precision	0.714	LBP
protein+pqtl	85	balanced accuracy	0.555	LBP+rs2232613
protein+pqtl	85	specificity	0.946	LBP+rs2232613
protein+pqtl	85	roc_auc	0.635	LBP+rs2232613
protein+pqtl	85	recall	0.164	LBP+rs2232613
protein alone	85	recall	0.091	LBP
protein+pqtl	85	mcc	0.181	LBP+rs2232613
protein+pqtl	85	f1	0.257	LBP+rs2232613
protein+pqtl	85	precision	0.6	LBP+rs2232613
protein+pqtl	85	accuracy	0.689	LBP+rs2232613
protein alone	85	mcc	0.171	LBP
protein alone	85	specificity	0.982	LBP
protein+pqtl	86	precision	0.444	LBP+rs2232613
protein+pqtl	86	recall	0.073	LBP+rs2232613
protein+pqtl	86	roc_auc	0.585	LBP+rs2232613
protein+pqtl	86	accuracy	0.665	LBP+rs2232613
protein alone	86	accuracy	0.683	LBP
protein+pqtl	86	specificity	0.955	LBP+rs2232613
protein+pqtl	86	f1	0.125	LBP+rs2232613
protein alone	86	mcc	0.14	LBP
protein alone	86	f1	0.102	LBP
protein+pqtl	86	mcc	0.058	LBP+rs2232613
protein alone	86	balanced accuracy	0.523	LBP
protein alone	86	recall	0.055	LBP
protein alone	86	roc_auc	0.568	LBP
protein alone	86	specificity	0.991	LBP
protein alone	86	precision	0.75	LBP
protein+pqtl	86	balanced accuracy	0.514	LBP+rs2232613
protein+pqtl	87	recall	0.127	LBP+rs2232613
protein+pqtl	87	mcc	0.059	LBP+rs2232613
protein+pqtl	87	f1	0.194	LBP+rs2232613
protein alone	87	f1	0.097	LBP
protein alone	87	specificity	0.964	LBP
protein alone	87	accuracy	0.665	LBP
protein alone	87	roc_auc	0.608	LBP
protein alone	87	recall	0.055	LBP
protein+pqtl	87	balanced accuracy	0.519	LBP+rs2232613
protein+pqtl	87	accuracy	0.653	LBP+rs2232613
protein+pqtl	87	precision	0.412	LBP+rs2232613
protein+pqtl	87	roc_auc	0.616	LBP+rs2232613
protein alone	87	mcc	0.044	LBP
protein alone	87	precision	0.429	LBP
protein+pqtl	87	specificity	0.911	LBP+rs2232613
protein alone	87	balanced accuracy	0.509	LBP
protein alone	88	accuracy	0.647	LBP
protein alone	88	mcc	0.002	LBP
protein+pqtl	88	accuracy	0.629	LBP+rs2232613
protein alone	88	roc_auc	0.545	LBP
protein+pqtl	88	specificity	0.884	LBP+rs2232613
protein+pqtl	88	f1	0.162	LBP+rs2232613
protein alone	88	precision	0.333	LBP
protein alone	88	recall	0.073	LBP
protein+pqtl	88	recall	0.109	LBP+rs2232613
protein+pqtl	88	roc_auc	0.546	LBP+rs2232613
protein+pqtl	88	precision	0.316	LBP+rs2232613
protein alone	88	balanced accuracy	0.501	LBP
protein+pqtl	88	balanced accuracy	0.497	LBP+rs2232613
protein alone	88	f1	0.119	LBP
protein alone	88	specificity	0.929	LBP
protein+pqtl	88	mcc	-0.01	LBP+rs2232613
protein alone	89	mcc	0.111	LBP
protein+pqtl	89	recall	0.073	LBP+rs2232613
protein+pqtl	89	f1	0.133	LBP+rs2232613
protein alone	89	specificity	1	LBP
protein alone	89	precision	1	LBP
protein+pqtl	89	mcc	0.176	LBP+rs2232613
protein alone	89	balanced accuracy	0.509	LBP
protein alone	89	f1	0.036	LBP
protein+pqtl	89	precision	0.8	LBP+rs2232613
protein+pqtl	89	accuracy	0.689	LBP+rs2232613
protein+pqtl	89	roc_auc	0.684	LBP+rs2232613
protein alone	89	roc_auc	0.668	LBP
protein+pqtl	89	balanced accuracy	0.532	LBP+rs2232613
protein alone	89	recall	0.018	LBP
protein+pqtl	89	specificity	0.991	LBP+rs2232613
protein alone	89	accuracy	0.677	LBP
protein alone	90	accuracy	0.677	LBP
protein+pqtl	90	f1	0.278	LBP+rs2232613
protein+pqtl	90	precision	0.588	LBP+rs2232613
protein alone	90	mcc	0.115	LBP
protein alone	90	balanced accuracy	0.528	LBP
protein+pqtl	90	roc_auc	0.646	LBP+rs2232613
protein+pqtl	90	accuracy	0.689	LBP+rs2232613
protein alone	90	roc_auc	0.638	LBP
protein+pqtl	90	recall	0.182	LBP+rs2232613
protein+pqtl	90	balanced accuracy	0.56	LBP+rs2232613
protein+pqtl	90	mcc	0.185	LBP+rs2232613
protein alone	90	f1	0.156	LBP
protein alone	90	precision	0.556	LBP
protein+pqtl	90	specificity	0.938	LBP+rs2232613
protein alone	90	specificity	0.964	LBP
protein alone	90	recall	0.091	LBP
protein alone	91	specificity	0.982	LBP
protein alone	91	mcc	0.101	LBP
protein alone	91	roc_auc	0.639	LBP
protein+pqtl	91	roc_auc	0.651	LBP+rs2232613
protein alone	91	f1	0.1	LBP
protein+pqtl	91	mcc	0.136	LBP+rs2232613
protein+pqtl	91	recall	0.145	LBP+rs2232613
protein+pqtl	91	accuracy	0.677	LBP+rs2232613
protein+pqtl	91	f1	0.229	LBP+rs2232613
protein alone	91	accuracy	0.677	LBP
protein+pqtl	91	balanced accuracy	0.541	LBP+rs2232613
protein alone	91	balanced accuracy	0.518	LBP
protein alone	91	recall	0.055	LBP
protein+pqtl	91	specificity	0.938	LBP+rs2232613
protein+pqtl	91	precision	0.533	LBP+rs2232613
protein alone	91	precision	0.6	LBP
protein alone	92	roc_auc	0.576	LBP
protein+pqtl	92	accuracy	0.659	LBP+rs2232613
protein+pqtl	92	specificity	0.929	LBP+rs2232613
protein+pqtl	92	precision	0.429	LBP+rs2232613
protein+pqtl	92	balanced accuracy	0.519	LBP+rs2232613
protein alone	92	recall	0.091	LBP
protein alone	92	precision	0.556	LBP
protein+pqtl	92	mcc	0.064	LBP+rs2232613
protein alone	92	mcc	0.115	LBP
protein alone	92	f1	0.156	LBP
protein+pqtl	92	recall	0.109	LBP+rs2232613
protein+pqtl	92	f1	0.174	LBP+rs2232613
protein+pqtl	92	roc_auc	0.586	LBP+rs2232613
protein alone	92	balanced accuracy	0.528	LBP
protein alone	92	accuracy	0.677	LBP
protein alone	92	specificity	0.964	LBP
protein+pqtl	93	f1	0.222	LBP+rs2232613
protein+pqtl	93	accuracy	0.665	LBP+rs2232613
protein+pqtl	93	roc_auc	0.615	LBP+rs2232613
protein alone	93	recall	0.073	LBP
protein+pqtl	93	balanced accuracy	0.533	LBP+rs2232613
protein alone	93	balanced accuracy	0.519	LBP
protein alone	93	roc_auc	0.594	LBP
protein+pqtl	93	specificity	0.92	LBP+rs2232613
protein+pqtl	93	recall	0.145	LBP+rs2232613
protein alone	93	mcc	0.081	LBP
protein alone	93	precision	0.5	LBP
protein alone	93	specificity	0.964	LBP
protein alone	93	f1	0.127	LBP
protein alone	93	accuracy	0.671	LBP
protein+pqtl	93	mcc	0.101	LBP+rs2232613
protein+pqtl	93	precision	0.471	LBP+rs2232613
protein alone	94	specificity	1	LBP
protein alone	94	precision	1	LBP
protein+pqtl	94	specificity	0.955	LBP+rs2232613
protein alone	94	mcc	0.224	LBP
protein+pqtl	94	mcc	0.177	LBP+rs2232613
protein alone	94	accuracy	0.695	LBP
protein+pqtl	94	recall	0.145	LBP+rs2232613
protein alone	94	roc_auc	0.59	LBP
protein+pqtl	94	roc_auc	0.62	LBP+rs2232613
protein alone	94	recall	0.073	LBP
protein+pqtl	94	balanced accuracy	0.55	LBP+rs2232613
protein alone	94	balanced accuracy	0.536	LBP
protein+pqtl	94	f1	0.235	LBP+rs2232613
protein+pqtl	94	precision	0.615	LBP+rs2232613
protein alone	94	f1	0.136	LBP
protein+pqtl	94	accuracy	0.689	LBP+rs2232613
protein alone	95	roc_auc	0.603	LBP
protein+pqtl	95	mcc	0.092	LBP+rs2232613
protein+pqtl	95	balanced accuracy	0.523	LBP+rs2232613
protein alone	95	recall	0.073	LBP
protein alone	95	accuracy	0.683	LBP
protein alone	95	balanced accuracy	0.527	LBP
protein+pqtl	95	roc_auc	0.607	LBP+rs2232613
protein+pqtl	95	precision	0.5	LBP+rs2232613
protein+pqtl	95	specificity	0.955	LBP+rs2232613
protein alone	95	precision	0.667	LBP
protein alone	95	mcc	0.139	LBP
protein+pqtl	95	recall	0.091	LBP+rs2232613
protein alone	95	specificity	0.982	LBP
protein+pqtl	95	accuracy	0.671	LBP+rs2232613
protein+pqtl	95	f1	0.154	LBP+rs2232613
protein alone	95	f1	0.131	LBP
protein+pqtl	96	f1	0.2	LBP+rs2232613
protein+pqtl	96	balanced accuracy	0.528	LBP+rs2232613
protein alone	96	mcc	0.071	LBP
protein alone	96	roc_auc	0.564	LBP
protein+pqtl	96	roc_auc	0.566	LBP+rs2232613
protein alone	96	f1	0.152	LBP
protein+pqtl	96	mcc	0.092	LBP+rs2232613
protein+pqtl	96	specificity	0.929	LBP+rs2232613
protein alone	96	specificity	0.946	LBP
protein alone	96	accuracy	0.665	LBP
protein+pqtl	96	recall	0.127	LBP+rs2232613
protein alone	96	precision	0.455	LBP
protein+pqtl	96	precision	0.467	LBP+rs2232613
protein+pqtl	96	accuracy	0.665	LBP+rs2232613
protein alone	96	balanced accuracy	0.519	LBP
protein alone	96	recall	0.091	LBP
protein+pqtl	97	f1	0.066	LBP+rs2232613
protein+pqtl	97	recall	0.036	LBP+rs2232613
protein alone	97	accuracy	0.665	LBP
protein alone	97	roc_auc	0.638	LBP
protein alone	97	recall	0.018	LBP
protein alone	97	mcc	0.001	LBP
protein+pqtl	97	balanced accuracy	0.5	LBP+rs2232613
protein alone	97	f1	0.034	LBP
protein+pqtl	97	specificity	0.964	LBP+rs2232613
protein alone	97	specificity	0.982	LBP
protein alone	97	precision	0.333	LBP
protein+pqtl	97	roc_auc	0.679	LBP+rs2232613
protein alone	97	balanced accuracy	0.5	LBP
protein+pqtl	97	accuracy	0.659	LBP+rs2232613
protein+pqtl	97	mcc	0.002	LBP+rs2232613
protein+pqtl	97	precision	0.333	LBP+rs2232613
protein+pqtl	98	recall	0.091	LBP+rs2232613
protein+pqtl	98	mcc	0.092	LBP+rs2232613
protein alone	98	specificity	0.991	LBP
protein alone	98	recall	0.073	LBP
protein+pqtl	98	roc_auc	0.618	LBP+rs2232613
protein+pqtl	98	f1	0.154	LBP+rs2232613
protein+pqtl	98	accuracy	0.671	LBP+rs2232613
protein+pqtl	98	precision	0.5	LBP+rs2232613
protein alone	98	f1	0.133	LBP
protein+pqtl	98	specificity	0.955	LBP+rs2232613
protein alone	98	roc_auc	0.608	LBP
protein alone	98	mcc	0.176	LBP
protein alone	98	accuracy	0.689	LBP
protein+pqtl	98	balanced accuracy	0.523	LBP+rs2232613
protein alone	98	balanced accuracy	0.532	LBP
protein alone	98	precision	0.8	LBP
protein+pqtl	99	mcc	0.082	LBP+rs2232613
protein+pqtl	99	specificity	0.938	LBP+rs2232613
protein+pqtl	99	f1	0.176	LBP+rs2232613
protein alone	99	roc_auc	0.638	LBP
protein alone	99	recall	0.073	LBP
protein alone	99	accuracy	0.683	LBP
protein alone	99	specificity	0.982	LBP
protein+pqtl	99	precision	0.462	LBP+rs2232613
protein alone	99	f1	0.131	LBP
protein alone	99	precision	0.667	LBP
protein+pqtl	99	roc_auc	0.654	LBP+rs2232613
protein+pqtl	99	recall	0.109	LBP+rs2232613
protein+pqtl	99	balanced accuracy	0.523	LBP+rs2232613
protein alone	99	balanced accuracy	0.527	LBP
protein alone	99	mcc	0.139	LBP
protein+pqtl	99	accuracy	0.665	LBP+rs2232613
